# Supplementary material for: Isolation and transcriptome analysis of a biotechnologically promising Black Sea protist, Thraustochytrium aureum ssp. strugatskii
Source: PeerJ. 2022 Mar 9;10:e12737. doi: 10.7717/peerj.12737 (PMC8917795; doi:10.7717/peerj.12737)
Supplement: Supplemental Information 1 [file peerj-10-12737-s001.zip]

Archive with 4 entries (3 files):
- Supplement_1_fasta/
- Supplement_1_fasta/Thraustochytrium aureum ssp. strugatskii_transcriptome.fasta
- Supplement_1_fasta/Thraustochytrium aureum ssp. strugatskii_proteom.fasta
- Supplement_1_fasta/18s_fasta sequences of additional isolates.txt
