# Supplementary material for: Isolation and transcriptome analysis of a biotechnologically promising Black Sea protist, Thraustochytrium aureum ssp. strugatskii
Source: PeerJ. 2022 Mar 9;10:e12737. doi: 10.7717/peerj.12737 (PMC8917795; doi:10.7717/peerj.12737)
Supplement: Supplemental Information 1 [file peerj-10-12737-s001.zip › Supplement_1_fasta/Thraustochytrium aureum ssp. strugatskii_transcriptome.fasta]

>TRINITY_DN61_c0_g1_i1 len=394 path=[548:0-43 127:44-44 692:45-68 152:69-188 67:189-204 691:205-228 107:229-248 127:249-249 692:250-273 152:274-393] [-1, 548, 127, 692, 152, 67, 691, 107, 127, 692, 152]
TTGTTGTTGTTGTTGTTGCTACTGCTGCTGCTGCTGCTGGATAGAGCCGAGTAACTGGCT
GAGCGCCGGGAGCGCGGAGCCAAAGGGGTTGACTTGGGCGCTGGTAGATCCAGCGTTGTG
TTGCTGCTGCATTTGCATCATTGGGTTGAGCAGCAATTTCGAGTACAGGCCCGCCGGCCC
GGCTCCAGCACTCGAGTTGTTGCCGTTGTTGTTGTTGTTGTTGCTGCTGCTGCTGCTGCT
GCTGGATAGAGCCGAGTAACTGGCTGAGCGCCGGGAGCGCGGAGCCAAAGGGGTTGACTT
GGGCGCTGGTAGATCCAGCGTTGTGTTGCTGCTGCATTTGCATCATTGGGTTGAGCAGCA
ATTTCGAGTACAGGCCCGCCGGCCCGGCTCCAGC
>TRINITY_DN55_c0_g1_i1 len=300 path=[1:0-108 87:109-144 123:145-299] [-1, 1, 87, 123, -2]
TGGTTTTGCCCGTCGGCGACTGGTGCATGTAGGTCTCGGGATGGCCGCGGAGCCAGGGAA
GACCGGCAGTGGCGACAGCAACCTCGCAGGCGAGAACGACGCCGTGGTCCGTGGCCGAGA
CCCCAAACTTGACCGATCCATTCTTCAAATCCACCTGCAAGTCTTTGATGAGCCCGGCCG
AAACCACGTTGCGGTCGCCCACGGTGACCGTGCGCAAGGCGTCCAGCACAGCCTGCTCCT
TTTCCGCGACCTCGCGCGTCGAGCTGGTCGTCGAAGCGCCGCGCCGCCCGGGGCCGCTCG
>TRINITY_DN42_c0_g1_i1 len=268 path=[246:0-88 312:89-267] [-1, 246, 312, -2]
TGGTGCGCGCCCCGCGGCACAGCAGGCAGGAGGCCTTGCGCAGATTGGCGGCGGGCGCGC
TCGCTCGCTCGCTGGGCCGATACTGCGCGGCCTCGGTCCCGACGGAAGGATTGGTGTGCT
GGCGGAAGGATTGTGGTGATTTTGGGGGTTGAACTGGCTTCGGCCTCCACTACGCGCAGC
CTGGACGCCGCAGCCAGGTGGAGCGCTCGGCGCCGGCAAGGGCCCTACGGGGGTGGCCGG
AGTACTGCGAGCGAGTCGGCCTGCGGCA
>TRINITY_DN82_c0_g1_i1 len=320 path=[1:0-156 135:157-319] [-1, 1, 135, -2]
GGCTCGCGGGACGGGGCGCGGAGGCTGCGGCGTCACGTGTCCTGCGTGCCTGCGTGGAAC
CGCGCTCCTGCAACATGCTGAATGTGCGAGATGCCAAGCGGCCAAGCAGGGGCGCGCTGG
GAGATCTGGGCGGTGCGCGGGTGGAGAAGAGGCCGAGGCGAAACGTCGTAGGGCGCACGC
TGGCGGTGATCGCGGCGGGCTCGAATTCGGGGGCAGGCATGCAACGCGGCGCGGCAGCCC
AGAGCACTTGGGCCTCGCGCACAGGTAGTAGTGGGAACGGTCTCGCCCCTGTGCCCAGAA
AGCCTGCGTTCGATGTCCTG
>TRINITY_DN84_c0_g1_i1 len=224 path=[202:0-164 344:165-165 475:166-189 369:190-223] [-1, 202, 344, 475, 369, -2]
CACCCCCCGCGGTCGAGATGGACGACGCCGAGACACGGCTCGGTGCGCCGCCGCGGAGGC
GACGGACGAGACGCAAACGCGTGGAGGCAACCAGTGAGGAGATCCGGCGCGCGCAAGTTC
TCGAGCGAGCAGAGGCTGGCAAGGTCAAGCTTGGGTTTCGGCTCGGTGTTGGCCTGACGA
CTCTGTGGCTGTACTCGCCTGGCTGGAGCCTCGCGCTGTGGTTA
>TRINITY_DN8_c0_g1_i1 len=463 path=[1:0-308 929:309-332 311:333-462] [-1, 1, 929, 311, -2]
ACGCTTTCCAAGATGCAGATGCGGCCGTTCTTGGTGGTGGAGAATGGTCCAAGTGCCTCT
TCCACCTTCACGCCATAGGGGACACGCATTGCCATGTCCACTTTAGGGTGCCCGAGCTTC
GCGTCGATTTACGCCAGCCTGACCTCCTCCGGGTGTGGGAGGTCGCCTTGCGACAAGGAG
CAGCACGTGGCCCATTCATCGTGCCGCGCGACTCGACCACGTTGGCCGCTCCTGCAGAGC
CTCGCTCTGGGCTCGCAGCCCGAATTCTCAGCTCGTCGCTAGATTGCCAAGTTGGCAAGT
TCAGCTTGGCCGCGCCAGAGCTCGACAGCCAGGGCAACGGGGTACTCATTGCGACGGACT
ATGCCGTGGCGCGCTCTGCTGCGGCGCACCCTTTGCCCGAAGGAGGGCTGACAGATCCGG
CGCAGCCTCCTCTCCTCCCGCAAGATGGGAGCCCGCAGGTTCA
>TRINITY_DN1_c0_g1_i1 len=217 path=[1:0-60 39:61-77 56:78-216] [-1, 1, 39, 56, -2]
GGGCACCTTGGGGTCGATCGCGGGCCGCTCGCCCATTGGGATCTTCTTCAGGAAGAAAAA
AGCACTGGACTGTCCTTCCCAAGGCAGGACTTGGTGCAGCACTTCCCAACACAGGATTGC
GAAGGCGTAGACGTCGGCGCGAGTCGTCCATTTTGGCGTGTCGTCCAGCACCTCTGGCGC
CATGTAGGCCCACGAGCCCTTGACGCCGCCCGAGGTC
>TRINITY_DN78_c0_g1_i1 len=423 path=[401:0-314 873:315-338 717:339-351 874:352-375 754:376-422] [-1, 401, 873, 717, 874, 754, -2]
GCGGCGCCAGAGCTCCTGCTCCTTGATCCTGAGGCGCCTGACGAGCCCGTGTTCCGACCC
ATGGGAGACGTTTGGGCCCTTGGGGTTCTCCTCGCAGAGCTTGCTGGCCTGCATGAGTCG
GTGCTGCCCAGCGAGTCAGAATTAGACAGAATCGCCAAGCTCCGACTTTCTGCGAAGCAT
GCGCTCAGCAAGTCGCCGCGCTCGCTCTTGCCCGAGCTCCTGGCCACGGCCCCGACGAGG
CTGCGTTGCGCCCTCGGACCAGACTTTTACGACTTCCTCGCGCGCTGCCTGTACCTAAAC
CCCGCTGATAGAGACTGTGCCGAAGCGCTCCTCTGCCACCCGTTTCTCGCCAGTCTTGGA
GCCGGCGATGGGAACGGGCGCGCAGCTCTGGCCAAGGAGGCAAGCACGTACCAAAACGCG
CGC
>TRINITY_DN18_c0_g1_i1 len=441 path=[1:0-271 885:272-295 274:296-440] [-1, 1, 885, 274, -2]
GTGCAAGGTGTTGCTCGACCACGACGCGGTCGCGGTGCTGAGCAAGCCGAGCGGCATGCC
CGGACGCGTGCTCGACGCCTGGTACAAAAAGGTGCGGCCCGCATGGCGCGTGCTGCAGCC
CCAGAGCATCATGACCAACGCGGTGGATGTCGCCCTGGTCGCCAAGTCCGCGGAGGCCGA
GGACGACCTGAACGAGCTGAGGCGCACGCTCAAGCTTGAGCGGTGGTCGATCGCCCTCGT
GCACGGCCTCGTGGACGAAGACAGAGCCAAGGTGATCTGCGCGTCGCCCGTCCCGTGCGA
CCGCGTCGACGAGGTAACCACGCTCGAGACGTACCGGTCGAACGACCGCGAGTGGCTCAG
CCTCATCCGCGTCAGGTGGGCGCCAGAGTCGTCCGTCGCAACCCTCAAGTCCTCGCTGCT
GCGGTGCGGGGCGCCTGTGGT
>TRINITY_DN51_c0_g1_i1 len=266 path=[244:0-55 621:56-79 301:80-207 429:208-208 622:209-232 454:233-265] [-1, 244, 621, 301, 429, 622, 454, -2]
TTTGAGATCCCGGCCTTTCACAACGGTGAGGTTTCGGCGGACCGGCCTCGACAGCTGGTC
CTTTCCTCGAGCGACAGCGCGCAAGCATGCGCAGTTCCGCCGTCGCTCGCCTATCACGCA
CTCCTTGGCGAACGCCGAGGAAGACCGGCCGCCTGGCACCCGCGAAGCGATCCGAGGAGC
GATTTCGTCCGGCCAGATCCTCCTCCCTCTCCGTCCGCCGACCCAAGTCGGCGAGCTGCT
CAAGCTCGACGAGGCGAAGCGGGCCT
>TRINITY_DN53_c0_g1_i1 len=316 path=[294:0-83 825:84-107 379:108-127 399:128-197 469:198-315] [-1, 294, 825, 379, 399, 469, -2]
GCAGAGGTGCGCGCGTTGGCGCAAAGGGAAGGTGTTCAACTGTGACAGCGAGGAAAGCGC
CAAGAAGAGTGCCGCTAGTGAGATTGCGGAGAGAATGGATGCTGTCTTCGCGCGCGACCC
TGCAATTTTGGCAACTATAGATGCTTTTGTCGAAGAACTCAGCAAGATTGCGGAACACTT
GCCAATGGCAGCCGAAAACCAGACATCGTCAGCGTCAGAAGGTTCAGGTCCAGAAATTCA
GAAATTCAGGCGCTGGCCTTGCCGAAGGAAACGCCGCGCAACCCGGGCCTGAAAGCGACG
TTGAACGCGCAGAGAA
>TRINITY_DN53_c0_g1_i2 len=341 path=[294:0-83 825:84-107 379:108-127 682:128-222 469:223-340] [-1, 294, 825, 379, 682, 469, -2]
GCAGAGGTGCGCGCGTTGGCGCAAAGGGAAGGTGTTCAACTGTGACAGCGAGGAAAGCGC
CAAGAAGAGTGCCGCTAGTGAGATTGCGGAGAGAATGGATGCTGTCTTCGCGCGCGACCC
TGCAATTTGGCAAGTGTAGACTCCAGCTTCGATCGCAGACTGGCAGTGCTTTTGTCGAAG
ATCTCAGCAAGATTGTGGATCACTTGCCAATGGCAGCCGAAAACCAGACATCGTCAGCGT
CAGAAGGTTCAGGTCCAGAAATTCAGAAATTCAGGCGCTGGCCTTGCCGAAGGAAACGCC
GCGCAACCCGGGCCTGAAAGCGACGTTGAACGCGCAGAGAA
>TRINITY_DN28_c0_g1_i1 len=221 path=[1:0-168 147:169-173 349:174-192 147:193-197 152:198-220] [-1, 1, 147, 349, 147, 152, -2]
GTCCGCCAGGTGCCGCGCGAGCAGCTTGAGCTCGAGCCTCGACAGCCGCCGCAGCACGTC
GCCCATCTCGCGCCAAAACCACCTCGAAGACCGCCCCGCCAACCGCTGCGCCACGAAAGG
CCGCCAACGAGTGCGCCAAGACACAACGCCAACGAATGCGCCGAGAGCTCCGCCAACGAA
TGCGCCGAGAGCTCCGCCGCTGCTGCTCTCGCGGCGTTGCG
>TRINITY_DN80_c0_g1_i1 len=794 path=[1:0-316 1591:317-340 319:341-793] [-1, 1, 1591, 319, -2]
GGGCCTGCATATGACGGGCGCATCAAGCCCGAGGTCGTCGCGCCCGGGGCGTCCATCATC
AGCGCTGGGTCTGCAGTTTCGGGCTTGACCTGCAATATGGCCGTGCTGTCTGGCACCTCG
ATGGCGACGCCCGTGGTAGCCGGCAACGCGGCGCTTGTTCGCCAGTTCTTTGAGGAAGGC
TTTTACCCGACAGGGGTCAAGACTGCGGCGAACGGGTTTCGCCCGATGGGCGCGCTCGTC
AAAGCCGTCATGGTGAACGGGGCAACATACCTGCCGGGTGACTACGGGAGAACGCCGCTG
TCGTCGGAGCCCAAGCCGTCCAAGATCCAGGGCTTTGGCCGCGTCAAGCTGGACAATACG
CTCCTCGTAAACGGGAACCAAAACGCAAAGTCGACCTTCGTTGACGGAAGGATGGACAGC
ATGCCAAGCCTCGCGTCAACAGGGCAGTCCAAGACTTACAAATTCACTCTCACGCGCGGC
CAGGCCGACTTGCGTGTAACGCTCGCATGGTTCGATCCGCCTGCCTCGCTCTCTGCCACG
AGGGCCATCGTCAATGATCTCGACCTCAAAGTGCTCACCCCGACTGGAGCGACGATTTTC
CCGAACGGGCGCACGTCGGCGGACCGGCTCAACGTTGTCGAGCACATCACGATTCTCTCG
TCTGCTGTGGTGAGTGGCGAGTACACGGTCACGGTTTCCGCGGCGGACATCAACTTGGGG
CCGCAGCCGTTCGCGATTGTTGTGTCCGGGCCCTTTTCCACAGCTTCTCCGCCCGTGTCG
ACTCCGACGCCCCA
>TRINITY_DN96_c0_g1_i1 len=365 path=[1:0-156 135:157-157 749:158-181 160:182-364] [-1, 1, 135, 749, 160, -2]
CTACTATTAATTAAATAATTTGAGGCATGCCTCCCAAGAAAGCTGCCGCCCCCGCCAAGG
GAGGAAAAGACAAGCCAGCAAAGGCCAAATCTGGAGGAAAAGCAAAGAAGAAGAAGTGGT
CCAAAGGAAAATCCAGGGACAAGCTGAACAATGCCCCCCTCTTTGACAAATCAACCTACG
CCAAGCTTGTGGATGAGGTCCCCAAATACAAACTTATCACACCTTCTATCGTATCAGAGC
GACTTAAAGTCAGGGGTTCCTTGGCCAGATTCGGACTAAAGGAGTTGCACGAGAAAGGAC
TTATCAAATTGGTGGACCAGCACGGATCTCAAGTTATTTACACCAGAAACTCAAATGAGG
GATTA
>TRINITY_DN21_c0_g1_i1 len=482 path=[1:0-378 967:379-402 381:403-481] [-1, 1, 967, 381, -2]
GGAGGGGCGACGACCGGAGCGCAGAGCCCATAGGCGAGACGCGGCTGGAGCCGCGCGCCT
CGTTCAAGGCGTACGACCAGCAAGTCGTAGACCTGGCCGAGCAATGGCAGAGCGACGAGG
TCGAGGGCATCAAGCTCGCGCGGATGCGGCTCCTCGCCGCTGCGGAGCGCGTGCATCTAA
CGAACGCGCGCGTGTCGCTGCGCATCTCCAAGATGACCAAGCAGTTCCTGGCGCACATGA
GCCACGAGCTGCGGACCCCGTTCAACGGGATCGTGGGCATGCTCAGCGTTCTCCTCGAGG
ACGACTCGCTCCCCGCTCACGTGGGCAAGATGCTGCAGACCGTGAACCGTTCGGCGGAAG
CCATGCTCGACATCCTGGACGACATCCTCACTGTGACGAAGCTTGACGAGGGCAAAATGA
CGCTGCGCAGCACCCGCTTTTACATGGAAAGCATCTTGGAGGATGTCACCAAGCTGTTTC
AG
>TRINITY_DN57_c0_g1_i1 len=279 path=[257:0-278] [-1, 257, -2]
GTTGGCGTAGTTGCCCACGGTCGCCGCGCTGCGCGGGTTGGCGCGGCACGAGCGCTCAAA
GTATTGCTCGGCGCGGTCGTAGTCTTTCAGGTTGTTCTTCAAGAAGGTCGCGTAGTTGGC
CAGGTTGTTGGCGTGCATCGGGTCGCGCCTGATTGCCGCGCGGAACAGCCTGTCCGCTTC
ATCGTTGCGCCCGCGAAGCGTTGGGGACTGCGGTCGCTCACCGCTGCCCAACGCCGACCA
GCAGGCCTCCTGTGTGGCCTCTGCAGACCCCCGCTCTGA
>TRINITY_DN64_c0_g1_i1 len=247 path=[1:0-183 497:184-207 186:208-246] [-1, 1, 497, 186, -2]
CGGGGCACTCACATGGTGGCTCATTGTCAAGTACGTGGAGCGATTTTACATGAGGGACAG
CTCTCTGGTCACCGGTGCGTTCACAATGAGCGTCGCGTTGGGGAGCCCACTCCTCACATG
GGGTAACGAGACTTTCACAGGCGCAGAGACGCTTGGGGAACTCGCGACGCTTGCAGTCAT
CCACTTTGCCTCCTTGTGCATGCTAAGTCCAGTCCACACCTCGCGTTTAATTGGCGCGGG
ACTAGCG
>TRINITY_DN94_c0_g1_i1 len=2904 path=[1:0-665 5811:666-689 668:690-2903] [-1, 1, 5811, 668, -2]
TATTAAAACGATTTGACAATTACTTTTAAACACTATATGATTATTTCAATTGCTTTATAA
ATAATGGGAGACGTTTTTTCATTTGAAGCATGTTTTGGAATACTTTCTTTTGAGGACAAT
GCATGCACCGTTTGTACAAAAAATATGAAAAGAAATAGAGAATCAACAATTTGCGACAAG
TGTATTCTTTTGGCAAACGATGATTTGAACTATTCACTATTAACAAAAACAACTACGTTC
TTGTCTTGATGTATGTTCCGTCTAGGTCGTCTTCCCCAAAGTTAAACTGTACTACACACC
CAGTTGTGCTATTTACAACCATTCTACTACCATCATGCCCATATTTTACTATACATCTCT
CCAGCATCTTCACCAACCTTCTATATTGTGCCCCAGTTGATGCAGTTTTTACAGCAGTGT
CTATAATGCCGATCCGACCTGCCTGTGCGTGGAAGAAGAATTCTTTGGGGTCCAATCCTT
TTATGAATGAATTTTTAATGTACCCCCCTGCATACAGTCCATCGTCACCCTCTTCGAAGT
GTGGCAGTACTCTCCCATGTTCGCCAGACTGGCCTCTTACGAAGTCCATGGGGATCCGCG
TTGCGCCAACCAATTGTTGTCCCAGGGATCGCGTAATTTGATTATAGTTCACAATGGAAC
CTTTTGACCCGGCGTTTATCATGGAAAGAAGAGAGTTGTTTAGTGACGTTTGCTTAGGTG
GGGGTTCCAATCTAATTACGGACCCAGTTGCCTCGAAGAGTTTCGCCTCATCTACCTTTT
TGCCCATTCTCCTTTGCTTTCTAATGTGTTCGTCCAAAGCATCTGAGTTGAGTGTTTCGT
GTTCTACTACACAATCGCCTATAGACACACTAAACCCCACAATATCTAGATAGTGTATTG
CCACAACTTGCATTTTGTGTATGAACTCAGCAGCTTTCAAATGGCCATACGACAAAAAAA
TGTGATGGATTATACTATTGTCAGCTACACCGAGTGACTTTTTATCGAAAACTCCACAGA
CAACCTCAGAGTCTTTTATCACCACACTCCCCGATTTAATGTCGGTGAGTTCTATACCCA
GGTGTTTTAGTACGAAACCCATAACGTCTATCCCAAGGTAAACGTCCTTATCCAAATCAT
AGTCGATGTCCACGCTGTAAAGCATACTCATCATGTCATTTCTAGAAACACTCAGATCCA
GCGACAGTCTATAGCACCCCTGAAGGCTATCCTGCGTTAGTCCAACTTGAGGGGCCGAAT
ATTGAGATGATACTATATTGGTAGAAGCTAGAAATAAGTTCTCCAGTTCCGCCCTGGAGT
GTAAATCTTGGGGGACGTGAATGTTTAGCTCGTCCCCGTCTGTGTCAGCGTTAAGCGTGA
TCATCGTTGAATAGTTTACCCTGATAGTTTTTGAGGGAAATATCTTCACGTAGCATGCCA
ACATAGACCCGCGGTGGAGCGTAGGTTGGCGATTAACAACAACAATGTCACCATTTATCA
AACATCTCTCCACCACATCACCGCATTCCAAATGACTCAGCCACCCTCTTTTGAATTTAA
CATCAAAACGCTGTCCGCTTTTTTTCGTTACATACCTAACCGTCCATTTGCGAACCTCGT
CTTTGTTGTAGCGATTTACCATAACTGGAATGGTTAGATCATCGGCGAATTGTTGGGGTA
TACCCACCTCATTGATTCCAAGCATGTGGTCTCCAGATAAAACCGTACGCGCAGAAAACT
CGACGCGTTTACCCATCAAATTGGTGCGAATCCGCCCTTGTTTGCCATCTACTCTTTGTC
TAAATCCACCAACTGTCATTGCATTGCTTTTTTTTGTAGTATTAGAGCTGTCGAATAAAA
CATTTACCGCGTTTTGTAGTTGCATATGAAGCTCTTCCACAATAAACGACGGATCGGTGT
TCTTTTTAATTGCAAGTGTATTGGAAATTTTAAGGATGTCCAAGTATAGCCTTGATGTGT
TGCACATTCTCCACATCCCGTTGGAATAATTTGGTGGGCGGCCGGATGTTGGTAAAACAT
TTAGGTTGTGAATAAATACATAGTCACAAAGGTCAACTTCACCCCTAATCTTGTTGGGAA
ATATTTTTCTGTATTCGCGCTCAGGTACCTTTGATAGAAGATTGTGGAGCTCGCTCAAAC
TAATCTTCTTTCCGCACTCCAAATGAAATGAAGTCTTAACGCCACAGTTCTTTGACGTGT
AAATCTCACGAGTGTCCATCTTTATATGTTTAGACTTTAGAACTTTTCTCCTTTTGGTGG
CCCGTTCGCCCTCCAAGCATCTCGATTCTTCGCAAATACAATCATTCACTCTATTACATT
CAATACACAGATTATCTAAAATTTTTCGTAAATTTGTTTTGGTGGCATTACTATTAAGCA
CTGGGAATGCTAGCTTTATGTAACCAAAATGTCCTGGACAGTCAGTTGCATTCCCACCAC
AAGTTCCACATTGTACATTTTTAAACCCACCAAGTCGTATGTCGAATAGGGAGTCGTTCT
TTTTAAATTCAATCGTTGTTTTGGGGTTTTTAATTTCTATGACACCAACGTTCACACCCC
TCCCGAGTAAACAAAACTCAACATTTTGAATCTCAAACGTTTCCATTCTGAAAATGAAAA
GCATTATTATATTATATAGTGAATGTTATCCACGAATGCACCTGAAGCAAAGGCATGAAA
ATGCACAAAAGAATATTACACCAAATAGTATGCTAGATACAAGTATAATTGTGTTGTACT
TGTCCATCACACTCTCTTCTGTAGGAGTTTCAAAATCACCAACACCACTCATTCTCAAAG
AACCATCACCATTTACACTTGCTACCACCACAAGTAAAATAGTTAATAAAAACATTATTA
ACGTAAGTGTTATTTTTAAATGTA
>TRINITY_DN29_c0_g1_i1 len=223 path=[1:0-72 449:73-96 75:97-98 77:99-222] [-1, 1, 449, 75, 77, -2]
CTCGTCGGGCGTACGCGCGGCAGGCTCACGGTGCTTGAGGACGCGCAACAGGCGCACGTC
CTACGCGCGACAGACGTACGCGCGCCAGGCGCACGGTACGCACGACAGGGTATTCACTCA
TTCATTCGCTCGCTGTGCGCGCGGCAGGCGCACGGTGCTTGAGGACGCACAACAGGCGCA
CGTCCCACGCGCGACAGACATACGCGCGCCAGGCGCACGGTAC
>TRINITY_DN13_c0_g1_i1 len=209 path=[1:0-112 91:113-139 118:140-208] [-1, 1, 91, 118, -2]
CGATGGGTGTTTGTTCGTCCTGGAACGTAGCAGCAGCAGCAGCAGGCGCAGGCCACCAGG
GACAAGAGAGGACCTTGTCGCTTGGGCCGATTCGATTGCTCGCGAGAGGAGCGTCCAGCA
GCAGGTGCGCCGGCACAACCGCAGGCAGCGCACCGTGAATGGGCGCGGAAGGAGTGCGCC
TGGAGAGAGGCCGGACAGCAGCGGCGACG
>TRINITY_DN6_c0_g1_i1 len=245 path=[222:0-128 491:129-153 352:154-157 516:158-181 380:182-244] [-1, 222, 491, 352, 516, 380, -2]
GCGGCGAGCGGTTGCGGCAGGGACCTTGGAGGCGGTGTGGTTTCGGGTCTTGCTTTTGTG
GCGGGGGTTGGTTTGTCTGGACGGTTTGGTTTTTGCTGTCTTTCTTGCCACTGACGAGGA
CCAAGACCAAAAACTTGCGACGCTCGGCGGACTCCCAGCATCCCTCCCTACTGCTGGCGA
GCTGCCTGCACAAGGCGTCGCTGCTACCGCGCAGGAGAGACTGGTGGAGAGCGTAAGAGC
GGGCT
>TRINITY_DN75_c0_g1_i1 len=595 path=[1:0-296 275:297-338 317:339-594] [-1, 1, 275, 317, -2]
GAGCAAGATCGGCGCCGCAGCTAGCGCGCTGGGCGCGGTGTCAAGCATGGCGACGCTCGC
GCATGGACAGCTTGCGCAGGCGGAGGAGCCGGCGGAAGGGCGCGCGCGTCAGGCCCGAGA
GGCAGGGCGCCCCTACGTTGCCGCAGAGGTACTAGCCTCTGGCTGCTCGAGTGCCCCGCT
CGGCCTGCCCTTCGAGAAGACGCAAACCATTCAACCCGTGCAGGAGCTGGTCGGCGGAAC
TCGGATTGAGGTTCGGAGATCGCGCAGCACCTCGTGGCATCTTGCTGAGGTGGAGTCTGT
CCAAGACCAGGAAAAGGTTCTCGTCCGCCTTCTGGCCGGCCCAAACGAGGGTAAAACAAA
GAGCGTCCACTTGAAGAATGGGGAGCACTGCCGCGTCCGGTCTCTTGAGCAAGGCCCCGT
CTCGCTAGGAGGCGCGATTTTCTCGACACAGGCGCCGAAGCAGTCAAGGCCTGCCGAGGG
AGACGAAGGCGGCGCAAACGCTTACGGCGCCGAGGCTGCCGGCCACGCGCAGACGCTCTC
GGAGAGGTTCACTTCCCCGCATGATGAAGATTGTAGTATTTTTGACGCGGACGAG
>TRINITY_DN70_c0_g1_i1 len=280 path=[1:0-279] [-1, 1, -2]
CCGGTGACGGCCAATGCGGGCGCCGGCCGACCCTCATCGGCAAACTTTGCTGCAAGGAGC
AGTGCAGCCAAGAAATCGCTGGATCTTCGCGTCCTGCCGACGCTCGACACCGAGCCGCGC
GACGCAGAGCTCATCGTGCCGTTGGACCCAACCAACTCGTAGACGAGGCGCTGAGGCCAC
CTTGCACCAAGGCTCTGTTTGATTGAGGGTGAAAGAAGCTCAATCAATCAAGTAGAACAG
TCAAAGCCCTCGTTGTCGAGTTCCACTATGTTTGCAGTGG
>TRINITY_DN91_c0_g1_i1 len=387 path=[1:0-91 777:92-115 94:116-386] [-1, 1, 777, 94, -2]
GTCGCCGACGCGGCAGGGGAGCGCGACCAGGAGTCTGCATGCACCACGCGCGGCGTGGCG
CTGTGGCTCATGACTGTGTCGGCATGCTTGGCTTGGCGGCGCCAAGCGTAGACTTCGGGC
TGTGATGCTTGCGATGGCCAGGGGGAATGCAACCTGGCCTCCGAGGCGAACCCGCAAACG
CTCCGAGCTCTTTCGCCCAAAGCTCAGACACCTTCCGATGGCCTGTGGTCCGGCAGATCT
GCGTTGTGCCTGGAGTGCGATGCGCTTGGCCGCAGTCACTTCTGCTCTTTCAAGATGGCA
ATCACAACATTCACACCAGGTGGAGTACTCTACTCTACTCTACTCGGTGCCGGTTTGTTT
GATTTCGGATGCCTCCACTCTAGCTAG
>TRINITY_DN26_c0_g1_i1 len=315 path=[1:0-37 16:38-314] [-1, 1, 16, -2]
ATGACGAGTCATGTGCTGGGAGGCGGCGGCGAGCGCCATATTCTCCCGATTTCGCGGAGC
GCGGCTCTCCCGGGGCTTCGCGCCCCAGTCTCCCAGGTTGAGTACACGATGACGCCGACG
CAGCTGGAGCGGGTCCTTGCTGTGACAGCATTCATTCCGAAAGACTTTGGCCAGCTTGCG
CAGCCAGTGCGCCAGCAGATTATTGCAGATGCCGTGGAGTTTGTCCTCCGCACCAAGCGA
ATTCATGGCCATGCGACTGCCCAGACTGCCCAGACAACGGAGGCTCGCCCATACCCAGGC
CTCGTTAACTCGGCG
>TRINITY_DN85_c0_g1_i1 len=671 path=[1:0-55 34:56-83 62:84-571 1356:572-618 603:619-670] [-1, 1, 34, 62, 1356, 603, -2]
GAATAAGGCGGAATACAGAATGGGCTCGACACCATTGGACCAGGTCTGCTGCTCGCACGG
CGAGCACATGCCTATCCTTCCAATTTTCTCTGCCACGAGGCCACCTTGGGACTCTGGGTC
AGGCGCATAGGAAGGATAGGCATCAAAGGGAACATAAGCCCAGCTTAGCGCCGCGGACGT
CGGCCCGGACGAGTTGGCGCTTTGCTCGCGCGGAGACCAGCAGGGTTCTACCGCGAGCAT
GCTCTTATCGCGAAGTTCTCCGATTGGCTTGTTCTCGTGCTCACTCCCGCTACCGCACAC
GGTGCGAGAAGGTTCAGTAAGGAACTCAGGCAGGCGCGGCGACATCCAACCGGCAATGAT
GCAGTCGCACCGCCAAGGGTTGCCATGTAGGGCAATGACGGGCACGGTCATCTTGTTGGC
GAGGATGGCCAGTGACTTTGCCTCAATGGGCAACTGCGTCAGCTGGTTGTGGTCCAGGCG
CAACTCGAAATACTTGTTCTTCATCACCTTGTCCAGCTCAAGCAGGTTTTTGTCCACGAG
GCGGAGGTTGTTGAAACTTGCATCGATGACCTGCAGAAAGGCCCCGCGTTTCGGTTTCGG
ACCGCGCAGCTCCTGGAGCGAGTTGTTACTCAATCTCACTCTTTCAAGCTTGGTCAGGGT
CCATAGCTCCG
>TRINITY_DN90_c0_g1_i1 len=886 path=[1:0-885] [-1, 1, -2]
GTGCTTGCAGCAATCGCCAACAGCGCGGCCGCTGCCTTCGGACCTTCTCGAGCTCGATTT
TTTCTCTCTGTCAAGCTCGGATCTCAATCGAGCGGAGGCTGCTGCTGTAGAGCTCATGGG
CGCAGCAACCGCCAGCATCAGCGTGCGCGAAAGTGTTTTAGCCCCGTTAGACCTGCTGCT
GAGTCAGTCCGAGGCGGCCGGCTCGGAGATCTTCATCGATGGCGCCTGCGACCCGCGCGT
CTTGCTGGATGTAATCGAGAAGGTGGTTCAATGCCTGAGCGACTCTCGCTTTTCCGAAGC
CGGCGGCGAGGCGGCGGATGGAATTGAGCGCGACCAGACTGTTGCAATGCGCGGCTCCGC
GGCCTCGATCTGCGATGAGGTCATACATGCAAACGCGCTCTCCCGGCTGGTCACAGTCAC
GTTGCGCTTCTATTCTAGCGAGTTGGGCCGAGCTCGCGGGCGCGGGATTCCTGGGACTGG
GTTCGTTGAAGGAAGCGCAGAGGATAAGCTGAGCACTCGTCTAGTCAAGCGGCTCGTTCA
GGCGTTCAGGACTGGTGCGGCGATGTTTGCGAAGCGGGATGCGCCACTTTGTCGCCATAT
TGCGCCGTTTATTGAGGCGCTTCTGTGCCTCTACTTTGGCAAAGAAGGCGATCTGGCTCA
GCAAATCCATCCTGGGAAGGCCAGGTTTCCGCCCAGCAAGTGCGACCACTGGACGGCCGA
GCTAGAGAGTCTCGTGGCGCCGGCCGTGCGACAAGTTCTGTCCGAGGAAGGCCAAGGGAA
CGCGCGCTACGCCGCTGTTCGAGAGCAACTCCGCGCTTGGAATCGATCCCTTGGCGCGGA
CGAGGCGAGCGTGGGCGGCATCGAGCCCTTTCGGCGATCTTCTACG
>TRINITY_DN35_c0_g1_i1 len=222 path=[200:0-50 228:51-82 260:83-221] [-1, 200, 228, 260, -2]
AAGCGCGCTGCCGCCAATCCCAGGGCGACTTGGACATGGCGGGGGCTAGCAAAGACGGGT
GGCAGCGAGCGCACATCCGCCAATTGCCGCACGACACGAGCGACAGGTGTGCATCGTTTT
GTCGATGCCGTGCCATGGAGTGCGGTATTGCATCGTTTTGTCGACGTCTTGGAGTGCTAC
ATTGCATCGTTTTGTTTCGTTTCAGAGCAGTTGAAACTGCCG
>TRINITY_DN10_c0_g1_i1 len=692 path=[670:0-301 1363:302-325 973:326-691] [-1, 670, 1363, 973, -2]
GGGCCGCGACGAGCAGGTCAAGGTCAAGGTGGAGCAGGCCCGGGCGAAGGTGGCCGGGCG
GCGCTCTGACGCCGAGAGGCTCCTGGGCGTTGCCGAAAGAGCGACGAGGAGGATGAACGC
ACCGCTCGGGGACTCGGCCGCCGATCTGAAGGCGCTCGTCAAGGGGGCTGTTGAGCAGGC
CGTCGAGCCGCTGCGCGAGAGACTGAAAGAGGCCGAGGACCGCATTGCGAGGCTGTTGGC
GGACAAGGACGCCGACGAAATTCGCTTGCGCGAACTCGTGGCGCGCGAGGCGCAGCGGGA
GGCGAAGAGGGAGACCGCGCCGCTGGCGAAGCGCATCGACGCCTCGGAGAAGGCGGCTCG
CAAAGCAGGAGAAGCGGGCGCGGAAAGGACCAGCGAGCGCGCCGAGCAACTCGTCATTCG
CGCCAAGGAAATGGCCGACAAGGCCGCGCGCTTCGCAAACGACGCCGAGCTGCAGCGCGC
GGCGGCGGACTGCGCGAGGGAGCGCATGTCGACAGAGGTCTCCTCCGCGATCAGCGACAT
GACCTTCAAGGTCAACTCGATTCAGGCCCAGAATCGGTCCGCGCAGGAGCGCGAGGCGGC
TGTGGACGCTGCGCTCGGCCGGCTGCAGGCCAAGGTAGACGCTTTGAAAGCCGAGTACCA
GTGGGTCTCCACCAAGGTTCGGACGCTGGACT
>TRINITY_DN3_c0_g1_i1 len=268 path=[246:0-44 268:45-267] [-1, 246, 268, -2]
GTCGCCCGCGCGGTGCCCCAGCGGGTTTTCAACACCCAGCAAGCGCACTGTGTGGTTTTC
CGCAAGGGCGTGAACCAGCGCCAAGCACCCGTCACTCCCGAGCGCGTTAAATCCGACTTG
CAGGGATCGCAGCGAGGTGGACCTGACAAGCGCTGCACTTAGCGCGTGCGCCGTGGCACT
TGTCAGCTTGTTGTGGCTCGCATCGACCACACGTAGCGTCCGCGACTCGCACACAAGCCG
CGAAAGCGAGTCCCGCACAGCGTCGTCG
>TRINITY_DN0_c0_g1_i1 len=228 path=[1:0-102 81:103-103 473:104-127 106:128-227] [-1, 1, 81, 473, 106, -2]
CACAAAAGAGTGGACTCGCATCGCAGCGCTCTGCGGACGGCCTGGCACTGGCATGCCGGC
CAGAGCCAGAGCAGACCGCCCTGGCACCGCACGTGGGGCGTGGGTGGGCCCACGACCTGG
GTTGGTGCGCTGCGTGCTCCGTCCAGGGCGACTTTGCGTGCAAGGAGCTGGCTGGAGCTG
CATTTGCCTACGTGGCCAGGCCAAAGCGTGATCGATCAGTGCTGGCGG
>TRINITY_DN46_c0_g1_i1 len=504 path=[1:0-34 13:35-503] [-1, 1, 13, -2]
GCTGGGCGAGCGCACGCCGGAGCTCGAGCTGGGCGAGCTCACCACGCGCGACATTGAGCG
GCTCGCGGACACAATCCTTGCAGTTGCAGACCCCGAGTTTCCCCTCACAGACATTGCTGG
TTCGCAAGCTTCTGGAGCAGAAGCAGGTCAAGTCGGCTATGGCGGCAGGGGGCGTGTCTG
GCGAATCGGAGTCGGCGGCGGCGGCGGCGGCAACGCGCGGCCAGGGGCCTCTCCGCAGGC
CTCGTCGGCGCCCTCCTTCCTTGCGTCGCGCTCATCTAGCTCGGCTGCTGCTGCTCGGCT
TGCAGAGGAAAAGACGTCGCTCCGGCTCGAAAAGCGCGTGCTGGCTCTCTGGCGCAGCCT
CGCCTTCTCCATGAGTGCCCGGGAAGGCATTTCGCACCCGAATTGCGGCGTGCCGTCGGT
GACGACCGGGTTTCGCGAGCTGCGCGAGCTGCTCAAGCCGTCTCACAAGCAATGGTGGGC
CATGTTTCGAGCCGCGGAGATTGT
>TRINITY_DN25_c0_g1_i1 len=224 path=[1:0-165 144:166-223] [-1, 1, 144, -2]
GGCAGAGTCGCGCGGCGAACCACTCAAACTCCAGCGCAACACCGCCAAAAAGCAGCGCCA
ACATGGCCGCCTCTGCGAACGAGACCCTCGCATGGGTGGAGGCTGCGCTTCTGGTGCCCG
ATGGACCGGCGCTTTCCATCAAGTACAGCGGACTTTGGGTCGCGGCCAGCTACGTCTTCA
GCGCCATCGCCGCCAACGCTGGCGTGAATGCCGTCGAGGCCTAC
>TRINITY_DN20_c0_g1_i1 len=287 path=[1:0-40 19:41-286] [-1, 1, 19, -2]
ACTGTGTTATATTTTTTTAACGCGCGACGCTTGCGGCGAGGCCTTCCTTCCCGCGAGACG
CGCCGCACCCGAGCTAGCCGTCCAGCACGGCCATGAGGCAATCCAAGTCCTCCAGGGTCA
TGCTGGCCTCGGGCTTGAGGAGCACGTCTCGCGCCGCGGCCAGCTTGGGGTCATTTGCAA
TGCTCGACGCGCCCGGCCGCTGCTGCTGCTGCTGCTGCTGCTGAAGCGCGTCGAAGATAA
GGGCGTCCCCGACGCCGCCCTCGTCGAGAAGCGCGCGGTTGCGCTCG
>TRINITY_DN62_c0_g1_i1 len=274 path=[252:0-86 316:87-131 361:132-273] [-1, 252, 316, 361, -2]
AGGAGGCAGGCACTCTCGCGGCGTTGGCCGTCGGGTCGCCTGGGCTCGCGCAGCCATCCC
AGGCAGCCCTTGCAACTTTGGATGTTGTCAAGGCGCAACTCGGACAGGTCGCGCGAGCGG
GCACGACGCTGCCGTGGTTCCTTGGTCTCAGGGGCGTTGTCGCTTGGGCCGAGGGCGCCG
ATCCCACCGCCGCGCAGGCAACGCTCCTCAAAGCTGCACAACTAGACGCGTCGATGCCAG
ACGTATTTCACGCGCTTGGCGAGTTTTACCTCAA
>TRINITY_DN36_c0_g1_i1 len=320 path=[1:0-319] [-1, 1, -2]
GGACGACGACCCTCGAGACTCGCCAGAGCGCAAACTGGCACCCGTACCAGATGCTCCGTT
CAGCACGGTGTCTGACGAGACCTGCTCCAAGCCAAGGATGCTGTTGATCTTGTCAATGAA
GACCTGCACGGCGGCCTGGTCGAAGACGACTGAGCGGAGTCGGCGTGAAGGGGCCTCCCT
CTCCCGCGCCAGGTCCACGGCTATGGCGTTCAGACTCGTCTGTAGCTGCATGCGTGACGC
GGCCGTCCGAGCGGGCCTAGTTCCGTTCGAGCGAAACCCTTCTGGCGGCGGCACAACAGC
CCCCTCAAACGCATATTGCT
>TRINITY_DN19_c0_g1_i1 len=521 path=[239:0-416 16:417-520] [-1, 239, 16, -2]
GCGGCCTGCCGCAGAGTCGCCTTGCGCCGAGAGGCGCTCGACAGCCTGCACGAGCGCGGT
CCCAATATTCTTGTCGCTGACCGTGTGGTCCTTGCCGAACGCCTTGATCACCATGGCCTT
GACTTGGGCGCGCTTGAGCTTGCGGTCGAGGTTGAGCTGACGACGCTGCTCAGCCTTGTT
GTGGTGGAGGTTCGAGTTGGGCTTGTACCAACGGTCGGTAATGTGCAGCACTTGTGTCAT
GACGTCCGCGGTGTACATCCCCAGCGGGAGGTCGTTCAGGTCCATCCCAAAAGGGTCCTC
AAGCTGCGTTGCGAGCTTCGAGAGGCCGTTGAGGACAAGGTTTACAATGAGGCACATAAG
CCCCACGCCGATCGGGCTCCAGCTCATCGAAAGCAGGCTGAAAGGTAAAAAGAGGAGAAA
GCTGCCCTGCGACAGGTCGAGCGTGAGCCGGTGAACCATCGGGAGCGGCGCCGTCTTGAT
TCGGAAGGCGCACCCAAGGCACTCATTTAGCTCTGCAATGC
>TRINITY_DN48_c0_g1_i1 len=247 path=[1:0-156 135:157-246] [-1, 1, 135, -2]
CCACAAACGAAGGGCGTTCGCTGTGGTCCTCCGCCCAGCACTGTTCGATAAGCCGAACCA
CCTCTGGCTTGGCGACGCGGACACTCTCCGGGATGGACGGGCGGAAGCCCTGCTTGAACA
GCTCGGCGAGGGGCAGCCGCTGCGCGTTGAAACTCTTGACGACGTACATGCCGTCGCCGA
TGAGCGCCTCGCAGAGCACGAGCGAGAAGGCAAACACGTCAGCCTTCTCGTTGTACTCTT
TCCCAGA
>TRINITY_DN65_c0_g1_i1 len=463 path=[1:0-214 929:215-238 217:239-462] [-1, 1, 929, 217, -2]
TGCTCGTGACTGGTAAGTGGGCGGGGGGGTGCGTGCGTGCGGCGGTGGCGGAGGCCTGGA
CGAGCTGCTGCGCGCAGACCAGTGTTCGATGACGACACCTGCGGTATGACGGGCGGCCTG
CTCCCCGGCCTGCGCGCGATCGAGCCCGGATGACCTCTTGTCCCTTGGCCGCCTGGCGCG
CCTCGAGCGTGCGATTGGGACGCCTCGGGACTCGGTCGCTCTCGCCGCGGGCGGGGGCGC
GGAGCTTTGTTTCCTTCGTGATTCATATTATGAGAGCTGAGACACCTGCCGCGCGACTCG
CCTGTCCTGGCGCTCGCCTTGTTGTCTGCCTGGGGAGGGTGGTGGTCTGTCTGGTTTGTT
GTCGTGATCTCTGGCTGACGAGCGCGCGATTTGCTTTGCTCGTGTTCAGGCCCCTACAAG
GTCAACGGTGTCCCGCTCCGCCGTGTCAACCAGGCGTACGTTA
>TRINITY_DN39_c0_g1_i1 len=466 path=[1:0-353 935:354-377 356:378-465] [-1, 1, 935, 356, -2]
GTCACTGTCTCGCCAGGAACAGGAAGGTGTTTTGCAGCCGCGTGTTCGCGCGCCGTTCGG
GCCGCCTGAACGTGCGCAAATCGTGCAGTGCAAGAGGCAGGCGGTGCCAGCAGCGTGCGC
CGACCCGACTCGCCAAAGAACAACACCAGCGCCCGCCTGCCAGCAGTCCCCAAACTCGAA
GAGCGAAACCGTTCGTCAGTAGCCCACCCGGAGTAATAAGTATACCTACTCTACTCTGGA
AAGGCCGAGCGCCTTCGGTTCAAAGCGAGTAAACTGCATCGCGCCGCGCTAAAGATGAGT
TTCAACGAGATCATTGCTGCCACAGCGCAAGCTTTGACGATTTTTGATGAGGCGTGGAAG
CTGCGCCGCGCTTTGCTGCTGCCCTGCAATTTTGAACTTGTGGTGAGCGATGGCAAGTTC
ACTCTCAACATCAAGTGGCTGGTCACGGCCAAAGAATTTCAGTATG
>TRINITY_DN17_c0_g1_i1 len=222 path=[200:0-86 423:87-110 288:111-221] [-1, 200, 423, 288, -2]
GCCAGCACAGCCCAGACCAGCCACCGCCTCCCGATGTGGAGAAGTGTCGGCCGTCGCACG
TAGGTATGGCCGCGGTATTCGCAGCCGACCAAGTCAGCGCAACGCGCAACTCGCGAGGAG
CGCGCTTTCGAGCTCGCGAGGGCTTATTTCCTTCCTTCCTTCCCAACCGACCGGATCAAA
CACTCAATCAATCAATCAATCGAGGTCGTTGGCCGGCCCCGA
>TRINITY_DN76_c0_g1_i1 len=587 path=[565:0-545 1153:546-569 1112:570-586] [-1, 565, 1153, 1112, -2]
ATTCCGTTCTTGATCAAGCACCATCGGATTGGCTGCTTCGGACGCCATGCCTCTATGAGC
GCTGCCAATCTCTCGGCGGCCCCGAAGGAGACCGCAAGGGCGGCATCCTCGTGCTGGCCC
AATCGGCCTCGTGAAAGGCCGAGCCTCTTTTATCAAACGCGGCGGAATAACGCTGCAGTT
GACGAGAGCAGCCTCGTTGCGGCGTTGCCGCCAAACACAAGTGGCCAGCTGCTATCGCGA
AAGGACTGGCGCTCTTGCCAACAAGCGCCACGCTAGTTGCACGTTGCTTCGCTTGGTATG
TTCCCCAAAATGACGCGTCGAGACCGGTGCGCGGTGAGGGGGGAGGAGTGCGTCACAAGC
CCTCTATATCTCTTCGTCAGAGCTGCTCTCAGTGTCCTCCGTCAAGGCAGCCCTGCCTGC
CGCCGCCGCCGAGTCTTCCTCGTCCTCGATTCCATTCCGATCATTCCCCTTGCGTGCTGC
GCCGACAAGGCTATCGCTTCCAGGCACCGCAACGTACTTGGCGGGGAATCGACCTTCGGC
GCCAGCTGCGTTGCGGCCACGGAGCCACCCTGGTCCCCCTGAGCCCA
>TRINITY_DN72_c0_g1_i1 len=641 path=[1:0-640] [-1, 1, -2]
GAAGGTCCACACCTTTGAGGAGGCCTTCAGCAAGGTTCAGGCGATCACCGGCGTCGAGTC
GCTCGAGGACCTCGTCGACTACATGACAAAGGCCGAGGACAGAAACTACCGCGCCTTCAA
CCACCTTGCAGATGTCAACACGGAGATTGCCAAGCTCGAGCACTCGAACGCGGCGCTTCA
CCAGCAGATCGACGAAGGCCACAACCAGTGCAGCGTTTTCTCCCAGTTCAAGCGCCAGGT
CATCCGCGAGCTCAAAACAAAGTTCGATCAGGCCACCAGCGACACTGCCACGCTGTTGCG
GACCTGGGAGGAGTTCACTTGCAAGATCGACGGCTACAAGCCGCACGTCAGGGATATTTT
CCGTCTTGTGGACTGCTCCATGTTCCCTATCGCAGACACGATAAACTTGGACGACCTCAG
CGACAACGAGATGCTGTCTTGTCTGGGCGTCATCGAGCAGCGCGTGAACGAGATTGTCCA
CATGTTCAACCTCGTGGCCGGCGTAGCGCGAGACAAGGCGCGCGATCTCGACACATACCA
GACGTTTTTCACCGCAGACGTCGATCTTGACGCACTCGGGTGCAACCCCGCCCCCCTCGT
AGCTGGGCCGGCCGGCACGGACGTCGACGCAGCCACACCTA
>TRINITY_DN77_c0_g1_i1 len=694 path=[672:0-381 1031:382-382 1581:383-406 1056:407-480 1579:481-504 1154:505-606 1580:607-630 1280:631-693] [-1, 672, 1031, 1581, 1056, 1579, 1154, 1580, 1280, -2]
CGTAGCAGGGTCGAGTGAGGGTGGACGTTGTGGTCTGGACTCTGAAGGCTTGGACACGAC
CGGCCCGGATCCGCTCGATTGGCGGATCTCTGCGTTGAGTACAGCTGCCGCAATCCACGG
CAAGGGAAGCGCTTTGCGCGATCAGCACGCCGTTGATCCAAGTGACGGACGGATGGGCGG
ATCATCACGAAAGCTCGCTTCTCGCGTCGCGTCATGGTACTCGAGTACCACCTACGAGTG
CAGGCGAGCAGGCGAAGGTAGGTAAGTGAGTACAGGTACAGGCTTCCAACTGTGGCCTGC
CGAACAACAGAACAGAGGGACGCGAGACCGGCCGTCCCGGGCTCTGCAATTGGGCACGCA
GGCCAGACGCCAAGCGCGCAAGTTGAGAGCGCGTGCCCCTCCACCACGGCCGCCGCGGCG
CCGCAGCGGCTGCAGGAGCGATGGACTTTGAACGAGTGGAGCCGCGGCAACTGCCGTCAG
CTGCGCCGAACAGACGCCGCGGAGCAGGGCCGTCCAAGGAGCGACGCGCAGCGGGACGCC
TCGCGAGCGGTGCAGCTGCCGTGCGGTGGGCCGCCCTCGAGGCCTGCTGGCTCGTGGTCC
TCGTCGTAGGCCGCGCGTTCGTAGGGCTCATCAACGCGTGGCTCGACTACTGGGCGCCAA
ACTACCAGGAGCACTTTCAGCTCAAGGGCCTGAG
>TRINITY_DN63_c0_g1_i1 len=880 path=[858:0-133 969:134-205 1041:206-234 2029:235-258 1094:259-331 1167:332-422 2028:423-446 1282:447-575 2027:576-599 1435:600-879] [-1, 858, 969, 1041, 2029, 1094, 1167, 2028, 1282, 2027, 1435, -2]
GGACGCAAGAAGGGTCATGCACGACTCTACTCGCTGCAAAACGCGTCCAAGACCGACTGC
GTGCGGACCAAAACCAAGCTCCAGTCAGTAGCTCTGCTAGGGCTCTCAATGAATGGACGT
TTCGCCTCAGCAGCGGTGACACGCGACCAATCCATTCGGATATACGATCTGTCTTCGCCA
GGTCACCCCATCTCCGCACAGATGCCCTTCCCCGAAATCGCAGCCGTTGGACGCATAAAG
CGCTCGCGCCTCGCAGTCCCTCCACCGCGGTACCTCCAGGTTTCGGATGATGGTCAGGTC
GTGGTGTCGCAGAGCCAGAACCGCGGCGCGTTCTGGGTATACGCAAACCATCGGGGCCAA
GCGGGCGCCCCGAAAGAGTGGCGCGTCGTGCTCGACCAGACTGGCCTCGCGCAGGCCACC
GCTGTTCGATTTCGTCGTACGTTTTGGCCGATCGCCGTCGACATTGTGCGAGCGCAGTCT
TCACGACCAACTAAACAGGACGTCCCCGCCGCTCTTCTAAGTCTCGGGCTTCATCGCACC
GGCTGGGACGACCAGGCCGATGCATATAAGGTGCAGCACACGCGCGAGCAGCAAGTCGAC
ATACCGCTGAGAAAGAGAACCTCGTCGACCGGCAACCTCCCGCTCTCCGCTGGCAAAGCT
GGTGCCGTGCCCGCGGGCGCAAGGTCGGTATTAATCGAGCTTGACCACAACTCTGGCGCA
ACAGCTGTGGCGCTCTCCTTCCCCCCCACAGATGAAACGCCCCCGGTGCTTTTGCTGTTC
GAACCGTTCGCGGAGACAGCTGTTCTCGCGCGCGCTGGGGACGTTTGGGGGTTCCCACCG
ACCGTCGAGATCTGTGACATGGCGTGGACCTCTGGCGGCC
>TRINITY_DN95_c0_g1_i1 len=584 path=[1:0-182 1299:183-206 185:207-355 1211:356-395 374:396-418 1300:419-442 421:443-583] [-1, 1, 1299, 185, 1211, 374, 1300, 421, -2]
ACAAACCGATTCGGGCCCGACTAGTTCCTTTCTACAGGCGAGGGGGACGCGGCCCGCTGC
CCCTTTGACGCTACGTACTCGCGCACAATCAACTCGAGACACCGGCTGCCCTCAGGCGAG
AGACCGAAAGTTGTGAAACCCGACGCGGCCGTCCTCAAACTTGCTCAAGTAAAACTCCTG
CCGTGCCCACGGCATCGCGAGGCTGTCCCAAGACGCGCGCGCACTGCCGGACTCGCTGGC
GCCGTGAGGGCCTTCACCTTCGCTCTCGTCGCTTGCGCCAGACTCGGCCGGCCCCACAGG
GCAGCTTCCCTCCGCATCGCTCGTGTCGTCTCCAAATTCGCCGCGCTCGGCAGAGCTGGC
CGGCTCGCGGCTCGCGGGTCTCGTTGCAGGGCTAAGCGCCCGCTCAGCGAGCTCCTCGAG
GAGGCGCGCTTCGCGCTGCAAGCGGTGTTTGGTGATCTCCTCCTCTTGCCGCTGCATGAT
CGACTTGCGCTTGAAGCGACCTGAGAGCTGCGGCTTGGCGCGCCGAGCGACGACGGGCTG
GATGTCGGGCCGGATCGGGACGAGGTCGCGGTAAACGCGCTCCG
>TRINITY_DN16_c0_g1_i1 len=635 path=[613:0-330 1323:331-354 945:355-424 1015:425-461 1052:462-634] [-1, 613, 1323, 945, 1015, 1052, -2]
TTCCCTCACCAATCGATTTGTCGAGCAACACCTTGTGGAGGTTCGCAACGTTTTCGTGGA
TCACCGTCCGCAGCTCCTCGAGGGCCAAAAGGCGAACGCTGTCGGACTCGTGCTGCACAA
GCTTGACGAGCTGCCGCAAGCGCTCCTCCAGCGAAATTGCACCACGCTCCTCCATCAAAA
CGCGGCCAACGTCCGCAAGCGCCGGGTGCGAGGTGGGGAGGATCTCGTGGATTCCTGCAA
AGGCCTCGCGCAGCCTCGCCCGCTTCGTGACCACGAGCCAGCGGATGGTCCGCACCGCCT
TGGCCTCGACAACCTTGCTGTTCAAATCGTCTACATGTTGGCCGTCCACCTGAGACGCTC
GTCCAGCGCCAGGGTCAGACCCATCCGCTCCGCCCCCTACAGGGACAACTACGCGCGAAA
GGCGAGTGTTCGTCCCGCCCTGCTCTTGCGCGTCGCCTTCGCCATCTTGGACAGTATGCC
CTCGCTCAAGTCCTGGAGAGCTCGAGTCCCCACTACTTGAACCGCCGCTTGCCTTTGCTC
GAGGAGCCACGAAGGGCATGACGCGCGCGAACGCAGGTTGCGGCGGCGGCAGCGGCTTGA
GGCATGGTAGAAGGGACACGACGAGGGAGCTCAGG
>TRINITY_DN37_c0_g1_i1 len=267 path=[1:0-74 537:75-98 77:99-266] [-1, 1, 537, 77, -2]
GTCCTCGGCGCGCCTCGCGTCGAGGCACGCATTTGCCTGCCGCACGATCGCGTGCACCGT
CTCTGCCGGGGCGGCGAACCGATCGCGCCCGGCAGCCCTGAGCACGGCCTTGACCTTCGC
CACGTCAACGGCCTTCTTCTGCAAGTCCTCCTTGAGCGCTCTGCCCCGCTTCCGCCTCGC
CAGTCCTCCGCGGACCACCCGCTGCAGCTCCAGCGCCTTGGCGCCCTGCTCGCGTGCCGC
CTGCCTCGCCGCGCGTTCCTCGCGCGC
>TRINITY_DN9_c0_g1_i1 len=387 path=[1:0-158 137:159-386] [-1, 1, 137, -2]
GGCGCAAACGACTCGTCCCCATAGGAGGAAGAAGCGCTGCTCGGACTCGGCGGCACGCTC
CCGCCTCCATTGAGATCCGGGCCATGAGCGAGCTCCTCGGTGTTGCCTCCATCGTTCGCT
TCGCCGACGCGAGTCCCTGCTTGACCTCCTGAACCTGCAACCTGGCGGTCGAGTTCTGCG
AGCCGGCGTTCAGCATCGAACAAGTCGTGCAGAGACGCAGACTCCCGCTCTGTCTCGTAC
AAAAACTCTGCCACTCGAGCCATGAGCGACAACCCTGGCGGGTCAGCCTGGCCATCCCTT
AGGTCCTCAATTGCGCACATCATTTCTGCCACGTCGAAAGCCTGGCCCACTTCCGCATCG
GACCCGGAGGCGGGGGCGATCGGCAAC
>TRINITY_DN38_c0_g1_i1 len=218 path=[178:0-113 379:114-137 293:138-181 337:182-199 337:200-217] [-1, 178, 379, 293, 337, 337, -2]
CTTGGACGCCGGCGAGCAAGCCCCTGCCGTCCCTCGCCTGCGGAGCGCGCTAGCCCTGCA
CTAGCCCTGCACTAGCTCTGCACTGCAGCGCCCTCGTTCGCGCGCGCAACGAGCTCGCCA
GAGCGCGCGGCTGCCGAGTCTCGCGTCGCGGCGCGCTCGAGCAGACCACGTCAACGCAGC
AGACCACGTCAACGCAGCAGACCACGTCAACGCAGCAG
>TRINITY_DN4_c0_g1_i1 len=252 path=[1:0-116 95:117-251] [-1, 1, 95, -2]
ACTTACCCGACAAGGAATTTCGCTACCTTAGGACCGTTATTGTTACGGCCGCCGTTTACT
GGGGCTTCGATCAGGAGCTTCTCTTTCGATTACACCATCAATTAACCTTCCAGCACCGGG
CAGGCATCACACCCTATACGTCCACTTTCGTGTTTGCAGAGTGCTATGTTTTTAATAAAC
AGTTGCAGGGGCCTGGTTTCTGAGGCTGCCAACAGCTCAAGGAGCAAGTCCTATCACCGC
CGGCAGCGTACC
>TRINITY_DN44_c0_g1_i1 len=347 path=[1:0-224 684:225-259 238:260-346] [-1, 1, 684, 238, -2]
GCACGTGGAGAACCTTGCACCTTCCCCGCAAACCTGCTGCGCAATCGAGATATTGAGTAG
AGTTCCGCCCAAGGAATAGGGCCCAACGAGGGGCCTCTCCGAGGCTATGTCGAGCGCTGG
AAGTACTTCAACAGACATGCCAGCCCCTCGGGAGACCTTGGTGGACTGGCCAGCCCAAAG
CGAAACCGTCCAGTTTCCGGGAAGCGCGTGCCGAGGAACGAGACACGAAACATGTGCCAG
GTCTTGGGCGAGGACCCCAGGCACGCGCAGTTGGCCAATCTCGCACTCAATGCCAAACCG
GTACTCGTCTGGGAGCTCCACCGCGGTTGTCCAAGGATGCCGAACGG
>TRINITY_DN27_c0_g1_i1 len=230 path=[181:0-88 361:89-229] [-1, 181, 361, -2]
GGGCTGTGCACGACCCGCAATGGGTGAGCCCACCCGCTGAGTCGACGATGCGGCGAGCAA
CGAGAACCGATGGGATCGGTCGCGTCCGGGTCGAATGCTGACAAGCGATCGAGGCGCGGC
GCGGTCGCAAGCAGGACAAGAGCATGGCATGGTTTGCGAGATCTGCTTCTGATCTGCTTC
ATCGCGCGTTAGAACACAGAATGATCAACTCGATGCCTGCTTTTGTCACC
>TRINITY_DN27_c0_g1_i2 len=203 path=[181:0-88 247:89-202] [-1, 181, 247, -2]
GGGCTGTGCACGACCCGCAATGGGTGAGCCCACCCGCTGAGTCGACGATGCGGCGAGCAA
CGAGAACCGATGGGATCGGTCGCGTCCGGCTCGCACGCTGACAAGCGATCAAGGCGCTGC
GCGGTCGCAAGCAGGCCAAGAGCTGGGAGAGACTTGCGAGATCCGCTTGCGAACTGCTCC
ATCGCGCGTTAGTACACAGAATG
>TRINITY_DN22_c0_g1_i1 len=233 path=[211:0-61 469:62-85 274:86-232] [-1, 211, 469, 274, -2]
GCGGGCGGGCGGGAGGGCTCTGGACCGCATGATTTAGCCCTTGGCTACGATTGCCGGTGG
GCACGGTACTGTCAGGCGACCTCGGCCTGCTCTTCGGCATCGGCCTGCCTTTCGGCGTCG
CTGATTATATAGTTAGAACCCATAGATGTGTGCCCTTCTCCGATTGCTTGACGATTTGCG
TCCATCCGCGTTTGCCTAGCTAGTCGTCGACAGTTGCCTCCTCTACAGCCTAT
>TRINITY_DN81_c0_g1_i1 len=927 path=[1:0-103 82:104-104 83:105-106 1969:107-130 109:131-152 131:153-926] [-1, 1, 82, 83, 1969, 109, 131, -2]
GACCCGTTGATCAAGAGCGCTGTGCCCGATCGATCGAGCTTCACAGACACTTGGCCGAGC
CTCTGACGACAGCCTGCCTCATCTCTGGGCGGCGACGGGCAGGAACGTGCGCACGGGGAA
AGACCGCGAGCCAGGAACGACCTTGATGCGAAAGAAGGGCCCGTAGTCGTGCCGGTCTAC
GGTGATGAGGAAGGGCTGGCGCTTGGTGGCTGCCACGTCGACATGCACGGCCGCGAAGCT
GCGCTGCTCGGTGCGAAGGGCCTCCGCGAGGGCGTCGAGGTCGCGCGGCTTCTTGTCGCG
CTTTTTGATGAGGTCCTGCACGTAGCTCGTTGAGGAGCGCTGCGGGACCCAGGCCGCATC
GAGCCACTGCTGCACTGGCGTCGTGCCAGGGCTGCGCGACTGGTACGGCTCTTGCACGAT
GCGCGGGGACTCGCTGCTTGGCGCAGAGTACGCGCAAGCATTGCAAATCACAAACGACTG
GTACTCGGCCGGCGGGACCTCGCGCGTTTTCGCAGCCGGCGAGCCGGTCAGGTCCACGCC
CAGCAACGAAACTTTGACCTCGGGCGTGACGCCAGGCCCAATGCCACTTTTGCAAAACTG
CCGATCTGCCAGCGCCTCGTGCCAGTGTGTCGAGCAAACAGTGGAGCGGTCGCTCGAACC
GCCGAGAAAGAAAAACGATGATGACGAACCACTCGAAACGGAGTTGCCGCTCGTTGCGCG
GTCCCGCCGCGCGCTCGAGCCATCCCCTTCGCCATTCAGAAACCGACTCACAGCGGCGTT
GAGGCCCAGCTCTACACTACAGAGGAATGGGATGACCAAATCAGGGGCCGTTGCGTCGGA
CCAGTTGTCCCCCTTCCAGCAGTGGCACTCGAAAACGCAGAGCTGCGTCGTTTGCGCCGC
GCTCTGCACGAACGCAGACAACTGGCT
>TRINITY_DN97_c0_g1_i1 len=747 path=[1:0-746] [-1, 1, -2]
GGGCGCAAGCAGGACGCCGCGGCGCGCGATTTGATGGTCTGTAGGGAGGCGGGCGAGCGG
CTCTTCACGACGCTGCGGCGACTGATCCTGCGGCGGCGCAAGAACATGATTAGCAGCAAG
CTAAGCGGCAAGGAGGACCTCATGGTGCTCTGCCCGCTATCGCCCGCGCAGGAGGCCGTG
TACTTGCGCGCGCTCCAGCTTCCGGACTACACCAAGCTCATCGAGAGCCTCAAGCCTGAA
AGCACCGACCTGGTCGCACGCGAGGTGCCCGCCGAGGACCAGGTGCTCTTTGTCCCCGCG
AATGTGGCCGAAGAGCTGATGGCGGGCAACCGCGAGCCTGACGCCGAGCTGCCGTTGTGG
CGCCTCAATCACCGAGTTCGCCCAGGTGTGGCGACCCCGGCGGGCGCCGATGGCGCGAAA
AACGGCGGCGCAGACGAGGGAGGCGAACGAGATGAGGTGGACGAGGACGGAGTCGATGAG
CCGGGCGGGCCTGGCAAGAAGGAGCACATAGAGGTGAGCGAGATGCACGAGTCAAGCGAG
GAAGACACGGACGACGAAACGGAGCGCGACCCAGACACGGGGCTTGTGGTCCGCACTTTT
CAGACCTGCCAAGTGTGTCCGTCGTGCATGCAGATGCCGCTTCTTCTGCATTTGCAGAGC
ATCGCAAACCACCTGGACCTCGTGCGGGTCAAGCCGCTCTCTGGGGCGGAGGCCTCGGCG
GGGGGGCAAGCTGTGCGGCACGCGTTT
>TRINITY_DN99_c0_g1_i1 len=867 path=[845:0-92 1859:93-116 939:117-252 1857:253-276 1099:277-357 1858:358-381 1204:382-394 1860:395-418 1241:419-866] [-1, 845, 1859, 939, 1857, 1099, 1858, 1204, 1860, 1241, -2]
GAGCGGCGTCCACGCTGGTGCGCGCCAAAATTTGGCGCTGCAGCCGGACTCGGAGTGGCG
CGCGGTCTCCTCGCGGCTCTTCGAGGCCTACGAAGGCTGGTGCGAAGCTGCCGGAAAGGC
AAGCACTTATGCTGCGGCCGGCCACCCAGGGATCGTCAAGCACTCTTGGACAACGCAGCA
AGAGGGCGTCGTCGTTTTGTCCTTCAAGAACGGGTCGAAGAAAACGCTCCACGAGTCGAT
CAAGTTTTCCCTCTCCAATCTCGCGTTGGTCCAGCTCGTCAATGCCACAGTGGAGGGCGA
TGCTGTCGAGGTCGAGGTCAAGCCCGGCGAGACCGCATTGATTGTGCTTGAACAGATTAG
AGCCGACGACGGCTTTAGCTACAGCTACGGCTCGAAGTACTCTGTCCGGTGATGCGCCAG
CTCGTCCACGGGCAGCAATTCAGCCGCAAAATGAATCAAAGCGCACGATACTTGCACAAA
TGCCGCCCAGCTCCCGCCCTCAATGGGACCGTCGTCGAGTCTGTCGATACCGTTGTCCTG
GATTTGATCAGCTAAATCGCGTTCCCTGTGCCATAGCCTGATCAGAGCAGCGTTGCCGGC
GTGGGCTCGTCGAAACGAAACAAGTCCCAAGGAGGTCCCTACAGTTGCGTCTCGACGGGC
TCCTTCACAACGTTGGCCACGGCGCCGGTGTGGGCTCGTCGAGACAAAACAAGTCCCTAC
AGTTGCGCCTCGACGGGCTCCTTCGCAGGGCTTGCATCCGCAGTCCAGTCTGCTCGTCCT
TGACGCGTTGCCTTCGTTCCTCACCTGTTCAAAATGAACACCGAGATGCCCGAGCCGCAG
CCTGCCTGATGAGCACCGTGCCGCGCG
>TRINITY_DN7_c0_g1_i1 len=209 path=[187:0-73 238:74-98 263:99-208] [-1, 187, 238, 263, -2]
GCAGACGCGGATGCGCGGTCGCGGCGACTCTGGCACCTGCGAGCCAAGGATTCGCTGTGC
CGATTCGGGGTTTGAGAGCGCCGCGCCATGGCCGCAGCGGACAAGAGCCAAGCCGTGTCG
AGGGGGCGCAAGTCGCGAGCTGCGAGCTCGAACTCTGCAGCTGCTGCCGCTGTGAACGGG
GCCGCTGCCGAGGCGGGGCCGGGCGAAGG
>TRINITY_DN87_c0_g1_i1 len=1083 path=[1:0-379 2265:380-403 382:404-435 2267:436-459 438:460-578 2266:579-602 581:603-1082] [-1, 1, 2265, 382, 2267, 438, 2266, 581, -2]
GCCATCCGCGACTATTATCTGAGCTCGCGCCACAACAGCGTGTGCCGCATCGCCGCGGCG
GTGCGCCGCGACCCGCACTGCGACGAGCTCTTGCAAAGCCTGCGTGGCCTGCTCACGAGA
GCAGAGGCGCAAGTAGTAAAGGAGCAGCGCCAGCTCCGCCTAGACAGTGCCAGCGCCGGG
GCGCCTCCAGCGACGCGAGCAAAGGCCGCGGTCAAGAAAAAGCGCAAGCGCAAGGGCCCC
ACGCTCCTCGACCTATGGGCCCTCGAGCGCGACTCGCGCTTTCTGCCCAGGTATGCGTGC
TCCTGGCAACGCCCTTGGTGCCCAGAGGAATTCGAAACCGACATGGTTAGGGCACGCCCG
GCCCCGGGCAACGGGCACGGTGCAGGCGACGCGGCAAGCGGCGACGTTGTTGCGAACGGC
CACGGGCCGGCCGCCGAGGAAACCGAGCAGCAAGACGGTGGCGCGAGGGAGCCACTCCCT
GCTGTTTCCTCGGGCTGCATCGCGTGCGAGCTCGAGACGCTCGTCAAGGACCTGTACTGC
GGGGCGAGCGCGCGGCAGCCGCTTGTGCTCAACCACTTTTTGTACAGCACGTGGCAGCAT
TCGCCACTCCTCAGCGGCTACATGCAGCAGGACGCGCACGAGTTTTTCTCGTTCGTGATC
AACAGCGCGCACGCCTCGTACGACCACGTCAAGCCCCTGCGCGGCCTCCCGCTAGCCGCG
GAAGCGGCAGCCTCGAGTAGCGGTGGCGCCCCTGCGCCGCTGGGCGGCCCGGGAGCAACG
GCCAGAGTCTGCTCTTGCATCATGCACAAGACCTTTGGCGGAATGCTCTGCTCGCAGATC
CAGTGCAGCTCCTGCAACGCGGTCTCCGAGTCGTTCGAGCCCTTCTTTGACATTTCCCTA
GACTGCCCCTCCGGGGCTACTGCAGAGGGTGCTGGGCAAACAGACCCAAGCTCGCCGCGC
GCGCGTGCCAAGGCCACCAAGAACCCCGTCAAGCCCGATACGTGCTCAACAACAAACGAA
AACGCCCCGGAAGGGGCCGAGGCGCCCAAGAACAAGACGGAGACGCCCTCCGCCGCGAGC
GTG
>TRINITY_DN30_c0_g1_i1 len=268 path=[246:0-135 359:136-162 386:163-163 539:164-187 411:188-267] [-1, 246, 359, 386, 539, 411, -2]
AGCGGGTACAGGGCGACCGCGACTTTGGCACAACCCGCGAGCGGCGTGAACTTTGGACCG
AGTTGAGCCAACTCGAGTCCACCATGACGGCGCTACAGCTGCGCTCGAGTGAGCTTGCCA
GCGAGAGGACGGCTTCTTCGGCCAGCAGCGCGGAGCACGACGAGTTAATTCAGCACGCGA
GGGCAGTGTGCTCAGAGGCCAGGTACCGCGCAAGCGCGCGGGCCATCCAAGCGCTTTTTC
GGCGAGCCAGTGCGCGCCGCGAGGCTGG
>TRINITY_DN56_c0_g1_i1 len=2013 path=[1991:0-427 2396:428-961 4136:962-985 2954:986-1247 4135:1248-1271 3240:1272-2012] [-1, 1991, 2396, 4136, 2954, 4135, 3240, -2]
TGCACCATTCCTTGTACAAGTTGCTATGCATGCCAATTGCCAACAAAATCCACACCTATC
TCCACCTCAACAATACCGGACAACGCATATTGTACATGCCATACATGGGCTCGAATCCCA
AGCAAAAAACCTTTCGTGAAAACGTCCAAGTCATTCTCGACACCAATCCCAATATCACGC
ATGTAGACTACATCGAAATGTCTTGCTCGCACGTGACAATCGCTCATTACATTATTGCGC
TCATGCCACAAGTGACACGCGCCCTGTCCTCGTACGATATAATCCTTACAAGCTCCATTG
GCTCGCCGATTTTACAACAAGCTCTACGACTTGGCTTTCGACCAAAACAAAGCGCAAAGA
TCATCATGGAATCGGGGCCCACACAACTTGTCGACATGCAAGCATTTGAAGCTATGTTTT
CTTTTATTCCAAAGTCTTTCGTGTCTTTCGTCGTCAATCACGTATTCACATGGGGTGTTG
ACGTCGACAATGATGATGGATATGACGCGCTTGCAAAGCTTTCCAATCGCAAGCTCATGT
TTTTCTCGAAAAGCGATCCATTCGTTAATCATGAATTGATTCAAAAGAGGTTTGGTGATG
TTGAGTCTTGTCAACTTTTATGCCTTGACAAGGCAGCTCACCTACGAACACTATGTCCTC
GTGATAATCAAGAGCAAAAACGAGTCATGGCTGTTTTGCGAAGCTTTCTTTGACAATCAA
AGTCCTACTAAACGTATAAATACATGTATTTGTATAAAATATACACTAGCGCGAGCATGT
TGGGACATTGTCAATACGACACCATCAAAAAAACCATTATCGAAACAATGGAAGAACGTG
CTCGAGTTGTTAGTGCAAGTGTTTGTAATTCTATCAAATACGCGATTGAATTCAACCTCG
AAAAAGCTAATGAATGGCTAAACACGTTGCAACAAACACACATTGTAATTCATCCTGAGG
ATGGTAAAAAGCATGGACAACTTCTCTTTCTACGCTCGTCTTTACAAAACAAAGTAACCC
CCGCTGCGATTGAATACGTCAACTTTGCATTTCATATGAATGATTATACGTTTCATCAAA
TACTCTCTGTACTATACTCAGCTACATCAAATACAGGCGTCTACGGATTGTCACTATTGA
AAAGGGTTTTGTCATACTCTCTCTCGATGCAAAAACCAAACACGCAACCCGGATGTATTC
GTTATTTCAAAAACAATAGAAAATACTTGCGTGTCGCGCTTGTAAACGCGGTTCAAAACC
CTGTTCATGGATGTTCCATGACATATGCGTTGCTACAGGCATTCAGGCGTAATCTAACGC
CGACGAGGGTCATATGGTTGTTGCCAAAGGCGTCTCACAATCCTGATATGATAATGATGA
AGCGCGTCGCAAAATGCTTGTTGGACGACCGGATCATGTATGGTAGATATAGTGTCGATA
AAGAAAGTATTGACAAGTATTGGCTCTCGGCGCTATACGTATCTGCAGGTTTTGGCGTGG
AGGGAGATACACGAGGCAGACATGCTGCGATGATGGAGATTGTATTGGAAATTTGGCCGG
AATATGTTCCAACACCGGCGAAAGGTTGGAGCAATGGCACAGGGTTGAAAAAGGCACTCG
ACAATCTCGTTGTCAATGAGAAAGATAGCTTGATATATGTTGTATCACTAATGAAAAATA
AGTTTGGTTGTTTTTGAACAATTAGTTTGTACAAGGTGTACTAATATAAGTTTATATGGA
CTCTGACAAACGTCCTTATGTAATGGGTGAAGGGTTAGGTTTGGAGTTGGGTTTGATACG
AAATACATGGTGTGTGATATGATATGGCGGCTTGCTATCATCGTATTACCTTGATATCTT
GGGTTGGAATCTCGTACATTTTTCTTTTTTAATAAGAAATAGGTGAGGGTATAGGAACAT
CGACTCTGTTCCTCACCTTACAAATACACTCTATCAAATACATGCATAACCTTGCTTTAT
GAGTAGGTGGGTATCAAACGCAAACGATTTGAA
>TRINITY_DN89_c0_g1_i1 len=546 path=[524:0-450 952:451-545] [-1, 524, 952, -2]
CAACCTCCTCCTCGTCGACCTCGCCTTCCTCTTTGAAGCAAACTAGGGTCGCTGGATGAA
GGCGAAGGACGATGTCGACGATGTCTTGAAGCTCGACATCGGTCGCAGCCGCTTGGCAGA
CGTCGCAGAGGCTGTTGTGGTCAGAGATACTCGCACCTCGGGAGCGCAAGAATCGCTTGA
GAACCTGGCGAGGGGCGCGTTCTCTCTCGGCGGCGATGTTCCAAAGCACCAGAGCAAAGC
TACGAAACAGGGGAAACCACTCGGACGGCCGCCCTGCCGAAGCTGCTAGCATTGCTTTCC
ACTCTTGTGGTGGAGAACAAGTCCAGAATAGCTTGAGTGCTGCACGCCCGACGTGCACCT
CTGGGTGGGCCGCCCGCGCTACAGTTGGCCGTGAGCACAAGAGCCGCGCAAAGTCAGGGA
CCGCGTTCGGGATGGCCTCGTTGAGATGCGTGATCAAAACGTACAAGACCGCCCGTCGCA
CTGACGGGTCTAGCTCGCGCTCTGCAACAGCGAGCGCGAGATCCGCGGCGGGCGTGAGCT
CCCCGC
>TRINITY_DN40_c0_g1_i1 len=443 path=[421:0-415 814:416-442] [-1, 421, 814, -2]
CCGATCATCGATCATCGATCATCGATCCATCCAGCTCGATGCGATCGATGCGATCGATGA
GCTCGTGCGCGTGCAGGCTCGAGCGCGCCTGCTGCGGAGGCTCGGATCGGCCAGGCAGCC
TGGACGTCGGAGAGGATCAAGTGGGGTCGAGGCAGCCTGCCTGCTGGGCTTGACGAGCTC
GCGCGGCCTCCAACGAGCTGGACCTGCGAGCTGCCAGCGACGCTTGATGCAAGGCGCTGA
CGGGCTGGGCTGCCGAAGTGCGAGATTGGTCTTCGTCCTGGCGCATTTCCACGCGAGGGC
GCGCGATGCTGGCTCGCAGCTGAGGACGTTGGGCTTGGTGCTGCTTGGGTTCAAGTTGAG
CGCAGGTTGAGCTAGGCAGGGCAGAGCGATCGTTCTGCTCTAGCTCGAGAGCTCGGGAGG
TGCTCGAGTAGAATGCATTGGTT
>TRINITY_DN59_c0_g1_i1 len=214 path=[1:0-162 431:163-186 165:187-213] [-1, 1, 431, 165, -2]
GGCGCGGCCGCACCACGCGCACCTCGGTGCCGTCGATCGGGATCACTCTGCTCGGCGTAG
TGTCCCACTCGTTGCGGAAGAAGAGCAGATGCGGGCCTCGCAGCTCAACCACACGCGCCT
TCCAGCGCGAGCCTCGCCCAAAGTGGCCCGTCTTGCCAAACTTTATCAGGAGCGGGCCGC
TGTACCCGTCGCGCGCGCTCGCGCGGGGCGGCGG
>TRINITY_DN15_c0_g1_i1 len=661 path=[1:0-143 1373:144-167 146:168-457 1374:458-481 460:482-660] [-1, 1, 1373, 146, 1374, 460, -2]
GTCCGCGTCGTCGCCCGACTCAAAGTCCTCCTCCTCGGCGTCGCTTGCTTCTGCATCGAT
GGCCTCGTCCTCGGCTTTCATTCTGCTCATGAAGCGGCTAATCACCGGGTCGACCGATTC
GATGAGCATTTTGACGGCAGCGGCTCCCGCATCAGTCTCTAGCTTGGCAAACTCCTCGTC
CACGGATGCCTTGACGTCCTTGAGAGTCGTTTCGGGACTGTTTTGACGACCTACGTTGCT
CTTTACGAGGGCCCAAACGAGCTCGATTGGCTGGAGGTCGGGGTGGTGCGGCGGCGCAAA
GACGACCTTGTGCCCTTGTGCTTCGGCGAGTTGGACGGCCTCGACCTGAACGTGCTTGGC
CACCCACGACCTCAAAAGCACCCTTGCCTCGGTCGTGGATATGCTCGGGTCGTACCGGAC
ACCCTTCTCCGCAAGGGTGCACAGGACGGCAGAGCGCGCCATCTTGGAAGGGTTCGGCGC
GGTCGAGGGCCTCGCTCTGTGGTAGATCGCCGTGTCCAGCACGATGAGGGAGGGCTCCTT
CAAGCTGGGAAGGAGCTGTTCTTGCCACCACGAGCCAAAGCTGCGCGCGTTAAAGCTCTT
GTGGTAGTTGCCGGGGTGAGCATCCTTTGCTGGCGGGAAAAAGGTCCGGACCGCCCCTGG
G
>TRINITY_DN23_c0_g1_i1 len=314 path=[1:0-171 150:172-313] [-1, 1, 150, -2]
GCTTTCCAAACCAATGTGGAATCGCCTTGCCCGGTCTCACGGCGATAGTTGACGAGTCGG
GCGCTTCCAAATCTGATCTTGGGTGCGATGCCGATGGCGCAGCCCTCTTTGCGTTACGGA
ATCTGTCGTTCTGTGTGCTGCTTGTGGACGTCGTGCTGCCCGTGGTGCTGCCCGTGGACG
TCATTGTCGCAATGCTGAACGCAGGGGCTTGTGCCTCCTCATTCGCTTCCGTCACGTCGA
TAGGCGATTCAGCTCGGATGCCGGACATCCTTCCACCCTCAGGCTCGACCCCCCAGCCGC
GGCGTTAATCGCGT
>TRINITY_DN71_c0_g1_i1 len=325 path=[1:0-178 653:179-202 181:203-324] [-1, 1, 653, 181, -2]
GCGCCCCACCTGTACAAGTTCCAAGCGCCGCTGTCCCAAAGCACGCGGAGGGCCCGCCCT
GGCTCTTCTTTCCAGTCCGTCACCTCGACAACCACCCCGAGCGCGCCGTGGCCGCCGTCC
TGGTTGTACCACTGCCAGTCGCCCCCTCGCACCACACGGGCGCCCACTAGATCATCATTT
TCTCCGCCAACTAGCTCTCTCGGCGGCCGAGTCTCGTCCGCGCCGGACGCGAACGCGAGC
GCCGCGAGGACAGCAAGGGCAAGCACGGCCCTTCGAGCCATGAGGATCGCTGAGGCCGCC
GCCCTGCAACCTCCACCGTGCCCGG
>TRINITY_DN88_c0_g1_i1 len=353 path=[1:0-124 103:125-137 858:138-161 140:162-211 859:212-235 214:236-247 857:248-271 250:272-352] [-1, 1, 103, 858, 140, 859, 214, 857, 250, -2]
GGAACCGCCGCGGGGGGCACGCTGGTCGCGATCGAGTTGTACGAGTCTCTCGACACAGAC
GTCGCAGACTCTATCACATGCTGGTTTGGGGAAAAGTCCGTGCCTCCCAAGGAGGTGATT
GTCGAGAATGCCACTGTGGTCTGCCAGACGCCCGCGATGGGAGACACGGCTGCGTTCGAG
GGGGACTGGGGTCAAGGAAACGGCGAGGTTATGGTTAGACTCTCTGCGAATGGCGGGGCA
GACTTTGCACTCGGTACCTTCGCGTTCGAGTACCACGAGCAAGTCGTGCTTGCAGAACTC
GTGCCACTTCACGGGCCGCTGAGCGGCGGCACAAAGATCACCATCCGAGGACT
>TRINITY_DN54_c0_g1_i1 len=407 path=[1:0-406] [-1, 1, -2]
GTCAACAGCTTGCTCGAGGAAGCAGGCTGCGCGTTTCGGCTTCGCCACCCGCGGTGGGGC
GACAAGGTTCAGCTGCGGCACCTCATGAGCCACGCCGCACTAAACATGCACTATGTGAAC
GGCGTGCCGCTCACGCACGAAATGCCACCCGCACACGCTTTTCTGGAAGGAAACGACCAG
TACGGGTACCCAGCCATTGAGGTCCTCGGCGAGCCAGGCACGTTTTTCCGCTACAGTGGG
GGCGGCTTTTTGGTCCTCGAGTACCTTATCGAATCGCTGGAGGGCCGCCCGGTGGCCCAA
GTCACACAGCCCTTTCTGGACGCGCTCGGCGTTTCGCAAGGGCTCACGTTTGATCACAAA
CCGCCGCCGAGCCTCTTCCGCGTCGCGCACGGGTACGATGACGCGGG
>TRINITY_DN83_c0_g1_i1 len=608 path=[1:0-140 119:141-463 1289:464-487 466:488-607] [-1, 1, 119, 1289, 466, -2]
GCAGTTGCCGCGCCGGTGACGCAGCTAAGGCGTACCTTTTCCATGACGCGGCGCACGGGG
CGCGTTGAGCCCGCCGGGGAGAAGAGGCGGGCCATCTTAGCTGACTCTATGACGCATTCG
TTGTACAGCTTGGCCAGCGCCGTTGTCCAGGTTGGCATCTCGTTTTGGTTCGTGATGGGC
TTTGTGGTCCTCATGCAGCTTCGGCATGTCAGCACCCGACATGCAATCCGCTCGCTGTCG
AGCGCGACCTATGTTTCAGGCTCGCGGTTCGCCCATCGGGACGCTCTGCACTATTGGGCG
CTGCATCCACCCACGCCCTGGTCGTGGGAGCGCCGTCAGGTCGTCAACGCGACAGCTGGC
GCCAAACTTGAGCGTGCGGCTGAGTTTATCGAGGACAGCACGTTTCGGCTCTTGTACGGC
CAGGAAGCGATTGGGCTGCAGCCCTTTACGGATATCGAGGGCTCGCAGTATGGCTTGTAC
TACGGCGATGCGTGTACGAGCGAGTGCATCGCGTACGCTCGCGGCGGCGATGTCCAAGCA
GCTGGAGTGGAGGACCTTCGCCACGGGCTGTTGTTTGCGCTTGAGAGCCACTTGGATCTG
GCCCGCCA
>TRINITY_DN67_c0_g1_i1 len=230 path=[208:0-148 334:149-229] [-1, 208, 334, -2]
CGACGCGCTGGCCTCCACGCGTGAGCCGCTCGGCGGGCGCGAGGCGGCTGGGGCGGCTCG
TTCGTTGGTTGGGGGCGGCTCGTTCTTTGGTTGGCTCTCGAGCGGTGCGGCGGAGGCTGC
TGGCGTCGGAAACCACCGGGCAAGGGGCCTGCTCATGGCTTGGCAGGGCGGTGCGCGGCC
GATGCCAGCCTACCTGGGCGCTGGGTCTGGCGGCGAGCTCATTGCGGAGA
>TRINITY_DN98_c0_g1_i1 len=474 path=[1:0-473] [-1, 1, -2]
GTTTGACATTCGTATCGATATTAATTCGAACAACAACAAGATGAAACTGTTCCTCTTTCT
GACCGCCTCTCTGCTCGTGCTCGCTACTGTTACTGTCCAGACAGAGGCTAGAGAAATAGT
CGCGGAGGTTGCCGAGTCGGAAGCAGTGGAGTCGGCAGCAAGTGAAGAAGACAGTTTTGT
GTACAGAAAAGAGGAGGACTCCGCCTTTCTGTTTGCTGACTAATCTCACATGTAGCTGCT
AGAGCAACGTCACGGTTCCACTGAGAGAGAGACGACGAGACAGAGAGATAGGTCTCTATT
TGAGACAAGCCTCTTTGTGGGACAAGCCTCTTTGTGAGACAAGCCTCTTTTTGAGGCAGG
TCTCTTTTTGAGATTAAGTCTCGCTATGAAAGCCGGTACTGGAAAGGACTGTGTGTGCTT
GACTTTTCATTTAATCGCATGGGCAGTCAATTCGCAATGAAATGATACGATACT
>TRINITY_DN58_c0_g1_i1 len=525 path=[503:0-80 1053:81-104 585:105-524] [-1, 503, 1053, 585, -2]
GAGGCAAAGCGTTGCAGAGAAGGCCGCAGCGCGCGACAACAGGATCGCCAGCGGGCGGTG
CTGGCGAGTCGTCGTCCACCTCGCGGTGCAGTCCCACGTCCTAGATGAGTTTGCCCGCTC
CCTGCAGTGGCTCAAGCTACTGCGATTCAAGGCCATCCTGATCCAGCGCAATGTCCGTGT
CTTCCTGGCTATAAAGTTCGCCAAGCGGCTCCGCGAAGCGCGCCTTTGCATTGTTTCTTT
CGCGCGCCAGTTTGTTGTGGCGCGCAGGCACAGACGCAAGAACGCCGCGAGCAAGCTGCT
TGCCACGTTTCTGATGGACAACCGCAAGAACTTTCTGCAGATCATGCTGGACTGGCGCCG
CCGAGTGATTCGCTGCCAGCGCTTCGCGCGTCAATACATTGCGTGCACGAACGCGCGAAT
CAGCGCGCTCTCGCGCCTCTGGGTGCGCCACGAGCGCCAGATAGCGCACCAGGCGAGGCT
TGCACGCCGAAAGGAGCTGCACGAACACTCGCGCCAGCTACAGCT
>TRINITY_DN33_c0_g1_i1 len=222 path=[200:0-221] [-1, 200, -2]
AAGTGCGCAGGAAGGTGCTGTACTGCGTACTCTCGTGCAGCATCTTGCGGAATCGCTCCC
GAGTGAGCACGAGCCTGCTCTGAGGGCGTTCCACGTCGCCGTGGATTTTGAGCACCGGCA
CTTTGTCATTTGAGAAGGCTATGGCTTGCATGCGCTGGAACTCTGTTTTGCTTTCACGCA
GCACAGTCGCGGCCCCCTGGCCGAATTTCGGGTGCTGTGCGT
>TRINITY_DN79_c0_g1_i1 len=256 path=[1:0-255] [-1, 1, -2]
ATTGGCGTCATTCTCGGCGGGTACTCCGGAGTGCCTCGCCAAAGTGCAAGATGCTGCGTC
AGACCCGCGAGCGGGCTCCGCAGGGTCTTGGAGGTTCCTCTTCGGCTGCGTTGTGGGCGA
GTTGTGTATGGCGCAAGTATTTGATGGGTTGCTCAAGCTCCCCCTGGTTGATCAAGTGGT
TAGCTCGCTCGAGGAGAGCGACCAGAAAGTACTGCACGCGGTTCGCAGTATGGTTGTCGA
CCAGCCATGCGAGGAG
>TRINITY_DN41_c0_g1_i1 len=431 path=[409:0-348 841:349-372 759:373-430] [-1, 409, 841, 759, -2]
ATCGCACGTCCTCTAAGAGGTCCGCAATTCGATAGACCATCTTTTCCTGCGCTCTGCTGC
GCCCGGCATTGGCGCCCGTCGCCTTCGCTTCGGCTTTGGCCTGTACTTCAAGTTGGGCGA
GCTCGGCCCGCATTTTCTTCAGCATGTACGCTTGAAACCGCACCTCGACGAGCCGATTTC
CGCCATCAGCGGGCGCGCAGGCACTTGCATGTTGAGCTCCACGCGGGCAGCCTAATTGCG
CCGCGGCGCCAAGGACGCTTGCGCCAGGCGCTTTGGCGCCGCCGGTTGTGCCACCAAGGT
ACCTTGCGTTGACGTTTTTCTTGCGTTCCTTGCCGCCAGGGAGACCGCCAAATACAGGAA
TGCTGCTGCGCTTGCCACGACGGCGCTCTGCGCGGTGCGAACGCATCTGACGCGGCGCGA
CGGCGTCGCCG
>TRINITY_DN52_c0_g1_i1 len=452 path=[430:0-158 907:159-182 590:183-451] [-1, 430, 907, 590, -2]
GTAAACAGCCCGGATGGGCTTGCCCAGACGACTTGGAGGTCCGCGACGGTCAAGCCGAAG
CAATTTGCCCTGTGCAGCGGGGCGACGGGGCCGCGCCGCTTTCTCTTTCTGAGCCGCCCC
ACCTTTCGCGCGCCGACTCTGTCGAAGTCGACCCCAAGGTTGGGCTCGAGGCCAAAAGCG
CGAGGGCTGTGATGAGCGCTTTTTTCTCGGTCGTGTGCCTGGACCCCCTGCACGTTGTTT
TCCTACTTGCTGTGGCGGTTATCAGTATTGGGAGCGCCCTCGTGGAAAACCTCGTGTTTC
TCTTCTTCAAGGACGAGCTGGGGGCCTCCAACACTCTCCTGGGGCTAAGTGTTGTTGTCA
CGGTCTCGTTTGAGATCCCGCTGTTCGCCGTCGCGCCGCGGCTGGTGCGCTGGCTAGGGG
CGTCCAAACTCCTTGTCATCGGGCTTTTGGCG
>TRINITY_DN93_c0_g1_i1 len=238 path=[216:0-237] [-1, 216, -2]
AGAGCTGACGAAGTCACATCGCCCAGCTGGACACCAGCACGCAACGTTGCCAGAGCCAAC
AAGAGCAAAACATGAAGCGTCGCCGCCATTTTGGACTCTTGCCGGTGCGAAAGTGGGAAA
GCGAGACAGACGCTGGGGTCTCGTGCGTGCGCCCAGCTCGACCGTCCTGCGCCCTTGTGT
TCGCGCCTGAGCCTTGCCTGAGACGCAACCTTGTTGACTTTGCTGAGTCCTGCTCGAG
>TRINITY_DN66_c0_g1_i1 len=206 path=[1:0-205] [-1, 1, -2]
CGAAACGAGCTTCACAACGACGATCGCATACAATGAGACGGCTGCGCCCGCTGGCGGTCT
ATCGCGGAGCTCAGCTGTGCACGGTGGCGTTTCGCGGCCCGAATCCGACAACCCACCAAG
CCCAAACTCAACCCCAAGTGCGCAGGACCGCGCCTCTACGGAAACACTCCATGCGCTCTC
CCCCTTTATTTCCAGGGACCCCGTCG
>TRINITY_DN60_c0_g1_i1 len=287 path=[1:0-185 577:186-209 188:210-286] [-1, 1, 577, 188, -2]
GGCCAGCGACGCCGCAGAGCAGCCGAGGGACTCGAACGCATCGTCGCTCTCAAGGCCGGC
GCTGAGCTCGGCGTGGAACGCAAGCCAATCGCATCGCCTCATTGCCAGGCTGCTTTCCAC
AACATTGCTCGAGCTGGCAGCCGTAGAGCTTGAGCCGCTCGATCTCGCGCTTGCAGCGGC
TCGGAGCGCTGAGAGCGCCCGTTCTACAGCACCACGTTGCACGGCGCTCAAAGAGGCGCC
GCCGCGCTCGAGAAGGCCACCGTAGAGCCCAAGAGCCTCGCCCACAG
>TRINITY_DN69_c0_g1_i1 len=622 path=[1:0-621] [-1, 1, -2]
GCCAGCGCAGGCCGCCGAGCAGCTCGAGCTCTAGCTCGAGGGGGGGCCGGTCCGCGAGTT
GCAGTACCTCTAGAGGTACGTACGGTCGAAGATGACCGCGCGTGCTGCGCGAGCGCTGGA
CGATAAGACGTGGCGAGCTGGCTTCGGGGTGGGCGACAGGAAATGCGTTCGTCAGCTGGC
AGTTTGCCAACGCCAGGAACGCGTCCCCACAGGTTTACGTCGCTCAGGTCGAGCTGGCTA
CGTGGGGCAACGAAGGGGATGCGCCAGAGCTCATCAACGCATGCCGCGGCCGTGTTGCTT
TGAGGCACTCAACGATTTCACGTCCGCGAGCTGGAACATGACGCGCTGGATCACGACGCG
CTGGATCACGACAAGCTAGTAGCCAGCAGGCGAGGCGAGGTGCTCGGACGAGCGGTCGCG
CATGGGGCGCGACCGTGGGCGTTTACCCGGTCAGCAGGCGTGCATCGAGCGGAAAGCCTG
AAACCAGCGACACATAAGCGAGCCTCGAGCTCCGTTCCGCCCCCCTCGCTGGCCAGTCCG
TGCGCCACAGCGCCGCCAGCATCAATCACATCCGGCCCAGCCTGGTCGAGCAGCCGCCGA
GTCCTTGCCACTGCCTTGCTGA
>TRINITY_DN68_c0_g1_i1 len=206 path=[1:0-205] [-1, 1, -2]
GGTGAGGAGATCGACGCGACACTGGACCCTGTGCTCTCCCGCGCCATCACGCGCAAGGGC
CGGAGCCAGTTCCTCCACTTTGCGGGCCGGGAGCTCGAGTACGACGAGAACTTTCGGCTA
TTCCTGTTCACCAAGCTCTCCAACCCGCATTACAAGCCTGAGATCCAGGCGCAGTGCACT
CTGATCAACTTTATCGCCACAGAAAA
>TRINITY_DN14_c0_g1_i1 len=374 path=[352:0-130 727:131-154 484:155-373] [-1, 352, 727, 484, -2]
GGCGGGGATGGGGAGGCGCTGAGGGCGGCGCTGGCGGAGAAGGAGGCTCAGCTGGAGGAG
ATCAAGGCCAAGTCGAGGACCTTCTTGCAGCAGCTCAAGGGCGAAAGGGATCAACTCAGG
CAAACGCTGGCAGAGCGAGACGCGCAGATAGTAACGTTCAAGGACAAGACCAGGGCGCAG
TTCACAAAGTTTAAGGCCGAGCTCGATGCGGCCAAAGAGGCCGCACAGCTCAACAAGGAG
CGAGCTGACGCGCTAACGCTGCAGCTCGGGGAGGCGCAAGCCGCGCCGCCCGCCAAAGCT
GAGGGCGAGCAGCCGCATCGTACTGAAGAGCTTGAGAAAGAGCTCGCGCGTGCTAAAGAT
CTCATCGCCGCCCT
>TRINITY_DN11_c0_g1_i1 len=443 path=[1:0-236 889:237-260 239:261-442] [-1, 1, 889, 239, -2]
GGAGGCCGAAGATGCCGGCGCGCGCGAGCGCTGGGCCGACATCGACGCGGACGAGCTGCA
GAGGTTCCAAGCGGAGGTTCTGCGGCAGCGGGAGCAAGAGGCGGAGGCCGCAAGGGAGCA
AGAGGAGCTGCGCCGCAAACTAGAGGAGCGCAGAGCCCTGCAAGCGCGGGAAGCGATCGT
CGCAGAGCGTGAGCAGTTCGAGATGGAGCTGGAAGACGAGAAAGCTCGCAAGCTTTGCGT
GATTTGGGAGGCTGCGCGGCGGCACGGCAAGCGGTTGGCCTGGATGGAGAAGATAGCCTA
CCTCGAGTTTGAGCCGTACTTTGAGGCGCCGGAAGAGCCTGCTCTGCTCCCGGAGATGCG
GCGAGAGGGCTCCACCAAGTGGCGTGACGGCAAGCAAAAGTCGACGAGGAGTGACTGGAG
AAGACCGCCACCTCGCGCGAAAG
>TRINITY_DN34_c0_g1_i1 len=319 path=[1:0-318] [-1, 1, -2]
GTCTGGCGCATTCAGCATTTTGCTTGACCTGGACACCGCAGTCAAGGTGCGAAATGTGGC
GTCTGGAGCGGTTCGCGTCGTGCGCGTGCGCGTCGAGGTGACGGAGGCCACCTCCGTGGT
GCGGCTCTCCATCGACAGCGACACGGGGCCCAGCATGTACCGAATCGAGAACCGCACGAG
CGAGCCGATTCACTATTTTCAGCACCTGGGGCTCGGCCGCCGCGCAGCGTTTGTCTCGAC
TGGAAAGGCCGCCATTGAGGGCGCCACAAACGTGGCGGGCGTCGAGACTGCGACCGGGGC
TCGCGACTCGAGCGGGCGG
>TRINITY_DN86_c0_g1_i1 len=1167 path=[1145:0-300 2385:301-324 1447:325-1086 2289:1087-1122 2245:1123-1166] [-1, 1145, 2385, 1447, 2289, 2245, -2]
GATCTCGCTCTTCATGCACGTCGAGGGAGCCCCGCGCTTCCCGTGCTGAAGGCGGCTCTC
TTGCCTGGGTGGCGTCCCAGCGGCGAGAGCGCTGTTCGCCGTTAGGCACATCCTGCCACG
TTGGTTGGGTCGCGGCGCGCCGGGGCAGCGCCGTCGTGCGTAGGCGGCGCGCAAACTGCA
GAGCCGTAATCAGATCCGAGCTTCGCGGGCAGTTCATGATGAGCGTCGGCAAGACAAGCA
AGTGGTGCATACACCCCTCTGACGCTCCTCCGCTCGCAGGTGGCCAGGAACGCAGCGCAC
ACGTCCCAAGCTGCTCCTCGTTGAGACAGTCGCGCAGCACGCCGAGGAGAACCGAGTTTG
AAAAGAGCCGGAGCAAGGCTCCAGGTGAGCGCCCAGACGCAATGCGCTTGGCGTCAGCTG
GCGATCGGGCGACGCTTGGGTGGCCCCGGGCCTCCCCCTGCACGTCCATGTCATGCTCGG
CACCCTCGAGCGAGTTTATAACCTGCACGAGGCTCTCAACGGCCTCGTCCTCACTGGCGG
CCTCCGGCGGGTTCGAGGCAAGCTCGACGATGTGCATTTTGCCCGCGCTGACGCGGCCGG
AGAAAGGGTCGCTCGCCTCGACGCGAACCGTAAACACGAGGTGCGACTCGCTTGCGTGGC
TCGTCGACTCGTTCAGTTTGCGCGAAGCAGAGGCCGCCGCGCGATTCCCGGACCCCATCG
CCGCCACGAGCGAGGCCTCGTACCTGGACCGCACCTCGACGATCGTGAGCCCCGCCGCCT
CCAGATTGACCCGGCCGGTTGCTCGTGCGGCAACGCGGTCAAACTGCAGCCGCTCGAAAA
GGCGGTCCGCGCTGCCTGGCCCCGCACCCGGATTGGCGAGCATGTCAAAGGCATCACTTC
CGAAAAGGTCGATGCACGACAAGCTGATAACAGGCGCTCGCAAGCCCGTGCGCGGCGCAG
TCCCGCGGCTCTTGGCCCCGTCCTCGCGGCCAAGCGAGTCAACAACGTCAAACACCGCGC
TGATGATCGCGTTGGTGGCGGCGCTTGCCCCTGGCCCAGACGCAATGACGACGGCGCGGT
CGCCGTCAAACAGGGCGTCGACGAGCGGAAGCGCGTGACTCAGAAGCGAGCCGCTATTCG
GGTGCCCCGAGCCCAGTCCGCGGCCTG
>TRINITY_DN92_c0_g1_i1 len=335 path=[1:0-334] [-1, 1, -2]
ACGCAAGCCAGCCGGACCGCGCCGGCGAGGACGACGACGACGACGACGGCACGCCGTCAA
ACTCAGCGCACACCATGCGCCGCAAAGGGTCCCGCGCGGGTTTGTCCAAGGTGAGCAAGG
GCCTAGCCTCCGCCGCCGGCCGCGTCAAGGAGGCCGCCAAGAAGGCCCGCAGCAAGGTGA
TCAAGCGCAAGCCCACGGCTTGACCGCGCGCCACGGCACGTGAAGCACCATAGCTCCGCA
GGACACCAACCACGTAAAAACCCAACCCACCAGCCGCCTCCCACCGCCTCGGCAGCCTCG
CGAACATGGCCAGCACCGCCAGAAACGCGGCCCGA
>TRINITY_DN24_c0_g1_i1 len=430 path=[408:0-216 839:217-240 626:241-429] [-1, 408, 839, 626, -2]
AATTTGCTACACATCTGCCATTGCATTCTGCCATCACTTTGCTAAAGGCTGGGCTCGTGA
CGCCCAGCGGCCGTTCCATTTCACGCTGCGGTTCGTGCTGGAAAGGAGAACTCTGCACCT
GAATCTGGCGTTGATTGATGATTCGCCTCTGCGAACTACAGCGTATGCAAAGTGGATCAT
GTGTTCGAGAAGGTACATACGTCAGCTCTGCCTGCCGACCGGGCAGGTGCATCAACAGTC
CCAATTCAAGAGTACTTGGCGATTTGCAGGCGGCTTGCCATTGGCGAGAAGGAACAAAAA
TGCACCAGATGGATGCGCAAAGCCGCAAGCGAGGGCTCGCTTGGGGGGGGTTGTTGGCTG
CAGCCAACCTGACCATGACCAAATTCATCAACTTTGCTAACACCTTGGTGTTATCTCAGA
GGTGAGAGGG
>TRINITY_DN74_c0_g1_i1 len=225 path=[203:0-138 453:139-162 343:163-224] [-1, 203, 453, 343, -2]
ATGCGAACGGCGGCCTCGGCGACCAGGTCGAGGCCTGCCTGGCGTGCTCGATGAGCCCGA
CCTGGGCCGACACGAGCAGCGCGAGAGAGTGCAGGGCCGCGGAGGCGAGGATGGGCGGCG
CATCGGAGATGGCGCGGCGCACCGGGTCGGTCGCGTTCGAGCGGTTCACGGGCAACCAGA
TAAGCAGGATGGCGCGCCTCGAGCCCGCCGTCTATGAGGCGACAG
>TRINITY_DN73_c0_g1_i1 len=537 path=[1:0-164 1149:165-188 167:189-209 1151:210-233 212:234-401 1150:402-425 404:426-536] [-1, 1, 1149, 167, 1151, 212, 1150, 404, -2]
GGCTTGGTTTGTTTCATATTCCGCCGAGTGGCGTTAGAATTGGAGCGAGCAAAAGCAAGC
CACGCCTGCCTTGACCCACTCCTTGATGTCGCTGAGACCACGGTTGTTCGTAAACTCGGT
CCCCTTGGCTGGGACCGTGAAGAAACAGATAAAGTTGGTGCTGTGGCCCGTCGTACTGAG
CGTCCCGGCACGCGAGAGCACCTTGTACATTGGCATGCGGTACACCCCTGAAGTGACCTC
CTTTCGGTGCTGCTCAGGGCGAAAGTGGATGACCGGCATCGAGTCATAGAGCTTCTTTGG
CTCGGGCTCAGCCAAGCACCGCGTCGACTTGTCCCACCGAGCGCCCTCCACGAACAGGCC
ATACACAAAGGCTCCAGACTCGGCCTGGCGCGTGATCTCTTCAAGCTCAATGCCAGGGTA
AACCTGGTCAAAGCTGGTGGTGTTGATCGGAATCTGGCGCGCGCGGGCATAGTTTTGCAG
CTGACCCGTGAAAAACGCCTGCGGGAAGAAAAATCCGCTGACCCAGAACGCACTCGG
>TRINITY_DN135_c0_g1_i1 len=385 path=[1:0-384] [-1, 1, -2]
CACTCGCGACCCTCTCTCTCTATGGCCTCTCGAGCTCGCTCTCTCTAGTAGAGAGAGGTT
ACTGCAGCATGTCCTCGAAGACCCGTCGCTGGACTTGCTGAGAGGGGGAAGCCAAGACGC
ACCAGAGCCAGTTCCCCTCACCAGCACAGGCGCAAGCAGCTCAAGAGTACTTTCCCTCCC
CTCGAAAGGAAGAAAAAACCAAACAGGGAATAGAGGAGTACCTACCTCCTAGTAGTACTC
CTCGCAGGCGCCGCTCAAGGACTCGCGCATCACTTTCCCTCCCTCTGCTTTGCGAAAAAA
CAAAAAAAAAGAAGAAAAAGAACCGACAGAAAGAAAAAACCCGACAGAGAGAAAAAAGGA
AACCAACAAAACGAAAAATAGCTAG
>TRINITY_DN135_c1_g1_i1 len=229 path=[207:0-228] [-1, 207, -2]
GTGAGGGGAACTGGCTCTGGTGCGCTTGGGCTTCCTCCTCTGAGCAGGATTGCAGCTGGG
TGCCTCCCTCCGTGCTCGGGTCCCCGGGTCCCGCATCGACGCAGACATGAGAAGAGTGTA
AACAAGTGTTTCGAGCGCGCGTGGACGCGCGCTCGCGCATGCAGAGCGCCGAGCCAATGG
TCCATGAGTGCGGCGGTCGGTCGTTCCCGACCCAGGCTCACGAGGCGCG
>TRINITY_DN171_c0_g1_i1 len=445 path=[423:0-151 552:152-307 959:308-331 732:332-348 960:349-372 773:373-444] [-1, 423, 552, 959, 732, 960, 773, -2]
GGAGGCCTGCTCCACGCAAAGTTGGTCCATCTTGCGCCGAAGCACGTGGTGGAATAGGAA
GCTCGTCTTGGCCACGAAGGGTTGCACCTCGCAGCCGGGCGGCACGGGCATGCGGTCCAG
CAACCGAGCCCTGCGCACCTCAAAGGGTTTTAGGCAGCTCTCGATGTGGCCCCGGTCCAC
GCCCTGGAGCGCCCCGAGGCCGCCCCAGACCATGCCGTCGAGCGTGTCCAGCGGCTCGGC
AGCAGGTTGCACGTCCTCTTGCCGATACCAGTCTGTTCGCCTCAGCTGCACCCCGTTGCA
CTCGTACATCGCATCGAACGCGATGCACCCGGTGAACTTGATCTCCACGACGCCCCGGAA
CAGCACAAACGGCACGAGCTTGGGCAGGACGTGCTGCACCTCGACGTGGACGCCGCCCCC
GTTGAGCCTGCGCAGCACCTGCTCG
>TRINITY_DN143_c0_g1_i1 len=801 path=[1:0-88 1821:89-112 91:113-185 1823:186-209 188:210-218 1824:219-242 221:243-250 1825:251-274 253:275-275 1826:276-299 278:300-380 1822:381-404 383:405-800] [-1, 1, 1821, 91, 1823, 188, 1824, 221, 1825, 253, 1826, 278, 1822, 383, -2]
GTTGGGTTCCTCTGACTGGAACAAAAAGTTCTCTGGCTTGAGGTCGCGGTGCGCGATTTG
GCGCGAGTGCAGGTACGCGACCGCCTCTAAGATTTGTCGCACCAGGTCGACCGCGTCGCT
CTCGGTGTAGAAGCCCGCCTTGATGATGCGGTCGAAGAGCTCGCCCCCGCTGCACATCTC
CATCACTATATACAGAAACCCCGAGTCCTCGTACACATCGAACATCTTGATGATGTTGGG
GTGGTCGATGTTCTTCATGATCGCGATCTCGCGCCGGAGGGTGTGGAGGCGGCGCATGTT
CTTTTTCAGCACGCTCTTAATCGCTACACGCTGGCCCGTGACCCGATGCACGCCTTCGCG
CACCTTGCCGTACGACCCTTCGCCGAGCTTCTTGCCCAGTTTGTAGTCGTCCTGAACTTG
CCGCCCGTCTTCGTCGCCCTTTTCGAGCACCGACCAGCGCCTCACGCCAAGCGCCTCGCC
CGACCCTTGCTGCCCTTGCTCTGGATCCATCGGGCGCTTGGCCGGCTCTTGCTGCTGCTT
TCGCTTTTGCTCGCTCTGCGCGGCAGCTTTCCGCGCCGCGGTGTCCCGCTTGGCTTGCCG
GTTTCCCATCGGGTTGTGGGTCGCGGCGGCGTTCAGGGACCCTCGGCCGCCGGCAGCAGC
GCAACCGCAGCCCCGGCCCGCCCCTCGCTCGCTTTCTCGCTCGCTCGCTCTCGCGTGCAC
TTACTCTCGCCACTCGGGTCTCTCTCGAGCGAGTGTCTCCCAATTTGATTGAGCTAGTAG
CTAGCTACTGGTAGCGTTGGT
>TRINITY_DN109_c0_g1_i1 len=790 path=[1:0-668 1671:669-692 671:693-708 1579:709-752 731:753-789] [-1, 1, 1671, 671, 1579, 731, -2]
GTCTGGACGACAATTGCGCCCCCGGGGCCGGTCCATTTGCCCGAGGACTCGCGCGACACG
GACTCGTAGACGAGAGCAAGAGGGGCTTGATCGCCAGGATGCCAAACCGGGTCAAACGCA
ACTGTCCACGAGAACCCGCCACTCGAGCCTGGTGATCCGCGCGTGACGCGCACGTGTACC
CCAATCGCTTCGAGCGCCGACTGGACCTCTTGCGCTGATGCTTGGTGGGAGAGTGGCAAG
GTTGGCGCCGCCATGTTCCGAAACGCAAGCTGGAACGACCCACCATCGACCACCGCGCCT
TCATCAGCCCGTGCGGAGATCACCTGCAGCTCTGGGATGGCACGCCTCCGCTTGAGGGCC
TGCGGGTCGCGCAACGCTGCGTGCTTCCATTTGGCATCGTTCCCGTCGAGCTGCTCGCTT
GAAAAGCGCCCCTTGGCCACTTGCCGGATTTGGACTTGGTATTCGACCGCGCCGTCTGCC
GCGGCAAGCCACGACAGCTGCGCGGTGCTGCTCGCGAGTAGGTCCACCTGCACTTTGCTG
GTCTGTCGAGGGGCGGGGCCTGTTCGCGCACTTGTGAGAGCCCACGTCCCAGGCCTGTCG
CCCGCGACGCGCGACCTGAAAACATACTCTGTTCGCTCTTTAAGCCCGCTAGCGCGAAAG
CGTTGCGGGGACTCGGGCACGGTGCCGCCTCCAAGCGGGCGGAGCGTTGCCCATTCGTCA
GTGCCGATCGCCGACACCTGCACGAGCAGCGTCGCTGCAACGTCTACCTGTACCTCGAGG
GCCTCGTGCG
>TRINITY_DN149_c0_g1_i1 len=427 path=[405:0-337 833:338-361 744:362-426] [-1, 405, 833, 744, -2]
AGGAACCGCAACTGCGCTGCCACCAGTGCGAGTGTGCGCGTCGTGTGCAATGCGGTGATG
AGGTCGACTTCGGTGAGCGAGTTGGACTCGGCAAAGAAGCGGAGCGTCGAAATGATCCGC
CGCCCCACCATGCTCACGATCGAGTAAACGGGGAGCATTTCGAGTGCCTCTTCGCGGCGC
AAGCCCGGCATCAGGCAAAGCTCGTAGCAGAGCGCCATAAATTTGGCACCGATGAGAGAG
CGCGGCCAGATTGGGCTTGAGGCGGGCCCAGTGCAGACGCAGGCCAGGATGCGTAGCTTG
GTCGGCATGCGCAGCGTCCGCTTTGCCGCCTCGGTCGTCTCGGGGCTCCCAAAGCGGAAG
AGCGCCAGGATGACGCGCAGGCCAGCAACAATCGTCTCTGTCACTTCCGATTCGCGGCGA
TACTGCG
>TRINITY_DN195_c0_g1_i1 len=646 path=[1:0-645] [-1, 1, -2]
CGAAGCTCTTCGCAGGCCTCCAGCACGACTGATTTTGCCACCAAGTCGTTCGGCACCCAG
CACGGCCTAGACAGCGTGAGGAGTCGCAAGCGTCACCAGCGCACGATCCGTGTCAAGCAG
CTTTCGATTCAGCAGCACGAGCCGAGCGTCGGGCTTGGACTCAGTATCCTTGAGCTCTTC
TGGGCGCACCGTTTCGGCGAGCGTTCTCCCGTGTTTCTGATGCTGATGGAGGCGCTGCAG
AGCAACCAAATCGTTCTCTTCCTGGACGGCCTCGACGAGATGCGCCCCGAAACGCGGCAG
GACCTCCTTCTTTGGCTTGACACGCAGCCGAGCTTTTTTGTCATCCTTACTACGCGCAAC
GAGAGGGACCTTCGCGCACAGGTGCAGCGATTCGCGACTGTCAACATCCTCCCGGTCCAC
GACACGCATGTGCGCGAAATGATCCGTACGCACGTGAGGCGGTTCAAGGGCGCCGAGGAG
GAAGGTCAAGAGGACAGCGCCAGCCACGCCCTGGCTACATTTCTGCAGCACGAGCTGCGC
AAGCCGGTCTTTAAAGAGATCGTGTCGGGCGCCCCGCTCCTTGTGAGCCTGCTGCTCTTC
GCGCTCACGAACCACTGGAAGAGCAGCAACGCGGCCAACCGGGTCG
>TRINITY_DN105_c0_g1_i1 len=764 path=[1:0-360 1531:361-384 363:385-763] [-1, 1, 1531, 363, -2]
CGCTCCCTCGCAAGCGCGCGGCGCCGGGGGCGGCGGGGGCCAGGGGGGCGGCTGCTGCGG
CGGCGGATGGGCTCATGGCGAAGGGGAGGGAGTATGAGGCGAAACGAGCCGCTGCCGTCG
CAAGGAAAGCGGCAGACGAGACGAGCCACTTGAGGCCTGCACCGGCAATTCTGGAAGCGT
CGAGGGAGCTGGCAGCGAAGCGGAACGCAGGCCGGTCGCTGGACGCCCGCATGCAAGACT
TTCTCCTCGAACATGAAGCGAAGCAGTGCAAGATGCGTGCGGCGCTCGCCGAGCGCGAGA
CTGCCGAGCTGCGCGACTCGCCCGGGATCAACGCAACCTCGCGTAAGCTCGTCAAGCACC
GTGGCATCCAAGACATGCTGGGCTGGGAGGCGCGCCGAAACGAGCGGCTCGCGGCAGAAC
GGGAGAAAAAGCGGGCCGAAGAGACCGCAGGCTGCAGGTTTTCCCCACAGCTCAACCCTC
GCTCGCTCAAGCTTGCCGCGTCGCTAGCCCACAGGCGCCTCCCTATACATTGCGAGCCAA
GTGAGCCGCCCCATCGACTCGTCCGCACCGCCACTCCGCCGTCACCACCCCCTGGGGGCA
AGGACGCTCGGCCCAAGGCGACCTTGCAGTCCGCACCAGACAAGAGCCATGCCTTCGCGC
ACCGGCCGACGGACAAGGAAAATGCTTCAGCCGCCTTTTCAGGTAGACGGGAGGCGAAGG
AAAATGCTTCAGCCGCCTTCTCAGGTAGACGGGAGGCGAGGGCG
>TRINITY_DN137_c0_g1_i1 len=212 path=[1:0-141 403:142-165 144:166-211] [-1, 1, 403, 144, -2]
GAGCGTGCGTCTTGCGCCCGCAGGACTTGCCAGCCGCTTTCGTCCTGCGCGCTTTGCACG
CTTTGCGATGTGGAGCCGTGCGCGACGTTGCCATGAAATGCAGCGTGTGCAACGACGGCG
GCGAGGAGGGCTCGTGCCGCCGTGGCAAACGCGCGCCCCATTATGACGCTACCGTAGCTC
TAGAGGGGCAGACGATTTTGCCAACGTCGTGC
>TRINITY_DN169_c0_g1_i1 len=856 path=[1:0-425 1715:426-449 428:450-855] [-1, 1, 1715, 428, -2]
CAACTGTCGGGGAATGATCTCTAGAGCTTTGGCGTAGGCGGTGATAAGCAACTGCTCCTT
TCCATGGATCGTCTTAGCGTAGTTCCTCAATTCTTTGCTGAGTTCCATTTCAATGGCACC
GCCGCCAGCAACGATTGAATCGTTCTTTAGAGCCCTTCTGACAATCATGATAGCGTCATG
TAGAGATCGCTCAGTCTCGTCAATAAACTGGTCAGCTCCACCTCTCAAGATAAGTGTACA
TGTCTTGGCTTTAGGACACCCGGTAAACAGATTGTATCGATCATTTCCAATCTGGACTTC
CTCGAAGAGGCTGCATTGTCCCATGTCGGCCTCCCTGATATCATTAACGGTTGTAAGGAT
AGTTCCTCCACACGCCTTGACTGTTCTGTTCAGATCTTCCTGAGTTACTCGACCAGCGCA
GAATATGTCCCTGTCAGCGAAGTACTGTGTGGCTACATCCCCAATTGGTAGTTTGGACAG
AATAATCTTTGCTCCAGAGGCAACCATAAGGTCAAGCTTATTATACAGAATAGACCATTC
AGCATCAACGATCTTTTGATATTCCTCGACATTATCAATCCGGCATTCAGCATTATCTCG
CTCTGCCTTCAGCTCCAGTTCGATGTTCAAGCTCAATACTTTAGGGTCCTTGTAAGTCTT
GGGCTGCATTTCAAAACCGGCGTACGAGAACGTCTTCTTAAAAGCAACACCTTTGACTAA
CTGAGAGTCTGTTACTGAGCCACCTGTTACTTTCTTGATACCAATCATGTTAAGGGGGAG
GAGAGTGTCCAGACACATAACGGCGTCGACCACCATGTCAGAGAAAAAGTCCTTGATGTA
GGCAATAAGTTTGGAG
>TRINITY_DN114_c0_g1_i1 len=701 path=[1:0-124 103:125-700] [-1, 1, 103, -2]
TAGCTGAGGGCCACGAGCCCGCAGTCCAGCACCGAGGCCTGCAGCAGCACGAGCGCTAGG
CTTGCAAGCAAAATCGGGCTCTTCAGGTACCGGCCCCAGCTCCGCAGCGCGCGCCTAAGG
CGCTCTAGGACCGGGCGCCGCGGCGAAAGGCCGATGGGGTGGTAGATGCTCCGTGAGCCA
TACAAGTCAACAAAGTTGACGCTGCTGTCGAGCACAGTCTTTTCCTCCCTCAGCGCGCGG
TCGCTCTCGTATGCAGTGCGGTACGAAGCGAGCTCAACAAAGAGCGAAGCAAAGTGCCAG
GCCATGGCAGTCAGGAGGGCGACAACGGCCGCGACGTCGGCGTTGCCCAAGTCAAGGATG
AGGCCAAGACCGACCGGCGTCGCCACTGTGGCAAGCACCTGCACGCGGCCGAGCCCGACC
TTGAGCTCGCGGTATGACTCTTGCGCCTGCGTGCTGGCCGGTGGCGGCCGATTGCGGAAC
TCTGAGCTCGTGTCAAAGCCGCTGTTTGTCGCTTCGTCGTCCTCCTCGTCGTCAAGGACG
CTGTTGTGCGGCTCCGACTCAAAGGGCAAAGCGCTTTTGCCTGGGGGGTCACGCCCGTTG
GACGGGCCTGGCCAATTTGCCGTGGCTGCTTCCTCCTGACCGGCCTTGGCCCAAGGATCG
CGGCGAGGTTCCTCCATGCTCGCCGCCTTGGTGCCAAGATG
>TRINITY_DN186_c0_g1_i1 len=795 path=[773:0-237 1767:238-261 1012:262-492 1243:493-534 1285:535-683 1434:684-794] [-1, 773, 1767, 1012, 1243, 1285, 1434, -2]
GGGCGGGGAAGGGTTCTTCGAAGTCGTCCTCGTAGCAGGGCCGGCGGGCTCTGGCAGCTG
CGAGGTCGTCGTCGTGGGCCACCATCCTGCCTGCGACGCGGATTCTCTGATGCAGCTCGG
TCACGAGCTCATCGCGGCTGCAGCTGGCGTTGCAGAGCGGGACATGAGCTCGCGTCCTTT
TGCGCCTGCGCCGACGACGTGCGTGCAGCGGGACCTCCCCAGCTTTTGGCGCGACCGGCT
GCCGGGCTACGTGAGCTACTTTATGTGGGTGCTGTATGTGTCCGTGGGGACGAGGGGGCT
GAACCCCTCCCGTGCGGCAAACCCTCGAAAGGTCGGCCTGCTCTGCCCCACAGCGCCCCA
TCGCGCGCGGCTCGACATGGAGACGACTGCCAAACTGCGAGCTTCCGCGCGGGCCCACGG
CGTCACCGTGAACGCGGCGGTGATGGCCGCAGTGGCGCAAGCGATCGTGGACGAAAACGC
CAAGGCATCGAGCGTCGCCGACGCCCGAAAGAACACTGTATGTGTCAACTGCACGGTCAA
CCTGCGCAAGCGATACTCTGCCTCGAAGGGCCTTTCGAGCAGCGACATTGGCAACCACGC
AGTTGGCACCTACGTGGCAGGCCACGTTCAAAGCGGTGCGATCCAGCGCGCTGGCGCAAG
TGCGCTCGCAAGCACGGCGCAGGAGATGGCCCAGGAGCTCGGCAAGTTGCTGTGTGAGCC
GCGCCGCATCATGCCACCCCAGCTGTGGAACTGGCTTGTGTTCCGCGTCATTCCAACAAA
CGTGGTCGTCCTGGG
>TRINITY_DN132_c0_g1_i1 len=469 path=[879:0-84 433:85-468] [-1, 879, 433, -2]
GGCGCAAACAGAAAACGGCATGGGCGGCTTTCGCGAGCCCGGGGGCTCGACGGAGCCGAC
CTTGGAAGAAGAATCAAAGTCAGAGGCGGAAGACTCGGACTATAGTACCCATGGCGAGCA
GGTGCACGAGCTCAAGCAGGAAGCGGCCAAAGGCAGCGCCAAAGAGGCTGGCGCTGCTCC
TAATGAGCGTCATCGGCGCTCGTGGGTAGGCAGCGAAGAGCGAGTTGCCGAAATCACCGT
GCCCGGCAACACGGTTAGGGTGGACGTGATGGACAAAAACTCGAGGCTCTTTGCGGTATA
TTTTGTCCAAGTCCGGTGCGCAGACGGGCTGGGCTGGACGCTTGAAAAGCGCTTCTCGGA
GCTTTTCGCCTTCAGCAAGGGCATAACATTTCGCGACTACAAGGGGAGCCTGCCCAAGCC
GCGGTTCCCGAGCCGCTTCACCCGCAAGTCCACTTTGTCTGCTGCACTG
>TRINITY_DN164_c0_g1_i1 len=941 path=[919:0-346 2045:347-370 1267:371-376 1837:377-444 1341:445-492 2046:493-516 1413:517-940] [-1, 919, 2045, 1267, 1837, 1341, 2046, 1413, -2]
GCGGACAACGCGCCTAGCGCTGGCGAGCTCGGCGGGCCTGCCAACGCCGGCGGGCCTGGC
AAGCTGAACGGGCCTGGCAAGCTGAGTGGACCTGGCGGCGCCTTTGCCGAGCTGCTGGCC
AAAGTGCTTGGCAGCCCCGTTCCTGTTGAGAGTCTCGACGCGACCTTTTTGGCGCTCGGT
GGTGACTCGCTCATGGCGGTCCAGCTCGTCTGGGAAATGAAGCAGCGCGAGCAGTCGCTG
CCACTGGGCGAAAGCGTCAGATGGCTCGTACCGAGCGTGGCAGACCTGCTCGACGACAGC
CGCACTTTGGAAGAGCTCGTGCTCGGCTTGCCACGCCGCTCTTTGGGGGTGGCTCAGTTT
CAGGCTGCCCCAAAGCGGGCGCTGGCGGCCGACAGCGATCTAGGCACACCTCTTCGCCCT
GATGCGCTTTGGACTGTCCAGTTGGAGCGCTGCGTCGACGCCGGGGCGCTCTGTGTGCCT
CGAAGTGACGGTCATAGCATCGCGATCGTGGGCTCGCACGGGGGCGATGTCCGCGCCGTC
GAGCTTTCTTCTGGCCAGACTGTGTGGGATAGTCGGGTCCAAGGCAGTGTGATTGCCGCT
GCGGCGCAGGGCCTCGAGGGCTCGATCCTCGTCGCCAGCTACTCGCACGACGGGACTGGC
TCCTTCTTGAGCGAGCTCGACGCGCTCGCCGGGTCCGTCAAGCGGGTCGTCAGCTTGCCC
GGCGACGTAAAGACCTCGCCGGCGGTGCGGGCGGGATTCGCCTGGCTCGGCGGCTCGGCC
TCGGCCCTCCACAGGGTTTGCCTCGCAGACTTTTCCTTGACAGCGATCCACGTAGGCGAT
CCCTACGACGACGCGCAGATTTTGGCGGACGTTGTCCTCTTGCAAGATTGCGAATCCCCG
AGCCTGGTCGTCGCCACGTCGTTCGGGAGGGTGCTCGGACT
>TRINITY_DN183_c0_g1_i1 len=244 path=[1:0-113 491:114-137 116:138-243] [-1, 1, 491, 116, -2]
AGGCTCGGACTTTCTGTCCCGAGCGCTTTGCTGATTGCTCGTGCCTGCACAAGGCAGGTA
GGTGCACAAGGTCGGTGACCCACTTTTGCTCACCAATTTGGCAATTGGCCGATCAGCGCT
CACCTGACCAAGTTGGGTCAAAGGATGATGAAGGGGGGAAAACTGCGACCCAAGTCGTGG
CTCGGCTCTCGCGTCTGGGTCCTGCGCTGCAAGCGCCACGCGCACCGACGAGGCCGGGCG
CAGA
>TRINITY_DN160_c0_g1_i1 len=379 path=[1:0-125 919:126-149 128:150-159 713:160-214 193:215-236 920:237-260 239:261-378] [-1, 1, 919, 128, 713, 193, 920, 239, -2]
GCTCGACAACTCTTGTGGCGATGCCGTGGCGTAGTCGCGCGTGAGGCGCTCGACACGCGC
CTCGAGCGGGACCTCTATCTGAACTACAAGTGCGGCGCCCCGGATCCGCTGGTACAGCGT
CGGGGGAAGCTGCGCCCCTCCGATATGGGCCCCTTCGTCCGCCAGAAACACGACGCGGCT
TGAGTCAAAGTTGAGCCAAGCGTCCCCGATCAGGTTGGCGAGGTGCTCCGTTGTCGGCTG
AGGCGCGACCTGGCCAACGCTCCCGAACGCGCTTCCGCGGTGACAAGCGAGCGCCTCAAG
GTCGACGACTTGGGCCCCGCGGCGCGCAAGCCGAGACAAAACCTCGGTCTTGCCGACCCC
CGTGGCGCCGCCAAGCACT
>TRINITY_DN198_c0_g1_i1 len=206 path=[1:0-149 128:150-190 169:191-205] [-1, 1, 128, 169, -2]
GGTGGGGGCCGAGGAGACCGCAGTAAGAGACATTAGCGTGTCTGGCTTGCTGGCAGAAGT
TCGCGAGGCCGCGCTGCGAGCCGCCTGCGCTATTGTCGGGCGCCAACCGGCCTTGCTGGA
TACCTTGGCGGACGAGCACTTTGCCAAGCCGCTGGCGGACCTCTTGACGATATCCGAGCC
TGGCGATGTGGCGGGTTTGGCGGTGT
>TRINITY_DN107_c0_g1_i1 len=336 path=[1:0-221 675:222-245 224:246-335] [-1, 1, 675, 224, -2]
GGTCTGCTGCTCCATGCATTCGTGCAGGATTGCGCGCGTCGTGTCGGACATTTTGTCAAA
CTCGTCGATGCAGCAGACGCCGCGGTCGCTCAGCACGAGCGCTCCGCTTTCGAGTACCAC
CTCGTGCGTTTCTGGGTCTTTGGTCACGTACGCGGTGAGACCGACCGCGGAGGAGCCCTT
GCCAGAGGTATATATTCCGCGCGGGGCGAGCTTGTGCACGTAGCCGAGAATCTGGGACTT
GCTCGTCCCTGGGTCGCCACAGAGAAGGATGTTGATCTCCCCGCGCGAGCGCATGCGGTG
CGAGGAGCGCACCTCGCCCGCGTCGAGCTGCGCCTC
>TRINITY_DN138_c0_g1_i1 len=483 path=[1:0-411 945:412-435 414:436-482] [-1, 1, 945, 414, -2]
AAGCTCGTTGCAAGTGAGGTCCAGCTCGCGCAGCCTGGGCAGCTTGGCAAGGCTGGCCAC
GCTGTCAGCGTCGAGGTCGTTGTAAGAGAGATCGAGAACAAGCAGCGACGGAAACGGTCG
AGGCGACGGCCACGCGCAGATGGAGCTCATCGCGTTGCACTGCAGTCTGAGCTCCTCCAA
GGCAGCGAGGCTCGTGAGGTCCGCGATCTGCAGCTGGTTCTCGCTAAAGTCCGCAAACGA
CAGCCGCGAAAAGAACCCGAGGTCGTCATCCACAACGCGGAAAAGCCCTTTGTCGCAGAG
CTTTGCCTTGGTCGCCTGGTCAGGAAACTCGACGTGCGACGCCTCGAGCAGCAAAAACCC
GTCCAGCAGCCCTCGCTCGCGCTCCTTCGTCCTCGGATCCGCTCTGACAACCACGGCTCC
CGCATCATCGCCGCTCATCCTGCGCCTTTGCTCAGCTGTCTGGAGCTCGCGTGCCTTCCA
ACA
>TRINITY_DN170_c0_g1_i1 len=214 path=[1:0-213] [-1, 1, -2]
GCAAAAGAGCGCGCCGCGGAGCAAAAGCGGGAGGAGGACCTCGCCGAGCTCAAGGAGAAG
CTCAAGCTCGAGGCCGCGGCCCAGATCGCCGAGCAAGTCAAGGCGGCCATCTCGAGCACA
GAGGAGGAACGCGAGCGAATGCGGCGCGAGTTTGACGAAAAGATGAAGAAGACCGAGGAG
CAGACCAAACTCCTCGCCGAGAGGCTCGAAGGCG
>TRINITY_DN116_c0_g1_i1 len=232 path=[1:0-199 178:200-231] [-1, 1, 178, -2]
AGCAAGTTATTGACGAGTAACGGGATGCTGCGCGAGATCTTGCCAGCCCACAGCAGGATG
GTCTCCAACCTCTGCAGCCGCACGTCCTGCGGGAGGTTTTGCAGTCCGCTGGAAAGCTGT
ACCAGCGTGCCCTCTCGAACAGATTTACAAAGCGGGAGCGCGGAGGACACGATGCCGCGC
ACCTCGTCGAGCGGCCCGCGCCCTCGCCTCACGGGCCATCCGCGATGGCCCG
>TRINITY_DN106_c0_g1_i1 len=404 path=[382:0-321 787:322-345 705:346-403] [-1, 382, 787, 705, -2]
TGCTCCTTGGAGGCCCGCCCTGGGTGCCCGCGCCAGGTAAAATACGGGCCGTCCGGGTCG
TCATGTTGCCCGCCAAGGCGCGGTTCTGCGGCGCGCAGCGCGTCCACGAGGCCACCACGG
TCGAGCATCTCGCGAAAACGGGCCTGCTCGTTGGGCGTACACCCTGGCTGACCCGCGTCG
CCCTCGATCCCGTTGGGTGCTGGCGTGAACTGACGGCGAAACCAGCTCGGGTGAGACAGG
TCGAGGTCAGACGGAGCCACGTTGAGATCGCCGCAGTAGATTAGCGGCTTGAGCGGAGGG
TCGACGCGGCGCGTCGCCTCAATCCACGCGGTGAGGCGAGCGTCCCACTCGCGCCGCCGC
TGGAACGACGTCTCGGAGGACCCGTTGTTCGGAGAGTAAGTATG
>TRINITY_DN103_c0_g1_i1 len=738 path=[1:0-737] [-1, 1, -2]
GCACCTGCAGAACAAGGGGCTCAAGCGTCCAGCTCGCCGCGGCGACAGTTGGTGGTCAGT
TGGCTTGATTGGCCGCAACGCGCCAGCGTGACTTGAAGTTGTGCGGACAGCCGGCCAACT
TCTTTTTTCGCTTGAGCTTTCAAGAGGGTACTCAGAAGGTCCTCTCTGCCTCCACTCTGC
AAGAGCTTCCTTTTTCTTGAAAATGCCACACGAGAACTGGAAGCAGCTGAACTGGTGCAG
CCGGCGCACCGGCCGCGTTGCGCCAGTGGGAATGATGCGAGAGATCGCGACTCGCGAGCC
CAGAGGGCCCGACGACGCTGTTTTTCGAATCAGCAAGGACTCGGAGGATTAGAACCAGTG
CCAACCGGCGCGCTCGCCAGCTGCTCCGTTCTCGAGCCACGTTTTTGCGCCCTTGTTCCG
TCTGACATGTGAGGGCGTGCGAGGCGCAAAAGAGCCTGCCTGCTTCCCGCGGCACTCCCC
TTGCCTCTACAAACGTGATGGTAGAGTACTCTACCTACTCACCTACCTACTCAACTGGTC
CGAGAAGGTACGTGACCAGACGAGGAAAACGCAGTGACTGGCCGAGCATCGACGCGATTG
CAGGGCCAGGGAGCCACTCCGACCGACGCGGCCCCGGGAGCGCAAATCCATCTCCAAGCT
GTCAAGAAAGGCGCCGGGAGAATGCTGGCGTAGGTAGCTGGAAAAAAGAAATCTGGGGTA
GCGCCAACAAGCAGGACA
>TRINITY_DN122_c0_g1_i1 len=691 path=[1:0-690] [-1, 1, -2]
GCATCGGCAGCGACTCGGGCTCCGACGACGGGTCAGACTCAGCCTCCGAGTCCGCGAGCT
GCAGTGGCTCCTTGCGCGGCGACATGCACCTTCGAGCCCAATTGGAGCGCACAACCGCGA
TGACGCCCATCTTGGGATACGACCACACCATCAACCTGTCTCTCCTAGTCTTCCAAAAGT
ACGACGCTGACGGCAGCGGGACGATTTCCCGGGAAGAGTTTTTCGAGATGGCCAGGGACC
TGGGCTACGACTTTAGCGGCAGAGACGAGGACGCTTTCAAAATTCTCGACCAGGACGGCT
CGCAAGAGATTGAGCTCGACGAGTTTGTCGAGTTTTGGCGCCGCGAGAATCGGTTCCAGT
TCCTCCAGCTCGACGATGAAGGAAAGCACAAAGTTCAATCCGTGAGCGACTACTTTGCAT
TCTTCGACACCGCAGGCAAGAAGCAGCTGGACCGCAACCAGTTTCGGGCAATGTACGACA
ATATGATTGTCTCCGGTTACTCGCTCAGCTCGTTTGACGAGTGCTGGCGCGAGCTCGACC
TAAACGGGGACGGCTTTGTGCACTTGAACGAGCTCCTCGCATTCACGATCAAGCGCGGGC
TTCTGCAGGCGGCCGGACCCGCTGCAGCGGCCACGAACGCGGCGCGTGGGATGGGGGCTC
GGCGCACCCGCGCGGAAAGCTTTAAAAACAG
>TRINITY_DN146_c0_g1_i1 len=249 path=[227:0-106 311:107-145 350:146-248] [-1, 227, 311, 350, -2]
GCCGACTCGCGGAGGAAGAGGAGGAAGCCGGTTCGGCGCGCCAGCCCCGCCCTCTGCGCG
CGCGGCTGCCTGCAGCGGGGGCGGCGGCGGCGGCTCGCAGATGGAGCGCGATCCGAGCGC
TGAGAGCGCGCAGGCCAACCTGCATTCGCCAGATGGCGGCATGGCCGAAAGTTTCCAGGA
CGAGAACGTGCCGGAGAATGTGGCGCAAAGCAAGGGACTCCCCCTCCCCAAGCAAGGCGG
CCGCGAAGG
>TRINITY_DN167_c0_g1_i1 len=690 path=[668:0-689] [-1, 668, -2]
GTCGTCTCCACGACGATGGCCTCTCCGAACTTGGAGTGCTTTTTCCGCAGGCACTTGATC
TGCAGGTACGGCACGCTCACGTTAAAGTTGTTGGCCAGGTTGGCAAACCAAACGATCCTG
ATGTTGGTGATGTAAAAGGTGCCCAAGTTGCCTTGGTCGGACGACAGATTCCACACGCCA
GTGATCTTCTCGAGGATCTCCTCGTCTGGCAGCGTCTTGAGGGCCTGGTCTTTGATAATG
GCCCCCCGGAGCTTGAGCTCGCGATACAGGCGGCTCGTCTCATAGGCCCTGAAAACGGCT
TGCACGGTTGTGAAGAGCCGCGGGCTCGAGCTGACCAGCGAGGTAAAGATGAACTCGTAC
CGCGTGCCTTCGTGCAGGGCCATCACAAATAGAGCTTGTGTCACGCCGCGCAGTTTGGAC
TGGGCTTTGCGGATGCGGAGTGTGTTGATGCAGTTGAATCCGATACTGAGGTTGACCTTG
ATGGACTTGTGCGAGACCCACCGCAAGCGCAGGTTGCTCACCGAAAGGCTCCCTCGCACC
CCGTTGTTCCCTTTCGTGTCCTCGACCGAGTTGATTGCATCGATGTCGACTTCGCCGACC
CGGGACAGGAACTCGCGCGCAGAAACATCAAACCGCACGTCTCTGTCTTGCCACACTTCG
GCGTCGCGCTCCGCTCTTGGCGCCATCGCG
>TRINITY_DN178_c0_g1_i1 len=460 path=[1:0-280 921:281-326 305:327-459] [-1, 1, 921, 305, -2]
GGGATCCTCGCCGCATTCCAGCAAGACGTCGTGATCAAGTCTTTTTTCATCGTGGGCTCG
TTCCTGCTCTACTTTTGGATGCTCTACATGCTCTACAAGCTTGCGCAGGACAACCGCGCC
CTGTTTCCGCCGCAGATCTGGCGCTGGGTCGTCCTCGTGGGCGTGTTGATCACCACGACG
TGGTCGATATTCCCCGTCCTGTACGTCCTCGGAACGCCGGTGCTGGGCATGATCAGTCTG
ACAGCCGACAACATCCTGCACGCGTTCGGGGACTTGTTTGCAAAGAACCTGACCGGGTTT
GCCACGTGGTACACGCGGTTCTTCGTCATCGAGCCCTACCTCCAGTCTGAGCAACGCAAA
GCCATGGCGCTCGGGCCCCAAGGATTTGCAAATAGCAAGCATGCAATGACCCTCAACCAG
GTCGGCAACACCAAGCGCGCACGAAACAAGAATAAGTATG
>TRINITY_DN174_c0_g1_i1 len=1071 path=[1049:0-1039 2066:1040-1070] [-1, 1049, 2066, -2]
AAAACAGATTTGCACCATGCATTCGCACCCTACTGCTCGAGGAACGGCCGAATCCCTTCC
ACATCGACATCGTCTTCGTCTTCCCCGTACTCGGCCGCCTTCCAAGCGGCGACTTGAGCG
GCGGCCGCGCCCCGAGTACTCTGCAGGCCGTGCAAGGTGTCGGCCCGAAACAGCAAGCCG
AGCGCTGCACAGGTGAAAAAGTGGCCAGTTGTCGAGACGAGAAAGACCCAGTCAGCGCGA
GCCCACTCCGCCAGAGTTGCTGAGAGAAGCGCAAGTACCCAGTCTTGCACGAGCGCCGCG
GCAATGAGCGCGGCCACAGCAGCCAGCACCTTGAAGCGGAGCTGAGCCTGCGCAGAAGCT
GTTGCAACAGGCGTGATGCCGCGCTGCTTGCTGCGCAGTTTGAGGCGGCCAGAATAGAGC
AGCGTATGCAAGGCGTAGCCAAGGCCAAACATGAGCATGATCGACTCGCTGACGAGGACA
AAGATCCAGAGCACGCCGTGGTACTCGTCCGTAAAGTTGGGGCTGCTACTGAGCAAAAAC
GTCCCGAGCGTTGCGAGCAAGTAGAACACGGCCAGCATCCAGCCAAATTGCACCATGCAC
TCGCTGTCGAGGAGCCGCGGAGAGATGATCATCCACCCAGAGCTCAAGAGAACGACCAGC
AAAACCGTGGCAATCCGAGCCAGCTCGTCCAGGAGAACTGCCAACAGGCGGGCCAGGCTG
ATGCTGTCGACACGCTCGACGCCTCGGGCGGCAAAGCCGACGAGCTCGACGAGGCTCATT
GCCAGCGACAGCAGGCTGGTGGTGCAAATGAGCCCGACCGCGAAGATCACCAGCAGGCTG
GTCATGACCGCCTCAGTGCCCCGCGCCCGCTGCCGCCAGCTCTGCAAGTCGAGCGCCATC
CAACCCACGAGGGCGAGGTAGAACAGGAAGAACACGAGCGTGCCAGGAAGGAGCAGGGCC
TCGTCAGCGGAAAACTCGGTAGCGCCGCCGGCGCCGTCCACATTGTAGACGTGGAGGTCG
ATCCACACCTTGCCCAGCGCGGCATCCTCCGGAACCTTGCCCCCTAGGTGA
>TRINITY_DN154_c0_g1_i1 len=309 path=[1:0-125 104:126-177 156:178-308] [-1, 1, 104, 156, -2]
GGCCCGCCAGCGTTGCCGTGTCCACGGCGTCTAGCCGCCGTCTCGTTTGGCGTTGTTGCA
TTCTCGCACCTGCCTGCCCCGGCGCCCCAGCGTGTCCTGCTGCACGACCTGCTGCAGACG
GCACAGTCAGGGGCTGCCACCGCACCCTTCGCGCTAGCGCCTTCGACAACCTCGAGGACC
TCGCGGTCCTTGATGACCTGAAGGCCCTGGAGGTCCTCGGCGCCCTGGCGGTCCTCGGCG
TCCTGGAGGCCCACAACCTCCTTGAGATCCTCGGCGTCCTGGAGGTCCTCGGCGTCCTGG
AAGTCCTCG
>TRINITY_DN136_c0_g1_i1 len=566 path=[1:0-102 81:103-500 479:501-565] [-1, 1, 81, 479, -2]
GTCGTTGAACGTCCCGCCAGATGTCGAGTTGGGCTTGCTGTGTCGCAAACCGTGGAGCTC
CTTACCCGAGCACCATGCCACGCAAGAGTTCTGCAATGCGCTGGTCGTTCTTTGCGATGC
TCGCCTTGAGCGTGGAGAGTTTGGCTTGCTCGTCCTTGATGCGCTCCTCGACGTCGGCAA
GCTTGCCTCGGAGCGGGTGGAGCGTTTCGGTAGTGACGCGCTGCTCGTCCTCCAGCGCAT
CGCAGCTCTTTCGGTAGTCCGTGCGCCAGCGCTCGAGCTCTTTGGCCATCACGCTGAGGT
CTTCGTGCACGTAGTCCATGCACTTGCCAAGTGGGTTTGTGCTCTGGCAAAGCGTCTGGA
TCGCCGAGCGAATCTTGTCCACCTCGATCACGCCCATGTTGGAGACTTTGCTGCCGCGCC
GCACGGCCTGGCCGATCTTGCCCATCTTGATCGCGGCCGCAGTGGGCTCGTCACCAGCCT
TGCCTTCGTCGCTGCCTCGCGACCCGGCGCCTCCGGCGAGCTCGCTCTTTTGCTCGTCCT
CTAGGATGTCGCGAACGAGCTTGCCT
>TRINITY_DN188_c0_g1_i1 len=347 path=[325:0-274 673:275-298 601:299-346] [-1, 325, 673, 601, -2]
GGCTTTGTCACTTTGCACATTGCCTTTGCAAGCCACGAGTCAAATCATGGCAGAGAGGCG
GGCGCGGCGCTGAGCGATGCAGCTTACGTCCCGCCGTCTCCTCTCTTCCTGGACGCTGCG
AGGGGCCCGATCGCTTCTGCGTCGCCAGGGGTTTACTCGGGCTACTCGCTCACGCCAAGG
TCGCCAAACTCGCCCGCCGCGTCTCCAGCAGGCGCGTCTCCAGCAGGCGCTTCTCCCACT
TCCCGCGCTTCGTCGGGGCACCCAGTCAACGAGCATGCCTGGATGCTCTCGCCGCCGCCC
GACCTCGTGCGAATTCAGAGCCCCGCCCCAAACGAGGAGCCAACCGC
>TRINITY_DN152_c0_g1_i1 len=358 path=[1:0-153 695:154-177 156:178-338 317:339-357] [-1, 1, 695, 156, 317, -2]
TGCGCAACTCCACGACTTGCCCCGCAGCAAGGGCATCGTCGCCATGGCTCGCTTGGAAAG
GCATCGGGTTCGGTTCGCCAAAGCGGGCGACATGCAGCGCGCAGTACACGTCGAAGATGG
GCCTGATCGTGCCAAAATAGACGTAGTCGTCGCAACCGTAGCACCAAAAGCTGAGGTCTG
CCAGGCCGCAGGCGACAAGGTGCCCTCCGTCCATCGCATGCTGCACCATGCACCTGTTCA
CATGGCGACCACAGAGCGCCCGAGCGCACGATAGGCAGGCCCACAGCTCGCTGGACGCCT
CGCCGCACTGCTCGCACCGCGCGCCGTCCCGCCAGCCGCGCGCCGTCCCGCCAGCCGC
>TRINITY_DN184_c0_g1_i1 len=220 path=[198:0-219] [-1, 198, -2]
GTCCTGCGCGCCCGCGTTGCTCTTTCGGATTTTCGGGAGCGACGTGATGAACGTGCTGGA
GCCGCCGTGCGCCTGCTCGTCGAGTTCGTCCTCTTCCTCCTCCTGGTTGTTATTACCGCG
CCGCGCCCGAGCTGCCGGAGCGCCCTGCGCTCTCTTGACTCGCACGTGGTACTTTGTCCG
AGCTGGCCCGTCCTCGCCTGCAGCGACCCGGTGCTTGGCG
>TRINITY_DN191_c0_g1_i1 len=426 path=[404:0-34 416:35-425] [-1, 404, 416, -2]
TACGTGGTGGTCTTGCCTTCGTCGTTGCGCATGACCAGCACCCAGCGCCCCTCCTGCTTG
AGCTGCGTGTCGCTCTCGAGCTCTGCACTCACGATGTGGTCTAGATCTCCGAGCACGCGG
ATCTTGTCCTTGGTCGAAGCGCGATTCATCGCCGTCCTCATGCGTGACAGGCGTCGCGAG
GACGACAAACACAGCGTGATGCCTTTCTCGTTCGCAAACAGCACACCATGGCTGCCCTTG
CCACTCGTTGACGCACCGAAGAGCTTGGCGGGCAGCATGGAGGGTCGCCGGGACTCGAGC
TCGAACACATGGACCTCCTTCTCAATCGCGTCTGTCGACATCTTCGAAGTCGGCTGTTTG
GTGGCTTGTCGTGCTCTGGAACTACTTGTGTTTACTTGTGGTGGTGCTGCAATCTCTCGT
TTGGCG
>TRINITY_DN145_c0_g1_i1 len=583 path=[561:0-546 1085:547-582] [-1, 561, 1085, -2]
AGCCCACCGCAGACGAGGAGGTCCTGCTGCTTCGCGCGCTGCAGGACGTCAACTTGCCAA
AGTTCCTCAGCCACGACTTGCCGCTCTTCAAAGGCATCATCTCCGACCTGTTCCCGGGCC
TGTCGCGCCCCGAGATCGACTACGGCCAGTTGCTCAAGTGCCTCAAGCTCACGTCGGAGA
AGATGGGCCTCCAGCCGGTTCCTTTTTTTATGGAGAAGTGCATCCAGCTTTATGAGACCA
TCGTGGTGCGCCACGGTCTGATGCTTGTCGGGCCCACAGGGGGTGGCAAGTCGTGCAACG
TAGAGTGCCTGGACGGGACCTTGTGCCTCCTCAAAGAGCGCGGTGTGGAGGGCTTTGCCT
TCGAGAACATCGTGCGCCACAGCCTCAACCCAAAGTCGATCACCATGGGCCAGCTCTACG
GTGAGTTTGATCCCAATACGCACGAGTGGCAGGACGGCATCTTGGCCTGGCTCGTGCGAG
AGTGCGCCAAGAGTACCACGATGGACCGAAAGTGGATCGTGTTTGACGGCCCCGTCGACG
CAATCTGGATTGAGAACATGAACACCGTGCTCGATGACAACAA
>TRINITY_DN145_c0_g2_i1 len=275 path=[1121:0-238 1085:239-274] [-1, 1121, 1085, -2]
CTCGACACGGCGCTGACGATGCTCAAGAAGCGGGGCATCAAAGGCTTCGCGTACGAAAAA
ATCCACCGCCACACGGTCAATCCCAAGTCGATCACGATGGGGCAGCTGTACGGCGAGTTC
GACCCAAACACGCACGAGTGGCAAGACGGGATCCTCGCCAACATCGTGCGAAACTGCGCC
AAAACGACGACGCCGGACCGCAAGTGGGTCGTATTCGACGGCCCCGTCGACGCAATCTGG
ATTGAGAACATGAACACCGTGCTCGATGACAACAA
>TRINITY_DN129_c0_g1_i1 len=390 path=[368:0-199 545:200-389] [-1, 368, 545, -2]
AAGCTGTCGCAGCGGTGGTTCATCGTGTCGTTCCCGGTCGCCACGTTGCTGCTGAACGTG
CAAGCAATTTGCTGGAACTTGGAGAACGGACCGTATCGTATGATCCCGTGCGGCGCGTCT
GCGACGTTTCAGCTTTTGGGGACGACGTATGGGCTCTCTGCCTTGTTTTGCAAGGAATAC
ATTATCTACAAGGTGTACACTGCAACGCAAAAGCTGCAGCGGTACTCCGACGCGCAAAAG
TACATCAAGTGGTACGCGATCGGTATGGTGTCAGCGGGAGGCGTGCTTTGCATCGTTTAC
TTGAAAGTCGGGTCGAAGATCGTGTTGGGCGCCTACCCGAGCACCTGTTTGGAGGCACTC
CCAATGGCCGTCCGCTTCTCCTCCACGTCA
>TRINITY_DN108_c0_g1_i1 len=222 path=[200:0-28 206:29-71 249:72-107 490:108-131 309:132-221] [-1, 200, 206, 249, 490, 309, -2]
GTCGCTTCCGCAAGGCAGGCAGGCAGGCAGGCAAGTAGTCGAGGCCTTCGACACGGACAG
GCGCCTGGACTAGCGCGTGGGCTGGGCGTCGAGGCCTGTGCGCCGCTCAGCTGAGTTTTG
CGAAGGATTTCGGGCCTCCATCCGGCCGTCGATCCTGAATCTGATCCCGCCAGGCGACAA
CACTCGCCAGCGACGCCTCGGCTGGCGGAGCCGCAACGGGAT
>TRINITY_DN155_c0_g1_i1 len=2457 path=[2435:0-2224 4637:2225-2456] [-1, 2435, 4637, -2]
GCAATCCACAATAGAGAAATCAATTTGGTTTTTTTCTTTTTTCACGTTGTTATCATGGCA
TTCATCGCATGTTGAATTTCCACGCGCAATGTTTCAGCCCATCTACGCAAGCAGCATATG
GGTAGAAACATCTCTCCATTGCCAGGGATTTCGTTATCATCCCACCAAAAATGAAACGGG
GGATGGTCCATGTATGCACCGGTTTTGAAAAGAGGAAGATGGCCGAGCCCAGTGCTATAC
ACCTCTTTCACGGCGTGGAAAAATACATGAAGCACTGGATCGGCAACCGTCTTGCCATAG
CATTGCGTCACCGCGACGGATCCCGATGGAACGTTTGTGTGGGCTTGTAGTATAATACAT
ATCATGTAAGGCCCCCAAAACTCAATGTCTGTGTAGAAGTCCTTGACAAGAGCTTCCCTT
TTCGTAGCGCTAAACATTGGCGTGCTTGCTTCATAATAGAGCTTTTCCAACAAGTCAACT
TGAGAGACTCGTGCCACCTGTTTCGCCAGGTCTTCGTGTAGGTTGTCTATTGCAATAAGC
ATCGTGTTGCAGATATGACTGCTATTTCTGCATGCAATACCGATGTGTTGGCGACATCGA
TTAGGGTCGATAAAGTCGCCCTCTTCGATGCTTTGTACATCACTTCCACGCCTTATGCAG
CGTGTTGAAATATCCCTGCACAGGTCCGTCCGCATGAGAATTGCGGACTTTAGTTTTGTG
CTTGTGTCGAGAACGCTGCCCGAAGACCTTCTTCGATCGTTTGACTTGTTTGGCATGGTC
AAGCGTTGGATTCCCACAACGCTACCCATCTTGACTTGACTTGGCAGTGCTGTTTTGGTT
TTGGTTTTGCTTGATCATAATCCTAGCAATGAAAGCAACATCCCCATGTAAGACGTTTCT
TGTAATGCATCCTCATCATTCATTGAATCGGAAAACTGTACACGTCCCTTGGCAATGCTG
TTAATGACCTCGCGCATCGCCGTTTGTTTAGCGTTTTCATTGATCTCTTGGGTTATGAAA
AAAAGTAACGGTATAAAAACGGCCAGTACAGCGACCAGTGTACATATCACAACGGTAAAG
TAAGAAATTTGCGCTTGTGCAGCAGGTTGAGGTACGTGCAGTTCTTGGACCTTTTCTTCT
TCCTCGAGTACTATTTCTTCTTTATCGACAGTTTCGGCGACGGGATATTCTTCAACTATT
GAAACGTGCATCACAACCTCGCCACTATATACGGCAAGCGAAACCCGTGGCTTTGTGATT
GTTGATTCTCCGAATAATTTACGACAAGCGTTGTTGAGTTTACTTTGTATATCAAATAGT
TCATGCAGTTCACCGCCGAGGTTGCTCACTTTGCATTCAAATATACCCTCGTCAGGGTCT
ACGTATTTATCTGTATACGATACACCTGGCTCCATGATGGAGAGTTGATGCATTATATAC
TCTCCCATGTCGGAGAGTTTGTCCAAGCTGATTCGAAATGTATTTGGCATGGTTGATACA
GTGGTATTAATAATACACTTTTTTATCGCTGCGTACGTGGAAGGACGCCATCAAGTAATA
TACCCGCCTTTTGTAGTTCGATAAACATGTCTTGAGCCGCGATATTAACCTTTTCGAGCT
CTCGTTGTATGGCCTTGCCTGACTTGCTCTTTCCGAAATTCGGATTACTTATGCGATAAC
TCACAATCTTAGCGGCAGTAAACTTTGCAAACACGGTTCTAACCTGCCTATTGATATTAA
GTAAAACGCGGAATAGCTTTTCGACTTTTGGCGCCTTGATATGACCTAGGTAGCGATCAA
CACGTGCCATGTCTACGAAATTTGTCAGTGACATCAGAGCATCGTTTTTGGCAGTGTGCA
TTACAGGGCGTAGTTTGATGTTGGTTGGCTTTGGTGCAGGAGGTTCAGGGGGAACGAAAT
CCCACTCGGAATTTGTATCAGGCGGTAAAGCAAATTCTTCATCTGCACGCTCGACCACCG
CGTAAATGTCCTTTTCACCTAGAAATCCCGCAATCATTACGAAATACTCGATTTCAGGGT
CACTATACTCTAGAAGACGGTATTTTGTAGCAGAAGGCAATCCATCAGATTTCTTTTGTT
TCTTGGGCTCAGGTTTGTCCTCAGTTGGTAGTGTTACGCTTAACGACATGTTGATACGTC
CTTTGCCCGAGGTAACCTTGGACTTTTCCAAAACAGGGGGCGGGAGTTTTTGTTGTTGTT
GCTCTTCTTCTTCTTCTTGTTGATGTTCTTCTTTTACATCTTGCTCACCTTGTCTTTGAA
GTTGTCGTTCTTTCTCTTTATCGATCAGAGCTTCAGGTTTAGGCATTCGTGGGTCAACAT
CGTGCCGCTGATATCGTCTTTGATCGTCCCAGAATGCTTTATCATCATCATTGACCGTCT
CTCCCGCGCTGCTGTGACTGCTCTGGCTGAAAAATCTCCTCATGATTTATTTGTCGG
>TRINITY_DN147_c0_g1_i1 len=273 path=[251:0-112 341:113-155 384:156-272] [-1, 251, 341, 384, -2]
TTTCCCCAGCAGATCACGCGGCAACCCCACTGCGCGATGAGGACCGCCAAAGCCCTGCCT
GGCTCGAGACCGAGAGAGACCGAGAGAGGTCGACCTCGTCGGGCGCCCGAGTCTCAGTCT
GCGCGCCTCGGCATCCAACGCGCCATTCCGACGCCCATGTCGCGACAATGTCGCAAACGC
GCTTCGTTCTGTCTGTCCGCCACTCGCTCGCGCAGGTCCAGCAGCAGCAGCGGCGGCGGC
GGCGGCGGCGGCGAAGGGAGCGGGCGGCGATGG
>TRINITY_DN180_c0_g1_i1 len=275 path=[253:0-92 553:93-116 347:117-274] [-1, 253, 553, 347, -2]
GAGTCGGCCATGCAGTGGTGCAGGTGCTGCGGGGAGAGACGCGCAGGATGCGTGCTGCTT
CCTGACGCTTTCAGGCCAGAGCCGTTCGATGTCAGGTTTGTGCACTGCGACAACATTTGC
CAGATGTGCCACGGGTTCGTGGGCAACTTGATGCAAAAGATCTTCACCAAGTCGACGCAC
GACAAGGTTTTGCGGTACTGGCTGGCCGAGGAGCCCATCTCGCTGCCAAAGACCCACGTG
TTCATCCACGACCGGATCAAGCTGATCGTCGACTC
>TRINITY_DN150_c0_g1_i1 len=271 path=[249:0-270] [-1, 249, -2]
GCCCATCGCGCGCAGCTCTCGAATCCTCTCCTCTGTCAGGGGCAGCCCCACGCCGGGCAT
ATAGTGGACGACCGCAACGAGAGAGTATTGCGCGGCAGGTTGAGCAGCCCGCGCATATCA
AGCGCGACCTCGCCGCTCGCGGCCAGGTTCACCTCAAGGGGCGGGAAGAGGGCCCGAGGC
CGCCGCTGTCGCATCGTGCGCACGAGCGCGTCGTCGTCGACAATGAGCGTGTAGACAACA
ATGGGCTGGCCAGCTCCGGAGACAGCCTGTG
>TRINITY_DN126_c0_g1_i1 len=2276 path=[1:0-2275] [-1, 1, -2]
GGTCAACACAATGAACATCGAAATCGGTGAGCTAAAAAGAAAGTTGCTTGATACTAATAA
ATACAAGTCAACTATTTCTTCTTTGGAGCTGAAGGTAAAAGAGTTGGAGAAAGCAAAGGT
TGTCAAACCAACGTTAACTCTAACTGGCAACGAGTCGGAAGATATAATTGCTTTACAGAG
CAGGGTTAGAGAATTGGAGACACTAAATGAGAAGTTGATGAAGGTTAAGCCCCCCAACAT
AGATCTAGATGAAATTGGTCTAACTCTGGACGAAATAAAAAGACGCATTGAGGATCTTAC
CAACAGGTTTTTCAACCTTGAAGACGGCCCTGAAAAAATTAAAGTGGAGAACGATTTGGA
AAAATACACATATTTATACAATAATAACGAAGAGAAAAAGGAGATGGATAGGTTAGCATT
GGAAAAATGGCACGCCGACAATAGGGAGGCAAACGAGCAGGCTATTGTAGAACTTAAAAG
TATAATCAAGGAGGAATACTTTACTAAAACAGCAAAAACTCTGGTTGAGCGCTATGGTCT
TACAAATTCCCTCGCCACTCGAATAATAAAGCAAAAGCCACTATCCTACATCTATAAAAA
CCAGAGTGCCATAGTAAAGTTTAGTATTGTTGATCTCAAACAGCTTAATACTAAGGATCT
GGACCTACGTGAACTACGAGCTTTCTACCATTCCCTTCCTACATCGTTCTTTGATGCCGA
TAAGAACGCATGGCGGGATGGTATTTACCAACAATTGAAGGATGTAGTAAAGAAGGAAAG
TGAAAACAAATTGTCACAAAGCGCTAAAATAAATATTGCCTACAGAATATCTAAGGAAGC
GGAGGAGAAACAACTAAATCAAAGCACCACTAAGCCACCTCCAATAAGCCTTCCTATTAA
AGGTAAACCTGGGATAGGAAATTTGCTTGGTGAATTGAAACTAAAGTCAGCATCTGATAA
ACCAAAGGGTGGCGGGATGGCGTCTATGATGGACGAATTGAAACTAAAGGCCGCCTCCAA
GAAACCACAGGGTGGTGGTATGGCGTCTATGATGAACGAATTGAAACTAAAAGCCGCCTC
CAGGACACTTCAACAAAAGCCAGAAAATACATCTGAAGATATTTTAAAACGACTTGAAGA
AAGCTTTGACGATAAGAAATCTGAATCTTCAATCGACGATGGATTCAAAAACTCGATATT
TGCAAATCTTAACATGAAATTTAATTAAACTAAATCAGAGTGATGTATTTGAATTTACAA
AAACCTCGTTGTAACACCCAGTGTATCAAGGTGACGAAGACACTTTACAGAGTGGTTCGA
CACCCCAAATTTGAAAAACGAAACTTTTGAATTGTAGCCATCTTGCAACGCGATTTCCTT
CACATAAGGGAGTTCGATCAAAAACCGAAAAACCTCTACGTTGTCCTTAACCATAGTATG
GAATACACCATTGATCGCATACGTTTTCAAGTCAAACCCATCGTCAACCAGTTGTTTAAT
TTCACCAACTCCACCACGAACACCAGTACATACTTCGTGGAACTTGTCGTACATCTCTTG
TTCTTTGTTAATGGACATTTCGGCCATTTGTCTGCGGATAGTACTGGGGTTTGCCATCCT
TTTTGGGGTTTTGTTGCATTGGAAACGTTCCAAAATGTAATTTTTTTACAATTTATGATT
TGACACCTAAAGAGTTAACGCGTGGGCCCTTGTTATGGTAGCGCAAAATTCACCTGGCGC
AAACCCCAAACGCAAGCGAGCGAAATGAAACGAGAAAATACCACCAGCGACATTTGCGAA
GGGATGGAGAAAAGGCAAAAGCCGATGACAATCAAGACGTTTGATTGGTTTTCGAAAGTT
GTGATTGAGGAGGATCGTTGTCAATCCTGCGACGCGCGCATTCCGCGTTTTGGTGAAGAA
GTAACGGAGGGTGACGATGAAGACGACTATAGCTCCGTGGGGGGGTGTGATGGGTGTGGT
TTCAAAGCATGTCGAAATGAAGATGAGAAGCGAGAGTTCATCGTGAGTGAAGGGTGGGAA
AAGGTCAAGTTTGACCACAACGAGTCGTTCGACGAAGATTTCGACGACAACCAAGCGAGT
GAACTCGCCAAAGCCATCATCATGCCAGGCTCAGCCATATGGAGCGTTGAAATCACCAGC
GGCAGCATCACCCGAGTTGGAGTGCAACGCATAGCGGACGCTTTCAAAGATGCGAAGCGA
AGCAAAACCTCCATCAAAATCAAAGGTGTAAACGGAAAGAAAAATTAATTTTACCA
>TRINITY_DN128_c0_g1_i1 len=268 path=[1:0-267] [-1, 1, -2]
GGTGGACCCAATGACGTCCATGCTCACTAGTGAGGACAGCGAGCTTGTGCGGCCGTCGCT
GGCAACGATTTTCAACGAGCTGTCCACGGTTCGCTCTATGCTCGTAGACCACCGCGCGGG
AGCGGCATTGAGCTTGCCGTACCGCGCAGTGGAGGCTGGCCCTCCTGTGAAGGTCGTTTT
CTCCTTCGCCGATCTCTCGCAGATCTTTTCTGACAAAGTAGGGCTTTACCTCTGGGCCAA
GTATGGCCCCGGCAACGTGAAATCCAAC
>TRINITY_DN158_c0_g1_i1 len=233 path=[211:0-45 445:46-69 258:70-232] [-1, 211, 445, 258, -2]
CGAAGATAAGCACGACCGTGCCGAGGTTTACCATCAGTGTGAACATGGACTTGACGATCA
CGTCGAGCGCCGGGTTGTCGACCGTCACGATGAGGATCGGGATGCAGAGGATTGAGCATT
CCAGGAAGTTGATCAAAGCGATGGCCACCCATTTCCCCTCGCTGAACGCGACAGGCATAT
TCCTCGCCTTGTAGCTCAGTACGTTGCCAACAATCAGCGCGGTTATCACAAAG
>TRINITY_DN165_c0_g1_i1 len=354 path=[1:0-154 783:155-178 157:179-184 163:185-217 196:218-306 784:307-330 309:331-341 320:342-344 320:345-347 320:348-350 320:351-353] [-1, 1, 783, 157, 163, 196, 784, 309, 320, 320, 320, 320, -2]
GCGTGGAGCCGGGTGGTCGAACGGTCGGTCATGACGTTGCCGGCGTTCATGTTGCTGCCG
CTCGCAAACCTGTTCGAGGACACATTTGACTGAGGAACCGAGGGCTCGGAGCTCCACCCG
AGGCTCCAGCTCGACTTTGAGTGGTGCGAGTGGTTGGCATGGAACGTCTTGGTGCTCGAC
CTGTCGCTGATATGATTGTTCCGGTTGCACGGGTCCCCCATTTCCCTTGCTTCGCCGCGC
GCCCCTGCTGCAGCCCAATCCAACACGCCGATGTCGCTGCCGATGCCGTTGCGCAGCACA
GTGCTTGCTTCCTGCCGGCGCTGCTGCTGCTGCTGCTGCTGCTGCTGCTGCTGC
>TRINITY_DN141_c0_g1_i1 len=218 path=[177:0-78 232:79-116 270:117-138 292:139-173 327:174-175 559:176-217] [-1, 177, 232, 270, 292, 327, 559, -2]
CATGCGAGACATGCCATGCGAGGAAGGCCACGCGAGGAACGCCACGCGAGGAACGCCATG
CGAGACATGCCATGCGAGGGGCTCCGGTGCAGTGTGGCCAACAGGCGCACTCTTGGAGAC
CATTCCTGAGAACGTGCGTACTCGCTACGGTGCATTCTTGAAGTGGAAGAGCAGGCATAC
AAAACATATTTGTAGATAAAGGGAAGGAATCTCTCACT
>TRINITY_DN121_c0_g1_i1 len=320 path=[643:0-24 642:25-25 643:26-27 642:28-28 643:29-30 642:31-31 645:32-67 430:68-279 642:280-280 643:281-282 642:283-283 645:284-319] [-1, 643, 642, 643, 642, 643, 642, 645, 430, 642, 643, 642, 645, -2]
CAGCAGCAGCAGCAGCAGCAGCAGCAGCAGCAACAACAGCAAACCGTTACATCAGCGCAG
ATTGATCGCCTGAAAAAGCTCCATGAGGCTGGGATACTGAACCAGCAGCAGCTCCAAGAG
ATCGTGGTGGCGATTTCAAACAGTCGACTAAGCTACCACGAATTGCAGCACGTGATCGAA
GTCCATGAGGAGGTGTTAAAGCAGAAGGAGCAGGAGGCTCAAGCGAAAGCCCAGGCCCAA
GCGAAAGCACAAGCCGCGCAGCAGCAGCAGCAGCAGCAGCAGCAACAACAGCAAACCGTT
ACATCAGCGCAGATTGATCG
>TRINITY_DN121_c0_g1_i2 len=364 path=[341:0-111 430:112-323 642:324-324 643:325-326 642:327-327 645:328-363] [-1, 341, 430, 642, 643, 642, 645, -2]
CTCAGCAACTCCAGGCAATTCAACAGATCCAGCAGATCCCCCAGCAGCAGCAGCAGCAGC
AACAGCAGCAACAGCAGCAACAGCAAACGGTTACATCAGCGCAGATTGATCGCCTGAAAA
AGCTCCATGAGGCTGGGATACTGAACCAGCAGCAGCTCCAAGAGATCGTGGTGGCGATTT
CAAACAGTCGACTAAGCTACCACGAATTGCAGCACGTGATCGAAGTCCATGAGGAGGTGT
TAAAGCAGAAGGAGCAGGAGGCTCAAGCGAAAGCCCAGGCCCAAGCGAAAGCACAAGCCG
CGCAGCAGCAGCAGCAGCAGCAGCAGCAACAACAGCAAACCGTTACATCAGCGCAGATTG
ATCG
>TRINITY_DN133_c0_g1_i1 len=327 path=[305:0-230 633:231-254 537:255-326] [-1, 305, 633, 537, -2]
GGGGACGAGGCCTAGAGCCCCGGTGCTCGTCAAGTTTTCGGTTGTTCCGATTGGCACGGC
CGGGTCAGCACACGACGAGTCGCAATTCGTCATAGCGCCAAGCCTCGCCACATTCACGCC
ACAAAATTGGGATGAGCCGCGTGTTGTGGAGGTCAAGCCGGCCAACGACGACGCGATCGT
GCGCCTCAAGCGCCGCGTGACGCAAGGTGAGCGCGGAGTGTGCGACCATCGCGTCGTCCA
GGCTGTGCAGTCCACCACCGATCTGAGCTACCGCAACCCCAACCTGCTTTGGACACCCGG
CAAGGAGATTCGAATCGAGGTTCGGTA
>TRINITY_DN163_c0_g1_i1 len=572 path=[1:0-182 1147:183-206 185:207-571] [-1, 1, 1147, 185, -2]
GCGGCTCTCGTTCAACAAGCTCACCGCGATTCCCGACCTGTCCAACATGCCCAACATCAG
GATTCTCGCGCTCGACCACAACGAGATCAACGTGGGGTCGTTCAGCGCGCTGGCGAAAGG
CAAAGCTCTCGAGCACCTCGACCTCGGCGACAACGAGCTCGACTGGCCGAGCGACGGGGC
GTTCGCGAGAGACGCAACAGTTTTCGCGGCGCTCGGCAAGCTGCGCCGGGTCAAGCTTGC
TGGCAACCCGCTCGTCGACCGTGTGCAGGACTACGCCTTCATTTTGCTTGCTCATATTAG
GGCCAAGCGCAAGCTTGGCTCGCGCTCCATCGACGCTATCGACAACTTTGTTGTCGACCG
AAACATGAAGGACCGCGCCGACGCCATGAGGCGAAAGATGCCGCAAGACACCGCCGCTGC
GGCCGAGCCGCAAGAGTTGCCGACCTCTCCGGAGGAGGACGGCAAAGGCGCGCATCTACG
CAATGCCTCAGGCGGTGCGCCCCAGCAGGACGACAAGAGTGGTGGCGCACTCGTCCGCAA
AGGCGACACCCAAGGCGCTGTTGGACCCGCCT
>TRINITY_DN130_c0_g1_i1 len=278 path=[1:0-55 699:56-79 58:80-148 127:149-149 128:150-170 149:171-173 152:174-200 700:201-224 203:225-277] [-1, 1, 699, 58, 127, 128, 149, 152, 700, 203, -2]
CCTGGCTCGACGCTCATGCTCCCTTACAAGGAGCTTCACGTAGAGCGTCGCTTGCCAGGC
ACGATGCTGTGGGACATTGTCTGGCGGGCTGTTGCGTCTTTGGCTGCTCTGGGGCTTGCG
ATCCTTCGTTGGCGTTCTGCCGCGAGCTCGCGGTCGCAGGCTGCCGCAAGGCAACTCGGT
TCAGCTCAAAGGGGCGCAGCTTGTCGCGACGAGCCTTAAGGCCACAGCCACTCGACCATT
GGTTGTTTCCCGGGTCATACTCGTCAAACACGCAGCTT
>TRINITY_DN123_c0_g1_i1 len=781 path=[807:0-45 2117:46-152 954:153-221 2224:222-245 1047:246-293 1095:294-316 1118:317-364 1166:365-405 1207:406-515 1764:516-618 1451:619-646 1479:647-702 1535:703-780] [-1, 807, 2117, 954, 2224, 1047, 1095, 1118, 1166, 1207, 1764, 1451, 1479, 1535, -2]
GGCGAAAGCACTGCGAACCGCGCGCGCCGGCGCTGAGGAGGGTTGGATCGCGCCTGGGTA
GCCTGCGCCTGGTTTCGGACAGCGCCCAGCCCGGGTTTGGCGCCTGGCTGCTGCACTCTA
CACTGATGACGAGTTGTTTGACGTTGCACGGGTTGCAGTGATACGCGCAGCTGCTGACGC
CAGGGGAGCTGCCCGCGCTGGTGCGAGCGACTCGGAGACCTGATAGCGTGGGAGAAACCA
CACGGCTCTCAGCACCACGCTCCACCGTGTGTGCAAGCGAGGTCAAGGCCGCAACCCTTC
AACGCTCGTCGCTCCATCCTTTTCTCTGCCGATAACTGTGTGCGGCACGGCGTCCACAGA
CCTTTAGATCTCCGTCAAGCGGGGACTGCCTTGCATAAATCTGCAAGGAAGGCGCACGGG
CAAGCTCGCCGATCATCCGACCGCCCTTGAGCTTGAACAGGGTCGCAATGAGCGCGGCGC
AAATGTTGATCAACTGACCTCAGACGACACAGCCATCCACCAACGGCGTTCTCGCCCGAC
AGTACTTACCAAGCCTGCCTCGTAGAGGCTAATCGACTGACCTTTTTGACAGCGCGGCGC
GCGCTCGTGAGCCCACCGTGTAAAAACCAGCTTGTTCAAGTTGCGCGACCTCTGTGAAAC
GTCGAGCTCGCTCTCCCGACAACATCTTTCGTGATCGGCGGCCGCACACGCGCACGCGAC
CCGAGATCGGCGGGATCGGCCGACGCGAAGCCAAACAACAACCCCGCCGCCCGCGCCGAC
A
>TRINITY_DN123_c0_g1_i2 len=833 path=[807:0-45 830:46-169 954:170-238 2224:239-262 1047:263-310 1095:311-333 1118:334-381 1166:382-422 1207:423-532 1317:533-666 1451:667-694 1915:695-754 1535:755-832] [-1, 807, 830, 954, 2224, 1047, 1095, 1118, 1166, 1207, 1317, 1451, 1915, 1535, -2]
GGCGAAAGCACTGCGAACCGCGCGCGCCGGCGCTGAGGAGGGTTGGGTCGCGCCTGGGCA
GGCTGCGCCTGTTCTGGTTTCGGACAGCACCCAGCCCGGGTTTGGCGCCTGCGGGTTTGG
CGCCTGGTTGCTGCACTCGACACTGATGAGTTGTTTGACGTTGCACGGGTTGCAGTGATA
CGCGCAGCTGCTGACGCCAGGGGAGCTGCCCGCGCTGGTGCGAGCGACTCGGAGACCTGA
TAGCGTGGGAGAAACCACACGGCTCTCAGCACCACGCTCCACCGTGTGTGCAAGCGAGGT
CAAGGCCGCAACCCTTCAACGCTCGTCGCTCCATCCTTTTCTCTGCCGATAACTGTGTGC
GGCACGGCGTCCACAGACCTTTAGATCTCCGTCAAGCGGGGACTGCCTTGCATAAATCTG
CAAGGAAGGCGCACGGGCAAGCTCGCCGATCATCCGACCGCCCTTGAGCTTGAACAGGGT
CGCAATGAGCGCGGCGCAAATGTTGATCAACTGACCTCAGACGACACAGCCATTCACCAA
CGGCATTCGCCCGACAGTACCAGGCCTGCCTCGTAGAGGCTACTAGTCGACTGACTGACC
TGATGAACCTACTATTCTCTACTTTCTCACTTTGACAGCGCAGCGCGCGCGCTCGTGAGC
CCACCGTGTAAAAACCAGCTTGTTCAAGTTGCGCGGCCTCTGTGAAACAAACGTCGAGCT
CGCTCTCCCGAAAACATCTTTCGTGATCGGCGGCCGCACACGCGCACGCGACCCGAGATC
GGCGGGATCGGCCGACGCGAAGCCAAACAACAACCCCGCCGCCCGCGCCGACA
>TRINITY_DN123_c0_g1_i3 len=816 path=[807:0-45 2117:46-152 954:153-221 2224:222-245 1047:246-293 1095:294-316 1118:317-364 1166:365-405 1207:406-515 1317:516-649 1451:650-677 1915:678-737 1535:738-815] [-1, 807, 2117, 954, 2224, 1047, 1095, 1118, 1166, 1207, 1317, 1451, 1915, 1535, -2]
GGCGAAAGCACTGCGAACCGCGCGCGCCGGCGCTGAGGAGGGTTGGATCGCGCCTGGGTA
GCCTGCGCCTGGTTTCGGACAGCGCCCAGCCCGGGTTTGGCGCCTGGCTGCTGCACTCTA
CACTGATGACGAGTTGTTTGACGTTGCACGGGTTGCAGTGATACGCGCAGCTGCTGACGC
CAGGGGAGCTGCCCGCGCTGGTGCGAGCGACTCGGAGACCTGATAGCGTGGGAGAAACCA
CACGGCTCTCAGCACCACGCTCCACCGTGTGTGCAAGCGAGGTCAAGGCCGCAACCCTTC
AACGCTCGTCGCTCCATCCTTTTCTCTGCCGATAACTGTGTGCGGCACGGCGTCCACAGA
CCTTTAGATCTCCGTCAAGCGGGGACTGCCTTGCATAAATCTGCAAGGAAGGCGCACGGG
CAAGCTCGCCGATCATCCGACCGCCCTTGAGCTTGAACAGGGTCGCAATGAGCGCGGCGC
AAATGTTGATCAACTGACCTCAGACGACACAGCCATTCACCAACGGCATTCGCCCGACAG
TACCAGGCCTGCCTCGTAGAGGCTACTAGTCGACTGACTGACCTGATGAACCTACTATTC
TCTACTTTCTCACTTTGACAGCGCAGCGCGCGCGCTCGTGAGCCCACCGTGTAAAAACCA
GCTTGTTCAAGTTGCGCGGCCTCTGTGAAACAAACGTCGAGCTCGCTCTCCCGAAAACAT
CTTTCGTGATCGGCGGCCGCACACGCGCACGCGACCCGAGATCGGCGGGATCGGCCGACG
CGAAGCCAAACAACAACCCCGCCGCCCGCGCCGACA
>TRINITY_DN123_c0_g1_i4 len=798 path=[807:0-45 830:46-169 954:170-238 2224:239-262 1047:263-310 1095:311-333 1118:334-381 1166:382-422 1207:423-532 1764:533-635 1451:636-663 1479:664-719 1535:720-797] [-1, 807, 830, 954, 2224, 1047, 1095, 1118, 1166, 1207, 1764, 1451, 1479, 1535, -2]
GGCGAAAGCACTGCGAACCGCGCGCGCCGGCGCTGAGGAGGGTTGGGTCGCGCCTGGGCA
GGCTGCGCCTGTTCTGGTTTCGGACAGCACCCAGCCCGGGTTTGGCGCCTGCGGGTTTGG
CGCCTGGTTGCTGCACTCGACACTGATGAGTTGTTTGACGTTGCACGGGTTGCAGTGATA
CGCGCAGCTGCTGACGCCAGGGGAGCTGCCCGCGCTGGTGCGAGCGACTCGGAGACCTGA
TAGCGTGGGAGAAACCACACGGCTCTCAGCACCACGCTCCACCGTGTGTGCAAGCGAGGT
CAAGGCCGCAACCCTTCAACGCTCGTCGCTCCATCCTTTTCTCTGCCGATAACTGTGTGC
GGCACGGCGTCCACAGACCTTTAGATCTCCGTCAAGCGGGGACTGCCTTGCATAAATCTG
CAAGGAAGGCGCACGGGCAAGCTCGCCGATCATCCGACCGCCCTTGAGCTTGAACAGGGT
CGCAATGAGCGCGGCGCAAATGTTGATCAACTGACCTCAGACGACACAGCCATCCACCAA
CGGCGTTCTCGCCCGACAGTACTTACCAAGCCTGCCTCGTAGAGGCTAATCGACTGACCT
TTTTGACAGCGCGGCGCGCGCTCGTGAGCCCACCGTGTAAAAACCAGCTTGTTCAAGTTG
CGCGACCTCTGTGAAACGTCGAGCTCGCTCTCCCGACAACATCTTTCGTGATCGGCGGCC
GCACACGCGCACGCGACCCGAGATCGGCGGGATCGGCCGACGCGAAGCCAAACAACAACC
CCGCCGCCCGCGCCGACA
>TRINITY_DN166_c0_g1_i1 len=612 path=[1:0-204 1268:205-228 207:229-336 315:337-377 356:378-611] [-1, 1, 1268, 207, 315, 356, -2]
CGTCCTCGTCTGTGAGCACGACCTGGTCGGCGGCGAGTGACCAGTAGCGCGCCGCCTCTC
TACGGAGGGTGGCGAACGTATAGTCTGCCGTGATCCAGATGCTATAGGGCTCCCCCAAGT
AGTTTACTGTGATTTTGCTGCTCAGGAATCGCGGATCGCGGCGCGTGGAGGCGTTTCCCA
CGCCTGGCTGCTGCTGCTCGAGTTGAATCAGCTTGTAGCGTGACATTTCCACGGTCGAGG
AGTGGGCGGGCTGAGCCGAGCCTCGCTGGGCGGCCTTGGTGCCCGAGGTCGTTGAGGTTC
CGATTTCTGTTCCGGTCTCGGCCTGCGCCTCTGCGCCACGCAGCCTGACCTGGACGATGG
GTAGAAACTCTCGCGCGAGGATGTGGCTTTCCTGTTTACGCGAGACAGGGACGCGGTCAG
GCAACAGGAACGCAAAGTTCGATCTCGTCACAGACGCAAACCCGTCGACCTCGGTGCAAA
TCTTGAGCCTCGCCTCTGCAAGTGTCGTCGCCGAGCCAACCTCGACAAACCCAGCCACGC
CGTCATCCTCCACCGCGACTCGCAGCACGTCCGTGCTGGACCAGGTCGAGGACCCAACCC
TCGGCGCGTTGG
>TRINITY_DN173_c0_g1_i1 len=242 path=[210:0-198 419:199-241] [-1, 210, 419, -2]
GACAACATCTTCAGAGCACTGAGTTGACCCGGCGGGCGCTCGCGACCGCAAGGGGAGCGT
CAGGCTGCTCCGCGGCGGAGCAGGCTCGACGATCGGCCCGACGCCGAGCCAGGCCCATGG
GCAGCCTCTAGCTAGCCCCTCTCCCTCATTAGGGGCAGCCCCTCTAGAGCTAGCCTCTCG
CCCTCATTAGCTACAAAGTTGAGCGAGGGTGATCTTTAAAAGGAATTCGGGGCGCAATAT
CA
>TRINITY_DN151_c0_g1_i1 len=270 path=[248:0-71 519:72-95 321:96-269] [-1, 248, 519, 321, -2]
CTGCCAGGTAGGGGTTGATGTAAGACATGACATTGAGGCCATGCTCCTGATACAGCATGT
CCACCCAAGCGGTCCAGTCAGGGTAGCGTTCGCTGTCCACCTCCCAGTTCCAAAACAGGC
GCGCGCCAAACTCGTCCGTGCGTTGGCCGGCCCAGTCCTGGAGCCACAGCGCCGCGACCG
GCACCTTGGCTGCCAGCAGCCGCGCCAGCTTGGCCTCACCGACGGCCCTGCCGCCCTGCA
GGCCGACGATGGCCCCGGTCCCCGTCCAGG
>TRINITY_DN153_c0_g1_i1 len=249 path=[227:0-174 379:175-248] [-1, 227, 379, -2]
AAGTCGAGTCGCTCTTGCTAGAGTCCCTTGCGAGCCCGAGCGACCCGGCCAGAACCGTTC
CAATCAAAACCAAGGACGTAACTGAAGCCTGTCGCTTGCCAGTCGCCTGTGCTGGAGCAA
AGCCACCATTCCTTGTTCGACGCCGAGCACGCTCGCCGTTTCCGTCCTCCGAGCCTCCAG
GAGCTGGACGCTCGGTAGCGCTGCGGACTGCCTGTCGCGTTTTTCTGATCGACTCGGAGC
CCGTCCTCG
>TRINITY_DN161_c0_g1_i1 len=418 path=[1:0-417] [-1, 1, -2]
GGTGGCATTTCAAAAGGCTTTGGTTTTGTCACCTTTGATTCCGAGGAAGGTGCAGAGAAT
GCAATTCGCAGTAAAGCTGATGGTCATGTTATCAACAACAAATCAGTTGAAGTAAAGAGA
GCGATTCCTCGAGATGCTGAGCCTGATCAGCGTGAAAAGAACACGAAAATGTTCTTAGGT
GGTTTAAATAGAAACACGAGTGAAGACACCATCAAACGTTACTTTGAAACCAACTTTGAT
TGTGTTGTGGACTCTGTTGATTTGATTTACGAAAAACGAGACATGCTCCAGCCTGGACAA
GAGCCAAAACCAAGAGGATTCGCATTTGTTACTATTAATGACTACGACAAAGTGGACCAT
CTGTGTGTAATAAGGATGCATGAGATCGATGGTAAAGAAGTTGAAGTGAAAAAAGCTG
>TRINITY_DN100_c0_g1_i1 len=237 path=[1:0-115 94:116-236] [-1, 1, 94, -2]
GGACACAAAGCGGTGCGCCACCCTCGCGCTAAGCAACATGCTCGGGCTCCGGGAGCGGAG
CAACGCGACCGAGTGGATCGACAAGGGCGACGTCTGCGACCTTACAAGCGGCGAGTGCAA
CACGCCCGCGTACTGCAACGTGACGATCGACTCCAGCTTCGAGGCCATCCTGTATCTCCC
TATCTACCAGGACCTGGCCTCCGAGTTTGCAGACTACAAGTACTACTTTGACCCCGA
>TRINITY_DN140_c0_g1_i1 len=450 path=[1:0-90 879:91-114 93:115-449] [-1, 1, 879, 93, -2]
CGTGCGTTAGGTCGTCGAGGATCTGCCGCTCGTCAAAGAGCAGCTTCCTACTGATGTAGT
AGCGATAAAAGCGCCGGATCCGCCGCTGCAGGCGGCTCGGGACCTTGCGATAGTTGAGGT
ACGAGTTGATCGAGTCCATTTTACGGTGGAACTGGAACGACGCCTGGTTCAGGTCGGCCA
CCATCGAACTCATCTGGCCGATCACAAACCCAAACACGGTGGCCCCGACCAGGCACGCTG
CCATGGCCACGATCCTCTCGATGCTGTTCTGCGGCCGAAAATCGCCAAACCCGACTGACG
TCAACGTGCTCACTGACCAATACATCGACGCGACGTACAATGGCCAGCTCTCGTCCACCA
GGTTCTCCTCGCTCATGTACGCAAACACCCAGGTTTCCGTGTTGCCATCGTCAAGCGCAG
ACGCCGATACAAAGTACCCCAAGCACGCGG
>TRINITY_DN125_c0_g1_i1 len=304 path=[282:0-303] [-1, 282, -2]
GCGCGCTGCCCTCTTCGTGAAATCCTTGCGGAGACAGGCGAATGAGGCGGCCCAAAAGCA
CTCCGACTTTGCGCTGTAGGCTCTCGAGTGTCAGGTGCTGGCCCTGGGATCCCATGTCGA
GGCCGCCCGCGAGAGACTCCACGACAGAATTGACGAAGGGGCCAGGCGCAACAAGCCGGG
ACCTCGCGGAACCGCCCAGCGTGCTCGACCATACCAAAACCTCCTCGGCCGCCAGGGTGA
GGAGGGTCAGCGCTCGCTCTTGCGCAGCGCTCCTGCTGTCGCGCGCTGCCCGGAGAATTG
GCGG
>TRINITY_DN181_c0_g1_i1 len=525 path=[1096:0-53 60:54-54 61:55-524] [-1, 1096, 60, 61, -2]
GGATCTTCGGAACAATAACATCGGCGATGTAGGGGCTGGCGCGCTGGCCGAGGTGGTGGA
GTACCAGGTTCAAAATAAACGTCGTTTGATGCACGTTCTTGGTCAGCTAAGCGGACTGCC
GTAAGAGATAGTCGCCCGGATTGAGGGGTTCCAGGGTAGAACCGTTGGGATCGAGTGGTA
AGTAGGTACTTGAGACAACCCGCTTGGGCGTCGACCGTTTCCTGCAGAAGCTCCAAATCC
CAGGAGACGGCCTCGGCCTTGAGGCGCTTCGCTCGCACCAAGCTCGAGTTTACACCAGTC
TGCGCCTATTTCCAGAAGCGACGTTTTGATCGAAGGACAACTTTTTCTCATTGATTGAAA
ACGTGCTGGCGTGGTGGGCGCTCGTTCGATTTTTGCAAGTCACGACTTCGTGTCAGCGTC
AGCTTTCGGCTTTTGGGGGCTGAGCGGCGATCTGGTAGCTGGCGAATCGCAGGCCGGCGG
CGTAATGGGTGGGGAGCAAGGTGCAGGGCATGGTCGGCTAGCGCA
>TRINITY_DN181_c1_g1_i1 len=218 path=[528:0-64 597:65-88 76:89-118 106:119-151 139:152-163 67:164-164 151:165-217] [-1, 528, 597, 76, 106, 139, 67, 151, -2]
GACTGAGCTCTCTTTTGTGGGCAGCGGCAGCAGCAATGCAGGGGTTGGCGCGCTGGCCAA
GGCGCGCGAGGCCAACTCGACTCTGACTAAGCTGGAAATTGGTAGCATCAACATCGGGGC
TGACGGGGCTGGCGCGCTGGCCAAGGCGCTCGAGGCCAACTCGACACTGACTGTGCTGCA
TCTTTCGCAAAACCGCATCGACGATGCAGGGGCTGGCA
>TRINITY_DN181_c1_g1_i2 len=227 path=[1:0-88 67:89-89 445:90-127 106:128-160 139:161-172 67:173-173 151:174-226] [-1, 1, 67, 445, 106, 139, 67, 151, -2]
CTCGACTCTGACGTCGCTCTCTCTTTCGAACAACCAAATCTCCGATGCAGGGGCTGCTGC
GCTCGGCAAGGCGCTCGAGGCCAACTCGACGCTGATTTGGCTCTCAATTGGTAGCATCAA
CATCGGGGCTGACGGGGCTGGCGCGCTGGCCAAGGCGCTCGAGGCCAACTCGACACTGAC
TGTGCTGCATCTTTCGCAAAACCGCATCGACGATGCAGGGGCTGGCA
>TRINITY_DN110_c0_g1_i1 len=685 path=[663:0-190 1580:191-214 855:215-215 1581:216-239 880:240-280 921:281-355 996:356-401 1579:402-425 1066:426-488 1129:489-684] [-1, 663, 1580, 855, 1581, 880, 921, 996, 1579, 1066, 1129, -2]
TCTGGTCTGAGCGGCGACGTCCAAAAAACTGGACTCGTTTCGCGGCGGCCAGGCCCGCGA
AGAGCTGGCGCGCCAGAAATCGCTGCAGCCTCGAGCTGGAGTTCCAGCCGCTGGCTCGAC
GCAGAGAAAAGAATGCTCTCACAAGTTGGCTTGGCTGCGGTGCTTCATCTTCAGCCGCTC
CGGGGAGGCGAATTGGCCGCCGGCCTGCCGCCAAGCCCTGGCGGTCCGCGGGGCTTGGAA
GGCAGGGTTGTACCAGTCTTGCTCTTCGCAGAAGAGGCCGTTGCCGCCGTAAACGATGCG
GGTAATGTTTGGGAATGAGTACGGCTTGCCGTGCGCAGCGTATGGCGGCGGGAAGGCGTT
CTGGACTTGGAAAATGACAGCTCTGCGCTCGTAGTCGAAAACGGCCCAATCCTGCGGGAA
GGTCATGTTGGGGAACGGCGCCATCACGCTGGTGATGTAGGCCTCGACCGCGTCGCGCCC
GCGAAACTCCCCGTACGCATGCTCCACGTAATAGCAGTCCTGCGTGAAGAGGCTCGCGAA
CGGCTTCCAGTCGCCCGAGCGCGAGCACTCGTCCTTCACGCGAACGTACTTTGCAAACGC
GGCCTCCAGCTCGGCGCGCGCCGCCATCGCGGCCGGGTGGTCCAGCGTTGCGCTCCAGCA
CCGCCCCCCACCGCGCCCGGCCGCC
>TRINITY_DN189_c0_g1_i1 len=498 path=[476:0-400 854:401-401 1053:402-425 879:426-497] [-1, 476, 854, 1053, 879, -2]
GGTGCGCTGGCTGGGGCGCTGGTTGCGGCGCGGTGTGCTTGCGCCTGCGGGGCCGCGCGC
GTGGACCCTTGCTTCCGATCGATCGCCTGCCGGCATCTCGGGCCTTGGCCTCCCTGGGCT
ACCTGTGCCGTTGCTGGCCTCGGGACGACTGCCGGGGCCGTCCGCCACTAGCGGGATGCT
GCCCGTCGGCGAGCTCGAAGGCGCACTGGAGCGGTTCTATGCGCCGGGAACGAGCAACGA
AGAGAAACGCAGTATTGAAAATGGGCTGGAGCAGCTCAAGCAGAACGAGAACGCGATTCA
GTACGCTTGCAGCGTGCTGAACGAGACCTCGAACCAGTACGCTTTGTGGTTCGCCTGCGC
CGTTCTCGAGCACGTGGTGCAGACGCGGTGGCAGCACACTGGCGACAAGGAAAGGATCCG
CGAGTTCCTCTTCAAGCTGCTGGTTGACCGCGGCGCGGCGCTGCCAAAACTCGTCAGCAA
CAAGGTGAGCAAGGTGCT
>TRINITY_DN124_c0_g1_i1 len=316 path=[270:0-93 341:94-155 403:156-288 536:289-291 536:292-294 536:295-297 536:298-300 536:301-303 536:304-306 536:307-309 536:310-312 536:313-315] [-1, 270, 341, 403, 536, 536, 536, 536, 536, 536, 536, 536, 536, -2]
GGTTTGCTGGGGCTGGACGGAACGTGAACGCTGGGGGCGTGGACGGCGCTGGGCTGAGCA
CGGCGGCCGGACGAAGACGCGCCAGACTTCAAGTGGAAGCCGCAGCGCAGGCGCAGGCTC
ACGCCGCGCAAACCGAACAAGAGATGCGGCGCAACGCTCAGCAGCAAGCGCAGCAGCACG
TGGGACTCGAGCATGGAGGCGCTGAGGCGCAGCAACAGCAACAGCGGCTAGCGCTGCAAC
AGCAGCAACGACAGCAGCAGCAGCAGCAACAACAACAACAACAACAACAACAACAACAAC
AACAACAACAACAACA
>TRINITY_DN168_c0_g1_i1 len=416 path=[1:0-254 233:255-327 306:328-371 306:372-415] [-1, 1, 233, 306, 306, -2]
GCAAGCACGACCTCGTCCGCCTCGATGCGCCATTGCACCGCGAAGTCTGCGGCTTTGTCC
AGAGTAGCCAACCCAGCCCAATTCTCCTCGACATCTTTGCACAGCGCGGGTGCCGCAGCA
GCGTTGTGCACGTGGATTGCAGCAAGCAGTGCCGCGGTGGCGGAGGCCCACTTGTTCAGC
ATGACGTTCGCGTCGCAGCCACAAGCTCACTCAAGCTTGCTGCGATGCTGCGGCAGGGAC
TCGCTGGGGGTTGCGTGGTCGTCCAATCAACGAGCTCACGACGGTCTCGGTTTGAGCGCG
CGACGGCCTCGGCTTGAGCGCGCGACGGCCTCAGTTTGAGCGCGCGACTGCCTCGGCTTG
AGCGCGCGACGGCCTCAGTTTGAGCGCGCGACTGCCTCGGCTTGAGCGCGCGACGG
>TRINITY_DN139_c0_g1_i1 len=281 path=[2:0-43 2:44-64 22:65-140 98:141-167 774:168-191 149:192-205 163:206-280] [-1, 2, 2, 22, 98, 774, 149, 163, -2]
GGCAGAGGCTGCTGGCAGGCTGGCAGAGGCTGCTGGCAGGCTGGCAGAGGCTGCTGGCAG
GCTGGAAGAGGCTGCTGGCAGGCTGGCTGGAGCTCGCCCAAACGCATATGCTGCAGTTAA
AAAACGAGCAGGCCCTCGCCGCTTGCGCACAAAAGGCGCGCAAAGCCCCGTGCGACGCAC
GCCCTGCTCCTAAACGCACGCTTCGCGGGCCTGTAGGTTGGTTGTTCTTAGCTGGCGCGT
CCCGTCTGTCGGCGCCGCTGCCCCCGCGTCCCGTCTCGCCG
>TRINITY_DN139_c0_g1_i2 len=263 path=[675:0-121 98:122-148 774:149-172 149:173-186 599:187-262] [-1, 675, 98, 774, 149, 599, -2]
GCGGGCGGGCAGGCTGGCTCAGCAGGCTGGCTGGCTCAGCAGGCTGGCAGGGGCTGCTGG
CAGGCTGGCTGAAGCTCGCCCAATCGCTATGCTGCAGGAAAAAAACGAGCAGGCCCTCGC
CGCTTGCGCACAAAAGGCGCGCAAAGCCCCGTGCGACGCACGCCCTGCTCCTAAACGCAC
GCTTCGCAGGCCTGTAGGTTGGCTGTTCTCAGCTGCCGCGTCCCGTCTCGCGGCGCTGGC
TGCCCCCGCGTCCCGTAGATCGG
>TRINITY_DN102_c0_g1_i1 len=582 path=[1:0-206 1233:207-230 209:231-343 1152:344-376 355:377-581] [-1, 1, 1233, 209, 1152, 355, -2]
GCGCTCGCGCGAGAGCAGCAGGAGCGGCGAGCTGGTCGGCCGGCCTCGCTCTGCGGCGCC
CTGTACGGCGCCCTCTACGGCCCTCTACGGCTTGTCCTCGGGCGAAGCGAAGCCGGCTCG
AGCGAGCTGCCAAACAAACACCGGGCCAGCCTCGACCCCGGCGTGCCAACAGACGCGCCG
CGGACTGGCCCAGCACGCGTGGACGCGACGCTAGGTGTCGGTGAGCTCGGCAGGATGGAC
GAGGCGGTGGCCTCGAGCGATGGGGCCAGTGAAAAGCTGCACGATGGGGGCGGAGCGCAG
AGTAAAGCGGCTCGTGACGGCGACTCGCAGCAACTCGACAACGACGGGGCAGGGCAGCAA
GGGCAAGCCGAGACGCGAGACAAATTGACAGGCTTGGGCGCAGCTCCCGCCAGTGGGCTG
GAGGAGAGCGCCCCGAGCGAGCGAGGCAGCCCGACTTTGAGCGATTCGTCCGCACCGGCT
GCCTCGACCAATTTGCCAGCTCCAAAGGCGCTGGAACCCGACACAGTGCTCGATTTGGCG
AGAGCTGAGAATGAAACGCGCGGGCAAGCGAGCCTGAGTGCG
>TRINITY_DN177_c0_g1_i1 len=422 path=[1:0-192 171:193-266 245:267-421] [-1, 1, 171, 245, -2]
GACAAATTGTTGGCGAAAAAAGAAACGAGAAACCAATCGGTCACTGACGTTATGCCACGT
CCAGAGAGCACTGTCTCGCGCATTGGGAATCAAGATACTACTAGCTGATTGCGCCAGGGC
GCACATACGCCTGCAAACAGAGCTATGCCGTCTCGATGCCCTGCGCAGCCAACGAGTGCG
GCTTGCCCATCATGGGCTCGATCAGGCGCGACGAGGCAGAGCTTCCGGCTTTGGCAACGG
CCAACTGTAGCTTGAAACGCTCTTTATTGGTGCTCTCGAGCTCCTGGCGAAGGCGCATGA
CCTCCTTTTCCAGCTCTGAGCGCTCTTCGTTCTCAGGGTTTACCAACTTGAGCCGGATTT
CTGACTCGACGGTCTCGATTTCCGCCATGTCCATCGTCGCCCATGCCTCCGTCGCGCGAC
GG
>TRINITY_DN148_c0_g1_i1 len=201 path=[1:0-133 112:134-200] [-1, 1, 112, -2]
GTTCGCGTTGCAGCGCCCCCACGCAAAGGGTGTCTGCCGCTCGATGCTGCTCGACTTCTG
CTCAATCAAACGCGCTTTTCGAGCCAAAAGCGGAGCGAATCAACTCGAAATACGCGCAAC
CGCCGCCGCGGAACGCAACGTCGACGAAGGATGGAAAAACTGCCGCGTGACAGGCGCTGA
CGATGCTCGCTTTGATCTGTG
>TRINITY_DN127_c0_g1_i1 len=624 path=[1:0-273 1275:274-297 276:298-375 1276:376-399 378:400-623] [-1, 1, 1275, 276, 1276, 378, -2]
GGTCTTGCGCCGTTGGCAGCTCAGTGCCTGGACCGCGGCTGACAGCCTGGCAGCTCTCGT
CAAGACGCCACCAGGCCGACTCGCGCGCGCTCCCGATGATGGCTGGAGAATGCTTGCGAA
ACGCGCTTCCGTCGCTGTCGTACCAGTTGGACAGCCGCCACGAGACAGACGTGCGCGCCG
TGGTCGTGACGCCATAGATCATATCATGGTCGACGTTGACATAGGAGATGTTGGTGCTTG
CCTGCATGTTTTCCGGAACAAAGCGGTCACTGTGTGTCAGAGCGCGCCAGACATACGAAT
TGCGCTCTTTGCTGCCGCAATTGCGAAAGGTGCCAGAGTCAAGGAGATGGAACTGATGCA
CATCGTAAAACTCAAACCCGACGTATCCGCTGTACCAAAACCGTTGCTCGACCCACTTGT
TGTTGCCGCCAAGCTGGCTTCTGGGGATCTCGGGAACAAACGGCCCGGAGATGCGGCAGT
CGATCAGGAAGTTGTTAATCCAGTGCTCGCCAAGGAGGCCGAGAGGGCGCTGCGTGTCGA
AGGCCTCAAATCCAACAATGTCGCTTCGGCTGCCCCAGTGGTTTAGACCCCAGCCGCTCA
AAAACACTTTGGTGTTGGAAAAGG
>TRINITY_DN131_c0_g1_i1 len=807 path=[1:0-143 1617:144-167 146:168-806] [-1, 1, 1617, 146, -2]
GTTGGCCGTCCCTGTTTCTGGCGTAAGCATCCGTGTTCAGGTCAAGGTGTCTGTCATCGT
TCGCAATCTGAGGACGGTCCGGCGTCTTGTGGAAGGGGCTCCGCTCGGCCGTGGTGCTGC
TTCGGGGGTACTTGCCACTGTGCGGAGTGGTTTGGACGAGTTGGAGAGAGACAGGCAGCG
ACTCGTCCGTGAACCCGAGACGCAGAAGCGCATGCAGGACGCCATCCTTTGCCCGCTGGC
CAGCCCCGACCTCATCTCGCTACTCAGCGAAGCAATAGCCGCTCTCCAGTACGTCGACCC
GATCGCCGCGCCATGCCTCCTCGCCATTACGGACGGCGTGGTTGCAGTCCCGCAAACCCC
AACAGGCGACGACAGGCAGCCCACGCTCGTCACGCTCGCGCGGCTCGACATCCCGCTCAG
CTTCGTCCACGTCTCTGCGCTCGAGATGATAAGCGGGCCGCTTTGCAATCTTCCCGACGT
CTCCAACATGCTCATGTGCGCGGCCGCCACGGGTGGGACCTGCTTTGATGTCAATTTTCT
GCGCCACGTCGCGAGCGAGGCCACAAACTACGCGCTTGCCCACAAGGTTCGACGTCCGAC
CCGCAAGAACAAGCGCCGAGCCAAGGCCAGGGGCATGTCGGATACTGGCTCACTTTCCTC
GGCGAGCACAGCTGGTGCAGGCCGCCTTTCAAACCTCGTGGACGAGTACACTCCACAACC
GGGGTACGCTTGCTCGACAAGGCTTGCTGTCGCGTTGCTGTGCCGCTTCAGCCAGCTCGA
CGACTCCAACGCTTCCGTTCATTCTGG
>TRINITY_DN117_c0_g1_i1 len=254 path=[1:0-253] [-1, 1, -2]
GAGCTCAACGTTGAACCTGGCGCAGCGTTTGTCGTGAGCCTTGATGCGGCTTTGGGCTGC
GCGCTTCGCGTCGTCTCCCTCGCAGGCGCAATCAAACCCGTCTTTATGCACTGTCTTGAG
GCCGCCCAGCTGATCTCGGAAGGCACAGGTCAGCCCCTAGCCCTGGAGTGCGTACAAGGC
AGCTTTGCAGCGACTAGCGCTGGAGACTGGCAGATAGCCGCAAGGTATCGGGTAAGCCCG
GTCGAGTCACAAGG
>TRINITY_DN157_c0_g1_i1 len=446 path=[424:0-25 943:26-49 451:50-156 558:157-177 579:178-445] [-1, 424, 943, 451, 558, 579, -2]
GGCTGGAGTTGTCGCTGACGAGGCCTTGGACGCGGTGACGGACCATGGCGAGTCGGGCGA
CGAGATGACTGCGTCTTGCGGGCTCACGATGTGTTCGTCTGTGCTTTCCGAGTCGCAGGA
CGTCGAGGCCGACGAGTGAGCTCCTGCGCTGCCGGTAGGTAGTACCTGAGCCCCGTGATG
TGAGTGTGAATACGTGTTGTTCGTGGTAGTAGGCGTGCCAGGAGGTGGTTGCGCGGTCGA
GCGCGTCGCGCATGCGCCGCCGTGAGCTCGAGCGAGCGCTGCAGCAGTGAAGTACCACTT
TTATGTAGAAGAGTTGGAAGTGTGCGAGGTGTGCATAAAGGGCGAGAAAACTCCCACAGC
CCGCGCAAAAGCGCTTTGCTTGGCAGCCGATCACAAGCGCGCGTGACGGCCTCCGCCAGC
GCGATGATCCAATCACCACAACCGCT
>TRINITY_DN196_c0_g1_i1 len=683 path=[661:0-101 740:102-682] [-1, 661, 740, -2]
AAAGAGAGCTTGCAAATACTATCCGTTCAGCCAGTGAACGAAGGACAAGTCCACTAATAG
CTCCAGCTACGACAATTTCTGGGCCTTCTTGAACAGAACGTCCACAACTTTTCCCATGTG
CGTTATAGTGTCAAGAGCGTAGGTGTAAGTTTGGTCAGATTCCGATCCATCGTATACAAT
CAACACACCTGATCCTTGATCCAGAATACCTGAGAACTTCTTATCAAGGATTATCTGTGA
GAGTTTCTTCTCCACGATGTCATAGGGAAGGCTGATAGTTTCAGCGACATGGGCAATCTG
AACTCGGGAGTATGGTTCGATTATTCTTACTAAGTTTTTCTCCAGGAGGTTGTCGTAGAG
AGCTTTCAAGTGGTTCTGAACTACAGGGTCTTTCTTCAGCTCATCATCGTATTCAGCAAT
AGTCTCGTTGAAGATAGAGATGTCCCTTTTTTTACCGGCGTCAGCGATGGCTTTCATGGC
ATCAATTCCACGGCCAGAATACTTCAATCCCATCTTTCCGGTGAGCAGAGATTGCACATC
ATCGGGGGCTCCCAGCATAATCTTACTGAGCAACATGTACTTAAGACCATCCAGAGCAAA
GGGGTGTTCCACAGAGTCATAACCTTCAAACGCTTCGTAGAAATAGGAGAAAGCTGTCTT
GAAATCTTTCTCCTCGCCATCCA
>TRINITY_DN104_c0_g1_i1 len=906 path=[1:0-154 1911:155-178 157:179-517 1913:518-541 520:542-751 1912:752-775 754:776-905] [-1, 1, 1911, 157, 1913, 520, 1912, 754, -2]
ATCGTCAAGCTTGGCACACAAAAGGTAAACGACCGCAAGCGCTACATCAGCAACTCGGTC
AACCCCGGTTTCTACCGGCGGTTTGACATTGCCGCCGAGCTCCCTGGCGCCTCGCAGCTC
CGAATCAAGGTGATGGACTTTGACACGCTCTCCGCGGACGACCTCATCGGGGAGACCGTC
ATCGATTTGGAGGACAGGTGGCTCTCGGACAACTGGCACTCGTTCTTGGCGGACAAGAGC
GCAGAGGAGAGAACCCGCGAGCAAGCTGCGGCCGAGCACGACGTGGGCGCCGCTGCCGAG
CTGCTGGAGGATACGAACAAGGACGCCACGCTTGAGGACGTGCCAAAGTACACGCGCAAG
CCAGTTGAGCTTCGGTCGCTGTGGAACCCAACCTCGCAGATTGAGCAAGGCAAGCTCGAG
CTGTGGTGCGATATTTTGGACCTTGGAGGTTCGATCAAGTACCCCCCAGTCGACATTTCG
CCGCCCGAAGATGCTGTGTTCGAGATGCGGGTGATTGTTTGGAAGTCGGAGGATGTCCCC
GCGTTCGACATGTTCACAAAGCAGAACGATCTGTACGTCCGCGCCAAGTTCAACGGGTGG
AGCGACAAGCGGTGGCTCTCCACCGACACGCACTGGCGCTGCAAGAAGGGCAAGGGTTCC
TGGAACTACCGCCTCAAGTTTCCCGAGGTCAAGCTCCCGCTTCCCAAGCTCCAATCTCGC
TTGACCTTTCAGATCTGGGACAAAGACGTCGCGAAATGGAGCGACTGCATCGCAGAGACC
CAGCTCGACCTCGACAAGCACCTCAAGGCGGCCTTCCTGCGCAACGAAGAGTCGTACCAA
GTGTTTGACGACTCGGTGCGGAGGCCCCTCCGACGCGACCCCGCGGTCCCGATGGTCAGC
ACAACA
>TRINITY_DN101_c0_g1_i1 len=403 path=[381:0-95 785:96-119 478:120-402] [-1, 381, 785, 478, -2]
GCCTCCGAACGCGTAACTGCCATACCCAATCGGTAGCAGCGACGGGCGGTGTGTACAAAG
GGCAGGGACTAATTCGTCGCGGGTTAATGACCCGCGACTACTAAAAATTCCGAGTTTAAG
ACCAATAGTTCCAAAAGACTAGCCCAGGCGGGGCAAGCCCTAAGGATTACTATCACCGTT
AGGCGTAAGGACTACCCCCCCACGCCCCGAAGGACGTGTTTGCGGGAGGTACGCCCGTTT
TGCTTGCCATTGTAACCCGCGTGCGGCCCGGAACATCTAAGGGCATCACTGACCTGTTAT
TACCCCATTTCAGAGACCTTTTCGGCCCCGGTCTCCCTAAGAAGGAGCTCGCGCTCATAG
GCGACAGCTGGTACAGATGCCCCGCCCCCGCCTCCCGACAGCG
>TRINITY_DN113_c0_g1_i1 len=510 path=[488:0-113 999:114-137 603:138-509] [-1, 488, 999, 603, -2]
ACTGGCTCCGGTTTGTGCCCTCCGCATGGTTGGGGCGGCGGCGCCTCAGCTGCTCGGCGG
CGGCCGCGGCACGGTACCCCGCTGCGCCTTCCAGGCCGCCAGGCCTTCGGCGAAGGGCCT
CTCGAGCTCCAGCTCAGGGTGCTGGTAGTAGCAGTGGTCGGGGAGGCGGTTGCCCTTTGC
GGTGCGAAGGAAGCGCTTGCAGGCCAAGTCGAACAAGAGCGGGTTGTAGCGGTAGACCTT
CTGCAACACGCGGCGTTGCGGGCCGGTTATGAGTCCGTATGCCTGCAACTGGCGCGTGAC
GACGCCAAAGTTGAGGCACGGCACAGGGTAGTCCGACCCGTAGACGAGCCTGTCATGAAT
GTCGGTGCTGTCCAAGATGCGGTGCACGTAGCCTGCCCGCTTGATGGCGATAACGGCGCT
AAAGTCCGCGAAGAGCAGCCCCTTGTACTTTGGCTCGCGCAGAAGCCGCATAAGCAGTCG
AAAGTTTTGCTCCCGCGGCGGAAACTGCGA
>TRINITY_DN172_c0_g1_i1 len=576 path=[1:0-335 1155:336-359 338:360-575] [-1, 1, 1155, 338, -2]
ATTACGTTGCATACACGCTTCCCCAACCTGGGCGACTTGGCGGTTTGCTTCTCTCACCTT
TCGATGTCTGACACAGTTCTGTCGTCCAGGCTCCAGCTCCTCTGCGCTTCCGAAGGAGCC
AAAACGGGCAGCGCTGTAGCGGAGGGCCCAAAATGCGAAGCCGTAGTTGGCCTAGTCGCA
CGACCTTTTGCCTTATGGCGAGGCCAAGTGACAAACTGCGCAATGGTGGTTGCGAGCACA
AGTCCAGGGAGGACGTACATGCTGACCAATATCACCGCCTGGTGCAGGAGGGCCACCGAG
AATAATGCCAGCTCGACTGCGCACGCTGAACAGCAAGTGAAGCGGAGACGCTTGACATTC
TCGAGACGGCGCTCGATTACAGCCGATTTAAGAGGAAACGCAGTGGCCGGAACTTCGACC
AGCAATACCTGAAGTCCGTCGATGACCGGCGTTAGGGTCCACCAGGTCTCCCAGAGCAAC
CAAAGGAGGAAGCAATTCATCATCGCAGCAAAGCGCCGAAGGCATACGAATGCGGATGCG
CCGAAGAGAATGGAGATGAGCGGAACGTTGGAGATG
>TRINITY_DN112_c0_g1_i1 len=225 path=[203:0-115 453:116-139 320:140-224] [-1, 203, 453, 320, -2]
TGGAAGCAGCAACTTGCAAGGCGCCAGGAGGAGGCCGCCGTGCTGGTCCAGCGCGCGTTT
CGAAAGCGGCGCAAGCTTCGAGAGTTGGAAGGAGAGGCGCGGGCCGAGGCAGACCGGCGC
CGCCGCGAGATTCGAGCAAACCGCAAGCTGAACGAGCGCATGCGCCAGCAGCAGGAAGAA
AATGCAGACAAACACAAGCAGCGCATGGCACAAAAGGCAACGACA
>TRINITY_DN162_c0_g1_i1 len=295 path=[1:0-294] [-1, 1, -2]
GATTTCCTTCGACGGTGCGCATCCCGAGCCCGACGGCATGGTACAGTCGAACGACCTACT
TCATCGAGCGACGCGCATGCCGCGCAAGCTCATCCTCAAAGCCCTTAAAAAAGGACACCA
GCGCTACTTTGGCAGTGATGAGGCCGAACCTCGCGAGGGCCAGCGGGGGCGGCGTTCTGG
GACCGCGCAAAGCGTTTCCGCGCGGAGCTCCGCCTCGCCGCAATCTGTAGGTGACGACTC
GGGCAGCTTTGGCTCAGCTGGGCTGCGCACACACTTTGACACAGCCGCCGAGCTA
>TRINITY_DN144_c0_g1_i1 len=250 path=[1:0-249] [-1, 1, -2]
CAACCGCGACCGCAGTAGCGAGCCGCTGCGCATACCGCGGCAGCCACTCTTGCGATTTGT
CGCGGTTGCTGCAGCCAGCGTCCTGCGGCCCCGGTCCTGAGGTGGGGCCGATGGACCACG
ATCTGGACGACTTGCTCGCAGACGATGCCTTCGGCATGGCGGAAAGGGTCGAGTCAAAGG
CTGGACAAGGCGAGAGGGCGCCCAGCCACGCGCTTGGGACAGCCAAGTCTGGCGCAAGGC
GGGCGTCTGG
>TRINITY_DN156_c0_g1_i1 len=367 path=[345:0-96 713:97-120 443:121-366] [-1, 345, 713, 443, -2]
GTGCGTTTGTCTTTCTCTCGGCTCGGACCTAGCGTCCGGCGCTGGCCACGCGGCGCTTCG
ATCAGTCCAGTTCAAATATCTCCTTGCTCCGCAGCTCAAGCCGGCTCTGCGATACTGGCG
CTTCGGCAGCAGCTGCCGCATGCCGGGCCGTCGTTGAGTGAGGCTCGGGCGCTACCCGGG
GCTGCGGCGCGGCAACAACAGGCGGAACGTCCAAATAGTACCCCAAGCCTTGCCCACCAA
GCTTGAAGACGTACCCGCTGCGCCTGCCACTGAAACAGTTCGCTTGTACAAAGCCCTCTT
CCGCTCCTGCAGAACTGTCGTCCTCGGCGGCGGCGGCGGCGGCGGCGGCGTCGATCTCAG
CTTGGGC
>TRINITY_DN120_c0_g1_i1 len=757 path=[735:0-107 1469:108-151 864:152-756] [-1, 735, 1469, 864, -2]
GGCCGCCTTTGCGGCGAGAGCCGCCTCGCCTCGAATGGTCTCGAGGAGTCCGAATATATT
GAAGGACTCGCTGGCGAGGTCAGCGCGGATGCCGTTGACAAAAATGACACCTGCTGCGCT
CTCGCCGAGATCGCGTGCGGTCATCGCCGAGACGAGAAAGTCGGCCGGGGTCTCGAGGTC
CACGAGCGCCTTGGCGCGCAACGGAAAGTTGCTCGTCAAGTCTCGCCACTCCGCAAGGGG
GTCGTCGCTCTTGACGACGCTCCAGGCCGCCTTCAAGCCCAGGTGCTTGATGTCTTGCTT
GCTGATCTGCTCAATCTCGTTTTCGCCGGCAGCGGCCTTGGGCGGCTTCTCGGCGGCATT
GGCGTCGGCGTCGACCGTTATGTACTCCATGTTCTTGATGTCGAGCGTGGCGCCGAACCC
TTGCAGCGCGGTGCTGCGCGAAACCTGCGGCGAGTCGGGGCTGCAGAAGTACCGCACCAA
GTAGATGACAGGGCTCCCCTTGGCGTCGCCCTCGAGCAGATCGAGCATGGCCCGATGCAT
CGCGGCAAAGCTCTGCGTACCCAGAACGCCATGGACCACTACGACAACCCTGGGGCTGTT
TCCGTCACGGTTGCACGAAAGCGGGTGGATGTGGTCAGACGGGATGGGCTGGAACGCGTC
GCCTGGCTCGGAGGCGCACGCGTCGCTTGGCTCGGGCTCGCCGGCCGCTTCGACCGCCCC
GAGCGAGCTTTTCACAGACGAAACCAGCTGTGCGGGC
>TRINITY_DN193_c0_g1_i1 len=1113 path=[1091:0-109 1178:110-366 2577:367-390 1459:391-476 1545:477-488 2576:489-512 1581:513-594 1663:595-645 1714:646-888 1957:889-933 2002:934-1112] [-1, 1091, 1178, 2577, 1459, 1545, 2576, 1581, 1663, 1714, 1957, 2002, -2]
TTGCGCCAAACCGCCAGGCAGGCACACGCGGCAAGGGCTGAGCGCCGTGGCCGGGCCACC
GGGCTGGCAGGACACAACACCGCGGGCGCTGCTGCGCGCTGGGAAGCTGCCGTGAGACGC
GATCTGGACGCGCCAAGGGCAAGCGGATCGAGGCGCTGGGAAATATGGGGCGCGCGGCTG
GGTCGCTCGCCTCGCAACTCGGCTTCGACTATGGGAACAAGCGGCAAAGGAGTCGCGCAG
CAGCCCAAGTGCCGGGCCAACGAAAGCCCAAGTCCAACTTCTTCGAAGAGGTTTTGGAAC
GCCAAGTGCACAACACAATCAAGGAACGCGAGCAGCAGCGGCAGAAAAACCTTGACAAGT
TCCAGCGTCTGGAGAGGGCGTCGCTTCTCTACAACATCAACCCGTCGAGCCGCAACCTGC
TCAAGACGATGAAAACGTCGCCCAAAGGCCAGCATGGCAAAACCATGCCTTCGCTGCTCG
AGCCGACCCCGGCTGCGGCCCGGCCCTTCTCTGCAGGTCCTGCAAGGCGCAGCGGGAAGC
CGGCGAATGTATCGCGCAAGAGGCCGCCTGGTCGCGCGGCGACTTCCCGAATGGCTAGCG
AGACGACGGCGGCTTGGCGATATGGCGCTTGGGAGACCCCATGCGTGACTTTCGACAGCC
ATGAGAGAGGGACGCGCCCCCGACCAAAGTCTGCCCACGTCCCATCCCGCGGCCCAGAGC
ACGTACTGAGACCCAAGTCGGTGGACAAGACCACCGGGATCTGCCAAAGGTGCGCCGAGC
GCGAAAAGCGCGACAAACGCAAAGAGCGTGTCATCGCTTGCACGGAAAAGCCATGCATCG
TGAGCGGCCAAGTGAGGCCAAAGGCGGAGCGCACTTTCATGATGCTGCGTGAGAGCACGG
TCGCGATCCAGAATCAGCTTAGCCAGGACCTCCTCCTGCTTGAGCTGGACCGCCCAGAGC
GCGAGCGGGAGTTGCGCGAGGCGAGCCGCGAGGAGGTTGCGCACGAGCTCTCGTTGCTCC
CGCGCATCCGCTCGTTTTCTGTCCCGCGTCTCCACAAACAGCTATTGAACGCCTCGGGCG
GGTCGTCCCTGATCGATCGACCGGGCTTTATCA
>TRINITY_DN175_c0_g1_i1 len=341 path=[319:0-178 661:179-202 499:203-340] [-1, 319, 661, 499, -2]
TCCCAGAGATTGGCGCATCGCCCCAGAGCGACCGGGTGACTGGTGAGTCGTGTGCAAGCT
CGACGGGTGTCTCCCTGGACCTGACTGCCAGGAGCCCAACGCGACGACCTCGAGTTGACC
GAGCCTCAAGATACATCTCAAGTACCGGCCCTAACTGCAGCAGACGCACCCGGTAGCGGT
AAGGATGGCTCGAGCGCTCCGGAGTCGCGGTAGAGAAGTGGAGTGCCGCCCTGCGAGGTT
GAGCCCAGCACGCCAAGGACAACAAACAGTGCTTTCAGCACAAACAACAGTACGAGGCTT
CATGCAGATGAGGCAGAAAAGGCAATCTCCGACGAGAGCTG
>TRINITY_DN142_c0_g1_i1 len=361 path=[339:0-234 551:235-303 620:304-360] [-1, 339, 551, 620, -2]
GAAAAAAATTGCTTCTTTTCTTGTTGCCTGTGGTGTCTGCAAGTCGGTGTCTTGGTTGTG
CGCTCGATCGGTTTCATTGGCTGGAAAACGCTCTGGGAAGCCCGGAAGCGACAGTACTCT
CTACTCGAGTACATCCTTGTACTTGTTGAAGCCGGTTCGAAGCCGGTTCGGGGCTGGAGC
TTGCATGACACGCGTCAAAGCTGGGGCCCGGCCCCACGGGAGGATGGAGGCAGGCTGCTC
CTGCCTCGCCTCAACCACCTCCCTGGGCTCATCACCAGTGTGGAGCCTCGGAGGTTGGTA
GGTAGAGTACCTCGCCTCGGAGGTAGCTCTGGCGGTGCATTTCTGTTGTGCGGGCCAGTC
G
>TRINITY_DN197_c0_g1_i1 len=336 path=[314:0-97 651:98-121 413:122-335] [-1, 314, 651, 413, -2]
GATTGTTCTCCGACTTCGTTTTCAATCACTGCTAGCCGCAGCTTCGGATCGCTTGACCGG
AGCAGCTTGTTGAGCGCGGTGGTCTTGCCGCTCCCGAGGAACCCCGTCAAGATCGTGCAA
GGCCTCCGTTGGCCGCGCAGCTGGTCGCAGCGTTCAGCCGCCACCTTGTCACTGAGCGAC
CATGTCGCAGTAGCCTGGCCGTCATCACCCGCAGCACTCTCCTGCCGCGCCTTCTCGCAG
AACCGGCACATGACGCCCGCCCGTCACAAGGCCAGGCACACGAGCCTTTGACCACGTCGT
CGGCGCCGCGACGACCCAGCCCCGCGTCAAGCGGCG
>TRINITY_DN179_c0_g1_i1 len=714 path=[691:0-24 689:25-25 690:26-26 691:27-28 689:29-29 690:30-30 691:31-32 689:33-33 690:34-34 691:35-36 689:37-37 693:38-74 730:75-171 1806:172-195 851:196-319 975:320-341 997:342-505 1805:506-529 1185:530-634 1290:635-655 1311:656-713] [-1, 691, 689, 690, 691, 689, 690, 691, 689, 690, 691, 689, 693, 730, 1806, 851, 975, 997, 1805, 1185, 1290, 1311, -2]
CAGGCAGGCAGGCAGGCAGGCAGGCAGGCAGGCAGGCACCGAGTTGGACGGGCACGCGGC
GCCAAGGGCCGAGCAGAGAATGGCGGAGACGCGAAAGGACCTCGTGGTGGTCTCCGACCT
GAACGGCGTCCGCACCGTCAGGTTCAACAACCCTGCCAAGCTGAACGGCTGGTCGCCCGC
GATGATGGAGCAAATGGCCCAGGCGCTCCAGGCCGCCGCGCACGACGACACCGTCAAGGC
TGTCATCTTGACGGGAACCGGCAAGTACTACTGCGCCGGCGTCGACTTTGCCGGCAGCCT
CAAGCCCATGCACCCGCGCGAGATGAAGCAGATGGTGGCCGCCCAGAACCAGGCCCTGTT
CGACAACTTTATCGACTTCCCCAAGCCGCTGTTCTGCGCCGCCAACGGCCCCGCGATCGG
GGCCTCCGTCACCTCGGCCTTCCTCTGCGACGCGATCGTGGCCAGCGACAAGGCAACCTT
CCTGACACCCTTCAAGTCGCTCGGCCTCGTGCCGGAGGGCTGCTCCTCGTACACGTTCCC
GGAAAAGTTCGGCGCGCAGCTCGCCAAGGCGATCCTCGAGGGCAAGTTGCTCGGCGCGCA
GGAGGCGCTCGCCATCGGGTACGCCGACTATGTTGTCAGCGCCGACGAGGTCCAGGCCAA
GGCCCAGCAGGTCGCCGAGGAGTGGGTGGCGGCCGGCCGCCCCCGTCGAAGCCA
>TRINITY_DN179_c0_g1_i2 len=792 path=[691:0-24 689:25-25 690:26-26 691:27-28 689:29-29 690:30-30 691:31-32 689:33-33 690:34-34 691:35-36 689:37-37 693:38-74 730:75-171 1806:172-195 851:196-319 1451:320-419 997:420-583 1805:584-607 1185:608-712 1290:713-733 1311:734-791] [-1, 691, 689, 690, 691, 689, 690, 691, 689, 690, 691, 689, 693, 730, 1806, 851, 1451, 997, 1805, 1185, 1290, 1311, -2]
CAGGCAGGCAGGCAGGCAGGCAGGCAGGCAGGCAGGCACCGAGTTGGACGGGCACGCGGC
GCCAAGGGCCGAGCAGAGAATGGCGGAGACGCGAAAGGACCTCGTGGTGGTCTCCGACCT
GAACGGCGTCCGCACCGTCAGGTTCAACAACCCTGCCAAGCTGAACGGCTGGTCGCCCGC
GATGATGGAGCAAATGGCCCAGGCGCTCCAGGCCGCCGCGCACGACGACACCGTCAAGGC
TGTCATCTTGACGGGAACCGGCAAGTACTACTGCGCCGGCGTCGACTTTGCCGGCAGCCT
CAAGCCCATGCACCCGCGCGTAAGTTGCTGCTGCCTCCCGCCGGCCGCCTCGCCCCTGCG
CCGCGCCCGCTGACCGGCACGCTTGTGAGGAGCGCAGGAGATGAAGCAGATGGTGGCCGC
CCAGAACCAGGCCCTGTTCGACAACTTTATCGACTTCCCCAAGCCGCTGTTCTGCGCCGC
CAACGGCCCCGCGATCGGGGCCTCCGTCACCTCGGCCTTCCTCTGCGACGCGATCGTGGC
CAGCGACAAGGCAACCTTCCTGACACCCTTCAAGTCGCTCGGCCTCGTGCCGGAGGGCTG
CTCCTCGTACACGTTCCCGGAAAAGTTCGGCGCGCAGCTCGCCAAGGCGATCCTCGAGGG
CAAGTTGCTCGGCGCGCAGGAGGCGCTCGCCATCGGGTACGCCGACTATGTTGTCAGCGC
CGACGAGGTCCAGGCCAAGGCCCAGCAGGTCGCCGAGGAGTGGGTGGCGGCCGGCCGCCC
CCGTCGAAGCCA
>TRINITY_DN115_c0_g1_i1 len=576 path=[554:0-434 1155:435-458 990:459-575] [-1, 554, 1155, 990, -2]
TTGTTCCAAGCGACTTCTTCACGTTGGACTCGTACGACGTGGCGAGTGCCTTCCTGCATA
CATTCCCTGCGGAGAACTCGTAGCAGGCCAACTTACTCCTCAACTTACCTACCTCGTCAG
TGCGCACGGAGGCCGCGCAACCACGGTCCAACTCGTGCTCGCCACGCAGCATGATGCAAG
CAAAGCCCAGCTGGCCAGCCAAACCCTCGCTGTTCGCCCAAGCGACACGCCCATGAAACA
CGCCCGTGCGACATGTGTTCCGAGTGCAGAGCAGAGCCCGAGACGACTGACTGCCTGGGC
AAGCAAGCCCCAAGGACGTCGGCCTTGACGCCGTGCTCGGCGCAGGGCGGTCGCTGGTCA
GGCGGATCAAGCAGGCGCGAGAAGAGGGCCTCGGAACGCGCTGGTGTCGAGGCGCGGAAT
GGGCACAGAACGTAGCGTTGCCGCGGCCGTCTCCGCCCTTCGCGACCTAGTCGCCAAGTT
TGACGAGGGCGGCGTCGTTGGCGCCGAGGAGGTCGAGGAGGCGCTCCGAGGAGCCCACGC
CGCGCTGTGCGAGGCCCAAGACGAGGCGGCGACGAA
>TRINITY_DN176_c0_g1_i1 len=242 path=[220:0-153 463:154-177 375:178-241] [-1, 220, 463, 375, -2]
GGCCCGCACGCCTCTACCTTTTAAGGCAGCTTCGACCTCCTTCACAGCTGCGGGCTTGCT
GTTTGTCGCGCACGGGAAAAACAGAACGCGCTTGGCCACGGCAGACTCTCGCGGGATGGC
TAGCTTGTGCATGCACATGGTTTTGACGAGCTTGCCGCTCAGGCCCGTCCCGGACTCGAC
AAAGCGCAGAATTCTGCTAGACTTGTCCGAAACGCGGCCTTGATAGTCCCGGAAAGCGAT
TG
>TRINITY_DN187_c0_g1_i1 len=573 path=[927:0-398 377:399-572] [-1, 927, 377, -2]
AGCGCAACGGGCAGCAGCGGGAGTACTCCTCCGAGTGAGTACCAACTCACGCACTCGGGT
ACTCACGCTGGCGTCGTGCAGGTATAGCCTGCCGGGCCTGCGTGCGGCTGCGGGCGTTCG
TTGCTGGGCCGAACGAGCTGGCCTTGGCCTTGACTCGCGCCGCAGCGAAGTTGAACGCTG
AGCGGACGACGGCGGACATTTCTTGGCGCAGCGCAAGCGTCAGGAGCGGATTGCTCGGCG
CACATAGGCCTTCGTTTCGGAGCACAAACAGCCCTGGCGCCCGCGAAGAAGGTTGCCCCG
TCCGTGCGGCGCTGGGCCTTTGGGCGCCGCACGCCTGGCGACGGCATCCAGGACGTGGGG
CAGCTCGAGTGCGTGCGGCTGGCCTGCTTGCCGCGACGCGCGCGGCTCGCGGCTCGCGGC
CCGTGGCGCCTGCCCTTTCGCTCGCCGCGTGATAGTCAAGAGGAAGAGGGCCGAGCCGGC
TGGCGGCGCTCGCGAGCTTGGGCGAACGGAAGGGAGCGCAGCGGCTGGGCGCGCCCGTTG
CCAGCTTGCGGCGCAGAGCTGCTGCGTCGATAG
>TRINITY_DN194_c0_g1_i1 len=607 path=[585:0-606] [-1, 585, -2]
AGTAAAAACGCTTCTTGCCCTTGAGAAAGATGAAACATGAGCTGGCTTGCCTCCCCGTCT
ATTTCTCCGGCTCGAGCAAACAGACAAAGCTACCCCCTCCACTGCATTACGAGGTTGTTG
CCGCCAAACCCGGCCAGCAAGGCTGCGACAAAGACGAGCGCGTGCGCCAACGGCGCGCGA
GACGCTGCAAATCGGAGGGAGCGCAGGCCGAAATGCGCCACGTTGGCGAACCCGACGAGG
TCGAGGGCGTATCCAACGTGGCGCCTCGACAGCCCGGTCTCGAGCGCAAAGGCGAGCGAG
CAAGCGACGTAAAACCCGGCTGCAGCCTGCGCTGGCACATAGCTATTGAAGAACCGCACG
CACGACCAGACCTCCTGCCCGAGGCTGTACGACGGCATCCGCGTCCCCGGTGGGTGCACG
CGAAAGGTTCGCTCAAAGACGCCGCGCTCTTGAAGCTTGCGCACAAACCCGCGCGACAGA
ACAACGTGCCGCGATGCCATCGTTGGCACGGACACCAAAAGGTCTGGGGCGTCCTCGCCA
TCCGGGGCGGCCTCTTGCTCGACCATCGCCGAGCGCACCGTGTCCATAAAGCTGTCGACC
TCGCTCG
>TRINITY_DN185_c0_g1_i1 len=275 path=[253:0-274] [-1, 253, -2]
GCCTGGTCCAGCGTCTCGGGGGCGCCATCCTCTTCCTCTTCCTCTTCCTCCTCCTCATCC
TCGGTCGCGCGTTTGCCGCCGTGTTGCATGCTGCCATGTGCGCCTGGCAATCCGCCTCGA
GGCAGGCCAACCGGCATCGCGTCTTCGTTCAGGCTGTTTGCGAGCTCGGCGCCGTCCATC
GGGCTGAAAAGGGAGGGCACGCGCTCCATACCGGTCGCGCCGCTCCCCTCGCGCCTTCTT
GGCAGCGCTAACGACGGGGCGTCGTCGCCGCGCGG
>TRINITY_DN119_c0_g1_i1 len=348 path=[1:0-194 173:195-347] [-1, 1, 173, -2]
AAGCACGATGATTAGGTACCCGATGGGAATAAAGATGATCGTCGTCGGGCTCGAACCCTC
AAAGTACCCTGCCGCGTAGAAGCTGCCGACAAGCACCGCGATAAACACGACGATGCCTAC
GGGAAGCAAGACGTTCTGCGCCCGCGTTTTGTTGACCGGGTAGTCGGGGAACATAAAGCG
CTGGACTGCGGGCACCCCTGCGAGCTCCACGACCAAAATGACGATCAGAAACCCCAGCCC
AAACTGCATCACGTTGCGCAGGCTCTGGATCACGGCCACCAGCACCGCATGGATCACAAC
AAGAGACTCGAGCGCAAAAGTCCAGTTGCGGTTCAAGTGGCTCGTGTG
>TRINITY_DN270_c0_g1_i1 len=828 path=[1:0-57 36:58-82 61:83-166 145:167-183 1798:184-214 193:215-663 642:664-688 667:689-702 681:703-703 682:704-744 723:745-752 2127:753-776 755:777-827] [-1, 1, 36, 61, 145, 1798, 193, 642, 667, 681, 682, 723, 2127, 755, -2]
CGAAGCCATTGACGCCTTCGAAGCCATTGACGCCATCGACGCCATTCAGCAGGGCATCGA
TCATTGCAGTCGCTTCGCTCGCCCTCTGGTTGGGCTTGCAGTTCGGTTGAGGGGCGAGGG
TTGCCAGACATGCGCGTTGCTGCGCTTGCTTTGCTTGGTCTGGCCGCTGGCCGTGTTGCC
GGCGCGGAGCTCGGCGACGTCGTGCTGCGCGGGGACAATGGGGCGGATGAGAACGAGTGC
CCGTACTTGTATGACGAGTACCGGCTCCACATCGGGCCAGTGACGGTCAACTTCGACCTC
CGCGACGTCGGGTTTTCGCACGGGTACTATTGCTCGTTCGCGACAGATGTGGCCGGGCAA
AGCTTTGCTTACCGGTTTGACAACTGCAGCTGCCCATTCGCGCAGTATTGCGATAAAACC
TGGGGCGTGATGACCGTCACAGACATCCTTGGAGTCGACCGAAGCATCGACGTGGGCCGG
TGCGCAGTGTACACCTCAGCGCTCATCTTACCGATCGCGGCGGCCTTCCTGTTTGCTGCG
TGCTGCATTTGCGCCTGCACAAGGCGAAAGTCCCGTACACAGGAGATCATCGTGGTTCGC
GTCGAGCCCAGCCGCGGCGACTATGTGCGACTCGACTAGCAGGACATCCCGGCCCAGGCG
ACAAGAGGCCGCAGCCCAGTCTCGCTAGCTTGCGCGGGAGAGCCGAGCCAAGCGGGTACA
GCATAGCGCAAGGAGGGCGCAAGCCAAGCCGCAGGAAGCCGCGTTGGGCAGGCTGACAGA
CACACAGTTTCAAGAGGCGCAAGAGCATAAAATTGCCGAAAGTAAATT
>TRINITY_DN259_c0_g1_i1 len=252 path=[230:0-154 362:155-194 402:195-251] [-1, 230, 362, 402, -2]
TTCGGGTGATTTGCGCTTCGGGCGATTCGCTCTGCATGTTTTCTGCAGAGTTCTCGACCG
AACCGCACATCGCCCTGACCGGTGCCGCGGGCGCGGGGAACGCCGACGCATGCTCTTGTT
GAATGGTTGTGTCACGTGGGCGGTGAGGAAATCGGGAAATCGGTGATCGCCAACGCCTGC
GCTGACTTCCGAAGCGCAACCCCCTCTCGAGGGGGAAGTTGGCTCGCCCGCTTCATGAGG
TCTGCTCCTGTG
>TRINITY_DN248_c0_g1_i1 len=384 path=[362:0-307 647:308-383] [-1, 362, 647, -2]
TCGCCGGCGAGCTGCTCCGCAGCCAACGGGGCGGCGAGGCGCACGGCGAGGGTGCTGTTC
TGGTCGCTACCAACAATAATTCGTCTCGGCCAGACAGACTGGATCCGCGGCACTCGCTCG
TGGTGGTCCTCGAGAACGACGTCGAGGAAGACCGTGGAGCTCTTTGCTCCTGCATCCCCA
GTTGGGTCGGCTGGCACAATGTCCACTTGAATGTGGTCGCCGCCATCAAAGTGCTTGACC
CTGTCATACCCAATGCTCCTTAGAGCGGCGTTCACGTCGGATAGGGCGCCTGCAAAGCCG
ATAGCCTGCTCGTTGCTGGCCGAGCCGCTATGGAATTGCAGTCCGGCGCCAGCGCCGAGC
GATATTTTTGCCATCCCGCTCGCG
>TRINITY_DN203_c0_g1_i1 len=323 path=[301:0-78 357:79-137 416:138-322] [-1, 301, 357, 416, -2]
GGTGCTCGATCTTGCCGTCGATCCAGGTGCGCGCCAGCCACTTGCGGTCGCGCTTGTGCC
AGGACACGCCGCGATACTTTGAGCTCGCGTTGCCAATGGGAGGCTCTGCGCAGGGTCGCG
CGGCGCTCGTGAGGCCGAGGCTTGCAAGGTATTGACCAGCCAGTGCGGGAGGGAGGCCCT
GTGGCAAAATCACCATCGTGCCGTTTCCAGCCGGCACTGCGCACAGCATTTGGGTGCCAG
CAGCACCGCCTTGCTGGAGAATCTGGACCTGCTGCTGCTGCTGGTTTTGCGCGGGCATCT
GGCGCATCAGCGTTTGTTGCTGC
>TRINITY_DN271_c0_g1_i1 len=656 path=[634:0-285 1340:286-309 921:310-560 1339:561-584 1196:585-655] [-1, 634, 1340, 921, 1339, 1196, -2]
GCAGCCGCGCCCGTGCTGGTTGGCACATTCAAGTCCACCTGGCAGCGTTCGCACGCGGCG
GCAAGGTCGCTGAGCGGGAGCCCGGGGTTTGCATTTGGCCGAGCAAGTAAGGGAGGAAGG
GGCTCTGCGCTTTTGTTTCGAAAGATCACCAGATCGGCACCTCGAAAGGAACAGAATGGT
GCCCTCCGGACCTGCGAAGGGCTTGGGGCAAGGCCCAAAGACAGTGACCTGCTACATTTG
TGGGCGCAGCTACGGGCGCAGCTCCATCGGAATCCACATCCCGCGGGGCCAGAAGCTCTT
CCTCGAGCAGGAGCAGCAGAAACCGCCAAACGAACGCCGGCCCCTGCCCAAGCCGCCCGC
GCTTGTCGAGGAAAAGCTGGCGAATGGGGGCGCGATCTCAAAGGCAGACGTAGACGCCAT
CAACGACGAGGCCTTCAACACGTACAACAAAGAAGCGCTCGTGCCGTGCCAGTGGTGCGG
GCGGACCTTCCTCCCCAAAGCCCTCAAGCACCACCAGGGCCACTGCACGCAGGACAAGCC
CGCAAAGGGCGTGAAGAAAGCGCCTAGCGAGCCCTCCGCGCAGACGGCCTCGCAAGGTCG
GTCAACCGAACAGAGCGATAAAGCCCGACTCGAGGCACAATCCAAAAAGCCCCCCG
>TRINITY_DN260_c0_g1_i1 len=436 path=[1:0-59 851:60-83 62:84-435] [-1, 1, 851, 62, -2]
CAAGCCGTCGGTGCCGGCGAATGTGGTCTCTGTTCCGTCCACGCGCAGCTGTCGAAGCCT
TACTTGGCTCGAAATGGCGTTGTACTGGCTCAAGACGCAAGCGTCGATCTCCTCGCCGTC
ACGGCATGTTCTTTCATTGAATAGCAGTGCTGGAAGAGTCGTCCCCAGGAACGAGTACAG
GCGCAGGTCGTTCGAGATGAGCGGAAAGGAGACCAAATCGTTTGCGCCGACAAGGTTGGT
CAAGTTCACCCCGCTCCCCGTCAGGTTTTGGTTAACAACCACGTCGAAGGCGGTAGCGGG
CTGGAACCGCTCAAAAATGTCTCTGAACTGCACCTGCGCCTCCTGGATATCTGTGAAAAA
CAGGTCGGACCGCAACCCGACGAGAGCGGCCACCGCAAACGCAACAAGCACCGGAGCAAA
CACGACGCAGTCCAGG
>TRINITY_DN216_c0_g1_i1 len=326 path=[1:0-135 114:136-325] [-1, 1, 114, -2]
CGCGGAGCCCTTGGTCCGAGCCCTGGAGCTGGTCTCCGGTCCCCGGCTGCACGCTGTCGG
TAGCTTGGTTTGGCCCAGGCTCCAGGTGCGCTGCCACAGTCCGCGCGACGCGATTCCGCG
CCTCGAGCTTGCCCATTGCTCGCCCAAAACACAGGCCGACCTGGTGTTGCGAGAGCAAAT
TGGGGACCACGTTCGTGTCGAACGCAAACTCGAGGGCGCCATCCAAAAGCTGCTGCTCAG
ACGACGAGGTCCGAAGAAACCGAAAGTGGTTGAGAATGCTGTCGGTGATGGGCTCGAGCG
CTTGTCTGACGTGCTTTGGCACGGGC
>TRINITY_DN293_c0_g1_i1 len=645 path=[1:0-70 49:71-388 367:389-481 460:482-644] [-1, 1, 49, 367, 460, -2]
TTAATCCGGCAGCTCCCGCCAGACGCCCAGGACGAGTCGCGGCAGCTGGAGGCGCGATTG
GCGGCCAACGCGAGCGGCCCTGCTGGACGCCCAAGCTTGCGCGGCTGCTCCGCCGACGTC
GTCGCGGACGTTCTCCTGTCCGTTCTTGGCAAGCTCGATCCCGCGCTGATCGAGGACCGG
CTCTTCGACCGCTTCAAGGCTGCGTTGGACCGGCAGGCGGGCTTTGGTCTTGACCCGGCG
TTTTCGCCGGCGGTCGCCTCGGCGGCCTCCAACCTGGTGGCCGCTCTCGCTGTGGAGGAC
GCGTATGCGCTGCGCGAGGTGGGCGCCGTCGTCAAGCTGACGGCCGGGACCGCGCTGCCT
CTCGAGCTCGCGAGCCGGATTTTCGCCGGCCCGCTCGTCGCTACACTACGGCCGCTTGCC
AGGCGGGTCTCATCAACAGAGCGCGGCGTCCTCGACGCAGAGGCGGCCGAGCCAGTCAAG
GTGCTTTTCGAAACGCTCATGGCGGAGATGACGGGACCCTCCATCTTTGAGGCCCGCCTT
GCGCGCCCGCAGGCCGTCGACGCCATCAAGGCAATCACGGCAGACATGCCATCGTCGCTT
GAGCCTCCTGCGGAGCCTGCTTCGGAATTCAAGGCGAGAGCCGCC
>TRINITY_DN215_c0_g1_i1 len=942 path=[920:0-181 2076:182-205 1103:206-467 1365:468-741 2075:742-765 1663:766-847 2077:848-871 1769:872-941] [-1, 920, 2076, 1103, 1365, 2075, 1663, 2077, 1769, -2]
TTGGCCGCATCCAGCCCCGCTCCGGTCGTGCCCCCTTCGGCAGCGGCGAGCGCGGTGCCC
CTTGCGGCGCCCGAGGTCCTGATCGCCGAGCCAGCGAAAACCAAGACCACGAAGCGGCGC
GACCTTGAGCCGAAGAAAGACCCGTTCGAGGAGTGGGACACGTACTTTGCCGATGGCGAG
CCATACTACGTCAATCGCAAGACAGGCGAGACGACCTGGGACAAACCGAGCGCGCTTCGG
AGCGAGGCAGAAGCCGAGGCTCTGAGCGGCGAGTTTGTCTGGGTGCAGCACCCCGAGCTG
GCCTGGATCCCTGCCAAGGTGATTGAGCGGCGGAGCGGAGGCGCAATGGTCGTCGCTGAA
CGCCCGCAAGCACTGAAGCGAAAAGACATCGAGCCGGAAGAGCGTCGCACCGTCAAGGCG
AGCGAAGTGGGTCCGGCGGTCGGGTCTACCCAGGCGCTCACGAGCCTCACGAACGACTTG
GTGCAGCTGGACGAGGTGCACGAGCCCGGGATCATCGACCTCCTGCGGCGTCGCTACGCA
AACGACAAGATCTACACGAACGTGGGTGACATCCTCGTGGCGATCAACCCGTTCAAGCCC
ACCAACCTCTTCACCCCCTCCATGATGCACGAGTACGCGCAGACCGGCCGCGAGGCGATG
GAGCTGCTTCCACACCCCTACGCTGTCATCAATGGAGCCTACCGCGCAATGATCGACGAG
GCCAAGGACCAGAGCCTGCTGATCAGCGGGGAGAGCGGTGCGGGCAAGACGGTGACCGTC
AAAGTCTGCCTCGAATTCCTGTCCGAGATTGCCGGCTCGGACGACAACATTGAGCAGCGC
ATCCTGGCAGCCAATCCAATCCTGGAGGCCTTTGGCAACGCCAAGACTGTGCGCAACGAC
AACTCGTCGCGCTTTGGCAAGTTTATGGAGATTCACTTCGCA
>TRINITY_DN238_c0_g1_i1 len=257 path=[235:0-256] [-1, 235, -2]
CGGCGGGTACCCTTTTCCAGAGCGGCGTCTTCGATGCGGTCGGCAAAGCTCGACCCGCCG
CCGCGCGGCTTGCGCTTTGACACGCCTTGCGAGCGCGGCTCCTCGCTCTCTGACTCGCCG
CTGAAAAGAGAGCGAAACTGGTCCAAGCGCGAGTGCGACCTTCCTCGCGTCGCGCCATCA
GTCTCGCTAAGCGCGTCCGCCTCGTCCACGCCGTCTGCGTCGAGGAGCGACCTGGAATGG
CCGCGCTTGCCGCGGCG
>TRINITY_DN201_c0_g1_i1 len=295 path=[1:0-154 569:155-178 157:179-294] [-1, 1, 569, 157, -2]
GGAGCGAGCCGCCTTGCCGAAACGGCTGCGCGCTCCGCACCGCCGCCTGGGCCGCCGCCT
GGGCTTGAAGCAGGGCGATGTATTTGTCAAACATCGCCACATAGGCAGCCTCCAGCTCGA
GCTCACCATGCAGGGCGTCGCTGCATGCAGGGCCTTTCTTTGGGTCCATGTTGGGGCCGA
GAACGTTGACGATCCACCGCACGCCGCTGCGCAACGCGAGGCCGTGCTCTGGAGCAAGCG
ACAGCGCAAACGCCGCGCGCGGCCGCGCAATCGCCCCTTCTCCGCACTGGTCCCG
>TRINITY_DN231_c0_g1_i1 len=556 path=[534:0-156 1116:157-180 692:181-181 1115:182-205 717:206-555] [-1, 534, 1116, 692, 1115, 717, -2]
CAGATTCAATCGTGCTTTCGGCGTTTTTTCGATAAGAAGATGATCGGGCAGGCCGTCAAC
GCGCAGCCGGTGCGAGAGCGCGAGGCAGCGCGGACCATTCAGTGCCTATGGCGCTCGCGA
TCCGACAAGCGCCAGTTTTCCGAACGTGTTCAACTGCTGAGGTTTAGAAACCGAGGCGAC
CCCTCCGTATTGCTGCGAAGTATCAACCCGGTCGAGGCTGCGCTCTTTGACAAGGCCGCC
AAAATAAAGGTGCGCTTTCGCTTCGGCGGGTCCCGCTTCCCGCCAGAGATTTATTACAAG
GTCTTCACGGAGGCGCCACTATGCGACGTTGGCGCGTTTGCGCCGCGCGACTACGCCTGC
GTCGAACCACGCCCAGTGCAATCGGTTCTCGGTGGATCAAGGGCGAGCCTCGTCTCCTCG
TTCTCGCTGGCCTCGACTGCGCTCCGGAGCGGCGAGCTCGCCAGGAGCGGCGCAGATCCA
AGAGTGTCTGCGCCAAGCTCTAACTCAAAGTCTATCCGCGTGGGTAGCTCGACCTTCTCC
ACGCGCTTGGCAGCTG
>TRINITY_DN268_c0_g1_i1 len=352 path=[1:0-27 6:28-111 741:112-135 114:136-351] [-1, 1, 6, 741, 114, -2]
GTTGTACATCGAGACCAAACGCAACAAAGTCGATGCCATCGCGGGGGCGCCCTTCCAGCG
CGCCGTGGCCGCCTGGCGATATGGTGCAGAACACAGTCCCGACCACCCACTCACTCGGAA
GGTCGCCTCCAAGGATCCCGCCAAGGAGCTCCTCGAGCCCCCACAAGTAGTCGCTGATCA
GGAAGGCGAGCCGCACTGGCTGGGTCGAGTCTTTGCCAGGCCGAGCGCCGCGCCCACTCG
ACCCTTGCGGGTGCGCTGGCCTCGCGCTGGCGCTCCTGTGCCAGGCCTCGACGGCCTCGC
GCGCCTCGCGAACCTGCGCCGGGGTCAGGTCCGCCCCGGGGGCCCTTTGCGG
>TRINITY_DN280_c0_g1_i1 len=225 path=[203:0-42 223:43-88 269:89-224] [-1, 203, 223, 269, -2]
CCTCGCGCATTTTTTTGTACTTTGCCAGCATCTCAGCGTTTGCGCCATCCGCCCCTGCGT
CGCGTGCTGGTTGAGAAGCACCATTTGACGGCGGTTTGGCAGAGTCAGCTTTCACATTCG
CGAGCGGACTCTCGCCGTCGGCCTTTCCACCCGCAGTGGCACCTGCTTCGCACTCCTTCG
CGCTTCGCGATGCTAGAATCTGCGGCGCGCCGCCACCAGTCGGGG
>TRINITY_DN269_c0_g1_i1 len=413 path=[391:0-412] [-1, 391, -2]
CTCAAAGACATCGTTCAGAATCAATCCAAAACGTGGAAGCCAGCAGACCCCGAACAGCCT
CTGGCGCGCGAGCAGGTCAGCTCACAGACAGTGTCAGGGTTGGCGGCAGACGTCCCTTGC
TTTCGTGCCTGCGTGCGTGCGTGCGTGAGCTCTCCGGGCTCGATGCCCAGGCTGAATGAA
ATGACTTGCCAACCAAGACCGAGCTTTCGCTGTGAGGAATAGGCTCCGAGCACAGTACTC
TGAGACAAGTAGGCAGGCGTCGCGAGAGCGATTGCTGGAGCTCGCTCGAGCAGGCAGGCC
GATTGCAAGCGCGAAGCAAGGCCCCGGACACCAGCAGCGGCAGCAGCAGCAGCGGCAGCG
GCAGCAGCAGTCACGCGCGGTCGCCGGGCCCCGGGACGAGCTCGAGGGCAAGG
>TRINITY_DN221_c0_g1_i1 len=415 path=[1:0-121 100:122-414] [-1, 1, 100, -2]
ACGTCGAATGCACGTCGAATGCACGCACGCACGCGTGGCACCGTGCGATTGCTGATTCGC
AACAGCGTTTGTTCAGTTCGCGCGGCGAGATGCACCCTTTCGCACGCAAACCCGCGTCGG
GGACATCCTTCCTGGCCACCAGCCAGCCAGCGCCGCCAACGCACGCAGAGCACCAACCCA
CGCGAGCGCCCGAACGAATCAATGCAAGACTCCATGTCTGCACATGGGTTGGTGAGCGAG
GACGTAGTGGAGGCCCGGGCGGAGTCGCACGACACTTTGGCGGCCAGCCTGAGCCTGCAA
ATTCGCTCCTCGCACGCGACGCCTACTACAAAAAAGTACGACCCACGCGCTCGTGTTGCT
CTCCATACTGCAGTCCCTTGCGCGCGCACACCCACCACCTTGCGTGCCGGTCCGT
>TRINITY_DN221_c0_g1_i2 len=544 path=[1013:0-250 100:251-543] [-1, 1013, 100, -2]
GGCCGGGGTGTTTGTTGGTTCGTTTCCGAGTCCTGAGCAACCGGGAGGGGCTCACCAGCG
GATCACCGCTGTCGAGTCAGTCCAGCCTCCGGGTCCTTCGCGTTGGCCTCAGGCAGGCTC
CCCACTCCACACGGGGCCACGAGCCAAGAAACAAGTATGCACGTCGAATGCACGCAGGCA
CGCACGCGTGACAGCGTTTGTTCAACTCGCGCGACGAGATGCACCCTCTCGCACGCAAAC
CCGCGTCGGGGACATCCTTCCTGGCCACCAGCCAGCCAGCGCCGCCAACGCACGCAGAGC
ACCAACCCACGCGAGCGCCCGAACGAATCAATGCAAGACTCCATGTCTGCACATGGGTTG
GTGAGCGAGGACGTAGTGGAGGCCCGGGCGGAGTCGCACGACACTTTGGCGGCCAGCCTG
AGCCTGCAAATTCGCTCCTCGCACGCGACGCCTACTACAAAAAAGTACGACCCACGCGCT
CGTGTTGCTCTCCATACTGCAGTCCCTTGCGCGCGCACACCCACCACCTTGCGTGCCGGT
CCGT
>TRINITY_DN205_c0_g1_i1 len=320 path=[1:0-319] [-1, 1, -2]
GTCAGTTATTGCAGCGCCGCCCTCTGCGCAACAAAGCCCAAGCCGACCAAGCAGCAATCT
ACAGACAGGTCGAGCGAGCCAAGACCGCCCTTCGCGCTCTCGGCCCGATGACCAGCATCT
GTTTTGGTCTGCCACTCCTTGTACATGTTGCACCTCAGCACTTTCGCTTCTGGATTACGG
TGCACTACCTCGGTGTGTTCAACACAAGTTTGTGATCGCGCCTCTGCTGAACGGCGTTCT
GGGCGATCTCAAGGACCAGCTCCCGAACCTCGCCAGGATTCCGGGCAAGATGGGCGTTGA
GGGCATCCCAGAGAGCAAGC
>TRINITY_DN234_c0_g1_i1 len=280 path=[258:0-193 573:194-251 487:252-258 494:259-279] [-1, 258, 573, 487, 494, -2]
GAGGGAGTGGACTATTCAAATGGCTCGGAAGAGGTTGAAAGCGCAGTGGCTGACGACGTC
GAGGCCTTTGTCCGCATGCTCGCCGAACGCGAATCTACAGCGCAAGGTGGGCTTGAGCAT
CACGCCTTCAACGAAGCCCAAGCGGGCGCTAGCTCGGGCGCGGCTTGCACTCAATCAGGA
CTGCTCGCAGAGAGTGACGGTACGAGTGCCTGGCAAGTGATTGCAGACTGTGACAGTGCG
AGTGCCTGGAAGCCTTCAAGCGCCGACACCAAAGTACAGA
>TRINITY_DN296_c0_g1_i1 len=630 path=[1:0-629] [-1, 1, -2]
GGCCGCTCTCGACCTCGGCGGCGCAGTGCACGTGATCAGCGAGCCGCTCGTCATCCCTAT
TCTCTACGGCAACCTCGGCCTCCGCAACGGCGAGCTGCGCGCGTCGCCGTCGTTTCCCGT
AAACCGGCACCTCGTCGAGGTGGGCTCGAGCGACTGCCTCCCCATGAAGCTCAGTCCGCA
AGACGTCTGCAACGAGTTTGTCTTCATCGACCAAATCCTGTTCGAGTCGTCGTACCAAAG
CGCAGGCGGAGTCCTGATCGCAGCGACAATGTCGAGTACAGTCAACAGTTGTTTCTTTCA
CGGCTATTTGGGCAGCGCGGTCCTCATCACTGACGGGCACGAGGCCATGATCACCCGGTC
TTGGATGTCCGCACGGTATTGGTCCGACAAGGAGCCCTCGAACAAGGTCCTTGCAGGCAC
CGTGGGCGTCACGCTCGCCGGAAACGACCACATCGTGGACAACGTGATCGTGTTTGACTT
CTCCATGATCGGCGTCGACGCGCAAAATCCGATCAGCCTGCTCAACAGCGTGCACACGTG
GAACGCGGGAGGAGTCGGGATCCGCATCGCAGAGTCGGCCAGCGGCACGAGGCTGCGCGG
CTGCTACTTGGACTTCAATACGCTCCTTAT
>TRINITY_DN239_c0_g1_i1 len=404 path=[1:0-235 214:236-264 243:265-403] [-1, 1, 214, 243, -2]
CTTGCTCCAAAGCGTCGTTGGTCGCCTCTAGATCGTCGACGCTGGCCGCGAGCGCCCCTG
CCCGCTCCCGTTCAGCGTGCAGCACGGCGGTGAGGTCGCTAATTTGGGCCTTGAGTTGGG
CAATCTCCGACGTGTCGGCGAGGCGCTCGTTCTCATCGACTAGAAACTGCTCCTTTCTTT
CGAAGTCTTGCGTTAAATTCTCGACAACGCGTTCGTGCTCTGCAGCCATCTCGGCTTGCC
TATCCAGCGCTGCATGCAGCTCAGACTGCAGACGCTGCGACTCGGCTTGCGCCGCTGCGC
ACGTTGCACGCAGATTGCTCTTCTCCTCTAGCATCTCGGCCTCCAAGCCTTGGTGAGCGT
CCGCGCTAGCCTCGAGCTGCGTGCGCAACGTCGCGATCGCCGAG
>TRINITY_DN202_c0_g1_i1 len=404 path=[382:0-403] [-1, 382, -2]
TTTTCACACACGTGTTCCACCACTTTTTTCTATGATGGTTTTGATCTCTCTAGAGCTAGT
GGAGCAGCATTCGGTTCCTGCTCCACGCCACGCACTGTACGCGTCCGTATGGGAGCCCGC
GGTCTTTACCAGCACTCTCCCCAAGCTCTCCCCGAGCTCTACCTACTCTAGAGGGCTTGA
GAGAAAGAAAGCCCGCCTGCTTGCCCGGTGCGGCCCAGTTCATGACACTTCATGAAGACA
CCTCCAGTCCCCACAAACACCCAACCTACTCGAGGCGAAACTTCATCGCCAGCCAGCGGC
CCGATCGGAACACTGCAAGTTCCAGGATTGCCCCCGGCGGAAGCTCCTCGATCGCCTCTG
CGAGCGTCTCGCCATACTCGCCAGGCTCGAACGAGCAGCCGCCG
>TRINITY_DN265_c0_g1_i1 len=752 path=[730:0-662 1483:663-686 1394:687-751] [-1, 730, 1483, 1394, -2]
GAAGCCAAGCTAGCGCGCCGCTCGCGTGCCGCGAGGCGAGCGGCGTTGCTGGGTTTGGGC
CGGAGCACTTTTTGTCGCTCGGCCGCGGCACGCAAGCGATGCAGGCTCTACTTGCAGATG
ACGGCCTTCCTGGGCTCACGCCGCTCTCCGAACCGCTTCGCGCTCGAGCGCGGCAAGCCG
CGCGGGGCGTTGCGCTTTGGAACATCGAAGAGGATCAAGTACTTGCGGCCTGTTGCTGGT
TTTTGCAGCTCGCGGGGGAGCCGACCGACGCGATCCGTATCGACTGCGCCGCAATGCGAA
CGATCTTGGACGGGCACCCGCGCGCTTCACAGCGCCCAAAAGCCCAGATCGTTGATGTTT
TCCTCTCGTTCCCAGACTCTGTCGGTTCTGTCGCGGGCGAAAGCAAGCTTGATCGCACGA
CGGGCGGCAGGTCCGCACCGAAGGGTCCAGAGCACACGGCATTAAAACTCTTGGGCGAAG
CGTGCTGGGCGCACAAGGACTCCGCTGGTGAGAAACGCGGGGTAGCCTCTCACGTTATCC
TCGAGTCGCTCTTCTGCAAAGCGCACGACCTGCCCCTCTCTGTTGCGTTCCTCCACGAGC
TCGCTCGTGAAGCGGACATTCTTGGGTTCCTGTATGAGGCGCAAATGCAAGACGTTGACG
CGGTCACGGCCCGGTCCATCGTGCAAGACTCGTTCGCCGATCGAGCGACTCGAGACCACC
TTTTGGTGGTCATCCAAACTGCGGCTGCCGGA
>TRINITY_DN261_c0_g1_i1 len=387 path=[365:0-386] [-1, 365, -2]
ACGAGCAGGAGGACGACGAGGAACGGCGCGCAGCCCGCCTCGCGGGCTCGGCCGAGCTGA
AGCTCGAACCACAACGCTGCGCGCGGCGCGAGCGGTGCGAGCGGCGCGGGCGAGAGAATG
CGGTCAAAGCGCGCCCACAACGCGCATCGGCGGTCGACGTGGACGCGCGCTTGGAGCTCC
ATGCTGTGAATTGCGAGTTGGGCGCTGGTGTTGACGAAAACGCAAGAGCGCCCGCCGAGT
TTGGCAAGCGTAACTGGGTTGCCCGTTGCGGGCCAGAACGCGTGCCTCGCCGCTTCGCGC
CCCGAAACTGCAGCGCGGAGAGTCTCGACCAGATTTTCGGGGGGCTCCGCTGCACCAGTG
AGCACTTGTGGCGCTCCAGCGACGAAA
>TRINITY_DN273_c0_g1_i1 len=848 path=[1:0-129 1747:130-153 132:154-706 1748:707-730 709:731-847] [-1, 1, 1747, 132, 1748, 709, -2]
CAGCACCTGCAGCAGCAACAGGAGCAGCAGGAGGAGGAGCAGCAGCAGCAGCAGTTCTCG
CGCGCGATCAATTACGGCAGCCAGGCGGCGCAGCTCTTCCAGCAATACCAGCCGACCTTC
TTCCTTCCGCAATGCAACGACAGCCCCAAGCTTCAAGTTCCACCACAAGGGTTCACCGCG
CTTACGCCCGGCTACTTTGCAACTTCCAAGCAGCTCCCTGATCCCGCGCAAGACGTGTCA
GGTGGTCTGGGTTTCAGGTCACCAGGGCAAGGTGCCGCCGGCCCACAGCTGTTCAGCTTG
CACTGTGCGGGCAGCCCCTTCGGCGCCCTCCCATCGATCAACGCGGCTCTCCTAGAGTCC
TTGCTTCGCCGCTCGTCCGACGACGTGGCCGCAGAAGCAGGCGAACAGAACGCGAACCTC
AACCCGCAGCGGCGCAAGCGCAGCATGGACTCCTCGGCGTCAGTTGGGTCGATGGCCTCC
GTGAGCACCGAGAGCGTCTGCAGCGACGGCGCAAACCAGTCCAGTGGAGATGACCAGCCG
CATTCCAAGCGAGCGCGCCGTGCCGGCAAGCTGTGCTCGGTCGCGGGCTGCACGACCCGG
GACAAGGGCGGTGGCCGCTGCGCCAAGCACGGCGGTGGGCGTCCTTGCAAGTTCAATGGG
TGCGACAAGATCGTGGCAGGAGTCCGATACTGCTCGCAGCACGGCGGCACGCGCAAGAAG
CTCTGCTCGTTTGCCAAGTGCACCAAGGGCGACCAGGGCGGCGGGTTTTGCGCCTCGCAC
GGCGGCGGGCGCCGCTGCAAGATGGACGGCTGCTCGCGCCGCGACATTGGCCGAGGCCTT
TGCTGGAG
>TRINITY_DN225_c0_g1_i1 len=240 path=[1:0-79 58:80-164 143:165-239] [-1, 1, 58, 143, -2]
ACACCGGCAGCGCCAGCCCGAGGCGCGTCAAACACCGGCAGCGCCAAGCCCGAGGCGCGT
TCGAGGCCCGTTCTGGCGCGATCGAGGCGCGTCCAGGCGCGTGCAGCGGTACCAAATCGA
GGCGCCGACGTTACCGCAACCACCAGCTCCACGCCCAGTGCCAGCAGCGGCACGTCGAGG
CGCGCTAAACCACCAGCAGTCAGTTCCCCGTCCAGCCCCATCCAGCAGGAGCTCCACTCG
>TRINITY_DN225_c0_g1_i2 len=248 path=[1:0-79 528:80-172 143:173-247] [-1, 1, 528, 143, -2]
ACACCGGCAGCGCCAGCCCGAGGCGCGTCAAACACCGGCAGCGCCAAGCCCGAGGCGCGT
TCGAGGCCCGTTCTGGCGCGCCCGAGGCGCGTCCAGGCGCGTGTTCGAGTCCAGCGGTTC
CAAATCGAGGCGCCGGCGTTACCGCAGCCGCCAGCTCCACGCCCAGTGCCAGCAGCGGCA
CGTCGAGGCGCGCTAAACCACCAGCAGTCAGTTCCCCGTCCAGCCCCATCCAGCAGGAGC
TCCACTCG
>TRINITY_DN219_c0_g1_i1 len=279 path=[28:0-176 14:177-190 451:191-278] [-1, 28, 14, 451, -2]
CTCGAGACCAACTTGGCGCTGACTGAGCTCAATCTTGAGCATAACTATCTCGGCGACGCA
GCGGTTGGCGCGCTGGCCAAGGCTCTCGAGACCAACTCTACGCTGACTACGATCAATCTT
ACGAGAAACCTTTTCAGGGATGCAGGGGCTGGCTCGCTGGCCAAGGCACTCGAGACCAAC
TTGGCGCTGACGGAGCTCAATCTTGCACAAAACTTTATCGGCGACGTAGGGGTCGGCGCA
CTATCCAAGGGGCTCGAGACCAACTCGACGCTGACGTCG
>TRINITY_DN219_c0_g1_i2 len=204 path=[1:0-35 14:36-49 28:50-203] [-1, 1, 14, 28, -2]
GCAGGGGCTGGCGCGCTGGCCAAGGCACTCGAGACCAACTTGGCGCTGACTGAGCTCAAT
CTTGAGCATAACTATCTCGGCGACGCAGCGGTTGGCGCGCTGGCCAAGGCTCTCGAGACC
AACTCTACGCTGACTACGATCAATCTTACGAGAAACCTTTTCAGGGATGCAGGGGCTGGC
TCGCTGGCCAAGGCACTCGAGACC
>TRINITY_DN220_c0_g1_i1 len=530 path=[508:0-45 1205:46-69 555:70-222 1015:223-250 736:251-391 877:392-446 932:447-529] [-1, 508, 1205, 555, 1015, 736, 877, 932, -2]
AGGATGGACACAAGCGTGACGACTCGTACGTTTCTGAAATGGATCCAGACCAGACGGGCC
ACATCAACCGAACGCATCGCGCTGCGAAAGAGGCCAGTTTCCGGTCCGAGGAGCTTTTCT
TTTCGCTCTTCTTCCAGCGAAACCCGCAAGTTGTGCGCTGCGTGGCAGTCAGCATCAGTG
AGTTTGGCGTGCAGTGCTACGTGCCACGGTTCAGCTCCAAAGTGCTTGTTCGTTTTGGAG
AAGGTTCCACCATACCGCTGTGCACCTTCACCCCTCCACTGCAAGGTGGCTCCCCGGTGG
CGTGTCTCGAAGAGCACGAAGTGTCAATGCATTGGTCGCGGGCGCCTCCTGGCGCACTGC
ACGAGTTTGACGCGGTTGTCGTCTCCAACCCCAAGCTTGGGCGGGTTAGCGTGCGCCTGC
TCGGCGAATTGGTCGCTTATTTGTGGTGCGAAGAAACATGGAGCCATCGCCCTCCGCGTC
CCAAGCTGGCGTTGGTTCCACCGCACTGCGTGGCACTTGCATCCCACCTG
>TRINITY_DN229_c0_g1_i1 len=697 path=[1:0-524 1397:525-548 527:549-696] [-1, 1, 1397, 527, -2]
AGCGCTCTTTGATGGAAAGGATAAAGCGCAGTTGTTGCACTCGAGAGCGGAGCCAGGTCA
AGAACTGCGGGTAGCGCTGCTCATGCAGCGCATTGACCTTGGCAGCCTCTGTGAGCGAAA
CAGAGAGGTTGGCCGTCGTAACAACAAGGTCAAAGGCAGCCACGATAATGCCAGCCGTTG
TCGTGTCTTCGATGCCGAGGATGTGGCGCCCGGCCGAGAAAAGAAGGAATATGCCAGAGG
CCAATACGTAGGAAGCGCAGCACAGGTTGAAGCGGACCGTGAAGACACGCGCATAGTTGC
GAAGAATGCGGAGGCTGTGGCCCCAAGCTACTATGTTGGGGACGTAGTATCGCTCAACGC
GAACACTAAACTCGCTCAGAATCTCTCGCGCGATCGCCACGTCTTTGCCCGTGTCTTTCT
CTTGATTCGCGTCGCGAGCGCCGGCTGGCGGCTCCAGCAAAGAGAGGTGGACAGTCATCA
GGAGCTGAATCCGCTGAAAGTGAGTGTGAGAGCAGGAAATGAAGACGTTCACGTTGGCCA
AGTACAGCCACCGCGAGAACGAAAGCGAGGACAACACCACGTAGTGCCAGTTTGTGATTG
TCAAAGGCTCCTCGAGTGCTCCCACCTTGAGTCTAATCGTAAGAATCTCGAGCAGGAGGT
GCAAAGCCGCCCCAACGCCAAACATATTTATTGCGCG
>TRINITY_DN254_c0_g1_i1 len=450 path=[428:0-307 903:308-331 737:332-449] [-1, 428, 903, 737, -2]
GCGCCGCTGGCTTGTACGCAGGCGTTGCCGGGAGCCTCGATGCTGCGCTCCTGGAGCGAA
GGGGCGGGCTCGTGAAAATGGTGCACGCGTCCGGTGTGCGCTGGGCCGCCGCGCACAACC
TGCATTTTCACCTGACCAGCCGAGAGTACATTTCGCACGTCGGAACGCGAACGCCACGAA
CGACCGGGCTCCTGGCAGAGCTTGTCCAGGCCCACGATGAGATAGAGTTTGGCCCGGCTC
GGCACCACAAACGCACTGCGAACGTCGAGTTCCAGCAACCGGCACTGAAGAACGCCTGTC
TAGGAGCGTGCACGGCCACGCCCGACCTGACGCGCTCGAAGGCGCTCAGGCACGGGCTAC
ACCAGGGGGTGAAGAGCTTCATCGAGGAGGCTCTTGTAGGGATTAACGAGGACCTCAGGC
GCGCTGCGTCCGGCAGTGGCGCTGCTGAGG
>TRINITY_DN251_c0_g1_i1 len=238 path=[216:0-114 455:115-138 332:139-237] [-1, 216, 455, 332, -2]
GCAGGTGCGCACGCTGGCGGAGGTAGCGTCGTCGAATTTGAAAAAGTGCGCCGCGCCGAC
CCGCAGAGACATGCTGTTGCCGGTGCTCCTGCGGCGAGGAACAAAGCTGAAGCGTTTCAC
GTCGCGCTTGCCCTGCTGCTTGGACTCGCGCTTGGTGACCAGGCCGCCTTCGTGGCAGAG
CTTGGCCATCAGCACCGACTTGCCAAATCCGGCGGGGCCAAGGAACACCATGACGCGG
>TRINITY_DN274_c0_g1_i1 len=351 path=[329:0-132 439:133-350] [-1, 329, 439, -2]
AGAACCTCCTGTCACGCGCCCTTCTGCAGGCTCGCAGGCTGCACAAGGTTGCGTCAGAGT
CGAACGGGGCGCTCATTGTTATCAAGTCGAAGGGCGACCTGAGAGACCTAGCCGACAGGC
GCGCGAGGCAACGAAATCGACGAGACGGCGCAGTCGCTTCCGCACGGCCTTCGATCGGCG
GCCTTCTTGGCGTTGAGGGGATGCACTGCCTGCACGGGCGACTCGAGAACGTCGCGCTGC
TCTTTCGCGCTGGGATCCGCATGATGGCCCCTGTGCATTTTTTCGACAACGAGCTCGGTG
GCAGCGCTCATGGCGTGGGCCGGTATGGTCTTACCTCGTTTGGCAAGCAGG
>TRINITY_DN264_c0_g1_i1 len=415 path=[393:0-414] [-1, 393, -2]
GTGCCGACTACTTTAAGCCCCCCACCCCGCTCCGCGACGAATCGCTCCAAGTCTTCCAAT
ACGCGAGATTCGCATGCACGCACACGAACGTCGATGTCGCTCGGGACGGCGAACCAAACT
GGCATTGCGGCCCGCAAAAATGCGAGCTGCGATCGGCCAGCGTGGTGTGTGGCAAGAGCC
TCACAGAGCTCGGCCTTGGTGGCGCCACCCGCCAGCTGGAGATTCAGGGCGCGTGCGGTG
TTGGCAAGGTCCATCTTGCTCCTCTTTGACCAGTAAGATACGGTAGTCTCATCAGCGGCG
GAGCTCCCGATGGATGGCGCCGCGGCAGCAGCGGCGTCCGCCAGCGGGACCAAAGCAGCA
GCGGCGGCCTCCTCATGCACGCCCCGGAGGTTCTCGGGAACCAGCGCCCGGGGGT
>TRINITY_DN281_c0_g1_i1 len=551 path=[1:0-401 1105:402-425 404:426-550] [-1, 1, 1105, 404, -2]
AAAAGCGACGGCAAGGCTGGGTCAAACAACCAAGGTGGTTCGCCCGGAGAGCTCGCCGGG
GCGATTCCGTACCGCGACTCGATGGTTGTCAAGACGGATGCTGGTGGCAGCGTGTATCTG
GACGAGTTTGTTGGCTCGCGGGTGGTTTTCAGCCCGGAGAGCACCGAGGACTGGGAGTTT
TCCGCCACAGAAGACGTCGACGTCGCCCCACAGGTCGACCAGGGTCGAGTGGGCTCTGGG
CCTAGCAGCGAAGGCTCGGAGCTTGGCCAACCGCACGCTGCGCCCAGCTCGCCAGCTGCA
GAGGCAGAAGGTTGCTGGCTTTATGACAGCAGCGACGAAGAAGCGAGTAGCGACGTCCGC
GGTAGCGGGCGGCCAGAGCAGGGCTCGAATCGCGCGGTTCAGAGCGTCTGCAGCCCTGGC
TGCGAGCCTTTGGCGCCGATCGTCGTAGAGCTGCGCGACGGCGCCCCTCGCTTGAGATGG
TGCACGCTTGTCCTTGACCAGGTCGCGCAAGGGCTAACTTGCCTCTGTGGGCGCAGAACT
GGGTCGCGTAG
>TRINITY_DN292_c0_g1_i1 len=228 path=[1:0-72 459:73-96 75:97-227] [-1, 1, 459, 75, -2]
GTTGACCTGGGCAATCCGTCTCGGTATGGAAGAACTTCGTTATCGCTGTTGGCGGATGGC
TTGTCGGTCGCGGGCGGGGTTTCCTGGAACGATGAAGTAGGCCGACAGCTGGGCCGCGTC
CGCGTCTTTAGCTTCGAGAACGGCGCTTGGAGCCAACTAGGTTCTGATATCGACGGCAAG
GAACGGGATGAAAGTTTTGCCTGGTCGATTTCACTGTCGGCAAACGGC
>TRINITY_DN218_c0_g1_i1 len=231 path=[1:0-119 465:120-143 122:144-230] [-1, 1, 465, 122, -2]
GTCTGTCCTGACTTTGGTATCCACTTTAATAGCTCTGGACATGGTCACTTTCTTGGTCTC
GTTGTAGGTGAGTGAGTACTTCAGCTTGTTCCTGATGATAACGATCAGTGGCATCGACTC
CCGCAACTTGTGGGGTCCAGCGCTCGGTCTGGGAGCAAACTTGCCGCTCAGCTTGTCCAG
CATCCATTTCTTGGGTGCGTTCAATCGCTTCAAATGCTTCTTGGGACCTCG
>TRINITY_DN263_c0_g1_i1 len=319 path=[1:0-210 593:211-260 239:261-318] [-1, 1, 593, 239, -2]
TCGCGTGGCAATGGCTCTGGAGGAACGAGGCGACCCCACCATATTTTTTCGACGCTTCAG
CCCTGGTGTCAAAATACCCGCGTCGGGTGGCCGCGTCAATGAGGCCCTCGCGAGGGTCAC
TGTTCAAGCAACAACCGTGCAGCTTGGTCCATCGCGATTTAGACTGACCGGGAAGGGGCT
TGTGGCGCAGCGAGACACTTGCAACTGCCCACGGATGGTACACTGACACCGACTTCATAG
GGAGGACCGACACATCTCGTTTTGTTTCGAGCTGGATTTCCACGCCATCACTCCACTCTT
TCCATGGCTCGGTACAGCG
>TRINITY_DN208_c0_g1_i1 len=341 path=[1:0-340] [-1, 1, -2]
GCGGCAGCAGCAGCGGCAGCGGCGGCGCTTCCGCCGTGGATGCCTGCCGCGCGTCTCTGC
GGCCCCTCCGTCGGGTGCTGAGGACGCCGCGTGCGGTCCCGGGCAAGCGCGTGGTGGAGG
AGATACTCTGCTCCAGTACCTGCGTGCTCGGGTTGGTTGAGGAGAGGAGCTCGCGGGCCC
CGCGGCCGCAGAGCCCCTGCTGCTGGTGGAGGCGCGGAGGTCGCGCGGGACGGCTGGAGG
CATGAGAAGAGAAAGACGGCAAAGCCTGAAACGCAGCGGGAGCGGCGGCAGCGAGTCGAG
CTGGAGCGGGAACGGGACGGCGGCCACCAGCGCCGCTGCTG
>TRINITY_DN272_c0_g1_i1 len=422 path=[1:0-275 847:276-299 278:300-421] [-1, 1, 847, 278, -2]
AGCGCGCCGGGTACTTTGACCTCGAGCAGCCCTACAGCTATGGCGACAGCGGCGATTGGT
GGCGCACAAACGATGTCGTCAACGACGACACCTCACCCAGCCTGAACGCGTATGCGAGAA
TCGCGAACGGGTCTTGCACTGGCAACCAGATCCAAGTGGAGTCCATACCTGACGCTCACC
GGGCATTCGTCCGCTATTCGGTCCGCACGTGCGACGCGAGCCCCCCCACGCCGGCTTCGT
CGCATGCGCCTACAACGTCGCCTTCAGTAGAACAAGTCACCCCAGGCATGACCGAGTCTC
CGACGAGCCGGGCCGCTTTTGAGCCGACAGGGCAGCCGTCCGTGGCTCCAACGAGCCGAG
CCACTTTTGAGCTGACAGCGCAACCCTCCGCGGCGCTTTCGTCGTCGCGGCCCTCCGCTT
CG
>TRINITY_DN214_c0_g1_i1 len=344 path=[403:0-198 258:199-343] [-1, 403, 258, -2]
TTGTCACGGTTGCCAAGGCCTCTGATCCGAGCAGCAAGGCTCTGGCCGAGACCGCGCACA
GAGTACTCGGTGCGCTGCGGCAGAGAATCCGCCGCTGCAACCGCGACGACCTGTTTGAGT
CGGCCCGAACCCAGAAGGAGGCGCACCTTGGCGTCGCTGTCTGCGAGACGTTGCTTTCGT
CAAGCTTCGCAGACCCAGTTTGGGAAGCGCAGTGCAAATTCATGATGCGGTATCTCGATT
TGCGCGTGCCGGGAAGGTCCAGTGCCGGCGCCGATGCGCCAAAGAAAAGGCGCAAGAGTG
GGGCAGGCCCGGGGGCCTCCCGTGGCGCCCACGCCCAGAACGAG
>TRINITY_DN278_c0_g1_i1 len=747 path=[1:0-746] [-1, 1, -2]
TGATCGGGATCTTCTTCAAGTGGTCAATCAAGACCAAGCCAACCGGAGCTGCCGCGTCGC
GCTCTGGGAGGTTTAACGAAAAGTCGCTCCTTCGGCGCCTGTACTTCCTCATGCGCCACC
CCGACCCGTACCAGAGGCTAGGGGCGTGCCTCGCCTTCGACCAGATTTACGCAAGCTTCC
GCGAGGAGGAACCCCTTGTCCAGGAGTTTGTCCTGGAGCTCTTTGATCACGCAATGTGTT
GTCTTGGTAAAGCACACGCCGACCAGGACGCGCTCGGCACCGTTCAAGCCGCAGAGCGCG
TGCTCAAACGCTTGTGTCGCATCATCACTCGATCGGCCAAGGCGCTGGCGGCGCCGGTGA
GAAAAGGAGCGGCCCCGCGCCGCGGGTTTCCCGACCTGCTCCACGCCCTCCGCTGGCTGC
ACCGCCAGACGTGGCGCCGAGAGCTGGCGCTCCGCAAGATGGCGCGGGTGCTGTTTGAGG
TTTTTGTCACCACGCTTCACGGCCCCTCGGGCCTCCAACAATGGCATTCAGCGCTTGCGG
AGGCCCGCACGCCAGCCGTGGCGCAGCCCGGCGATGAAGACTACAATGCCGAGGGCGGGG
TTAATGCGCATTCATGCCGCCGCACCGCCCTCCCGTTCGAAAGTGATTTCAAGGAGACCC
CGCCTGTGGAAAGGAGCTGGGGGGGCTCCTCCACCTCGCTTGGCGCGGCGGCGCGGCAGC
GCGGCTGGCTCGAGGAGTTCACCGGCA
>TRINITY_DN237_c0_g1_i1 len=240 path=[218:0-138 532:139-162 358:163-184 531:185-208 404:209-239] [-1, 218, 532, 358, 531, 404, -2]
AGCTTTACGTATGACCGTGATGGCACGATCGGCGTCAAGAGCCACTTTCCAACCGTTGTT
CCCCGCAACGTGCTCTTGAGTTCCGGCAAGTGGTACTATGAAGTGACGCTGGTTAAGACT
GGCGACGGGGTTGCGCAAATCGGCTGGGCGGACTCTGCGTTCCAAGGAAGCGACGACGAA
GCGACCGGCACCGGAGACGATGATCACAGCTGGGCGTACGACGGGCATCGGCAAAAAAAG
>TRINITY_DN204_c0_g1_i1 len=306 path=[284:0-152 414:153-305] [-1, 284, 414, -2]
GGATGTCTGCAAGGGTGCAGCCCTCTGCCGCGGGCGAAGCCTCCAAACGCAGAGACGATG
CAGCCACCTTTGCCGAGAGTCTTGCACGTGGCAATCGGCTCACTGGGCATACAGGCGTTT
GAATGTTGTGATCATGGTTGGCCTGAACGCAATTGGATTTTGGGGGATAATCCACGACTA
TCCGCATCCCGCAACTATGTTTCAGCTGACTATACTCTCGTGGTCGTCAATGATGACAGT
CCTCACTGTTGCACTCTTGGTGAAAGTGCCCGAGCGCAGGGCAAATCTCCTAACTATGCT
TTTCAA
>TRINITY_DN241_c0_g1_i1 len=308 path=[1:0-298 277:299-301 277:302-304 277:305-307] [-1, 1, 277, 277, 277, -2]
GTCCTGGCGGCCGGCGGGGCCACGCGGGACGCGCCGCAGCTTGCTCGCTCTTTCTTTACC
GACGCGGACTTTGAGGCGCTTCTCGACCGATTCTCTCACGTCGGCTGGGATGCGGACTCT
GTCTTCATCGAGCCATTCCGCAGCAGGATCCGTCTCGCGCAGCTCCCGCCCCAATCGCCA
GCTCCCGCGAGAGACGCAGCGACAACATGATCCCGGCAAGCATGACGCGACGTGGAAGCA
CGTTTCGGAACTCGCACGCGCGCTCATCTCCTGCAACAGCAGCAGCAGCAGCAGCAGCAG
CAGCAGCA
>TRINITY_DN207_c0_g1_i1 len=1558 path=[1:0-157 3185:158-181 160:182-221 200:222-1350 3186:1351-1374 1353:1375-1557] [-1, 1, 3185, 160, 200, 3186, 1353, -2]
GCAGGCGCCGCCAGGATGCTGACGACACCAGCGAGTCGCTTGGCGACCATCCCCGCGGCG
GACGCGGCAACCGTGAGGGCCTGGGCGCCGCCGTTAGTAGCGATCTTGGCGGTGTCTGGC
GTCCACACTTTGAGCTCGTCGCTGGACATCGAGGCCAGATACGTGTTTTGGCCGACCACG
TAAGCCTTGAGCGAAACAATCGGGTCGCTGGGCCCGTGCGCGACCCACTGGCCCAAGAGC
AGCCGCTGCGCCACGTCGGTCAACCTCACCACGCCGTTCACGTGCGCAGCCGCGACTAAG
GCCGCGCGGTCTGCTTTGGAGGCAAAGACCTCGACAGCTACGACGGAGCCAAGTGCTGCC
CCCTCCGCGAGCGAACCCAGCCGCACTGAGGCGCCGGTGGCGACATCGAAGGAATAGCAG
ACGCCATTCTTGGCCCCCGCGACAAGCGAGAGCTCGCTGCGCCGCGCCTCGCGGTAAGTG
GCGAGCGCCGTCAAATGCGGCGCAGCAGAGCCAGCAGCGCCGTCCTCGGCGCTTTGCGAG
GGAGCAAAGGCCGCTACCAGGCCCTTCGAGCCGTCCCAGATACACACGGAGGGACTGGCA
AAGCCAATGGATGCCGCCAGGATCGTTTGCCGTCGCGTGTCCAGGTAGCACGAAATCGAG
CTAGGGCGATGGACGAGGTCGGTGGCCTCCTGCTTTGAGCCGCGCCGCAGCAGCTGGCCT
GGGCCGTCGCGAGCAGGAGCCACCTGCCCGTCCCACGCCAGTTGCGGCATGGCTGAAAGG
CGCAGCGCGCCGTCCTCGGAGGCCGTTACGAAGAGGACGTCAGTGCCGCCCAGGCGTTGC
TTTACGAGCGCCGCCATGCTGGTTATGGTGCCGTCGTGGCGCCGCTCCGAGGGGGCCAAG
AGGCGGCCAGTAGCGGCATCGAGGAAACGGAGCCGCCCGTCGCTCCCTCCGTAGGCAACG
CACGGCCTGGGCGAGTCGGGCACTCCTATCAGCGAGGTTGGGCGCACCCCAAGCGCGATG
GCGTGCTCGACCATGGCCAATCCAGTCTCAACGCAGATCGCGACAACCTTGGTGCTGCTG
GTCGAGCCCCACACCAGGTATACCTGATCGCGCGGGTCCTGGGCCTCCTCGAGCGCCGGG
GTTGCTGCCGCGACAGCAGCGGCTTGCGCCACCCCGAGCGCAGCCACCGCCTGCCCGTGG
ACATGGGCCGGCACCTCGGTCGCCACAAGCGAAACGGAGGGCTCGTCGTCCGAGCCCGCG
GCGAACTGGCCCAGCTCGATTGTGCGCAGCGGGGTATTCGTCTGGCGATACGGGTCCCAC
ACGAGGATGGCGTCCTCGCAGGCAGAAGCCAACTTTGGCGTCCCAAACTCGGGGTCATAG
AATACGCACAGAGCGCGCACTGGGCCCGAGTGCTGCAGAATTCGAAGCCTTTTCCCGGAC
GAGGGGTCCCACACCTTGGCCTTGCCGTCGCGCGACCCTGAGACAAGCTGCGGGAGAGCG
CTCGCGTTGTCTTTAACGACGGCTAGGCAGAGGACCTCGTCGTCATGTGCGCCCTCGA
>TRINITY_DN217_c0_g1_i1 len=296 path=[274:0-169 595:170-193 445:194-295] [-1, 274, 595, 445, -2]
GGGCGGGTGAGGCTAGAGAGCCGCGGCCAGGACGCCGCGGCGCTGTCTCCGATGGCCCGC
TGTGCTGCGCGCAGAGCAGGCCACAATGTGAATACAGGGGCGAGCGCACGCCGCGACCGA
GCAACCTGCAAGTCCAACCCGTTCGAGGACGACTTGCAGAGTTCCACGGGTCGGCGGCCT
TGATGACGCGCCCCCCGCGAACCGGGCCCCGGCCCGAGCGGGGAGCGCTGAGAACAGTTG
TGCGCACATAAAACGTGTCCCAGTTTAGTTCCTTTCCGCTCACACTCAATCAAACT
>TRINITY_DN256_c0_g1_i1 len=555 path=[1:0-554] [-1, 1, -2]
GGGCGGCTTCGTTCTCCCCTGCGGCACCGAGCGACGGGCAGCTCGGGATAGCTGCGCTCT
CGATTGCGTGGCGTGGCGGGCCGGAGCACGCCTGGCACGACCTCGTCGGCATCCCGCTTG
CCGACGTCGGGACATTTGTGTACACGCTGTATCCACGATTTGGCGCCACCCTGGCTGAAG
AACCTACCAGTATGGTTTCCAAGCTCGCCGTGGACGTCTTTCCACGGGACGGGAAAATGG
TGGCGCGGCTGCGGTCCGTTTTCCGGTTCACCAACGAGACGGACGCCAGCGTCCAGGTCC
TCGTTCTGCCTGGAGTGGACCCAATCACGCACCACCAGTGCGCCTTCGCTGCGTCAGAGC
TTGGCCCCGTGGAGCCGGGTCGGGAGCTCTTCCTACCGCTCACCGCTTTCCACTGCGCGC
TGACTGTCCGCCCAGTCGACGGGCCTGACGGGCAAGCCTTCGACTGGTGGGAGGGCTTTG
AGCTCAAAACGATAGAGACTGGGGCGGTCAAGGGCGCCCGTTCACGCCAACGCACACGGA
CAGATTCGAGCGGAG
>TRINITY_DN284_c0_g1_i1 len=629 path=[1:0-91 70:92-104 1349:105-128 107:129-337 316:338-367 346:368-628] [-1, 1, 70, 1349, 107, 316, 346, -2]
GGGCCCTTGGTCGGCCCCCTCGAAGGCGCAGCGGAGGGCGCCAGGCTGCTTGATTCCGTC
GGGCTCGGTGTGCGGACGAGCAAACCACACTCGCAGTCCGAGCAACGACCCTCCTCGCGG
GCGAGGTACTGCTGTATCGAGCAAATCGAGCCGTCCACACCATGCTTGACGTACTCGGCT
GACCAGTCCACAACGTCCCAGTTCTCCAGCATCCACGCGACCCGATCCGAGCACTCGGGG
AACAGCGCTGCGTCACCAACACCGTCGCAGTCTTCCGCTGGAGGCGATGGGGTCGGCTCA
GGCGTTGGCGGTCTTGCGGGGGCCTCAGTCGGCGCCCCAGGGCGACAGGCGCCATGCCCC
GGTCGCTCCGGACCGAACGGGCCGACAAACCTGCGGTCATGGTCCGCGCGGAGGCGGCAC
GTGGCGCCACCGTTTAGCCGGAGGTCGATTTTGTCGTCGGAGTTGAGGCGCTGGGCAAAG
ATCGGGTCGCTGAATTCGAGCGTGACGGGCGGGGTCCTGTCCGAGGGCCGAAACCCAAGG
TCGACGCCGAGCTCGTACACGAGGGGCGCGACCCCGCGGGCGCCGTCGACGAGGACAGGG
GCGCCGTAGCCCTGCTTGTACCAGCACTG
>TRINITY_DN288_c0_g1_i1 len=741 path=[1:0-534 513:535-740] [-1, 1, 513, -2]
ATCGCGATTTTTGCGAGCGTTTCGACGGCAAACGGCGTCTCGGTCATGTCGCCAAGCAGC
TCCTCGATGCTGGCGAGGGAGCGGGGCCCAGACCTGAGGACCGTGTCGCGCGCCCCGTTC
GGGTTGTTGGCAAAGAGGTATTGCAGGCACCAGATGGCGACAAAGGGGTCCATTTCGGAC
CCTCCGCGAGCCACGGCGCGCCCTTTCTTCCCGACAGCCTTCTTCTTGGGGCGCTTTGCG
GGTGGGCCCAAGGTGGACTCGAGCGCAGACTGGATCGCCTCCAGCACAACATTTTCACTG
CTCCAGAGGCAGAGGCAGTCGATCGCTGGCCCAGCGACACGAGCCAGGCGTTTGAGCTCC
TCTTCAGCGCCGTCTTGGGCACCCTCGCGCGTCTCGAGCGACAAAGAGCACTCAAGGCGA
AGCACGCCGGCCAGCACGTCAGCCTTAAAGTCCTCGTCGCAAGGAAGCTGGGCCGCGATC
TCCAGTAGGGGGGGGACCCCGAGTTTTGTTTTCACGCGCTCTGCCGAGAGGATGGGTCGG
ATAAAGCTGTCAAAGCTGAACGCCTCGTTCATCTGCTTGCGCGCGGTCGCGTACCGCGCG
GTTGCGAGGCTCCCTGCCACGCTGGACCAGAGAGCTGCGATGGACTGCATTGCGCCAAGG
AATACAAAGTCTTCGCACTCACGGTCCACGGACGCCTCCTCCGCCGCTGTGCCTGCCCCG
TCGTCGCTCGCTTGCTTCGCA
>TRINITY_DN245_c0_g1_i1 len=395 path=[1:0-54 793:55-78 57:79-394] [-1, 1, 793, 57, -2]
GCTCGCTCAAGGCGGAGCGCGCGGCGCGCACGGTGGGGCACTTTTTGGCGCGGCTCATCA
ACTTGGACGACACCACCAGCTACGCTTACTTGACCAAGCGAATCTCGGACCGCGTCATGA
TGCTGCTCGAGCGCCACGTTCCGGTGCTGGTCGTGTTGGCTCGGGGCGCGGTCTCCTTCT
TGCAGCGCAACCCGCTGCTTCAGTACGTTTGTTCGGGATTGATTTGGGAGTTGGCGGAGC
GCCGGCTCAGCCATGCCTTGTTGGTTTCGATCCCTGTCTACGCCTACTCGATCCCGTTTG
TGCTTTCGGTCATGCTTATCCGCCTGCGTATCGCGCTCAGTGACTCGTACTATTACATGC
TCTATATTTAATGCTTAAAAAAGCTCAGCGACCCG
>TRINITY_DN287_c0_g1_i1 len=449 path=[427:0-209 877:210-233 638:234-448] [-1, 427, 877, 638, -2]
AAGCAACGCATTTGCCCTGAGCGGGGAGGCCGAACTCGACCTGGTCCACGCCCTGGGCCT
TGCGCCCCGCGACGAGTCCAGGTCGCGGCGCTCACCGAGCCCAGCGGAAGACGAGTATTC
GGCGGAAATGTGGGCCAACATCGACGACCTTGAGGTTTGCGGCTGTGAGGCGCCGCAAAA
GCAGGCCATGCAGCGCTCGCCCAGGCAAGCCTCTGGCCGAGATGTGAGTTTCAGACCCGT
CTTGCCGCTCATGGACGAGGCTGCGAGAATGTACGCGCAACAGCAGCGACTGCAGCAGCA
GCAGGCTGCGGCACACGCCGCGCAAATGGCCAAAGCGGCCGCGCGAGCAGAGCGCAAGGC
CCGCGGCGCACTCGGCACGAAGCCTCACGAGCACGACTCCCGCTTTGCGAGCCATCGCCA
GGACCGCGGCCGCCCCGTGGCGCGCGACG
>TRINITY_DN279_c0_g1_i1 len=345 path=[309:0-208 700:209-267 540:268-268 783:269-292 565:293-344] [-1, 309, 700, 540, 783, 565, -2]
GCCGAACGCGCACGCACGCACGCAGCCAGGCAGGCAGGCAGGCGGGCAAGCAGGCCTGGC
AGGTGGGCTGAAAGGCAAGGGACAGGACGGGCTGAAAGGCAAGGGACAGGGCGCCGAACA
GTGCATGGGGGCGATTGAGGTCGATTAATCTATTTAAATCGATTGAGTTGCAGCGGATTG
TGAGGCGGCCGAGCAGACGACAGACAGACAGACACACAGACTGACAGACGCGGGGCCGCA
GACAGACAGACACCCAACGGACGCGCGCGTGCGGAGGAGCGGCAGGAGCGGCGGCGGGGC
GGCGCAGGGCGTGTGCTTGGTGCGTGCGCGTTGGTTTGGGGTTGG
>TRINITY_DN279_c0_g1_i2 len=331 path=[309:0-208 495:209-253 540:254-254 783:255-278 565:279-330] [-1, 309, 495, 540, 783, 565, -2]
GCCGAACGCGCACGCACGCACGCAGCCAGGCAGGCAGGCAGGCGGGCAAGCAGGCCTGGC
AGGTGGGCTGAAAGGCAAGGGACAGGACGGGCTGAAAGGCAAGGGACAGGGCGCCGAACA
GTGCATGGGGGCGATTGAGGTCGATTAATCTATTTAAATCGATTGAGTTGCAGCGGATTG
TGAGGCGGCCGAGCAGACGACAGACAGACGGGCAGACGGGGCCGCAGACAAACAGACACC
CAACGGACGCGCGCGTGCGGAGGAGCGGCAGGAGCGGCGGCGGGGCGGCGCAGGGCGTGT
GCTTGGTGCGTGCGCGTTGGTTTGGGGTTGG
>TRINITY_DN222_c0_g1_i1 len=269 path=[247:0-212 541:213-236 461:237-268] [-1, 247, 541, 461, -2]
CATCACGGCCTTCAAGGGGTGGAGCGACCTGACGCTGATCCGGCTCGCAAACAACCGCGG
GTTTACCGCGGAGGACCTGGCGCGCATGAACCAGCAAGAAGAGTGCGCGCGGTATATCCA
CGACCTTATGCTCACGCTGTACAAGTCGCAAGATGACCGCCTGCGGTCAGCCGGCGGCGT
GGACCCGCGGCGATTTTCCATGTTCCATCAGGGTACGGCATGGTCGCAAGCGCCTCACGG
GTTTGCAGACTCTATCGGCTTCGGGATGG
>TRINITY_DN299_c0_g1_i1 len=365 path=[343:0-92 758:93-116 437:117-135 757:136-159 480:160-364] [-1, 343, 758, 437, 757, 480, -2]
GCGAGAGCGTGCCGCTGCAGAGAGAAGGGAGGCCGAAAATGATTCGGTGGCGCGCGTCAA
CGCGCTGCTGCGGGAATTGAACGAGGCCAAGGCGGCCCTGTCACGGGCCAGCCAGGGGTC
CAACGAGCAAAGGCAAACGCTCGAAAACGAGGCGCTCCAAGCGCGAGAGCAGCTGGACAA
AACCGTTCAACTACTCGAGCATGGTCACAACGAAAGGGTAGCAGGCCTCCAAGCCGAGCT
GCGCGAGATGGCGCGAGCGAGGGACGCGCTCCAGGGCCAGCTGGAGGAAGCCAACCAAAA
GGCCCATGCAGCAACACGAGCGAGCTCTTCCACACACGAGCAACTGCTTCGAGCGCGCGC
AGATG
>TRINITY_DN297_c0_g1_i1 len=373 path=[1:0-372] [-1, 1, -2]
GTTGCCGAGCGCACCTGCCGCCAGCCAGCCAGCCAGCCAGCGAGCGAGCCGGCCAGCCGG
CCAGCCGGCCCCATGAGATGATGATGATGTTTGTTTCTGCGCCAACGCGCTGTCTGCTCC
GCTCGCGGAAACCACCCACTGGCACGCGGGAGTCCACCCGCCCACGCGCGGCCTTGGCGC
GCTTGTGCTGGGAAAAGACGCGGCCTGGGAGAATCTCGTGCTCGACAGAGCCGCCTCACG
TGGTGCGTTGTTTTTCAAGGGCCTGTTCTGGTTTCACTTTCTTTTTGCTACTTTTCGTTC
AGGTTTGTTTTGGACTTTGGTTTCGTCGATTCGTTTGGGGCCGAGCAAGTACTTGAACGC
AATGGACGAAAAA
>TRINITY_DN210_c0_g1_i1 len=381 path=[1:0-172 765:173-196 175:197-380] [-1, 1, 765, 175, -2]
TCCGAGCCCTGTCCGGCGCCAGGCTGCTTTGAATCCGCCGCGGGGCCTTTCCCGTCGCCG
TCGCCAGCGGCTCTGGCTACATTGCCCCCCGAGTACGCAGCCAAGAGGCCAGGGATGATT
CCATGTTTGCTCGGGGGGCGCTTGAAAAAAAGGGCGAGGACAAGCTCTTGCAGCCCGGAC
GAGGCGTGGAAGAGCAGGTCAGCGCCCATGCAGTCGTGGTGCGTCTCGAGCACAAATACA
AAGGCCTCCAGAAGCTTGCCATGGTAAACTCGAGTCCACTCGAGCGGGAGCTGTCCGACG
AGGTGCCGCAAACCAGCGCACCCGCCAAGCCGCGACGGCCACTCGGTCGCATGGCAGGCC
AAAATAAGACGGTCCGCGAGG
>TRINITY_DN298_c0_g1_i1 len=258 path=[1:0-186 495:187-210 189:211-257] [-1, 1, 495, 189, -2]
TCCCCTGTCTTGAGCTTGAACAGCGCGGCCATCCCGAACAGCACCAAGGCCGCGTAGGCC
GCGACGAGCCTCGGGAGGACGCCGAGCGCGCCAACAAACCGTGCCGCGAGGAGCCACAGG
ACCCCGCCAACCAAGTATCGCGCGTACACTGCCATTCTGGCCACCAGCGCGGCGGGGCAG
CAGCGCGACGGAGGGGCAGCGGCTCTCGCTCTTGCGCGAGCGAGAGGCGCCAGGGCGGCC
TGGCTCTGGCGCTCGCTG
>TRINITY_DN242_c0_g1_i1 len=275 path=[589:0-90 89:91-108 566:109-131 129:132-274] [-1, 589, 89, 566, 129, -2]
GCGAAGTTGAACGCTGTCGCTGTCGTTCGTTGTCGATCGATCGATCGATCGATGGATGGA
TGTCTTTCTCGTCGCCGTCGTCGTTGTCGATGGCAACGTCGTTGTCGCGGCCGCGCAGCT
GCTGCGATGCCAGCTTGTATTCGTTGGAGGTCTGTCTGTCTCTGTGCGCCGTCTCCTTCT
GTGCTCTCCTCCTCTGTGCCTCCTGACGATCGATCAATCAGTCGATCGATCAATCATGTG
CCGAGGTCGCCAGATTGACCTCACTGCACTGGCAG
>TRINITY_DN242_c0_g1_i2 len=294 path=[1:0-110 89:111-128 107:129-150 129:151-293] [-1, 1, 89, 107, 129, -2]
GGAGTTGTCAACAGCGTTCAACGTCGCTGTCGCTGTCGTTCGTTGCCAATCGATCGATGG
ATGGATGGATGGAAGGAAGTCTTTGTCGTCGTCGCCGTCGTCGTTGTCGATGGCAACGTC
GTTGTCGCGCCGCGCAGCTGCTGCGATGCCAGCTTGTATTCGTTGGAGGTCTGTCTGTCT
CTGTGCGCCGTCTCCTTCTGTGCTCTCCTCCTCTGTGCCTCCTGACGATCGATCAATCAG
TCGATCGATCAATCATGTGCCGAGGTCGCCAGATTGACCTCACTGCACTGGCAG
>TRINITY_DN294_c0_g1_i1 len=241 path=[1:0-155 461:156-179 158:180-240] [-1, 1, 461, 158, -2]
GTGGAAACAGATTCACGGTGTTGATTGATTTCGCTTACAGTAGATCCAGGGGCCAAGTGG
ATACTTTCGAGATCACATCGTGTATCCCAGCGCCTCAGCGCCGACGAGCCGCGTATGGAA
GACGATCTTTACCACGCCGGACGACACCACCCGCGCAGCTTCTCGCCCCACGCAGGCTGT
CGTGAACCGCGCGTCGTAAAACTCTGGCCGATCCGCCCCAAGCGACGATATCGCATCACC
T
>TRINITY_DN224_c0_g1_i1 len=350 path=[328:0-349] [-1, 328, -2]
GCCCTCGCCACGGGGCACGGGAAAAAGGCCTTCTTGCCCCGCGAAGTCGTCAAACTTGGA
CGTGCCCGCCCAAAACAGCATGTGGGAAACGGTCCGTTTCGGGCCTTTGAGAGATGCGAG
CATGGCCTCATAGACTGACACGGCGCGATCGACATGCGCGACAGCTAGACTGAGGTCAAA
ACCGCCCTTTACGTAAAGCTTGCCAATGAAGAGATGCCACTTGGCAAACCGTAGCAGCAC
CTCCGGCGTAAACTGATCACCCAGGAGCCGCGCCTTTCCCGCGACAAAGCCCTCGAACTC
GATGCAGGCCAGGCAGCACAAACGCAAAATGTAAATTGCGTTCACATAGT
>TRINITY_DN232_c0_g1_i1 len=224 path=[1:0-223] [-1, 1, -2]
ATTAAATAATTTGAGTTCAGGATGGCTACCAAATCTGAGGGAATTCAGCGCCTTCTCCAG
GCCGAACAAAGAGCTAATGCCAAAGTTGCTGAAGCTAAGAAAAAGAAACAGAAGAGACTG
AAGGAAGCAAAAGAGGAGGCCAAGAAGGAAATTCTGTTGTTTAAAAACAACCAAGAAGTA
GCTTTCCAGGACAAAATGGCGAAGTCCCAAGGTTTTGGAGATGA
>TRINITY_DN253_c0_g1_i1 len=1230 path=[1:0-352 2490:353-427 406:428-1229] [-1, 1, 2490, 406, -2]
CGGTCCAACGTCCTCCAGAGCAAGTCGCTTTCCATGGCGCCTGTGATTGGATCGCGCCCG
CCGGACTTTGACGCCCTGTCCAGCGGTGGGAACAGCCGGCACGAGGACCGGTCCATGAAC
GCAGACGTGGATCGCAAGCGGCTCCGCCGCAGCGACGAGGCGTTCGTGTTCTCCTATTTT
GTCAAGACTCTCGACGAGGAGGACGGCGCTCGCACCGTCGGGCGGGTCAGCTGTGGGTCA
ACCGCCTCGAGTACGTCCTCGAACACAGTTGAGACCGACCTCGACTTTGAGCACACCTCC
AGCTTTTCGCCCACGCCCAGCAGCAGCCCGCTGGACCGGAGCGCCACAGTGCTCCGCAGG
TCGCACTCTCTCCCTGGCCACAGCTCCCCAGGCGCCGGAACCGCGTCTTCGTTGCATGCC
ACCAACCTGGCCGACTCGGATATTGCCAAGCCGATCGCAGCCAACAGCCCTCCGAACTTG
CCGCGGAAAAAGGGTGCGCCGCGTATCGATGAGGCTCAGTCGCCCACCAACGTTGGCGTC
GTTCGCACGGCAGAGTCCATGCTCCTGTCCGAGGAGCGCAACTTTCACTCCCCACCCAGT
GTAGGCCAGTTTGCTTCTTTTCAAGTCAGCCAACTAGGTGAACAGCTTCCTCCGTCGCTC
GCCCAGGGCCCGGGGCAAGCCGCGGCAGCCTGTGGGGAGTGGCTCAGTGGGAGGCAGGCG
CATGGCGAGTCGCTCTTGCGCGAAGACGATCGGCCGCCGCACGACGAGCAGCGAAACCAG
ATATTCGGTCGCGATGCGAGCCACCGCAGCCGTAGCCCCGGCTCGCCGGGCATCGACCAA
CCGCAAATGTCAGACTCCCCGTCGGTGCTCCGCACGCGTCAGCGCCCGAGGTCTGGACGG
CCACACCAGCCTGTGAGCGCGGTCCGAGGCGGCCCCGGCAGCGAGAACCTGTGGGGTCTT
GACGAGCAAGATGAAAACAATTCCCTCGCCTCGAATGGGTCTGGGCTCCGACGAAAGCGG
TCGCAGATGACGATGATGACCCCTACATGCAGGCCGGACTTTGAAGCCATGCCCTGTGCG
ACTCCCACGCGGGAGGACCTCTATAACGCGAGGGCGGAGATGGACGTCACGGAGCAAGTG
CGCGCCTGCCGTAATGAGCATATCCGCATGGTGGCTCTCGACTTTGACAACACGTTCGTA
AACATTCACACGGGAGGCACCTGGACTTCG
>TRINITY_DN206_c0_g1_i1 len=310 path=[1:0-281 260:282-309] [-1, 1, 260, -2]
GGCTCAAGCACGCACCCGCAACGACGCTGCACGATGTCGCCACGCGGCTTGACAAGGAGG
TCCAGGATCTTGCCGAGCCGAGCGGCGCGGCGCTCATCGGGTCGATGATCGGCGCTATCG
ACTCAACGCTCGCGCGCGTCCAGGCCGAAATCAAGGTCGAGGACGAGGGACCTGGCCACG
GCCGAGCGGCGGGCGAGGACGAAGACGAGTTTGAGGAGGGCGAGGGCGCCAACCTCGTCG
GCGACGTCCAGGACGTGCTCGAGTCGTTCGGCGAGTCCTCCTAAATCAAACCCGCGTAGA
GCAGGCCTAA
>TRINITY_DN283_c0_g1_i1 len=234 path=[405:0-176 194:177-233] [-1, 405, 194, -2]
GAGAAGCCGTGGCTTCGCCGCGCCGCGCCCGATGACGACAGGACGGAACGCAAGCTGCAA
GCTGGCTCGCTTTTCAAAGCGCTTTGTGCTCGATGAGCCATCATGTCTGTGGAATGGGTT
CACTACGGCGAAGCCGCTGAAGGCCAGGCAGCCCGTGACGGGACATCTCTGCGCGCGACG
GAGGCCGCGTGCTGAAGGGCCCGCAGACCAGTCCCGTAGGAACCGGACTGGCAA
>TRINITY_DN290_c0_g1_i1 len=448 path=[1:0-97 947:98-121 100:122-139 948:140-163 142:164-447] [-1, 1, 947, 100, 948, 142, -2]
GAGAAGGCGACCGAGCTCTACAACCAACTTGTGATGAAGGAGAGCAGAATCAAGCAGCTC
GAGCAGCAACTCCGTGAAGCGCGCTTGCGCTCGGGCTCTCGCGTCCCGGGCTCCGAACTA
CCGGCCGCCGCGGGGGCAGCAGCCGTCTCTCAAACCGCAAGCACACACCAGGACCCCGTT
GCAAGTCTCGCCGAGGTGGTCGGCGCAGCTACACTCCGCGCCAGGGACTGCGACGCGAGC
CAGGCTGAACGCGAAATGGCGCGCATTGTACAAACAACCCACAAAGCTATCACCAAGCTG
CGCCAAGAACGGATTGAACTGGACAAGCAAATGTCGCTGGCGGCCAAAGCAAAGCGCAAG
GCAAGAGAAGCTGTTCGGCAACTCGACGCCGCGCAAAAGGGCGAAAAGGCACACAGGCAG
CACGCCGCCAAGCTTGCAGAGAGCCTCG
>TRINITY_DN289_c0_g1_i1 len=403 path=[381:0-402] [-1, 381, -2]
GCGGGTCGGCGCGAAAGCGCCGAAGCCTCGCCAGTGCCCTGCGCGGGCTGGTCGAGAGCC
TCATGCGGTGCGCGAGGCAACCTGGGACATAGCCGCTTGAGAGCCGCATGGCCGTGACTG
GCGCCGTGAAGAACGACGTCGAGTCAAGCGCGTCCCGCGCCGTCGAGTCGATGGCGCGTA
AGAGTGAGGCAGGGTCCGCCTTTGAGAGGCGGGTAAAGTCGACGGCCCTGTATTGCAACG
CGAGGTCGTCCGGAAGCCAGGTGTTCAGGAACTCTGTGGCATGCTTGTAGTCGTTTCCGA
CAATAATTTCGCGCTTGCGCTTCTCCGTCTGCTTGACGAGGTTGAGCACCAGGATCGAGT
CGCCGTATCTGCGAAAGAGGTCGGCAAAGTGCTTGCGCGTCGC
>TRINITY_DN247_c0_g1_i1 len=611 path=[1:0-610] [-1, 1, -2]
CGAAGAAGACCCCAGCGGCGCTCGGACGCATTGATCGCAAAGGCGAGCAGCTGCAGCAGG
CGGTGATACAGCGAGGACGCAGAGCGTGGAGCTTGCTGCGCTTGCGGCGAGGCAGGCGGG
CGGGGAGGCTGGCCGTCAAAGTTGGTGTGCCTGAGACGGACAACGGGCTTTTCAACGACT
CTCGCAAGCGATGGTGGTGCTGCCGCCCCCGCCGGGGTCGCCGCCGCCCCTGGGTCCCGA
TAAGGGGATTCGCGGGACGCCAATTGGCAGACCGCCTCCGCCTCCGTTTGCCCCGCCGCT
TCCCGTGGAGCCCCCGCCGACGCCACGGTCGCACCTTCGAAGCACCGGACTGAAAGACGA
GGCGATCGAGGCCTACCGCGCTGTGTTTGAAGCGCTCGACAAGGACGGCGATGGCCTCCT
CACGGCCTCTGACATCTTGCAGGCGACGCCCGGGGCTAGCGCGGGCGACTCTGCCTGGGT
TCTTGCCCAATTCGCTGGAGGCGCAGAGGTTCACGCGGTCGACCTCGCCGCCTTTGCGCG
CGCCTGCGAGGAGCACACGGAGACCGCGTGGGCAGACGCGCCTGCGTACGCTTACGCGGA
GCTGCGCAGCG
>TRINITY_DN258_c0_g1_i1 len=946 path=[924:0-340 1993:341-364 1266:365-426 1991:427-450 1352:451-770 1992:771-794 1696:795-945] [-1, 924, 1993, 1266, 1991, 1352, 1992, 1696, -2]
GCGGCCCGGACGGGCTGGGGCGCGGCGTGACACGGCGCTCCGAACGGGCTGCTCGCGGCA
AAGGCCGCATGGGGCTGCGAAGCGATTGATCGTGATGCATGTATTCTACTCGCACTCGCT
CTTGTACTCGGCCCGCCAATGCGGTTCGGGCAGCCAGCGCTTGACGCGAGAGCGCGGACT
CGTCGACGGCGACCATGGCCTCGCGGCGCGCTCGCAGTCCCTGAACGGCGAGCAGCGCGC
ACGGACCGCGCAAGGCTGGTAGATGGCGGCGAGCGGGCTGGAGGTACGCAATCCGCGGGC
GTTCTTCGATGTGCGGATCGGGGACAAACCGGTGGGGCAGCGCGTGTTCGAGCTGCGCAG
GGACTTGGCCGCCAAGACCTGCGAGAACTTCGCCAAGCTGTGCACTGGGGAGGCCGGCTT
GACAAAATCTGGGTTCGAGCTCTCGTACAAGGGAAGCGTGATCCACCGCATCCTCCCAAA
CCAGGTCTGCCAAGGCGGCGACATCACCAAGGGCGACGGGACGGGCGGCGAGAGCGTCTT
CGGCCCCGAGGGCTTTGAAGACGAGTCTTTCGCGCTCAAGCACGTGGGCCCCGGCGTGCT
CTCAATGGTCAACGCTGGACCCGACACAAACCGCTCGCAGTTCTTCATCACCTTTGCGCG
GATGCCCTCCCTCGACAACGCGCACGTTGTGTTCGGCTATGTTGTGGAGGGCATGCAAGT
CTTGCGGCAGATCGAGGCCTGCGGCACGCCGAGTGGCCGCCCCACGCAGCGTGTGGTCAT
CTCTGACTGCGGCGTGCTCCCCGAGTTTCTCTTCTCCGAGTCCGGCCAATAACGCCAGGG
TCGCCTGGACCCGCGCGAACTCGGCCTCGTTCGGAATCCAGCGACAACATTTCATAATAC
GCATCAGGCGCGGCTAGCTAACGCAATACGCATTTTCATTACGCAT
>TRINITY_DN277_c0_g1_i1 len=224 path=[202:0-41 221:42-76 256:77-87 267:88-100 280:101-223] [-1, 202, 221, 256, 267, 280, -2]
GTTGGCCAGCAAAAGTTCTCCACGGCGCGGCGCTTTGTCTGCTCAGCAGCAGCAGATGGT
GCAAACCTGGGAGAAGGTCTTCGCGCCCCATTTTGCGAGGTGGACGATACGCTGCGCCAG
AGCTGCTTGGCATCGATCGTTTTTTCGGAGGCGGCACAACTGGTGTCTGACGCGTTTCGC
AACAACGATCCCTTTGCGGATCCCGGTGCGTGCACTGCGGTTTG
>TRINITY_DN257_c0_g1_i1 len=499 path=[1:0-135 1001:136-159 138:160-498] [-1, 1, 1001, 138, -2]
GGCGTCGTCGCCGTCGAGTCGGCCCAGCACGCCTGGAGGTCGAAGGGCGGGGGCTCCACG
AACTGAGAGCCCATTTGATCCGCAACAAAGGATCTGACTGCAGGGATGACCCGGTCCGGC
CGCACGCAACGCAACAGGCACAGCTGCTCGAACTTGCACAGTTCGTTTGCGCAGCGACCG
GGCAGCGAATGCAGCTCTGGCGTAGGCCCCTCCAGCCACCGCTTCCAATCTTCCGCTTGC
TTGTCGAGCGACTCGCGGATCAAACCGGCCCTCTCGGGCTCGAACGCGCCAAGAGCCTCA
CAGAGGCGATCAAGTGCGTCCCAAGCCTTGTCGTCCAGCCAGGCGCTGTGTGGATTGGAG
GGCACTTCGCCAGTCCTGACTCCACCGCTCAGCAGGAAACGAAACAAACGAGTGTCTTCC
GGCGGCCCTGCCTCAGCGGCGCTTTCCGTCGGCAGCAGCTCGCCCTCAATTGCGCCTGCA
TTCTCCGCAGCGACCTCTG
>TRINITY_DN246_c0_g1_i1 len=378 path=[356:0-377] [-1, 356, -2]
GTCGTGCGCTTGAAGGAGCTCGTCGATCACCCTGTAGGCGGTCTGCGCCACATGAGCAGC
TTCACGCGTTAGGCTGCCAAACGCGACTGGCGCGACGCCGTTGACATTCACAATTGCCGA
GCGAAGCCGCTCAACCGCGTACTTGACTGCATAGCCGGCTCCGTTACGGCAGAGCACGTC
AGACGGAAGTTGCAACAGGACGAGCAAGATCTCGACGATGGCCGCAGAGTACTGCTCAAA
GGACCGGGTCTGCCGAAGTGGCACAAACGACTTGATGCGCCCTCCTGACGCTGCTTGAAA
GCTCTCCGCGCCGCCCAAAAGCATGTTCGGCTCCAGAACTGCGCGCATCACGGGAAATGG
CAACACGCTCGAAGCCTT
>TRINITY_DN209_c0_g1_i1 len=630 path=[1:0-629] [-1, 1, -2]
GGCGGGCGGGCCGCAGAGCGACCCGTTTATGGCCGAGTTTGAAGACGACGAGGACGACGA
GCGCGACTTCGTGGAGGATGCGGGCCGCTCGCTCGTCGCGCAGCAGACGCAGCAGGTGGA
GAAGCTGATCAGCATGCTGCGCCCAGACAAGGACGACGGCACCGTTCTCGCAGCTTGCGC
CAAGCTGACGACTCTGTTTCGCGAGCAGCCGGCGCAGCGCCGCACGCTCCTGACCCACCA
CGGGGTAATCCCGATCATGGAGATGCTCGAAATGTCCAATAGCGAGGTCCTGCACGCCGT
GCTCAAGGTCGTTGGCCAAATCATCGAAAACGACCGCGAGTTCCAGGAGCTCTTGTCGCT
GGCTGGCCTCATCCCGATCGTGGCCCGCTTTTGCCGGCCCGAAGTGAGCCGCCCGATCCG
CCTGCAGGCCGCGTCGCTTGTCAAGCAGTTTCTCAAGACGAGTGGGGTCACGCTGCAGAT
GCTGGTGGCTTGCGGTGGGCTCCCCATCCTCGCGGGCCTCCTCGTGCCTTGCTCGGGCAC
CGCGGGCAGCCCAGACGGCCAGGCGCTTGCAGGCCCTCGGGACAGGGGGCTCCGCGGCGG
GGCTGGGAGCCCTGATGCCGAACTTGTCGA
>TRINITY_DN285_c0_g1_i1 len=577 path=[555:0-127 1133:128-151 684:152-576] [-1, 555, 1133, 684, -2]
TCGGAGGACGACGTGCTGCTAGAGATCATCATGCTCTTGGGACAGCTCTGTTTGGACCCG
GCGGCAGCGAGGGTCCTTGCCACCTCCCCTTTGGTCAAGCTGACCTACGACCTGCTCCAC
GAAAAGCGGGATGATGCCGAAATGGTCCTGCAAACCCTGTTCACCTTTCACCGGCTTTTG
CGGCACCGGGACACGGGCCACGCGCTTCTGTACGAGACGCAGATGCCCCGTGATGTGTGC
GACCTTCTTCGGTACAAGAACAAGGTTGTCCAGGTCATGGCAGACAACCTCTTGGACGTA
ATCATCGACCACGACGAGGCGAACGAGACTGCGATGACCATCAACAGGCGAATGGCGCGA
AAGGCCATGTCCGAGTCGCGAAGGGGTTCGTCCGAGCAAAAGGGCGCCACACCGGACGAG
GACGAGGAGGACGACGGCATCATGCTCGACCCGAACACGGCAGGTTTTCCGGAGCTGCGC
GGCAGTCTTTCCAAGATGATTCGAGCAAAGCGGTTCGAGATCCTCAACAAGGAGTGGATC
GAGGTTGTCGCGCAGGAGGATTTGGACGACCTGGAGG
>TRINITY_DN266_c0_g1_i1 len=263 path=[241:0-109 328:110-115 334:116-133 352:134-139 358:140-262] [-1, 241, 328, 334, 352, 358, -2]
AAATAAATAGATCAACAATAAACAGAAGCTTGATTCCCCATATGTACGATCTATCTCAGC
TTCTCAAAACCGATGTTCTTGGCGTACTGCTGGAAACACTGTCTGCACATGTCAAGTCCG
TACTTTCTGATAAGACCGTGATGGTTTGAGCACACGCGGCACTTTCTGGAGCCAGGTCCG
TATTTTCTGGGATGGGAGTACCATACATTGTCGTGACCCATATTGTGTTGTTTGGGGACT
TGCTCAAATTATTTGTATAATAG
>TRINITY_DN226_c0_g1_i1 len=284 path=[1:0-186 527:187-234 215:235-283] [-1, 1, 527, 215, -2]
GGAGTCCGAGCTGGACCTTGTGGCACACTGACCCCTTGCCGTTCGTCCCGGCAACGTGGA
CCAGCTTGCAGCTCGGGCGTGGGCGCAGGAGCCCCAGCGCGCTGCTGAGCGCCGTCATCC
GCTCCAGCCCCGGCACGACGCCCCTGCCGCTGGCGTTGGCCTGCGCGAGCCGCCGCATCG
CAACTAAGCCCAGCTAAAACAGAAGGCAGCGAAGAAGCGCCGAGCCTGCCTCGAGCTGCC
TGGCCCGCCAGCCTCGCTCTCCGCGTCGCTGCGGTCCTGGTCGG
>TRINITY_DN223_c0_g1_i1 len=323 path=[1:0-48 649:49-72 51:73-322] [-1, 1, 649, 51, -2]
AGGTGTTTCGCGACTCCGCCGCCGTCTACTGCAAGCGGGCCGGGTCTCCCGTAGACGCGC
CGACGTGGAAGCCGCGCGCGGTTCTGGAACCCCGCACAAACGATTCGGCCTGGCTCAAGC
GCGAGTACCTTGCGCGCAACAAGGACCGCGTCTCCGTTCCTTCGCCCAGGTACGGCGCCC
TCGCCTCCCCAGCGATCACCCCGAAACACTTCCGCTAAACCAAGCCCCACTGCGGGCAAG
CGGTTCGCGACACTCTCCCGCGGCGGCCGACCAGCTCCAGCTAGCCGAGAGAGGCGAGAG
CTCGAGCTAGCTTCTTATCCAAG
>TRINITY_DN228_c0_g1_i1 len=224 path=[202:0-223] [-1, 202, -2]
TCGACCTCCTCTTCGGGCTCGGGCCCGTCGCCGCCTCCCCCGCAGCCGCGCTCGGCCCCA
GCGCCAGGTTGGCGGTCGGTGGCTGGACGGACGACAGTCGGACGGCCTGGTAGACAGATG
GATAGAGAGCGAGTACCAAACGGACCGAGAGAGGCCCGCCCCAGCGGCTCGGCCGGCAGG
CACGCCCGCGCGCTCCACGCCCGCTCGCCGCTATCCCTCGCGCG
>TRINITY_DN244_c0_g1_i1 len=758 path=[736:0-277 991:278-345 1059:346-581 1655:582-605 1319:606-757] [-1, 736, 991, 1059, 1655, 1319, -2]
ACGAGCCGCGGGCCCGCGAACCGGGCTCCCGAGCTGCGTTCGATCCAGGTTCCAGGGGGC
ACCCACACGGTTTTCTTGGCAATCGCTGCTGTCGCAGCTTCCACAATCGGGGCCACCGTG
AGGTCCGGGCCGAGCATGTACTGCGAGCGCTTGCCCGTCGCCTCGCAGGAGGCAAAGGCT
TCATCCTCCCCCGGGAAGGCGTAGTACATGGGTCGCAGAGGGGCGAGGCCGGTGTCGAAA
AACGCCCGTAGCGCAGTGTACAGGTACGGCAACAGGCGCGCCCGGTCGTGCAAGGCCTGG
CGCGCCGCACGAAGCATCACCGATGGCAGCTGCCATGGGTACCCGATGGTGCAAGTGTTG
GAAAGCGGCGTCTCGGGAAAGGTAGAGTCGCATCCGCCAGCCGACAATCCGCGTTCATGG
AAGCGAAGTATGGGTGAATAAGCGCCCCACTGGATCCAGCGCAGCGTCAACTCCGGCTCG
AGGCTTGGTCCTGTGATGTCGTGGCTCCACAGCCCGTACGCCACGTTCGCGGCCGTCGCG
GTGAAGTATGGCTGGTACGCTAGGCGGCTCCAGCTGAGCTGGTCGACGTCGGCTGAAAAG
CCAACCTGGTAGCGGTGGTTGCCCAGGCCGCCCCAGCGACCGAGGACCATGTCGCGCTGG
TCCAGTCCCCGCCGCACGCTCCTGAGCGCGCGGATACGGTTGAGCCAAATGGTCGGGTTG
TGCTTGCCCCCCTTGCAGCCTCCCTTCTTGCCGCCTTG
>TRINITY_DN262_c0_g1_i1 len=506 path=[484:0-452 991:453-476 938:477-505] [-1, 484, 991, 938, -2]
GCCTCCCGCAACGGGGCTCGGTCAACAAGCCACTCCTCCGCCTTCCCGAGGACGTCCTCC
TCAAACTCGATCTGCCGTAGCAAGGTGGCCGCCTCTGTCGCCGTGAGCGCCCGAGCTAGG
TCCCCGAGCCTCGACACGTTGTGCGCCACGCCTCGCGCTGCGACGACCAGCCCTGTCGCC
ACGAGCGGGTCGCGCCGGTCCACCTGGGCCACCTCGTCGGTAGCCTCAACGATGACGTCT
ACGTCGACTTCCTCGGCATCCTCTGCGCCGAGCCCCGCCGCGAGAGCCTCTTCTGCGAAC
GTCAGGACCCCTCGGAGGCGGTCGCAGCGCTTTTGCAGCTCCCGCTTCACCCACTCCCGC
TCCTCCTTGTCCTTCTCGCTGGCGCTGCGAGAACGCTGCAGCAGTGCGACGGCAGCAGCA
AGGAGACCGGCCGCCAATTGCGGCCCATACGCCACCAGCATCGGGGCCTGTCCCTGCGTG
CCGCCGCCTTGCAGCGCCCTGGCGAG
>TRINITY_DN276_c0_g1_i1 len=577 path=[555:0-396 1206:397-420 953:421-488 1205:489-512 1045:513-576] [-1, 555, 1206, 953, 1205, 1045, -2]
CGGGCAGGTTGGCCGGGCTCCTGGGCGTGCGGACGGCGCGACGCAGGTCCGCGTCGCGCC
TGTGCTGCCGACATGGACCGTGGCTGAGCTCCAGGGATGCCTGCAGAACGACCTGGGCCT
GCATCGCGTTCGAGTCGAGGGCGCCAAAGGCGAGGAAAATGTGCTGGACGCGCTCAAGGC
CGGGTTCGTGCTGCGCCACGCCGCCGACGAGGGCGGCAGCCGCGTGGGACCGATCGAACT
CGACGATCAGCTGCATCAGCTGCCCTGCGAGGAGAGCGTTGCCGCGGCCGAGGTCGAACG
CGCAGCCCGCGTTCGCCTGGCCGGCTTGCTGGCTCGCGAGCGTCGGGACGGCATGCTCGT
TGTGTCAGAGAGGAGGCTCGCAGAGCTCGTTCGCGCGTCGGGCGTGAGCGAGTCGCCCTC
CGAAGCCGCGGCGCGGCTGCATGCCGATGGCGCTGTGACGTGGCGCCGCGAGGCGGGCTT
GGTCGTGCTAGACCCGCTGCTCATAGACGCTGCCGGGGAAAGGCTGGCTCCGCCAGCACA
AGTCAACGTGGCGCAGGCGGCCTCGCAGCTGGCGGGG
>TRINITY_DN200_c0_g1_i1 len=225 path=[1:0-118 97:119-154 133:155-224] [-1, 1, 97, 133, -2]
GGCAAACGGTGGCGCTCGACGCGCGCGTCCCGGTCGAAGACGTGTTTACGGAGAAACCGC
TGCACTGCGATTGCCGCATCGACTCGCTTCTGAATGCGCTTCTTGATGGTGTGCTGGTCT
AGGAAAAGCACTCGCTGCTGTCGCGCTCGAGCCAGCGACTGGATGCGCGTCGCGGCCTTG
TTTTGCTCGTATTGCGCGCGCCGGATCCAGTCCTGCGCGCGAACG
>TRINITY_DN255_c0_g1_i1 len=496 path=[1:0-256 235:257-285 264:286-495] [-1, 1, 235, 264, -2]
AGAATAGATTTTGGCCAAGGAGTAATCGAGTATGGGGTGAGCTATTGTGGCATGAGGGAG
GCGAGGTATCGCTTGGCCTCTTCGCTCGCTGTCCGCATGCCGCGCAGCGCCGCCAGCTTG
CCCTGTTTGGCCTCCAGGCGCTTGCTCGCACGCAACTTGCGCATTTGAAGCGCCGCGAGG
TCGGTACGCCGCGCCTGGATCTTGCGGGTCAGGATGCGCGACTCGCGAAACTTGGATGTG
TATCGCTCAGACAGGACGCTGTCCAGCTCGAACTCAGCGTGCACCTCGTCTGCGAAGGCC
TGCATAAAAACAGCAAAGTTGCCTCGCCCCTTTTGCTCGAGCTCCTGCGCGACCTCTTCA
GCTGCATCGTCAACGACGCTCTGGATTATGTCGAGAGACGTGGTCTTGATGTGCCTCTTT
TCGCGCGCGAGTCCAGCGCTCGAGCTTCGCGGAGCGGCCGCGGGCCGCCGCATCTCCGGC
TCAGAGTCGCGTGAGT
>TRINITY_DN230_c0_g1_i1 len=618 path=[1:0-87 1215:88-111 90:112-617] [-1, 1, 1215, 90, -2]
CGGCGGCTTGCAAGCTGCGGCTAAGCTTGGCAGCATGCCGGTCGGCGAGGCGAGGCGAGA
GAGCGAGCGGCTCCAAGCGTATCGCTCGCCCCGGTCGGTCCTCCACCTGGTCGACACCGA
GGGCTCCCATGCGGTAGAACACCTGCCGGCACCGCTTCTGCTGCCACAGATGTGCGTCGC
GAATCAACTTGCCGCGCTGCAATACTTGCCCATGCAAGCGGTCAAGGAGGCTTTGCACGG
TACTATGCCAGCACTGCTCTTTGTGGTCTCGAACGCGCATTGAACGCTGGCGTTCGTGGC
TGGAGAACTGTGCGGCTACAAGACGTTGCACTGCCGCGAGTTGCTCGGCCGCCTCCCGCC
CCAATTCGCCCATGGAGAGCAGCATGTCCCGCAGCGCAACCTGGCAGACTTGGAGAAGCA
CCCTTGCCGACCCAAGCTGCCGGCGATAGTATGCTGCGCGCACACATCGCGCGACGACAG
GGGCGGCCGTGAATACGTCAACTTTGTCAAGCGCTGTGTGGGCGGCCTCCTTAGCAGAGA
CAGCCCAGTCTCGCACTGCTTTCGCCAGCGAGCCCGCCCCACTTTCCACGGCATTCACCA
GCTCTGCGCGACACAGCG
>TRINITY_DN212_c0_g1_i1 len=545 path=[1:0-108 1165:109-132 111:133-142 121:143-178 157:179-544] [-1, 1, 1165, 111, 121, 157, -2]
ACAGAGGGCACGCGGGTATCGGCGGGCTGGCTCCTGCGGGCGCGCGACAAACGCGGACAC
GGGGCGGCTGTTGGCACCCAAGGCTGGCTGGCGCTCTCGCGACAGCAACAGCAAAGTCCT
CGAGCCGCTTCGAGGGCGCTCGCGCGAAAATGCACGCCACCAACGAGGGCGACGGGGCTG
GCGGGTGGCATGGCCCTAGGAGGTCCAGCAGAGTGGGCGACTCGAGCGGTCTAGATGGCA
GGCTTGCCAACGGCGGCGAAGATAGCCCGCGGCCAGTCAACGCAGAGCCTAGCGCCGAAA
CGGCACCTGAAGCGACGCCTGCGCCCGCGCCCTCCGGAGACGCGGCAGGCGAGCAAGACG
GGCTGCAGGGTCGCGATGGTCACCTTCGGTCGGCGTTGGGGGGAAACCAAGCATCAATCC
AGTTAAGCTCGGAGGGCGCTGCATGGGCCAAGGCCGGCGGAGCCGATCCAGGTGAAGGAA
CTGACCCTTCGTCCGCTGCAACTGCCGCGGGAGACCTCGCCACGCCGGAGCTCCAGACCA
AAGCA
>TRINITY_DN252_c0_g1_i1 len=580 path=[1:0-579] [-1, 1, -2]
GTTTCGGCGACAGCAGGTGGAGCGGGCCGTCCGCGCCGCAGCGGCCCTCCTCCAACCGGG
CGAGCGCGCAACGTCTGGGACCAAGCAATCATGGCTTGGCCGCTTCGTCACAAAGTTGTT
CAGCTCCGCCAAGCTCGTGGTCCGCAACACCTTCGTTCGATTTGCCGACCCTCGCGCGCT
GGCTGGCGCAGCACACGGCGCTGTCATTTTGAGGGCGGACAGCGTCAGCCTCAGAGACAA
CTACGGATCGGACGCGCGCGAGTCGGAGCTACTCGCCACGGCAAACCGCGGCAAACTCGT
CCGCAAGACTGCCGACCTCGAAGGGCTCTCGCTCCACGTTGTCGAGGACGCTGCCGACCT
TGGGCTCGGGAAGCCTGTACTCGCGCCCTTTACACTGAGCGTGGACCTCTTCCTTGACCC
TGACAACCTCTCGCACGAAATCAACGTGCACAGCGGCGCTCTTAGCATCGACGACGTCTC
CGTCGATCTCATTCAATCGCTTCACTCCTTTGCGTCCTGCGCGCTGGATTTTGAAGCTTG
GGTCTCTCGGATGGACAGGGCTTTGCGGTTCGAAGCCGCA
>TRINITY_DN233_c0_g1_i1 len=328 path=[306:0-327] [-1, 306, -2]
TGCTCCACAGCTCTGTTCTGACGGCACGCAGGACGAGCGCATCGCGCGAGTGCAGCAAAA
GGAACGTCAAGCGCATCGGCATCCCGGCATTCTCGAGGGCCTCCTCGAACCGATCGGTCT
GGAGCTGCATTTCCTCGCAAAGGGCCACAAACTCGGCCTCGCTCGTGATGCGCAAGCGAC
TGGGTGCTGCAAAGGGCGGATGCTGCGCTTGCCCGTGCGCTTGGCGCTCATTTTCGAAGC
GAGACTCGAAATGGTCCCTAGAATCAGAGACCTCTTCCGCAGCTTCGCTTATCGCAGTGC
GCAGCTCGCCCACGGCTTCGAGGCAAAG
>TRINITY_DN286_c0_g1_i1 len=252 path=[230:0-251] [-1, 230, -2]
TCCCAGCGGAACGCAGTGCTGCCCACGCCGAGCTCGATCCACTGCTTGGTGCTCTTGTTG
AAGATGAAGGCTCGAGAGTCTACGTCGAACCAGAACCCGTCGTCGCTCGAGGTCTCCATG
TCCTTGTGCTCCTCCAGGTCGTGGTCCTCCATGGAGAGGTCTTGCGCCTTCCTCTCCATC
TCCTCCAACTTGGAGGGCATCAAGGAGGCCTCAAACGGGAGCACGTTGCCCGGGCGCCGG
AAACTGCCCTTG
>TRINITY_DN236_c0_g1_i1 len=1245 path=[1:0-168 2705:169-192 171:193-306 285:307-346 325:347-607 2706:608-631 610:632-984 963:985-1026 1005:1027-1244] [-1, 1, 2705, 171, 285, 325, 2706, 610, 963, 1005, -2]
GCGTTACCAGTATCAACTTTGGCGTCAACTCCGATGGGACAGCGCGGCTTGTGTCTGTTG
GCGCAGACGGCGTGCTCGCAGAGTATGACCTCGATCACAGCTCTGTCGTGGACGGCGTAC
TGCTGGTCGCCCCAGCGAAGAAAATTGAGCACGGCGCTTGCTTCCCGACTTGTTGCCTTA
TCCAAGCAGCCTCGAAAGGGGCGCGCGAGGACCTCGTCATCACAGCAAACAACGAGTTCA
AGTTCAAAAGCTTCAACGCCAACAACCGCGTCTGCAGGCGCACTGCGCTTGGGCCAACCT
TCGGAGGACCACTGACAAACCTCGCTGTGCTTCGAGACCGCGCCTCAGAGGACTCGCGCC
AAGCGCCAAGCTTTCAGTACCTTGCATACTCTGCGGACGAAAAGGTTATCGGGCTCGTCA
AGCTCCCACTGGACGGGAATCCATACAAGAGCATGGGCCTGATTGCGCATCCAGGCACGA
TCTCCGGCCTCGTTGTGTCCCACGACGGCCGCTTCCTCATCTCGGCAGGCGGGGACGACA
TGACCGTCAACTTGTGGAGCGTCAACACGTCGGCCCTCGACCAAGCGGGTATTCTCGCTG
CAGCGCAGACTGTGCCCGGGGTGCCAAAGGGCCTAATCCCCTACTTGCCCCTCTTGGACG
GCGATGCCGATGGGCCAGGCGAGCTCTTCGAGGAGATTGTGGACTACTTTTACTACGCGC
AGCTCCGCTGCCAAGGCGAAGAAACCACCTCACCGCGCCGGACAGAGGGATATGTTCCGC
TTGCCGAGGTCCCCAACCTCATGCGCGCACTCGGGTTTTATCCGACCGAGCACCAGATCG
AGGACATGTGCTCCGAGATTCGCTACGCGGAGTTTGCCACGACGGCGCGGACGGTGGACG
CGGTCAACCTCGAGCAGTTCATCCGCTTGTATATTAACCACCGCCCGGTTCTAGGCGTCT
CGCAGGATCAGATCGCCCAGGCTTTTGCCAGCATCTCGCTCGAGGCCGACGCGGACAGCC
CGGACGCTGCACCGTGGAAGTGCGTCAAGAAGCTTTTGCAGACGCGAGGCGAGGCGATGC
CGCCCAAGGAGCTAGAGAGCTGCCTCACCATGCTCATGGGCCACAAGAGCCTTGCAGCGC
TCAAGCCGACCCACGCCATGAACGCGACGCGCTTCGCAGGCGACGTTCTGGGCCTGCAGG
TCGTCTCGCCCAGGTCCGCATCGCGCCACAAGTAGTCAAGAATAA
>TRINITY_DN249_c0_g1_i1 len=246 path=[983:0-194 1155:195-212 2013:213-245] [-1, 983, 1155, 2013, -2]
CGGAAACCGCGTCGGCACGGCGCAGGCGCACCCGCAGGCAGGCCGACTTGCCGGAAAGCG
GCGGCTGTGCAGCGAGCGAGAGCGCTTGGGTGCATGGGGGATGGAGGCCTGCCGTTTGGA
TGGGGCGCTAGGTTGAATGCCGTGCCACCAGAAGATCTCCCTGGAGCGCCGCCGAGCTCG
GCTCGAAAGCAGACAGAGCTTCCCTCGGGCTGGACGGCGAGGACCAGCACCGCGCCGCCA
GTGGAA
>TRINITY_DN249_c0_g2_i1 len=869 path=[2115:0-58 1155:59-76 1173:77-102 1199:103-117 2290:118-141 1238:142-174 1271:175-221 1318:222-868] [-1, 2115, 1155, 1173, 1199, 2290, 1238, 1271, 1318, -2]
ACGCCGTGCCGCCAGAAGACCTCCCTGACACGCCAACGAGCTCGGCTCGAAAGCAGACAG
AGCTTCCCTCGGGCTGGGCGGCAAGGGCCAACGCCGTGCCGCCAGAGCAAAGCCCGGCGG
AGCCAACCCCGCAGCAAGCTTCACTCCCATTCGGTTGGAGCGCGAGGCTAAACACTGTAC
CACCTGAGGATCTCGCTGGAACGCCGAAAAGCTCGGCGGCGAAGCAGGTTGCACCGCCGG
CGGGCTGGACGGCGAGGACAAACGCCACCCCAGCTCCAGCTGCTGAGCAGGCCGTCGGAG
CTCCGCGGCCAAGGGAGACCCCGGCTCCCGACTCTCGCACAGACGTTATTGTGGCGACAA
GGATCCACTTTAGCGAGAGCTCAGAGGAGTTGCTGGACGCCGCCAAGTTAACGCGCTTTG
TTGAGAGCGCTTCCGCTGCCGCAAACGCGATTGCCATCGCCATTGGCGCGAGCGGCGCGA
CCGTCGCCGAGCTCGAGCGCCTTGCCAACGTGCTTGGGGCGAAGTTCGACATCGCTGTCC
ACGTTGTTCACGTCCAGCCGTGGGGCAAGTTCGTCCCCGCCTTGAACGCATTGGTAAAGT
GTGCGCAGCAACTCGGCTTCGCGAGGATCTGCATGCAGAGCCTCGAAGTGACGACCACAC
CCAGTGTCATGCGGTGCCTCTGCGCCCAACTGCAAGACGGCGATACGCTGGTGTGCGGTG
CAGCGTTTTACGAAGACCACAAGTTCTCACCAGGGCGCCTGGCCATCGACGGCCGAACCT
GCCCTTGGAACACGTTGGCGGTCTGGGATGTCAACAAGCTTGCGCTGACGGGGTTCGCGC
TGATCGCAGAGGGGCGGCCCGCGAGGGGG
>TRINITY_DN240_c0_g1_i1 len=667 path=[645:0-524 1147:525-666] [-1, 645, 1147, -2]
TGCCGCCTTGTCTGGTGTGTGGCGCGCGTCCACCTTGGCCATGTGGCGCCGGCAGGCTTT
TGGTGGACAGCAGCCACCGCCATGGCCCTTGCCAAGAGCAGGTGCAGGCGCGTGTCAGTC
AGTCAGTCTGCCTGCTGACCTTTTTCGTCGCGCCTTGGTGGCTTGAAGTTGAGCTTGCGC
AACTCGAACTCGCGCACCAAGTGCCTCTGGCGACCAAGTGCCTCTGGCGCAGAACGGAAC
ACTGTTGAAAAACAGCCAGCCAGCGCCCCGAGCAGGCGCATAGCATACGTCAAACCCCAA
TCATCAACCGGAGTTCCACGCAGAGTGCCCATCAGTAAAAGATATGAAGCTACTTGCTAC
CGCCATGCTGGCTGCGGCCGTGGTCGCCCGCGAGGCCACAGCCGCAACCGTGGTCAGCAC
CGAGGTTTTTGGCATCCTCGAGGTGATGAAGGTAACCGGCGCTGTGCCACATGCGACGGG
CAGCTCGCTCTCGGCGGACAAGCGCACGGTGTACTTGTTTACCGACGACAAGCCCGCACA
GCCGAGCAACACAGTCTGCGCGACGCCGACGTACTCGACGCCGGAAGACCCTGCGGGGCC
GTGGCCTCTGGTCTTTGTCGAGGACCTGACTTTGTCTCCAGGCATTCCAGACAGCGCCTG
TACATCG
>TRINITY_DN213_c0_g1_i1 len=349 path=[327:0-140 445:141-348] [-1, 327, 445, -2]
CCTGCCTGCCAGCCAGCGCGCGGCGATGATGGGCGGCTGCGCGCGGCTCGCGCTGCTGGC
GGCGGTATGGGCCCAGCAAGCGGCGCTCGGGAGCACGCAGGCGCCGTCGATGACGCCTGA
GGACTACGTCCCGCCGCCCGGGGTCGCGCCGTCGTTTCATTACGAGAGCGAACACCTTAT
GGCGGCCGCGCCTGGCGTCGCGCCGTCTGCGGAGCGGGACATCGTCCCCGGAGCTTCGCT
TAAGGACGCCGAAGACAGGAGCGAGATGGTGTCCACGATGACGCTCTCCCCGACGCCCCT
GTACAGCGGGTTTTCGAAAATCGACTCGCGGTTTGACACCGACGAGGAG
>TRINITY_DN370_c0_g1_i1 len=294 path=[272:0-293] [-1, 272, -2]
GGCAGGCAAGCGAGCCTGCGTGGCGTTGGCTGTCTGCTCAGATGGCGGTGGAATAGGTAA
CATCCTTGGCTTTACGTCAGTGAGGTCCAGGATCGGTCATGCTTGAAGCTCTTTGGAAGG
CTCGACCGCGTCGTTCCTGGAGCAAGGCATCCGCCTCGCAAGCGCCGACCGAGACCGCGC
ATAGGCCTCTGGACGCAAAACTCGCACGGCTAGCACAGCGAGCAGGCAGGCGGCGGCGAG
GCCGCCAATGACACCGCCCGCAATTGCTCCACCGTTTTTGCACGGCTTGGTGGC
>TRINITY_DN336_c0_g1_i1 len=478 path=[456:0-251 935:252-275 709:276-477] [-1, 456, 935, 709, -2]
TTTGAGGAAAACGGTCTCCAGCGTGGATTGTTGGAGCGCGTAGTCTGCAAACCCCAGCTC
GTCTTTCGTCCCCTCAAACGCGCGCAGGAATGCAGCCAGCCGCTTTGGCGCGTCCCTGTC
ACCGACGGCTATGGGCGGAAGAACCACAGAAACGAGGCCTGGGCGCGACACGTCCGGCCG
GCTTGTCCCATCTGGGGCGTGCGCCTCGAGGTAGGCCGCAATGCGTTGCTGCGCCTCTGC
CGTGGCCTTGATGTTGCCCATGTCCTTGACCAATGCAGTCATTTGGTAGCCAGAACCGAA
CTTGGATTTGAGCCTCAAGCTCGTGCCGATGGCTTGCACCCTGCCGTGGCTCATGACCGC
GATGCGGTCGCCGAGACAGTCGGCTTCCTCCATACTATGCGTGGTCAAGAAGATGACCCG
CCCTTTCTTTGCCTCTGCGATCATATTCCAGACCTGTCTGCGCGTAAGCGGGTCCATG
>TRINITY_DN362_c0_g1_i1 len=322 path=[300:0-33 311:34-91 369:92-321] [-1, 300, 311, 369, -2]
ACTGCGTTCTGGTCTTGGCCGAAAGGGCTTGCCCTGAAACTGCGCCCGACTCGCATCTAT
GCTGTTCAATCAAAAGCATACCGGGACGGAAGGGCGAATGATCGGCGCTGCAAACGCAAC
AAACTCGTCGAGTTCAAAATAGCGAGGCTCTTGCTCGTCCTGCGTGGCAACGCGCTCTAG
ACTCGCCACGAGGTCGCAAAAGTCGGCGGTTGCGTCGTCGTCCACGCGCTTGCAGCCAAT
AGACATCAAGCCGAATTTGGCCTCCTGAAACCCGACTCGCCCGGTGGCGTTCGGATCGAG
TGCCCGGAAGAGGCGTGGGGGG
>TRINITY_DN355_c0_g1_i1 len=531 path=[1:0-125 1017:126-202 181:203-530] [-1, 1, 1017, 181, -2]
GCCCCTCGCCGAGCCCCGTCTTCACTGCGCTCTTCGACATGACGCCGACCATGCGTGTTT
CGCGCCGCGTGCCGCTTTTGCGTTGCGAGTAAACGACTTGGCCAGACCGCTGGAGATGAG
CTCCGCACTTTTTCCTTGCCTTTGGACGGGGCAGCCTGCAGCTGGGTCTGAGCTCCGTCG
CTTTGAGTGCCTGTCCTAGCGGCAGCACTCGTTGGCGTCGCCTTGGCCAACTTGCCAGAC
CGAATTGGCCTGACTGACTGTCTGGCCTGCCTGGCCGAGTTGGCCAGACTGTGACTGGCG
GGTCGCCGCTGCGTTGATTGGGCCTGCGACTGCCTGGCCTGGCCGAGTTGGTCTTGTTGA
CCGATGACTGACGCCCCTGGCTGAGTCGGCCCGAATCAACGCTCTGCCTGAGATGGCCGG
ATAGTGATCGGCCTGATTGACCGCTCTACCTGAGTTGGCCTGATAGTGACCGGCGGGCCG
CTGCGTTCGTTGGGCGTCTGCCTGGCTGGCTGGCTGCCTGGCTGCGTGGCT
>TRINITY_DN383_c0_g1_i1 len=304 path=[282:0-105 587:106-129 389:130-303] [-1, 282, 587, 389, -2]
GGAGCGCGACCAGCAGCTCAGCGGCGGCGCCCTGGCCCAAACTGTGACGTTTCACAACCC
GAACACGCAGCACCTCGCCGCGGCGGCAGGGGCAAGAGGAGCAGGGGCAACCTCGCACAC
CATGGGCAGCGTGTGCTCGAGGTCGACGGTAATGCACACGCGGGCGAGCGAGTTTCAGGG
AGGGGCGATCCCAAGCGAACTGCGGGCCTTCCACGAGTCCCTTTTGTCGCCGAAAAATGT
GTTTGTGGTCAACGGACGGCCCTACCTGAGGCTGGCCGTGATTGGTCGGGGCGGGAGCAG
CAAG
>TRINITY_DN340_c0_g1_i1 len=588 path=[566:0-75 619:76-362 1240:363-393 937:394-517 1319:518-541 1085:542-587] [-1, 566, 619, 1240, 937, 1319, 1085, -2]
CAGCCGCGTATGAGGGGGAGGGCGCCGGCGCCGGCGTGAGGCCGACGACAGGTTTTCCTG
GCGTCGTGCCGGCCTGGATGCAGGTGTATGATGGCCAGTCTGGCGCTATGTATTACTTTA
ATCGGTTGACGGGCGTCACGCAATGGGAGCCTCCAGCGGTGTTTCAGCCCGTGGCGATGG
TGATGGTGAACAGCAGCGCGACGGCGGCCCAAGCCGCTTCGCGTGACCTTGGCGATGGGC
TGGCGCCGGCGCAGTACGCTGCCGGACATACGCGGGACGCTGCCGCTGTCGCACAGAATG
GGGCTGTTGTTGCGCAGAGCGCTGCCGCTCATGCACACGAGGCGAGGGCGGGCGCGGCGC
AGCGTGAGGCGAAGGGAAGCGCGGCGCAGCGGAGGACGGCGAAAGCGCTCGGGCCCTTGG
CGAACGCAGCAAGGGCTAGGAGCTGGAGCACGAGCAGCACCAGCACGTTGACGTCCGCGC
CCGCGCTGCAAGGCCCCAGCGCGCCTGGGCATAGTGTGTCTCGCTCAACGAGCGACGCGA
CGTACGACCCCGACGACGAAGCCAACACGAGCGACGAAGGGTCCGAGA
>TRINITY_DN363_c0_g1_i1 len=265 path=[1:0-128 509:129-152 131:153-264] [-1, 1, 509, 131, -2]
AATTAAAACTCATAACAGATAGTCCATGGATCACCTAAGTCTTCTCGCTTCTCTCTCTGA
CTCAAGAAGTGTCAGGATGTCTCCTTCTCTGACGGGCCCCTTCACATTACGGATAATGCA
TCGAGTGTTGTCATCCAGAAACTCAACTTTCACCTGAGTACATTGGCCCTGGGATCCAGT
TCTGCCGAGCAGCTTGGTTACTTTCGCCAACTTCTTCGATGTCTCATCCATGATTACTAC
TCAAATTTGATTGTATAAAGTAGTG
>TRINITY_DN347_c0_g1_i1 len=211 path=[189:0-82 249:83-117 284:118-210] [-1, 189, 249, 284, -2]
GCGCAGGCCCTGGCCGCTGCCAGCTTGCTGCTCCGTGATCCACCGCCTGGCTGCGGTGCT
GCTTTGCTGGCTGCGGTGCAGCTCTGCTGACTGCTGTGCAGCTTGGCTGGCTGCGGTGCT
GCTTGGCTGGCTGGCTGCGCGGCTGCATCCAGGAGGCTCAAGGAAGCGCGCTCGGGCCCC
GGCGGCTTGGGCGCCGCGAGCGCGGGATGGA
>TRINITY_DN377_c0_g1_i1 len=264 path=[242:0-46 266:47-55 703:56-79 299:80-166 386:167-183 483:184-207 427:208-263] [-1, 242, 266, 703, 299, 386, 483, 427, -2]
GCCCGCGCCTGGGGCACCCCAGGCGCCAGTCTCCAGGTTCGGTGCTGCGACAGGGGTCGC
CACAGCACCAAGCCTTGACTCCGAGCACCGCGCAGACGCTTCGCAGCATGCTGTGCGCAG
ACCGACAAGTTTGGGCCGCCGCATGGGGCTTGGGGTCTCCCAAAGCGTCGGGGCAGGCAG
GGCCCCGCAACCAGCAAACGGCCCGCCGCCCCTTGCCGGGCAGGACAAGTGGCACGCGCA
ATCGGTATCTAGCTCGCGCGGCAA
>TRINITY_DN304_c0_g1_i1 len=297 path=[1:0-145 124:146-190 169:191-207 687:208-231 210:232-296] [-1, 1, 124, 169, 687, 210, -2]
GCGCAAAACCACCCGCTCGCTGGTGGCACTCCAAATGCAAAATCGCGCCTGTTTTTCTCT
GCGACGAGATCGATGTTGATGCGCTCGCGACAGCCGGCGATCGACGCCTCTGCTGGCGCA
AGCGCGCCGACCTGCTGCTCTGGACCGCGCGGCTTGACTTGCTCGATCCGACGGTGCACG
GGGGCGCTCCTTGGCCGAGAAGGCTGGACGCTTCGGGAGCGTGCCCTCGTTTGATCAAGA
AAATGTGCTATCTGTTTTGTGCTTGCTGGAAATGGACGACGGGCTGCACGCGGCTGG
>TRINITY_DN335_c0_g1_i1 len=226 path=[204:0-108 290:109-155 337:156-157 339:158-225] [-1, 204, 290, 337, 339, -2]
GAACGAGCGAGGGCGCTGGGTGCAGCAGCAGGGCGCGGCAGCGAAGAGGCCCAGGGGAGG
AGGACCAGGAGGAGGGAGGATGAATGTGCTCGACTTTGGACCGCCGCTGTTGGCGGCGCT
CGTCCTGGCCGTCGTCGCGCTGCAGCTGAGGAAGAGGAGCCTCGCCGGCGCGGGCGGCAA
GGAGGACGGCGTGGGAGGACAAGGCGGCGGGGTGGACAAGGAGAGG
>TRINITY_DN386_c0_g1_i1 len=293 path=[1:0-212 565:213-236 215:237-292] [-1, 1, 565, 215, -2]
ACTGCTGCTGCTGCCGCTCCCATTGCTGCTGCTACTGCTGCTGCTGCTGCTACTGCTACT
GCTGCTTGAGTCGCTCTCAGACCTCGCTCTGCCCCTCCGTCTACCTCTTGCCTCGCTGGC
CAACGGCGTGGCCCCTACAGCCAATACATCGCCGACTTTGCCCGTCTCGCTCAGCTCGTC
AAGCTCCTCGCTCCTCGACGAGCTCGAGCACGACGTCGCAGTGGCTCCTTCGGCCACCCC
GCTCGTGCTCTCGTCCTCGCGTCTCCGTCCCGGCGCACGCGGTCCGGTGCATG
>TRINITY_DN326_c0_g1_i1 len=428 path=[1:0-333 312:334-358 337:359-427] [-1, 1, 312, 337, -2]
GGTCCTTTTCGATTGCCGCGCAGGCGTGGCTATTCGTCACCCGTGACTCTGGCTCTGGGG
CAAGGTCTGCTTTCTGCGTTGCAGGGCCCACGTCGCTTGGTTCGGCAGCGAGCTTGTATT
CGAAGAATGCGTCGCTCGTGCCCACCAAGTCGATGGCTGACGCGGATGAAACTCGCTTGC
CACATTTGAAACCGAGCTCCAGACGAACCGTGCGCGGCCATGAGCGCGACTTGGCGGCGC
GCATTGCCGCCGTGGGCTTGGCGCCATGCAGTCCCCTCACGTGGCCAGACCTCCCTGCTT
TGCCGGGCGGCAACAAAAAATCGTCGTCCTCCTCGTCGTCGCTCTCGATTTCGTCCTTGC
TGCCTGCCTCCTCGCAAGTTGGGCTGCCGTCCCGTGGCAGAGGCAGGCCAGCGGATCCCA
GCGCCTCA
>TRINITY_DN393_c0_g1_i1 len=318 path=[1:0-169 148:170-205 184:206-206 185:207-258 237:259-317] [-1, 1, 148, 184, 185, 237, -2]
TCGATCGCGTCCGCACGCACGTCCAGGCTCTTCTGGACATGATCGACGAGTCCAAGAAGG
AGCAGCTCAAGTCCGAGAAGCAAAAGGCCAAGGACAAGGCTTCCCGATCCAAAGCTTCTG
GCGGCGGTGGGCATTTCGGATCTCCAAGTATGAGCGGGGGTGCATTCGATGTGTCTTCAA
GAATAATCCAGCTCGGATTCAATCCTCGGTCAGCCCCCATGGCGCCGCAAATGTCTATGG
CGCAGCCAGGTAGAGTTTCGTTTGGCAGTGCAATGCCGATGATGCGGGGCGGCGCATCTG
TGAACATGATCAGAATGG
>TRINITY_DN393_c0_g1_i2 len=309 path=[1:0-169 670:170-211 184:212-212 712:213-249 237:250-308] [-1, 1, 670, 184, 712, 237, -2]
TCGATCGCGTCCGCACGCACGTCCAGGCTCTTCTGGACATGATCGACGAGTCCAAGAAGG
AGCAGCTCAAGTCCGAGAAGCAAAAGGCCAAGGACAAGGCTTCCCGATCCAAAGCTTCTG
GCGGCGGTGGGCATTTCGGATCTCCAAGTATGAGCGGGGGTGCATTCGATTGGTTTCAAG
ATAGGCCTTTAATCCAGCTCGGATTCAATCCTCCGCCGCCAATGTCAATGGCGCAGCCAG
GTAGAGTTTCGTTTGGCAGTGCAATGCCGATGATGCGGGGCGGCGCATCTGTGAACATGA
TCAGAATGG
>TRINITY_DN334_c0_g1_i1 len=248 path=[1:0-163 547:164-187 166:188-188 548:189-212 191:213-247] [-1, 1, 547, 166, 548, 191, -2]
TCTACTAAAGTTACGTATCTGCAGCGAGGCCCTGCCAAAACACAGCGCGCAGGGCACAGC
AGCGCTGCAGGTGCAGAGGCAGCGCCTGCTAAAGCGCGGCACGTTCACCACTCGCCCCTT
GTGGCCTTTGCCATTTGTGCGGCCTCGCTAAACTCCTCGCGAATTGAGCGGTACAGAGGC
TTGAGGAACTTTTTCTCAAACCCCTGGACGAAGGGGAGGAGCGCTGTTGGCGCTGGCGAG
CCGTGGGG
>TRINITY_DN338_c0_g1_i1 len=369 path=[347:0-254 579:255-296 621:297-368] [-1, 347, 579, 621, -2]
TGGCAAGTTCGCCGCGCTCACGAACTTTGTTCGGCTGCCACGCCAAGTCTACGACCACCA
GATGAGCGAGATTTTCCGCAAGTCGATCAGCATTCGGCTGCTCAGCCAAAACCAAGTCGA
CATGCACGCACACCTGCAGCCTTTCTTCGACGAGCGAAAGCGCCAAGACAAGACCGTCGA
GGCGATGAAACGCAAGGACAAACGCGACCAAGAGATGTTTTACCAGGAGATGCGCGCCCG
CCGTGCCATGACCAAACGGGCCGAGCTCGAGTATCTGAACGACTGGAACGCGAAGGGGAT
CGGGCTCTGGGTCGCAAATCAGCGCCGCCGCAGATACGTCAATGACGTCTACCGCAGGCA
CGCCAAGCA
>TRINITY_DN385_c0_g1_i1 len=438 path=[416:0-437] [-1, 416, -2]
GTGTATTCGAGGGGGTCCACGTCACCAGGAGACTCTGCCAGCGAAACGGGGCCAGGGTCC
AACGTGACTCCGTTGTACGTCAGGACCACGTCGAGCTGCCCACTCGTTGTTGGCTTGAAA
AAGCCCTTGAAAACCCCAACCGAAAAGAACGAAATCTCGACGGACTCCAGCGTGCTGCCG
CCGCCAGCGACCACCTCAAACGCTTGCTCGTCCGCGGCGGTTCCAGCGGCCCCGCCAGAA
CTGTCGTTGGCCGTAATAGTGCACTCCACGGACTGCCCAGCGGTGGCAGTGGCAGGGCAC
TGGAAGGAGGTCATCGTCGCGTTCACGTCGCTTGCCCTAACCGAGACGGACGTAGACGCC
AGCTCCGCTGCAGCCGACCCGTCAAAGTACTCGAGCCGGACTGTTACGGAGCCAACATCA
GAGCCCGCCGCAAACTCG
>TRINITY_DN343_c0_g1_i1 len=633 path=[1213:0-114 533:115-127 507:128-153 533:154-166 545:167-207 586:208-284 663:285-297 1305:298-321 700:322-632] [-1, 1213, 533, 507, 533, 545, 586, 663, 1305, 700, -2]
GGGGGCCAGCTCATCGACCTCCTCGCCGGAGCTCGACCTTGGCGGAGCTCGACTCGCGGC
GAGCACAGCAACGCAGCGAGACAACTAGCGCCCCTGCCTGCGCGCCTGCCTGCGTGTGTG
CTGCGCGCCTGCCTGCCTGCGCGCCTGCCTGCGTGTGTGCTGCGCGCGCCTGCGCCTGTC
GTGTTCGTTCGCTGTTCTGCTGCTCGCCGTGCAGCGCAGCAGGATGGAGGGATGCACGGA
CTGCCGCAGGGCTTGCTGGACAAGCTGCTGGTCGGCGGCTCGGCGCTTTGCGCGGCGTAC
GTCTCGTCGATGTCGCTGCTGACGCTCCGTGTGCTGCCACGTCCTTGGCATCGACGAAGC
AGGTGGTCCTCGGGGAGATCTTGAGTACGCGCGGTTGTCGTGCTCTTCCATCTCGTCGAT
GCCGCAGTTGCCGCAGTTGCGGCGCCGATTGGGCCTTGAAGGAAGGCCCGTCGGCGCTCT
CTGCGCGCTCTCACGCTCGCGATGGCCGGCTGGCTGGACAGCTCTCCCACGTGGGCCGCA
GGCGGCCGAGGTTTTAAGGGCCTCGATCGATCGTGACGACGCGCATCAGCGGGCACGGGC
ACAAAGCCGGGGCCTCCCACATTTCGGCGATGT
>TRINITY_DN396_c0_g1_i1 len=427 path=[1:0-40 19:41-66 947:67-90 69:91-201 948:202-225 204:226-426] [-1, 1, 19, 947, 69, 948, 204, -2]
TTACTTTCGCAGTTGTTACCCGCGGCGGTCGCCTCGAGTCGGCGACGCTGGGGGGACTGC
AGCTGGCGGATTCCTGCCGCGAGCTTGTCGCTCCTCTGTGTGCCGAGAGTCTAACTACTC
GTGTTGTGACCTGGCCGTCTTTCGTCGCGCATGGGCGAGGATCACCTCTTCGTCACCTGC
GTTTGGGTTCTGCCTACTTCCGCGCGAGAACGGGAGGTACTGAGCGCCAAGCACGTACCC
AGCTGTGAGGTGACGCTGTGCTCCACGGCGACCCGCCTGGCGCCAGGAAACGGGAAAGAA
GGCTGGGGCGCACAAAACGAGAAGGTACAGCACTCGGCCGCTGCAGTTCTCCACGTACGG
GAGACGAAAACGGGAGGTACAGAGCCCTCTCAGTCCTAGACGGAGCTTACAAGTTGCGCT
GACGCCG
>TRINITY_DN388_c0_g1_i1 len=1047 path=[1025:0-55 1058:56-481 1484:482-526 1529:527-622 2203:623-646 1649:647-1046] [-1, 1025, 1058, 1484, 1529, 2203, 1649, -2]
GTGGAGACGACCTGGTCGTTAGAGGACGACTTCGACGTGCTCACCGACGGCGAGCGCATG
GAGCTGGCGTTTTGGGAAACTGCGGACGCAGGCGCCCGCGAAGATTCTCCGTACATCGAG
GACGCCATGCTGCCGACCATAAACAGGATCAGCGAGGGCGAGGCGAGGGACAAGGCCCTG
CGCAACTTTCGCCACGAAGTGGGCATGCGCTGCTTCATCCGTGTCAAGTTTGAGCACTAC
GACAAGTCGTTCCAGACATACCTCCTCCGGGTTGATCGGGTTGGCGACTACGCGGTGCGG
CTCGGCAACGGAAACACGCTGCGGGTGACGATTGGGACGCGAAATGGGGTTGTGCGCAAG
ATCAAGCTCCTGAGCGCCGTCTCGGTGGCCAACCGAACGGGCGAGGACGTGTGGCTTGCG
CGCGAGTGCGACGGGGACGCGTTCCTGCAGCCGCTTCCTGTTCTGAAGACTGTGTTTTGC
CCTTTGGTCATGACGGACACAAAACTTGCGTTCAACTACGAGGTACGCACTGCCGCAGTG
ATAACCGGCGAGCCCTCAGCCGCTGTGCCTGCGTCGCGCTCGACGCTGCACAGTATTAAC
GAGTCCGAAATGGACGAAGGCGAAGACATGGCTGGCCTTGACTCGCGCGGCACTGCCAGC
TTTGGCGGCAGCTTCCAGCCAGGGTCTGGCGCACTGCTCTCCGTACACCTGGACAAAATA
CCCTTTGAGGGTGATACCTATGTGCTGCGCGTTGGGTCGTTCATGTGCGCGATAGAGTAC
GAGTTTCTCACCCTCGAGTCGATGGCGGAGTGCAACTTGGCTGGCACGAACACAGACGCG
ATCACCATGAGCAAGATCAGAGAGCTGCGCCCCAAGTGGTCCCGTGGCCTCTCGCAGCGC
TTCCGTTCTAGTGCGCATAACTTGCGTCGTCTTCGCAAGCGGCACGAGCGCTTGCGCACC
TTGCGTGCCGTCCAGATCGTGCTCAAGCCGATGTTTTCCATCTTCAACAACCTGCCCATT
TCGATGCTCGTGATGCCCATCGTACAA
>TRINITY_DN348_c0_g1_i1 len=287 path=[265:0-150 393:151-286] [-1, 265, 393, -2]
TCGGCGTGAGCGGCCACACAGTGGTTGCGGGCGCACCTGGCGCGCTGGCCCAGGCGCCGA
TCGGCAGTGGCACCGCCAAGAACGCGTACTACAACGAGGCCAGCCTTGAGGGCTTCCCGC
AAGGCGGATCTGCGTACTTTATTGACGCGAACGTGTTGCATGTGCGGTTCAAGCAGGTCG
AGTATGTTGTTCGCGAGAACCACCTGACGCTCCCAAGCCAGCACAATCGGATCTTAATCC
AGGTGCAGCGCGATGGCAACTTGGGGAGCACCTTGCATGTCGCATAC
>TRINITY_DN356_c0_g1_i1 len=619 path=[1:0-200 1241:201-224 203:225-618] [-1, 1, 1241, 203, -2]
GGGCCTGGGCGGCCGCGGACGCCGCCGTGGGGCTGCTACGGACGGGATTTGAGGACGCGC
AGTGGGCATGGGCAGGCTGTGGAGGTGGACCGCAGCTGCGTCTGCTGTGGCGCTCGCTGC
CGTGGCGGCGGCGAATGACGCACCTATCGTGACGGTACCGAATGGAGCGAGCTGGAGCAA
CCTGGCCTTTGGGTTTGGGGATAACGGGCTGCAAGGCAACGACCTGCACAACGGGACGCG
CTTCGTCGTGGTGGACCTTGGAGCGGATGAGGAAACCGTGCGCGACCTCGGCCTGCGCGG
CCACGTCGTGGTGTGCGTGTTCTCAGCGGGCAGAGTCGAGCCGCGCGACGGCATCGATTT
TGCCGACCTCAGCGACTGGGCGCACCTGGTCAAAGGCGGGGAGCCGCAGGTGGGCGCCTT
CGTGGACGTGCGGCAGACAGAAGATGTCGAGGCAGCCGTTTCGACTCGCATGCTCAAGGC
CCAGGCCATTGGATGCCAAGGCGTCATCCCGCGCGACGTCGAGTGCCAGAACGACAAAGC
CTGCTGGCAGGTGCTGAACCGCAAGAGCCGAGCCTCCGTGGCTGAGGCGCAACTAGAGCT
CAACCTGTGGATGGCGCGC
>TRINITY_DN321_c0_g1_i1 len=399 path=[1:0-89 801:90-113 92:114-398] [-1, 1, 801, 92, -2]
AATGAGGTGCATGCAGAGCAGCAAACTGGCCGAGAGCACAAACGTGCGGTAGTACCGGAC
AAACTGCTTGAGGTACTTGAACAGCCGCGTGATACGCAACAGCTTTGGGATTTTGAGCCA
CTTGAGGATTTTGAGACTCTTGCGCGTCGTCTTGTCAAACGAATCGCCAAGGATCAACTC
GAACGGAATGGAAGCCAAGATATCGACGAAGAACCAGCTGTGCAGGTAGTGCTTGGCGAT
CTCCGTCGTGTCCTTGACGTGGATGCCGTGGTGGATAAACCCCGTTCGGAAGTTGAGCAC
GATGTCGATCCAGAACAAAACGTCCAGAAACGTTCCGAACGCCTTGCTGAACTCGATGTC
GATGAAAGCGATCGTGACAGGCAAGCTGAAGCACAGGTA
>TRINITY_DN366_c0_g1_i1 len=921 path=[1:0-131 110:132-203 182:204-920] [-1, 1, 110, 182, -2]
GCAGGTCTCCAGCGACGCACCTGCACCTCCCCAGCAGCACCAGCCGCGGCAGCAATATCG
TCAGGAGCTGCGCGGTCATGCCACCCCAGGTCAGTTTCAGAAACCCTACGAGACAGGGCG
CTGACGCTTTTCTCAAACGCTTTCGCTTTTGTAAAAAATACGAGCGTCAAGGCTTGAACA
CCACTGGCCTCTTCTCCTCCTTGAAGTTGTTCCTGAACAGCCAGTGACCGCCTGTGTAGT
ACTTTTCGGTCGCGTTGCGCGACCAACTGAGCACGCTACGGTATTGCGTCCCAACGTCTC
GCAGGCGGCGAAAGCGACGCAGATAGGCCACCGTGGTAGACGATGTACTGGTGACGACGC
CAACGAAGAAGTTGGACCTGGCGCCGATCTCAAAGTCGATGACCGCACACTCTATGCCGA
CACAGTCTCCGCCGTACAGGACCCCGTAGTTATTGTAGGTCTCGAGTGCTGTTTGATTCT
CGCGGTCGCTGAGAACAAACAACGGCAATTCCTCCCCAACGACTTCCTGCTCGATTTCCA
AAAACGTGCCCTTGGATGCGCTGCAGAGCTCGAGACCAATACCGTTGTTGAACTCGGTTT
GCTTGCGTTCACACGCTCCGTTCAGGTTGCGGAGGTGTACAGCCGCGAAAGGCTTGTCCC
CAAACTTGTCCGCCACGAATGCGGCGGCCTTGTTGAAAAGGTCAGCGCGCGCAAATAGGT
TGCGGTAGAAGTTTGCCTCGCTGAACGCCGCATCGACCCCGTGGGCGTAGAGAGCGAGCC
GGAAAAGAATATAGCCGCTTACCCCAACTGCGCGCTTGTTCTTGGTCACCCTGACGAAAC
TCTGCTGCAAGTCCTTTTCGCGGATGTCGCACCCGTACCACCTCTTGCACCAGCGCTTCA
CGGCTCGCCCGTCCTGGGCGT
>TRINITY_DN397_c0_g1_i1 len=317 path=[295:0-205 637:206-229 502:230-316] [-1, 295, 637, 502, -2]
AACCAGCGCCGGGCACGATGCGCAGGCCGCGCTTAGGTCGGCAAACGACGCGGCAAGTTC
ACTTGAGGCCGCGGACCTCGCCGAGCACCTGCGAGCTCTGAACGCGCGGCTGGAGGCGAA
CGAGGCCGGCTCGGTCCAGGTCCGCCTCGCTGCGCTAGAAGCGCTTCTGCAAGCTAAAGC
CGAGGAGGCAGCGAAACGCGCTCAAACCGAGGTTGACGAGTACAAGGCAAAGCTCGAAGC
AGCAAAGGCCGATGCGCAAACTGGACAGGCGAAATGCATCAGAGAGCTGCAAACGACCAT
CGAAAAGTTGCAAAAGG
>TRINITY_DN394_c0_g1_i1 len=305 path=[1:0-304] [-1, 1, -2]
TGTCGCTGTACAACCACGCCGCGATCTGGAAGGACCGCCCGGAGATGTGGCCGCAGGGCT
TCTTCGCCAACGGTACGTCACGCTGCCTGATAGGGATTTTGCGCTGGTTTGTTTGCTGCC
GGCTCTGCGCTTTGCTAGGTTTGGTTGCTGCTGGCTGGGTGACAGGGAGGAAGGACATTG
CGCGCGTGGGCTCGCGCTCGGCAGGTGTTTTGTGAAGGCCTCTGTGTGACCCCCCTTTTG
GGCGGGCTTTGGAACGGAATGGGGCTGGCGGTCCCGCGGTTGCGCGGCGCAATTTGTGCC
TCGAA
>TRINITY_DN398_c0_g1_i1 len=247 path=[1:0-73 52:74-246] [-1, 1, 52, -2]
GTTCGAAAGGCAGCGGGCGTCGCGCCGCAAGAGGCGCCCGACGCCGACGTTTCGGCAATG
AAGGCGGCTGTGGCAGCACTGCAAGAAAAGTTGGAGAACGACTTTTCCCTGAGCAGCGCC
CAAAAGTACGCCGTGAAAAAGCAGCTAGCTCGAGAGCGCGCCGCGCTGCTGCGCGCAGAG
CGGGCCGCGCGCTGAGTAGTGGGTACATTTGAGTAGTCTAGCTAGAAGAAAAGAAACAAA
AGCGATT
>TRINITY_DN323_c0_g1_i1 len=898 path=[1:0-116 95:117-163 142:164-175 1945:176-199 178:200-307 286:308-337 316:338-349 1946:350-373 352:374-897] [-1, 1, 95, 142, 1945, 178, 286, 316, 1946, 352, -2]
GAGAGTGAATCACCAAAATCTCGGCACGCTTCAAACTTTGGTTGTGATTCCGGATCCTTT
CGGGACCAGTCTGGGGCCTCTTCAGCACGCAGCTCCGTCGAGCGCAGAGACGCCCCGTCA
CAGCCCAGCCTATATAATTAGAGATTGAGCAAGTATCCTGCCACTGTCTCATACGCGGCA
AAGGTTATCGCCTGGCCCGCAAAAACGCGCGGCACACGCGCGCTGAGGCCACGGTAGAAA
CCCGAGAGCCCGCTGGCGGCAAAGATCTCTTTCGTAACTTGTATAGTGCCGCCCTTGTTG
CCAGCCTGCTGCACATTTTTGATGACGTCAACCGGGTTGTTAAAAGCCACGGATAGGCCT
CCGACGGTACCACCAGCGAGCATGAAAATGGCCACGTTCTCTTGCTGTCCGCTCGCCTTG
ACGAGGAGGTCCTTGGTAGGTTGGTAGGTCATGAAGCGAAAGCCCACGCTCGAAGCCTGG
CGAAGCACGCAAGGGACAAGCCCGACAAAGAGGCCTGCGACGCCCTCCTCTGCAAGGATG
ATGCGGGTTGTGCCGAGCATCGAGTTGAAACGTTTCGGACCCTCCGAGTTGGCTTCGGCC
TGGCGGAGGACCTTGAGGCGCTCGGTGGGTGTGGTCCAGATGGCCGCTTCCATGGCCCCA
GCGCCGAGGCCTGACACGAGGTTAACAAGAGAATCGTTCCGCTTGGCCGCTTCGGGCCCA
ATCGCCATGGTCGTCAGGTCCTTGCACTGCGAAAAGCCATAGAACCTGATCGCCGCCTTG
GCCGAGGTCTGCGTTAGGAACGCCGGCATCCCGTAGTAGAGCGCCCGAGCGCCGCCGTGC
TGACCGGTCTTGACGAGGGCGTCAATGGGGCCCGAAAACTTGCCCGGATTAATTTGCA
>TRINITY_DN323_c0_g1_i2 len=889 path=[1:0-116 1907:117-154 142:155-166 1945:167-190 178:191-298 286:299-328 316:329-340 1946:341-364 352:365-888] [-1, 1, 1907, 142, 1945, 178, 286, 316, 1946, 352, -2]
GAGAGTGAATCACCAAAATCTCGGCACGCTTCAAACTTTGGTTGTGATTCCGGATCCTTT
CGGGACCAGTCTGGGGCCTCTTCAGCACGCAGCTCCGTCGAGCGCAGAGACGCCCCGCTT
TTTCTACATTAAAGATTGAGCAAGTATCCTGCCACTGTCTCATACGCGGCAAAGGTTATC
GCCTGGCCCGCAAAAACGCGCGGCACACGCGCGCTGAGGCCACGGTAGAAACCCGAGAGC
CCGCTGGCGGCAAAGATCTCTTTCGTAACTTGTATAGTGCCGCCCTTGTTGCCAGCCTGC
TGCACATTTTTGATGACGTCAACCGGGTTGTTAAAAGCCACGGATAGGCCTCCGACGGTA
CCACCAGCGAGCATGAAAATGGCCACGTTCTCTTGCTGTCCGCTCGCCTTGACGAGGAGG
TCCTTGGTAGGTTGGTAGGTCATGAAGCGAAAGCCCACGCTCGAAGCCTGGCGAAGCACG
CAAGGGACAAGCCCGACAAAGAGGCCTGCGACGCCCTCCTCTGCAAGGATGATGCGGGTT
GTGCCGAGCATCGAGTTGAAACGTTTCGGACCCTCCGAGTTGGCTTCGGCCTGGCGGAGG
ACCTTGAGGCGCTCGGTGGGTGTGGTCCAGATGGCCGCTTCCATGGCCCCAGCGCCGAGG
CCTGACACGAGGTTAACAAGAGAATCGTTCCGCTTGGCCGCTTCGGGCCCAATCGCCATG
GTCGTCAGGTCCTTGCACTGCGAAAAGCCATAGAACCTGATCGCCGCCTTGGCCGAGGTC
TGCGTTAGGAACGCCGGCATCCCGTAGTAGAGCGCCCGAGCGCCGCCGTGCTGACCGGTC
TTGACGAGGGCGTCAATGGGGCCCGAAAACTTGCCCGGATTAATTTGCA
>TRINITY_DN378_c0_g1_i1 len=235 path=[1:0-108 473:109-132 111:133-234] [-1, 1, 473, 111, -2]
TCGCGCCGTCAGCGAATTCTTGCACGCCTTCACCACACTTTTCCCCCCGGACAAAGTCCC
CGTGGTAGGTCCATTCAGCCGAAACGCGCGTGCCCCGGCCTGTAATCTCCCCGTGCGCAA
ACTCTCCTTCATAGAACTCGTTGCCATCGCGCCCGAGCGCGAGCCGCCCTTGCCCGTGCT
TGAGCCCGTCCACCCAGTCGCCCACATACCTGAACGACCCGGCTTCATACAGCCG
>TRINITY_DN372_c0_g1_i1 len=250 path=[228:0-223 429:224-249] [-1, 228, 429, -2]
GTTGCGGGCAGGGACTGGTTGGCTGGGTGACGGTGGTGGTCCTCTGGCTGGAGGTGCGCC
GCTCGATTGTGCAGCTCTGCCCGAGGAAGGCACAACGCCACACCGGCCCGGGCCCACGCG
GGACGACCAGACGCCTGAAAGGGACGGTGCACGGCCGAGCCGAGGCTGCTGCTGGAGAGG
GAAGCGGAGGGTTGATTGGGCGGTGGCCTGGGCTCGGTCCAGCCAGCCTGCCAGCCTGCC
AGCCTGCCTG
>TRINITY_DN310_c0_g1_i1 len=532 path=[1:0-531] [-1, 1, -2]
GTCGGCGGGGGCCCCGACGCCGACGGCTTGGACGACTCTGACGCGCCAGACGTCGAGGCA
GCTGCGGCCCAGGCTGGGGCGGCAGAGCGCGCCGGGCTTGTGGAGCGCCCCTCTGCAGAC
CTGCGGCAGCTGGAACGCGAAGGGCGCTGTGTTAAGCTGTCCAAGTTGCGCAAAGTGTTT
TCGACAGCGTCTGGTGCTCGGAACGTCGCGGTCAACGACTTGGACCTCACCATGTTCGAG
GGGCAGATCTTTGTCCTGCTCGGCCACAACGGCGCTGGGAAGACGACAACGATCAACCTG
CTCACCGGCCTCATTGGGAAGAGTGCTGGCTCGGCCAGCATGTACGGCCTCGACACGGGG
CAGGACATGGACGAAATCCGGCGCTCCCTCGGCGTTTGCCCCCAGCACGATGTGCTTTTC
CCGGAGCTGACTGTGCAAGAGCACCTCGAGTTCTTTGCTCGCCTCAAGCGCGTCAAAGAC
GTCCAAGCGGAGGTTGACAAGCAGATCGCGCAAGTCCAGCTGGCGGAGAAGC
>TRINITY_DN344_c0_g1_i1 len=385 path=[355:0-41 757:42-65 398:66-368 701:369-376 701:377-384] [-1, 355, 757, 398, 701, 701, -2]
GTGCTGGCGGCCCGGCTGGGCAGTCGAGTCGCGACTCCGACAGCACGCTTATTTTGGAAA
ACTACAAAACTGTGCTTCCTGGGTGCACGCTGCACCAGTCGCGTCATGTGCGCCGCTGAC
GGGGCCTAGTAGCCGTCTCCGCACGACGAGGCTACCGCCGAGGAGCTTGGACCTTCTCTG
AGTGAGCGCCCGTTCCGTCGCAGGGCCGCCGATTCAACGAATAAACAAAATAATACCCAA
GTTGCGAAAACCGAATTGCCTGTGCGCGCCCCTGGAACCTGACTAAGCAAACGGGTTCGA
CTCGTTCCGTTACCCCTGGAGCGGAGGGCACTGGCTTCTGGAGAGACAGCCATCCAGCCA
TCCAGCCATCCAGCCATCCAGCCAT
>TRINITY_DN354_c0_g1_i1 len=763 path=[741:0-285 1619:286-309 1028:310-663 1382:664-720 1439:721-762] [-1, 741, 1619, 1028, 1382, 1439, -2]
CGAGGCCAGGCAGGCGTCTTGCTGGCGCGCGTGGCCGCCTGCGGTGAACGCCTGCGGCGC
GAGAGGACGCGGGAGTCTGGGTGGCAGTGTGCGGCTGGCTGGCTAGGATGGCGACGAGGC
CCAGCGCGGCGGAGCAGGTGGCGGCTGTGGAGCGCGCGGAGGAGGCCGCGGGGAGTGCGC
TCGAGGAGGGGCTGCGGTACTATGCTGTTTCTATGGTGTGGTGGCGGTCGTGGCTGGAGT
TTACGGAGGGCAAGGGGCCCGACCCCGAGGTCGTCGACAACTCGGACATCACCGAAGCCG
ACCAGGACGAGGGCGGCGAGCGCGTGCTCAAGGAGCGCGGACTCATGGAGGGACGCGACT
ATGTGCTCAAACCGAGTGGCGTCTGGGAGCTCCTCAAAGAGTGGTACGACACAACGGACG
AGATCGGTGGCCTGGCCGTGCGAAACAGCAAGGGCGAGGTCTACGTGGACATGTTCCCCG
TGCGGTTTCACGTCTACTTGGCAGGGCCTAGCCACGAGCAGGCCGAGGCCCGCGACAGCG
GGCTCCCACAGCTGGTTATCCCGCGCTCCGGGAAAGTGAAGAGCATCGCCGAAAAGGCGC
GCAAGCACATCAGCTCGGTGGTTGCACCTGACGCAGAGACGCGGTTCTGGGTCTGCGAGG
GAGGATCGTCCGAGTTCAACCTCGTCCGAGACGACGTGTACCAGGAAGAGGTGCGCGACG
TGCTCACGGGCCTCGGGACCTGGAAGCTGCTCGTCGAGGTCAG
>TRINITY_DN317_c0_g1_i1 len=472 path=[1:0-276 255:277-301 280:302-471] [-1, 1, 255, 280, -2]
ATCGGTAGCCCATCCTGCTTTGCGCAGAGGCTTTTCTTGTTGCCAAGCGGCAGAATGGGC
CAAGGGACGAGGACGTGGGGGCGGCCTGCACTTGCTCGGTTTGCGAGCCCGGCACGGCCC
CGCAGGGCTGGTGATGGCAGAATGGGCTTGCTTGTTTGCTGCGCGTACGAGACTCTCCTG
GGTCTAGAGGCCCTGGCCGCTGGCGAGAAACGTGGGCGTGGGCGTGGTGTTTTTTCTTTT
GAGTATTGTCAGGACCCCGCGCGGCCAGGAGTGGCAAAAGGCAGCGCGGCTAAAGGGATG
ACGGGGGCGGCGCTTGCGAGACGGCCGCGGCCTTGACCGCTGCTGAGGGGTCGCGCAAGA
CCGCGCGGGCGTTGGTGAGCACCGCCTTGTCGCTCCCGCGGGCCCGTGCTTTGAAAAGCA
CGACGCCACGGCCGACGCTCCCCATGTCCACGATGAGCGTCTCGCCCGGGTA
>TRINITY_DN318_c0_g1_i1 len=245 path=[2:0-26 2:27-30 2:31-34 5:35-41 12:42-42 13:43-77 48:78-244] [-1, 2, 2, 2, 5, 12, 13, 48, -2]
GGCAGGCAGGCAGGCAGGCAGGCAGGCAGGCAGGCCGCGAGACTCGCTCGGGAGAGGCCG
CTGCGGGCTTCTTCGGTGGCCGGGCCCAAGGCCTCGCTCGCGTTCGTGTTGCCAGCGAGC
GCTATCTGCTTTTTGGGGTTGCTTGTTTTTGGGCTGGAAGCGCTCGCCGGACACGCCATT
GCCACGCCCGGCGCGCGGGCGTCAACGCGGCTGGCTGGCGGGCGGGCGGGCGAGTGGCTG
GCGAG
>TRINITY_DN312_c0_g1_i1 len=294 path=[272:0-128 591:129-152 402:153-293] [-1, 272, 591, 402, -2]
GCGACTCTGACTCTGGATCTAGAGCACGCCGCCTGTGGCCCCTGCTTCGGAAAGGCCTCG
GACGGCACCGGTGGCAGCGCTGCGGGCGAGGAATTCGCCAAAGCGCACTACGAGCAGCAC
ATGCGCGTCACCGGCTTCGTGGAGCTGAGTGGGGTCGGCAAGGTTTTTGACAATCGCGCG
GAGAGCACGACGCTGTGCCTCGGGATGCGCGACCACAGTTGGGGCCCACGCTATTGGCAG
GCGACGCCTGGGTACAGGTGGATCAACGGCGCCGTGGGCCCTGATGTTGGCTTT
>TRINITY_DN390_c0_g1_i1 len=303 path=[281:0-162 585:163-186 445:187-302] [-1, 281, 585, 445, -2]
CAGCGCCCCACCGTCCACCGCAGCAGATGCACGTAGACAAGGCAGTTCTCGCCAGCCCAC
CGGCCAAGCCAGCCCAGCCGTCTCCGCGGCCAGCCGCCACCTTTCGGCCCAACAGATCAG
CAGAAAGATAGCCCTCTGGAGTTGCCGTCGAGGACAACTCGGCAGACCCGCAGCGATCCG
CTCCCGCCACTCCCGCAGCGATCCACACTCGCACGCCCCGCGCCTCCTCCTGCTGCTGCT
GCCACTGCCGCTGCTGCCACTGCCACCGCCACTGCTGCTGCTGCTGCTGCTGTTGCTGCT
CGG
>TRINITY_DN360_c0_g1_i1 len=405 path=[383:0-404] [-1, 383, -2]
GGAATCAACGATCATTCAAGTTTTTAGAATAGGTCCTGCTCTAGCTAGCTCTGGCGAGCG
AGACTGCCTGACAACTAGGGGTCGCCCTCTACCTGCGCAAGGGCCGAATCGATGACATCG
AGAACGACCTCGTATGAGACGTCCAATGCAGTGCAGACACTACGCGTCTCTCGAAACGAC
TGCAATGCCGTCTCATAGACCGCCACCGACGACGTTGACGTGGCAAGCAGCCGGTTTTGA
AGGTATTCAACGCCGGAAGGACCAAAGTGCAGGAACGCAAAGCCCTCCTTGTGCACGAGC
GTGGGCCATCGCACCCGCACACCCCGGCGCGGGTTGAAGACAGAGTCCACAACATAGTTA
CACCGCGACAGGAGCGCAGCCACGAGGAGCTCGCGAAAGTAGCCG
>TRINITY_DN302_c0_g1_i1 len=754 path=[1:0-146 125:147-473 1612:474-497 476:498-602 1611:603-626 605:627-753] [-1, 1, 125, 1612, 476, 1611, 605, -2]
GGGCCAGGGCGCCCACGGCGGAGCCGGGGCCGGCGGGGACGTGCGCCTGACTGCAGGCTC
CTCTTCAGAGGCGGCTGGCGGTCGTGTCGTTCTTCGCGCTGGCTTGAGTGCCGCCGGCCC
GGGTGGGGACGTTCTGCTCTCATCGGGGGCGTCCACGTCGGCCGGTTCTGGCGACGTCGA
AATTGGGTCGCACGACTCCGCCCTGCTAAGCTCGGGGCAGATTGTGCTTCGCAGCGGCAA
TGCTGCGACCCAGTCAGGCGATGTCGTCTTGCAAACTGGTGCGACTAGCTCTGGTTCGGT
GGGCTCCATCTCGCTTCTTGGCGGCTCCTCCACTGGGGCCGCCGTTCCCGGCGGGGGCAT
CAAGCTGCAAGCTGGTTCGGCTTCCGGGGCTGCTGCGCCCGGAGGAAATGTCGAGCTCGC
GAGCGGTTCGGCAAGTGGGGACGGGGCCACCTCCGGCGCCGTTCGCATTGCTTCTGCAGC
CGGAACGGCGTCCGGGGGCGTAAGTCTGCAAACCGGAGCCGCGTCTCAGGCCGCCTCCGG
GGACATCACGCTTTCGACGGGAGATTCGAGCACGTTCACGCCCGGCAAGATTGTGCTCCG
AGTCGGTGCTGCCCTGTCGCGCGACCACGGAGGCGATATCGAGCTGCACGGAGGCCTCGC
CACTGAGGCCACCCGCTCCGGCGGCGCCGTCATGCTCAACGCCGGCGCTGGGATGCGCGG
CGGCGCCGTTCGACTGCACGGCGGCCTGGCCTCC
>TRINITY_DN381_c0_g1_i1 len=350 path=[1:0-294 273:295-301 663:302-349] [-1, 1, 273, 663, -2]
CGGGCTCCTCAAACACGAGCTGTCGGTACCGTGAACGGCGCCTTGCCGGCGGGGCGAGCG
CGGTTGGCGGGGTTGACCCGCTGGGGGGCGAGCCTTTGGCAAAGCTCTACATTAGCCAGG
AATACAAGGCGTATATCCTCGAAACCGAGGGCAAAGCGCGACTGCCAGAATATCTCAAGT
GCGACAAGCCGCCCACGCCAAAGTCGACGTCGCAAGTTTGAGTCTCTGAGGCGGGGGTGC
GAGCGGGCTGCTCACTTTGTAGGCAACAGCCAGTGCTGGTGGCACCCGCGGCGGTCGTGC
AGGCTCGGCGCAGACGAAAGTGCCCTGATAAGAGAGCTATTTCTTGAAAG
>TRINITY_DN381_c0_g1_i2 len=330 path=[1:0-294 273:295-301 280:302-329] [-1, 1, 273, 280, -2]
CGGGCTCCTCAAACACGAGCTGTCGGTACCGTGAACGGCGCCTTGCCGGCGGGGCGAGCG
CGGTTGGCGGGGTTGACCCGCTGGGGGGCGAGCCTTTGGCAAAGCTCTACATTAGCCAGG
AATACAAGGCGTATATCCTCGAAACCGAGGGCAAAGCGCGACTGCCAGAATATCTCAAGT
GCGACAAGCCGCCCACGCCAAAGTCGACGTCGCAAGTTTGAGTCTCTGAGGCGGGGGTGC
GAGCGGGCTGCTCACTTTGTAGGCAACAGCCAGTGCTGGTGGCACCCGCGGCGGTCGTGC
AGACTTGGTGCTGGTGGCACCCGCGGCGGT
>TRINITY_DN311_c0_g1_i1 len=301 path=[1:0-300] [-1, 1, -2]
TGACCCACATCGTCCTTCATCGCGAGGAGTCTCTTGAACCGCTCCGGTCGAGCATCGGGC
ACAGCAATGGTCACCTCTCCGAGTCGCACGCAAGGCAAAGCAGGCAAGCATTCAGCAGCA
GCCCAGCACAGCAACGTTCTCGCAAAAGCGAATCGTCTGCCGTTGAGGCCCGCATCGGCC
GCGCCCAGGTCAGTGTCCCGAGCGCCATTCCCAGAATTCTCCGTGCACCCCGGCCTCCAC
CCCCAAAACCCTCGATAAACCCTCCACGATTCCCGCCCACAACCGCGAAGTCCATCCACA
G
>TRINITY_DN365_c0_g1_i1 len=225 path=[1:0-86 65:87-175 154:176-224] [-1, 1, 65, 154, -2]
AGCTCGAGCAGGATGGCTGGGAGGGGAGAGACGCAAAAGGGACAGACGCCTTGTTGGGTG
GTTGTTGGTCGTGCAACTTTTGCGACGGCTCCGAGCTCGCGGGGATCAAAAGCGAGCCGA
GCAGAGCAACCTCCAGCTCTGCTAGCTCTGGCTAGAGCCGGTCGCTCTGCTTTCGGGCCG
AGCGGAGGCTCCGGCTCTCGAGCTCAGGCGTCGGCGCTCGTCTCG
>TRINITY_DN353_c0_g1_i1 len=519 path=[1:0-317 296:318-357 336:358-358 1121:359-382 361:383-518] [-1, 1, 296, 336, 1121, 361, -2]
GGGGGCCGCTGGCGTAGGGCGCGCCCAGCGGCGGGGCTTGGGCCGCCCGCACGGGTCTGC
CTCGGTGGACGGCTCGGTCGAGGTCGGCCGGACCGACGCCTTGCTTGCCGAGCAGGAGGA
CCTGTTCGGCGAGTACCTCGAGCTTTGGATCCAATTCGGCCAGGTCACGCTCTTTTCGAT
GATCTTCCCGCTCGCGGCCGCCTTCGCGCTCGTCAACAATATTATCGAGATCAGACTGGA
CGCGTTCAAGATGCTGCGGACACAAAAGCGCGGCATCCCGCAGCGCGCCTCCGGGATTGG
GTCCTGGCTGCAAGTCTTTGAGGTGATGGGCTACATCGCTGTCATGACCAACGTGGCGCT
CGTTGGGGTCATTTTCATAAAGAGCGAGCTCGCTGATGTTTACTTGGCGGGCTGGTCCTC
CCCGGCGCGGGTCGTGCTGCTCGTCTGCGTGGAGCACGTTATCGTCGCCGTCAAGTTTGC
GCTTGCGACGCTGGTGCCCGATCACTCGACGGAGGTGCA
>TRINITY_DN307_c0_g1_i1 len=206 path=[1:0-205] [-1, 1, -2]
GAGGGGGGCGCGGGGGCCGAGGAGGCTATGACTGGCGAAAGCACCTGCCGAAAGGGCACC
CGGCGCGGTCCGGGGAGGCGCCAGGCGAAGGTTTGAGCCGCGACGCGTTTCGAGCGAGCC
ATATGCAGGACAAGCAGCAGAAAGCGCTCGACGACCTGGCGCGGCTTGGAGTGGATGTCG
GGAGCAAGTGGCTGCCGTCGGAGATC
>TRINITY_DN345_c0_g1_i1 len=636 path=[1:0-125 1324:126-149 128:150-386 1323:387-410 389:411-635] [-1, 1, 1324, 128, 1323, 389, -2]
GAGGCTGCGCCCAACCTCGTCCAGCACAGTTGTTTTGCTGCGGTTCGCAAAACTGAGCTC
GATCGGATGACGCGTGGGGCCGGAACGCAAGCAAAGGCACAGCATGCTTGTCGGTGGGAT
TACGTGTCCGCACGAAAAGACCCTGACGGACCCCCGCGGAAGGTGGGCGAACAGCTGCGT
CTCCACGTCCGCCGTCGGCTTCATCGTCCCTCCTGCGAGGATCACAGCGTGTGCCTCCTC
GACGACTTGACGAAAGTGGACGCCTGGGTTCAGCATTACGTATTTGAACCTGCTCGCTCG
GCCGTCCCTTATGATCATGACTTTGCCGTCTTTGTTGGTGTTGCATATCCCTTCGAGAAA
GGCTTTGACTTGCACGACCGGGCTCGATCGCGGCTTGCCTGAGGCAGACACCGCGTCCGT
GTTGCTGTTGCCCGACGCTGAGTTTTCCGCCTTGCTGTCCCTGCCAGTTGTGGGCTGCGG
GGCCCTGACGCGGCGCTTTGGGCCCGCGCACGATGTGGCTTGCAGGGAGACAGTGCCTTT
CGGAGCCAAGTACTTCGCCGCGAATCCGGTCAGCTTGGCGCAGAGACGCGACGCCTCCAA
GTACTCGAGCACCTGGAAGAGGTTGATCTGATCGAC
>TRINITY_DN391_c0_g1_i1 len=399 path=[1:0-327 746:328-340 344:341-363 309:364-398] [-1, 1, 746, 344, 309, -2]
GAGTCGTGCATTGGCACGTTTTTCGCACGCTGGCAAACGCCGTCGGCGGCGCTCGACGCC
GCCCCGAGCGACATGGAGGCGGTGCTTGCCCCATTGGGGCTCTTCAACAACCGGTATCGC
TCGGTGCTCGAGCTTTCAAAGCGGTTCCTGCTCGCGCCGGCGTTTGCGCTCGACCTGGAC
GAGAACAAGGTCTACGGGTTCGGCGAGTTTGCTTTCGACAGCTACCTGATCTTTGGCAAG
GGCCTGGGAGCAGCGATGGTCCCCAAAGACAAGAACCTGCGCGCTTACTGCGCCTGGGCC
AAGCAGGCCGCAGCCGCAAAAAGAGCAACAGAGCAAAATAGCGCAGCCGCAAAAAGAGCA
AAATAGCGCAGCCACGAAAAGAGCAACAGAGCAAAATAG
>TRINITY_DN391_c0_g1_i2 len=389 path=[1:0-327 306:328-330 309:331-365 344:366-388] [-1, 1, 306, 309, 344, -2]
GAGTCGTGCATTGGCACGTTTTTCGCACGCTGGCAAACGCCGTCGGCGGCGCTCGACGCC
GCCCCGAGCGACATGGAGGCGGTGCTTGCCCCATTGGGGCTCTTCAACAACCGGTATCGC
TCGGTGCTCGAGCTTTCAAAGCGGTTCCTGCTCGCGCCGGCGTTTGCGCTCGACCTGGAC
GAGAACAAGGTCTACGGGTTCGGCGAGTTTGCTTTCGACAGCTACCTGATCTTTGGCAAG
GGCCTGGGAGCAGCGATGGTCCCCAAAGACAAGAACCTGCGCGCTTACTGCGCCTGGGCC
AAGCAGGCCGCAGCCGCAAAAAGAGCAAAATAGCGCAGCCACGAAAAGAGCAACAGAGCA
AAATAGCGCAGCCGCAAAAAGAGCAAAAT
>TRINITY_DN352_c0_g1_i1 len=536 path=[514:0-171 1075:172-195 687:196-535] [-1, 514, 1075, 687, -2]
GCGCCGGGACGGAAGCTTCTGGAAGCGATCGCGCGGCGGAAGCGAAAGACCAAGCGGCCG
CTGGCCTGGAGGTCGCCGTGCTCGAGAGGGAGGGCGCCGAGCTGCTCGACCAGCTCAAGA
CGCTGACGGCGGAAGAGGCAGCCGATGCAGCCGGCATCGACGCCGTGCTAGAAGAGACAC
GCAGGGTAGACGAGCTGGCACGAGCTACTTGCAAGGCACTCGAGGAGCTCGACGGGCTAG
CAAACGGGTCCGAAATAGCAAGTGAAACTGCGCCGCTAGAAGAGGAAGCCATCCTGTCCC
TCGCTCGGGCCGCGGACGCCTCGTCAAAGTCAAAGTGGGCTGCTTCCGAGCTCCCAGAGA
GCACAGATGGCCCGCAAGCTTCAAAGAGTGAGCAGACCGCCCTCGAGAGGGAGATTGGCC
AGTTCGTGCGCATGGCCCTCGAAGCGCGCCTCCTAAACGAGGGACTAGAGGAAGACGTAA
GTCGCGCCGTTCAAGGTGCGACACTAGACAAGGCCACGCTGGCGAGAATCGGCAGC
>TRINITY_DN322_c0_g1_i1 len=382 path=[360:0-183 767:184-207 545:208-381] [-1, 360, 767, 545, -2]
GGACTCGGTTCTGTCACGTGGTTCTAGGGCGGGGTCGGCGAGCTCAAATGGAAGCCGGCC
AAGTCGTCGCCTTGTCAGCCGATCTGCGGTGAGGCGAGGCAGGCAAGCCACAAAGAGCGA
CCAAAGCGCGACAGAGGTCGAGAGCAGTGATGAGGCCGACAACGGCCTTGAACCTTTCAG
TGGACTCGAGGACAGCAGCGGCGATTCTGAGCTGGACGAGGAGGCCCGCTCTATTGTTAG
GGATGCAGCACAGCGCGCCGCTCTCCTCATCGTGCAGCAGGCCGAGCGCAAGCTATTTGG
CTCTCTAACGAGCCAGCCGCCAACGCCAAGGCCAGAGCTGCGCGCGCTGCGTGGCGTTTC
CGCTGGCCTTGCTGCAGCTCCT
>TRINITY_DN357_c0_g1_i1 len=354 path=[1:0-227 697:228-261 240:262-353] [-1, 1, 697, 240, -2]
CGCTGCTCCGTTGAAACCAAGGGAGAAGACTCTTGGTGGTTGCGGCACAGCATGGTTGCG
GCGTCCAGCAAGGCCCGGAGCACTGGGCCAGGGATTGCGTGCTGCCGCGATAAAAGCGAG
CGTATCGGCTGCATGCACTTGGCGCGCTGAAGCCCATGGCTGTCGAGGCGGCTGTACGAG
CCGCTTGCGGCGCACAGTCGAAGGACGGCATTGAGAGGCATCGGGGAGGTCCCCTTTGAG
AGCTCCTTGGCACATTTTGCGGGGCCGGTCTCGCGATCGACAGGCTGACCGTCGGCGGTC
GACAAGGATGCAGAAGCCCTGGCCTTCACCGGAACAATCACGGTGCCGTTGCAG
>TRINITY_DN382_c0_g1_i1 len=312 path=[290:0-234 502:235-311] [-1, 290, 502, -2]
TCGTCCTGGCCGGACACGCGCAGCACGGCCGCCTGCGTCTCAGCGAGCTCGGCACGGACG
GTCTCGCCAAGCTCAAAGAGCTGGGCCTGCACCGAAGCATCCGAGGTCGGGATGAGCTGG
CGCTCGTAGTTTTGCACAATCACCGGGTCGGCCTTGGCGAGGATCATGGCGATCAGGTCC
AAGAGCTCACGGAACCAGGGCCAGTCAGAGTACATCTCGTGAAGCGTGTCCTGCGAGCCC
TCCAGGCTCAGCCCCTGAGTGACCCCGAGCCAGGCCGGCAGATGAAGCCGGATCTGCGAC
CAGGCGAAGATG
>TRINITY_DN392_c0_g1_i1 len=201 path=[1:0-200] [-1, 1, -2]
ACGCTGATTGGGTTCGGCGACCAAGACTGGATGGCGCGCGACATCCACGCTGCGCACGAG
GCCGCGGTCCGCTTGCGTAATGCCAAGGTGCTCCGCATTCCGGGCTCGCACCATGTGTAC
CTCTCTGGCGACGCCTTCGAGGACCCGGTCATTGCTTTCCTCCAGGCGTAGTAGTTAGAG
ACAACCCTACAGTTTCCCCTG
>TRINITY_DN313_c0_g1_i1 len=486 path=[1:0-204 951:205-228 207:229-485] [-1, 1, 951, 207, -2]
TGTTGAGCAATGACATCCGGAGCTTTTCCTGCTGCTCCCAGATCTCGCGCTGGCGGATCT
TGGCCTCGAGCTCGGCGATTTCCTGCAGCTCCTTCTTGTCGAGAACGTTGCGCGGTGCCC
TGCGCGAGCGTGCGTTGCCCTTGATCTTGTTGATGCGCTTCTTCCAGGCGGCCTTGCCCG
AGTTTTTCCAGACCTCGGCCACAGACGCCATCAGCTCGTAAAGCTGCCGTTTCGTGTACA
GGGCGAGTGGCTCCAGCGCGTGCATTCCCATGCCCTGCAGGAGCCCTGTTGCATCGACGA
GTTTTTGGTGCTCGAGCGAGTTCAGTTCCGGGCCGCCGGGGCAGAGGGCGTCAATCAGCG
GGTGCGGCAGCCCGATGGGAAAGTTCTCGTCCTCGGGCACACGCAGAGCGCGCGCGTTTC
CTGGGCGATCGGAGGCAGCTCCCTGTGGGCCCGGGCTAGCTGACGCATGCTCGGACCCGT
CGCCCG
>TRINITY_DN375_c0_g1_i1 len=394 path=[372:0-393] [-1, 372, -2]
ATGCACAAAACTGCAAATGAACGTGCCGACGACGACAAAGACGACGAGTTTCCGGTAGAG
TACTTACCGACGATTTGGCAGCCGAGTCGGCTGTGCGCCTGTCTTTCACTGGTTGCCGGC
CCCGGAAGGCTCGGCTTCGCGTTGGACTCTGCTTGGTTGCTTCGCGGCTGCAAGGGCCTG
GCCGTTGGTGCTCGGCGCGGTCTTCCTTCAGATTCTCAGTTTCGCATCCAGCGCGAGTCG
AACTGTGTTCTTCTTCTGGTGCCCCTTCCAAGTTCGTGGCCGAACCCTTCTGGACTTGCT
CATCCCGACGCCCTCCAGCCGCAGCCAGCCCCAAGCTCCAGCGCAGGAGCCCCGCTCGCT
GTGCCCCCCTCGCTCGCAGGAGGAGCAGCGGGCG
>TRINITY_DN389_c0_g1_i1 len=366 path=[1:0-134 113:135-176 155:177-365] [-1, 1, 113, 155, -2]
GACTCGCAAGCTCTCAGCCACAAGAACAGCCTTCGAAAGGCGGACCCAGCGCTCCAGGAT
CGCTGCTGTGCGCTTCTTGGCCAAGTTTTCAAGCCGCTTTTGCTCCAGTGCAAGCGCTGC
GTCGCGCGTCACCTGTGCGAACCGTTCCGCAACGACAATCCCCTCGATCTTTGGCAGCTG
CCTACCGTCTCGGCGCTCGAAGCCCACAAGCGCGGGCGCGTAGTCGATCCCGAGCTGTGC
CGCAGCGCGCCCTGCGCTTGCGTCGCGGATGTGCACCGCGCCCTTCGGGCAGAACGCCGG
CGTCCACAACTCGACATTTCCAAAGCTCGACTTTGGCACAGTCCCGTCCTCGCCGATGGT
TGGTGC
>TRINITY_DN300_c0_g1_i1 len=633 path=[1:0-237 1269:238-261 240:262-632] [-1, 1, 1269, 240, -2]
ACAACCTCCATCACGCACAGGAGCGCAGAGACAGCAGCAGCAGCAGCAGCAGCAGCCGCA
GCAGCGCCAACAGCAGCAGCGCCAGAAGCGCTGGACATCGGCAAAGCAGACGGCCCGCTC
GCTGGGCTCCTGCGAGCCTGCAGGTCACGCGGTGAGCGCCAGCGCGGGCTTGGCGTTGGA
GGTGTCGCGCGAACGAACGTAGGCACAGGTGTGTCGGTCGAGGCGAGCGCGACGGGCATC
GATGATGAAGGGCGGCACAGCGTTTGATATCGACTGGGCTGGCGCAATGGAGACCCCCGC
AAGCCCGAGCGTCGAGGACGAGCGCAAGGCGCCAGAGCCAAGAGCAGCCTCTGACTTGCC
AACTTTGCAGGTCTACCTCCAGGACTTTCAGAGCCAGGGCCTGCTGGACTTTGGCTCGGT
GACACCGCTCAGCGAGAACACAGAGGCACATGCGTACGTGGGCGAGCTCGAGTTGGTGAA
CCGCGACGGCGCGCACGACGTTTCTGTCTCCCTGGAGCGGTTCACCAACAAGCACGGATT
CTCAATTGAGGACAGCGAGACAATCTGGAACGTTCCCGCGGGCGGATCGTGTCGCGTGCG
CATCTGCTGGCAGCCGCGAGAGGCTGGAGGGGT
>TRINITY_DN316_c0_g1_i1 len=334 path=[312:0-211 501:212-253 543:254-333] [-1, 312, 501, 543, -2]
CGGGTCGCGTCGACAGACCTTGCCTTTCGGTTCCGCGACTTTGGGCGCGCCTCTACCCTG
CGGTACTCGCTGCGCAGCTTGTTCAAAAACGCGCCGTGGATCAACAACGTCTGGATCGTC
ACGTCGGACCAGGTTCCTAGCTGGCTGGACCGCGGGATCGCCGAACGCGAAAGGCGCATC
CGTTTTGTGCGCCACGCCGACATTTTTGATTCTCCAGAAGAGCAGCTCCCGACCCTGAAT
TCATGCGCGATCGAATCGCAGCTGCACCGCATTCCTGGCCTCGCCGAGTGCTACCTGTAC
CTCAACGATGACTTTGCTCTCGCGCGCCCGCTTG
>TRINITY_DN339_c0_g1_i1 len=240 path=[1:0-239] [-1, 1, -2]
GGGCCCTGCTGGGCTTGCGCGCGGCGCTGCTGCGCGAGTTTGTGTCTGGTGGGCTGGTGT
TTCGCCAGGCGCGAAGGAACGCACTGCTGAGCTACTCGTCGATGCAAATTGCGTGGGTCC
TCGTCGGGCAGGGACTCGTTGCGTATTTGGGCGTGCTGGCGGACGCTGGGTTGCCGGTCC
GATACCTTTTCATTGCCGGAACAGCGCTGAGCATGGGCGTGGATGTGGTGTTCGTGGCGG
>TRINITY_DN369_c0_g1_i1 len=627 path=[605:0-307 1308:308-331 914:332-497 1307:498-521 1104:522-522 1105:523-548 1131:549-626] [-1, 605, 1308, 914, 1307, 1104, 1105, 1131, -2]
GCGGGATGGGGGCCTCCGCCTCCAGCAACGCGCGAGGCGAACTGGACCCGCTCGGAGGAG
CCAACAAGGAGGCGCACGCGCCAGGGGAGTATGATAAGGTGCTGGCGGGCAGGATTCTGT
GCCACTTGATCTGCTGCGAGTGCTTTTGCTGCAGGAAGAAGGAGAAGCGGGACCCGGAGC
GGGAGCCCCCCACAGCGACGAGGTGCTTGCTGTGGATCGGGGAGGACGGCGTGGGGAAGA
CTACGCTCCTAGAGCGGATGCAGCGACTCAGCACAGACCCTGGCAGTGGGTACACTTCGG
CGATCCCGGACGTGGAGCCGACAACTGGGTTTTCAATCCGCGAAATCAAGAACAGCAACA
CGATGCTCCGCATCTGGGACCTTGGCGGGTCTGAGCGCATCCGTCCGTACTGGTCAAAGT
ACCTGCCCAGGGCCCAGGGTCTTGTCTTTGTGCTCGACGGGCTGGCGTGCGCCGAGCCGG
GCAAGCTGAGCGAGTCGGTCGAGGTCTTGCGCACCTTCTTGGCTAGCGGCCGGGTCCCGC
GCTCGATGCCGCTCACGGTGCTGGTCAACAAGGCCGACGCGACTGGCGCCGTCGGGGCGA
GCGACGTGGAGGAGGCACTTGAGCTGG
>TRINITY_DN371_c0_g1_i1 len=414 path=[392:0-192 562:193-219 589:220-279 885:280-303 673:304-413] [-1, 392, 562, 589, 885, 673, -2]
CGTCGCTGACCGCGCCGGTGCGCCAAGCCTGCGAGCGCCAAGCCTGCGAGCGTCTAATTG
TCAATTTTGTCGCGTTAAAAGCGATCGCGCGTTGCCAAGGCAAAAGGCAGACCTGGCTGA
CAGTGAGCTCCTCCCTTCCTGCTCACGCACCGGCTCAGGAGGCTCTCTCGCAAGCACGGC
GCACAAGCGTCGCGAACGATGAGGTCGCCGACGATGGTTGCTCGCCGGCGAGCCACGCAG
CGCTTTGCCTCCACGTTTGCCAAGATGCACGGTCTCGGCACAGGACGTAACCGCGCGATC
TTGCTGCTGCTCGCGTGCGCGGCGCTCGCGTTCGTTGCGCTAGTTGGCACAGCGGCGAGA
CTGTACAGGGCTGCGCGCAGTGGGCTCGACACGGCAGGCGTCGGGGGAGGAGGG
>TRINITY_DN341_c0_g1_i1 len=206 path=[184:0-65 415:66-89 251:90-205] [-1, 184, 415, 251, -2]
CGACCAGACGCAGACGAGCCAGGCTCTGGACAAGCTGCACACCAAGCGGCGCGTCCTGCT
GAGCGGTACTCCGATGCAGAACGACCTTGAGGAGTTCTTCGCGATGGTCAACTTTTGCAA
CCCCGGGGTGCTCGGGACGGTGTCTGCGTTCCGGAAAAAGTACCAAAACCCTATCTTGAT
CGGGCGCGAGCCGGACGCGACCGACG
>TRINITY_DN324_c0_g1_i1 len=340 path=[318:0-27 708:28-51 347:52-129 707:130-153 449:154-339] [-1, 318, 708, 347, 707, 449, -2]
GCCACACGCGCGCGGGAAACCTCTCGGGCGGGCAAAAGCGCAAGCTCAGCGTCTGCATCG
CCCTGCTAGGGGACAGTCGGGTTGTGTTTCTCGATGAGCCTACCTCCGGGATGGACGCTT
ACTCGCGGCGATCGACCTGGAACATGCTGCAGAACAACCGCGCGGGGCGCGTTATGGTGC
TCACCACCCACTTTATGGATGAGGCCGACTTGCTTGGCGACCGGATCGCCATCATGGCCG
ACGGCAACCTGCGCTGCTGCGGGACCTCGCTGTTCCTCAAAGAGCGATTTGGCATCGGCT
ACTCGCTTACCTTCACGCTCGAGGTTTCCCGTGACCATGG
>TRINITY_DN303_c0_g1_i1 len=247 path=[225:0-137 340:138-163 366:164-246] [-1, 225, 340, 366, -2]
GCCTTGAGCTGGCCATTCTGCTGCCTGCCAGAGTGGACGCTGTGGGCGCTCGTCGTCTTG
ATGGTCGTCTGGGATCTGCTGGCCGTCCTGACGCCGTGCGGCCCGCTCGGGTACGCGATG
CGGCTCGAGCAGCAGAGGAGATGGATGGGCGTCCCGTTCGACCTGCCGGGCGGGATGGTT
TATGAGGGCTCGCTTAACGTGCTTGGTCTGATGGACCTCGTGTTTTACGGCGTACTTGTC
GGCCGCG
>TRINITY_DN342_c0_g1_i1 len=238 path=[1:0-75 54:76-122 101:123-237] [-1, 1, 54, 101, -2]
GGGCGCGGGCGGCTTGTTGGTTGGGCCGTGTCCACGAAGACGCGGCCAGGCGCGCGCTCG
CGGGCAGGAAGGGCAGGCCTGGCTGGCTGGGCGTGGAGGCTGCGTGGCCGACCGTCGCTG
GCCGGCGGGCGCGAGGACGTGCCGCACGGCGATGTCGAGGAAGAGGGCCAGACCCTGGAT
GGGCGCCGCGGCTGCCGCCGTCGTGGGCGCGGCGTGGTGCGCGAGCGCTGTCGGCGCG
>TRINITY_DN337_c0_g1_i1 len=316 path=[1:0-254 611:255-278 257:279-315] [-1, 1, 611, 257, -2]
GTGCGAGCGGTCGCGGTCCTTGCTGTCGACTCGCCCGTGACAGAGTCTTCTGAGCTGGAA
TCGCGCAGGCTCGATGCAAAAGTCCCTGTTGACTCGTTAGAGCCGCTTGACTCTCCACTT
TCGACGCTTGAGGTTGATGGCTTACGCATCACGCGATTCGTGGCGTTGTCTGGAAGTGGA
GCGTGACTCTCTGGCTCGTGCGTTTGTGTTGATTGCAGCGGAGCGGGGTGGAGCGGAGGC
ACTCCGCCCGTTTGATTGCGAGGCGGCGACGGCGCTGGCGGGAGACTTGCACGATCGTCT
TTTGACTCTCGACTTT
>TRINITY_DN358_c0_g1_i1 len=266 path=[1:0-40 511:41-64 43:65-250 229:251-253 229:254-256 229:257-259 229:260-262 229:263-265] [-1, 1, 511, 43, 229, 229, 229, 229, 229, -2]
CGCAGATCCGGGGGCGCCTAGCCCCCCGAGACTCGCGAGGCTCGGCGTCGACGGCGCGAT
GGAGCCGCCTCTACTTGGCCTAGACCCAGGTGCCTCGGTGGCCACACCGAAATCAAAGTC
TTTGTGTGCTTGATCTGGGTTGAGGGGCAGTCGGACCAGAGGTATCTCGCTGTCTCGCCG
TGCGCCGCGCTGGTATTGCTTGGCATTCGCCTCCAACTCTGCGAAGGGGTCGTCGTCGTC
GTCGTCGTCGTCGTCGTCGTCGTCGT
>TRINITY_DN333_c0_g1_i1 len=582 path=[1:0-35 14:36-260 239:261-300 279:301-461 440:462-491 470:492-581] [-1, 1, 14, 239, 279, 440, 470, -2]
CACGGGCATTGGCCCTGGCCTTGGTGGCGAGACAGCAGAGCGGTCGCCAGCCGCCGCTGA
CGAGGCCTTTGACACCTCAGAGCTCGCCGCTCCTGCTACGGCGGCGGCGGATTCGCTCGC
ATCAACTGCGGGGGGCTCAGTGCCTTGCTCGCCGCGCACGAAAGCGTCGAGCTGGGCCTC
CGTAAACTCGAGGCGCTTCTCGGGCCACTCTTGCGGGTCGAGGTGCTCGGGGAGCCCAAG
GGCTGAGTTGGTTTCGCCGAGTTGCGCATTGATCTCGAGGATCCTCTGCTGGTCTTCTCG
TGCGTTCTCCACGATGCGGCGCTTGAGCTCGCGGAGGGCGAGAAACTTTTCGTTGAAGGA
CATGCGAAGGGCCTGGATCGACTCTGCAAGGAGGATGCTCTGGCGCTGCTTTTTCTCGGC
GTTCACCTGAAGCTCGGGAGGGACTTGGTAGTCCTCTGCAGATTTGAGTTTGTAGTCACC
CATGTTGTTCATGACCCACTGGATGGCAGCTACGTCGGCGGGGTCGTCCGCATCTTCCTC
TGGCTTTTGCTCCAGGAGGGACTGCATTTGCGCCTTGCGCAG
>TRINITY_DN320_c0_g1_i1 len=220 path=[2:0-49 2:50-76 28:77-140 92:141-148 100:149-164 116:165-170 122:171-183 135:184-200 152:201-219] [-1, 2, 2, 28, 92, 100, 116, 122, 135, 152, -2]
GCCAAGGCGAGCTCGTCGTTGTTGAAAGCCAAGGCGAGCTCGTCGTTGTTGAAAGCCAAG
GCGAGCTCGTCGTTGTTCAAGTACTGCGGCGCTCCTCGCCCGCGCGATTCATGAGCTTCG
ACGAGTAACCAAGCACCTGCAAGCTCGAGAGCGCGCCGCCCGTCGTCCGCCCGCCCGTCG
TGCGATGCGCCGCCCGGCAGCCGGCCACCGCTGCGGTGCA
>TRINITY_DN384_c0_g1_i1 len=473 path=[1:0-472] [-1, 1, -2]
TTGCAAGTCTCGGACAACGTTAAACAGGCGCGCGCTGCGCGCCGCGCCGTCCAGCTGGTC
GAGGCCTTGGAGCTCGCGCTGGCGCTCGACAAACCCGACGGCGAGCCGATCCCAGAGCTC
CAGGAGCTTTGCGTCGCCTGGCCCACTCGAATCTTGACTACGCCGTGACAGCAGGTGCTT
CCGAAACTCCCGCTCGGCAGCAAACTCGGCGGCCCAAGGCCCCTCGACTTGACTGGCGAA
GTCGGGTTCGATTTCCGGCTTGTCAGGTGGCGTGGGGCCTCGGCGTGCGGCCGGTTCGCT
TGATGGGCTTCGCCACGCATGCTTCACCTCTGGTTCTGCAAGGCGCTGTTGCGACTCGTT
CTTGCGCTTTAGATCGCCGAGCATTTCTAGCGCGGACCGCGACGCCCGAACGCGGACAGC
GCGCCGATGGTCGTCGCGCGCAGCGTTCTCGGCCCTCGCTGCAGTTGCCAGCG
>TRINITY_DN325_c0_g1_i1 len=376 path=[1:0-222 755:223-246 225:247-375] [-1, 1, 755, 225, -2]
AGCTCGCAGGCCAACTCGAGGTGCTTGAGGGCCGCGTACTTAAGGCAGCGGCGCTGCGGG
CCGAGCTTCGCGCGGTTCAAGGGCGGTTCGCCGAGGAGGAGGCAGAGTTGGAGCCGTACC
GAGAGCGGTTCAAAGCTCTCAAAGCCGCGCTGGAGCAGCTCAAAAGCGTGCCCCTAGAGG
CGTGGCAAGCGGCAGAGCTGCTCCCCGGGCCAGCGCCGGGCTCGCTGTTCGACTTTGTTG
ACAAGGAAAGCATCGCAGAGCTCGCCGACGACCTCGCCGCGAAGGAAAAGGAGATGAAGC
GGTTGCACGGCCTCGTTCGCCAGGCCGAGTCGGACCTCCTTGGAACCGACTTTAAAGTGT
TCCAAGAGCTCGCGAG
>TRINITY_DN374_c0_g1_i1 len=254 path=[232:0-59 269:60-88 298:89-253] [-1, 232, 269, 298, -2]
GGGGGGTCCCCAGCTCGAGCGACTGGGCAGCAGCCAGAAGCGCCGCGAAAGCGCTCGCCC
ACGCCGCGGCGCGTCTTGAAAGCTCGCAAGCCGAAGGTGGACCTTGAAGAGGTGACGAAA
CTGCTGGCGCGCCCAGCCTGGGTGGTCGAGTGAGGGAACGGCACCACGTTTGCTCGTTCT
CCTCGCCTCGCCTCGCCTCGCCTCGCTTGCTGCTGCAGCGCGTAGCCGCGGTTCGATAGG
TGCGATCTGCAGCG
>TRINITY_DN367_c0_g1_i1 len=271 path=[249:0-270] [-1, 249, -2]
TAGCCCTGGCAGCCACGGCCACCTTCTTGTCGCAAGCACTGCGCCGTGCGCCTCGTCTCT
CAAGGCAGCCAGACCCAGCCTTCTTGCCTGCCTGGCTGCCTGAGCTGGCTGTATCTGCTC
TGCCGGTCTGCCTGATGGTCTTGCTCGCCTTGGCACGAAGAGGGAGGTAACCTGTCGGTG
TCTGGTGGTCTGGCTGGCTTGCGCTTGGTGGATCTCGCAAGAGACGGCGAGTGCCTGCCT
GCCTGGCTGCCTGGCTGCCTGCCTGGATGGA
>TRINITY_DN399_c0_g1_i1 len=202 path=[1:0-201] [-1, 1, -2]
AATTATGCAGATCGTTGAGGCGCCTTTCGGCGAGGACGAGCCGGCCCAGGCCGAGGTTGC
GGTGCGCTGCTGTTCATTGCGGCGCATCTCGGCCTCCGTGCGCCGCGCTGCCGCCGACTG
CCCCCTTTCGCGCCCCGCCATCGCGAGAGCGCGGCGCCCATCTCGCGTCCTCGCCTAGCT
TCAGATAGAGAGCATTCTTGCA
>TRINITY_DN346_c0_g1_i1 len=2211 path=[2189:0-673 4450:674-697 2864:698-1696 4449:1697-1720 3887:1721-2210] [-1, 2189, 4450, 2864, 4449, 3887, -2]
GCGTACATTTGGAGGGCTATCATCGTTTGACACTCTACTCCTCGCTACAAATGGCGTTGT
ATTAGCGTCCAAGACTGTATTTGCACTCGCTGTCTCACCTGGTGCAATGGACATGATTCC
GGGTTTGCGTGCTGCAACGCGAAGTGACACAGAGTGAGTAAATATTTCAGATCCTTCGTA
ACGGAATCGTATACTTTTAGATTTTGTGTACTTTTAGATGTATTCATGTAGGGCGGCAGT
GCGAAGGACTTTGTCCTTTAAATCACAAAGCGTCATGTCGTTCTTTATCGTCGCCTTGAC
ATGTTGAGCATTTTGCTCCAAAGCTTCCTGATACGAGTTTTCAGACGCATGGTTATCATT
GCTCGCGATTGACGGTCGCGTGATGTGCCAAAGCGCGGCGTCGGCTTTGCACATACCCGT
CGAGTTTATTTCCTCAGCGAAACACATCAATGCGGATGCTTCGTTTGCAAATCGCACGTC
CGAGACGAGTACAAGAAGCCGATCTCCTTCTACCAGAGAACGCACAGCAGCGTCGATCTG
AAACAAGAGACGCCGCGTCCAAAAATGCTTGTCAAACTGGTCTCGAAAGATGTCCGTGCC
AAGCCACTGCGCGAGCTGACGTGGGCTTTTGTTCCAGCGCGCGTCCACGGCTTCTTTTTT
GACACGGTCTTCAAACGCGTCTTCGTCAAGCATGAAAAGCTGCTGCACGACCTGCTTGAT
CGGCGCAGCGAGAGAGATGTGGAGCACCTTCTTAGAAGTGGCTTGTTTGATTATATCGAC
GGTGGTATCTTTGCCACTACCCGCCTTGCCTACCATGCCAACGATACTGACGAATTTCGT
AGACATTGTATTTGCGCGTGTTGATTGATGTTCGGGGTCTGGGTGTTTTGGTGATTGGAA
GCGAAAAATAACGGAAAATATGATATATGCATTGAAAATGTAATTGTAATGTATGTATGT
TTCGACGTATACAAGTTTTTTTGCAAAAATTGGTGCATTAGCCTCACGCCACGATCAAGC
CAACGGAGATGCGCAAGTCATAGATGTTGAAGAGTACCTACCTCGGTTGATTACTCGCCC
TCCGCTCCGACGTGGTGATGGTAGAGACACTCCGCCGTCTCCACCGCCGCCGCCAATTAC
ACCACCACCCGACAATGAGCAAGAGGCTGTTGCTTCAATTTTGGCAGAGCTATTGATCGG
TATAGCAAGGGCCAGAAGTGACTCCGCGCAACCTAGTGACCATGTACAAAGCTCCGCTGC
GCGCGCGTTACGAGCACTAACCAGAGATAACACTTGGCTGGGATTAAGAGCGATTTACTA
CAGCGAATCAACTACACCTCCTCCGCATTACGAGTGTCCTGTGTGCTGCGAGCATATAAA
GCCAGGCGGACAAGGAATACCCATCCTACCGTGCGGTCACGTCGTTTGTGCGCGATGCAT
TTTAATTCATGCTACGAGAGGCCAAATGAATTCAAATACATGCCCGCTTTGTCGGTTTGA
ATTAAGACTTGCTAGTAGTGACGAATTTGAGTTTTTTCTGTGACATCTATCTTTCGCTAA
AGTTCTTCGTCTCCAATGTTGACGCGCTTGGAAACGTTTTCGTCATCGTCATCGTCGTCG
TCCTCGAATTCGTCTCGGCCACGCTTGCTATTCTTGACTGCGCTTCCGACTACGAGGTAG
CTCAAAATGTCGCTGTATTCTTCACACACGACGTGGTCGTCAAGCCTCAGCGCAGACTCT
CCGGAACCTAGGATGAAGGCGAGGTCAGTAACCGGGGGCATGATGATGTCACTGTCAGCA
AACATAGCATGAAGCTCTTTCGACACCGTAGTGCATGCGTTGACGACCTCTTTTTGAACG
CCGCTGGTGATGTCAGGCGAAACATTAGGAAAGGTTATGATGACGTTGACGGGGTTAACG
CAACCGAGTAGAGCTGTCTTGAGCTCGTTAGACACGCGGAACGTATCATCCGTATCAGAG
ATGTTGTTGATTTGGTATTGAAGAGTCGAAGCAGCTCCGGCAATGATCTCGAGATCATCG
TCTGTGATGCTTTTCAGATCGATCTCGTAATGTTCATCGTCGTCGCTGTCTCCGTCGCTG
TCTTCGTCATCATCATCATTGTCGTCGTCTTCATTATCAACGTGCTCGATTTCGTTGTCA
TCGACAACCCAGGACCCAATAGACTCTCCATCGTCGTCTTCATTTTCGCTG
>TRINITY_DN379_c0_g1_i1 len=450 path=[1:0-316 295:317-352 331:353-449] [-1, 1, 295, 331, -2]
TTTGAAAGAGAGAGAGAGCGACTTCAAGCGTCGACGCAAGACGCGGCAGACGTTTCCGCG
GGCGAGCGATCGGACAACGAGGTGGCCATCAGGTCCAACCTCGAAAAAGCATGCCGCACG
GTAGAGGCCCTCCTCCACGTTGTGGGCGGAGCGCGACAGGATTCGCAAGCGCAGGCCCAC
ACCCTCGCGCAGATCTCGCGCGACCTCTCGCGTTCTCTCGCAAGTGCGGCGTGTTCAAGG
ACGGCGGCCGACTCGGCTCCGCAGAGGGCTATTCTCGAGGCGATGACGCGAGAAAAGGCG
ATTCTCGTCCGTGCCCTAAGTCGCGTGCAACAGCTGTACGGGTCGGATGCGAAGCATGTG
CAAGCAACCCCCGCAAGCACGGCCAGCACTCCTGCTAGGAGCGCCTTCGATCCCAGAGAG
AGTGCCCCGAGGCTTGCTTCGCCGTCCACG
>TRINITY_DN319_c0_g1_i1 len=510 path=[488:0-146 999:147-170 636:171-509] [-1, 488, 999, 636, -2]
GGGCAGCGCTGCCTTGGCTGGAGAGGGAAGCGCTTCCGGCACGCCGTTGCCCGCTGCCAG
CACCGCGTTGCTCGAGCGTGTCGAGGGCGCGCTGCGGCGCTGTCCCACACGTTCATGCCC
CACGCGCACCTGCTCGAGGAGCCGCCTAGCGCGTTCAAGAACGTCCTCCGCTTGCTCAGG
CCGCCTCGGCTTGGCTGGAAAAAGTCCAGCCCTGGGCGACCCCCGCGGGAAGACATCTGC
TCGTGCTGTTGGCTTCGCAGGGGACACCGACTGCACAGGGGATAACGACGTTGGCGGGCC
ACGAGCCGCCAAACGCGAACCATGCTGGTCCGCCAACGAGGCCAGGACGCCATAGTTCCT
TTGCGCGCGACGCCTGCCTGCAGCTTCCCCCGGTTCTCTAGCTACGAGGTCGTCATAAAA
TCCAAGCGGCCCGCCCCATGCGTCGCTGCCGGCTGCGGCGTCCAGCGCGCCCTGCAAAGC
CACACGGCCCAAAATCGCGAGCACGAGGCC
>TRINITY_DN330_c0_g1_i1 len=1320 path=[1298:0-721 1997:722-773 2049:774-1319] [-1, 1298, 1997, 2049, -2]
AACCCGGCGCCGGAGGTGTACCGAAAGGCCTTCTCGAACCTTGCCCGACTGGCTCTGGCG
GCCTGCGCTGTTGACTCGCTTCCTGGGGCCCCGTTTGCGGAGTCGTTCGCCGAGAGCGCC
CTCGCGGTGGGCATGCTGAGGTGCTTCTCCACTCGACCGCCCAGCACGAGCGGCGAGGGG
CGCGCGTCCTCGGCGGTTCGGCGACGCGGCACGTCCACTGCAGCTGGGGCTCCCACAGCG
GCACCGCAGTAGCACTCGGCCCCCATCGGGCACTCAAAAGCAGCGAGGGAGAGTCCCGAG
AGAACCGCGAGGACGGTTTCGGAGCCGCGTATGCTGGGCCACAACGCACGGCAGCACTCA
AGCGCCTCGACCGCATGCGTGCGAACGGTTGCGCACGGAAACGCCAGCAGGCCTAGAACG
AGGACGACCACGTCTTGGACCCGGGCAGGGTCAACCGGATCCAAGCTGGTCGACAGGGGG
GCGCTTGCTCTAGTGTGTTCCCAAAGGCGGAGCAAGAGCACAAGCTGTCGGACGAGCGAC
AAGGTCGTGCAAACCGAAGCGGGGGAAGGTCCCACCGCGTCTTGGAGCGCGCTCGTAAGC
GTGGAGACGACGGCAAGGCGCGATGCATCGGAGCGCGCCGAGGCAATGATGCGCTGAAGA
GCGTGCGAGGCGGCGGTCGCAACCGACCAGTCAGCGTGCAGCAGCAGCGAGGCCGGTGGC
ATGGCTTGTTTGAGGAACGACTCGCTGGGGCTCTCTGGGGCGAGCGGCGAGCACACGAGC
AGGGGCAGGCAGTACAATAGCTCGCGCAGCAAGTCGAGCGCTGCCACGTTGTGTCGCTTT
TTGAAAAGCTGCTGCTTTGCTCGGAGCCAGTGCTGGACCTGCACCTCGGCGGCGAGCTTG
TCGCGCTCGTTGCGAGCGCGAAACGCGCAAGCGGAGCCGCCTTCAAACATGTGATGCTGG
ACCGCGAGCTGCTGGAGCTCGATCACGACGCCATCCGTGGCAAGCGAGAAGACCTCCAAG
CTGCTTCGGTCGGGATCTGCCCACGCGAACGGCAGGCCCATCCGGTCCCCGACGACGTCG
CGGATCGCGGTTTCGCATGCATTGCCATTCTGCGCGGCTTGCGCCGAGGCAGGGTCGCGG
CAGGCCGAATCCCACATGACGGTCGGCGCGAGAGGGTACTCGGCTGCCCCGACCGCGTCT
GTGCCGACCGCTTTGCTGAGTTGTGCCAGCATTCTTGGGAGCCGCTCTGTTGCGAGCTCA
AAGACCGGCCCGAGCTTGGCCTGCATCGCCTGCGCGCTCTGGTCCGCCAGCCTGGCCGCA
>TRINITY_DN364_c0_g1_i1 len=272 path=[250:0-271] [-1, 250, -2]
GCACCCTGGGTCGTTGCGAGCGCGGGCCCGTCCGGCAGCGTCCCGTCCTTGGCCTTGAGC
CGCGCGAGGCGGCCAGGCGTCAGACCCGCTGGTATGTTGACTTGTGCGTCTGCTGCGCTT
GACCCTGGCGCCTGTTGCGGCGGGGCGAAGAAGAGCCAGTCGAGCATAAAGTCGAGCACG
AGGGCCTTGTCTTCCTCTGAGGTGCCCTCCGCGAACCACACGGACATGTCGCCGCTTAGC
GAGACGGAGGGGAGGATCATTGTCAGTATGCG
>TRINITY_DN395_c0_g1_i1 len=553 path=[531:0-263 772:264-552] [-1, 531, 772, -2]
CTGACGCTGCCAGCTTGCTGCCAGGGATGAATGGCGAGTGAGACTTGCAGAGGTTCGGTT
GCCCTTCGGCGATTGCTGCCTTCATCAAGGAAGAAGGAAGGATGAATTTCATTCAAGGAA
GAATGGAAGGCCATCCTGGCCAACGAACGATTGCTGGCCACCGAACGAGAACGATTGCTG
GCAAGTGCTGGACTTGGATGATCCACCCACGAATCATGATGATGAATCTGACATTCCACG
TGCTGATGGCGTTGGTGGCTGGGTGGTCATGATGGTGGTGACACTGGGGACACGTTCGAT
CGATCGTCGACCGTCGATCGAATCGAGTGATTGACACCATCTTTCCCGTGTAAGATGCGA
GTGTTTTTTTTTCTTTTCTTCCGAGCAGGGGTGGCTACTCGTTCAGTTTTCGCGAAATTC
TACCAGTAGTTGAGCACTAGTTTTCTAGACTCGAATACTGACTTGCAGTGCCCCCGCCCA
TACTAGTATTAACTAGTACTACCAGTATCTGCGACCTAACCTAGAACATCTAAGGTTTAG
CAGAAGGAGGTTA
>TRINITY_DN308_c0_g1_i1 len=256 path=[234:0-140 352:141-255] [-1, 234, 352, -2]
GGGTGACAGCTCGAGAGTTGACACAGTCCACCTCGCCCGAGTCCGAGGCGACAACGGTTG
CGCCCAAGTCAAGTGTGGTGTCGCCGTCGTCCCACGGCTTCCAGCTTGCAAGCAGCTCTT
CCGGGCTCTCCGCTGGCGCGGTGCAGGCCTCGGTACTCGCCGCGCAGTCCTTTTCTCCGC
GGGTCGCGAGCGCCGCAAGCGCGACGAGACTTGCTGCCCAAACCAGTTTTCGCTGCAGCC
TCTTCATCGCGCCTGC
>TRINITY_DN301_c0_g1_i1 len=201 path=[1:0-128 405:129-152 131:153-200] [-1, 1, 405, 131, -2]
GGAGGTGCTCGAGAGCCAGCTCGAGGCCGCAAACGACAAGCTCGATGCCTCCTCGCGCGA
GCACGCCAGCCTGCGGCAGTCAAACCAAACCCACGCGGGCCATGCCGCAGAGCTCCAGGC
GCGCACCCAGGCGCTTGAGGCACAGCTTGCTGGGGCGCGCAAACGCGAGCACGAGCTGGA
GGAGAGCCTCGAAAAGGTGCG
>TRINITY_DN387_c0_g1_i1 len=408 path=[1:0-382 819:383-406 385:407-407] [-1, 1, 819, 385, -2]
GAAGCAGGGCAACCCCGGGCTCGCCGTGCAGCGGGTCGAGCCCGTCCAAGGCGCGACCGA
GCGCGGGCTCAAAGTCCAGCTCGAGCGAGTTGGTGTCAGGGACGGGCCCGCTCGGCGAGT
TGCGCGACCAGCACGTCGCGACGGCGCGCTCGAGCGGGGCTACGTGGCTGCGCCTGCGCA
CCACCTCTGGGGGCAACGAGTCGAGCACGTAATTGGATACGACAGCGAGCGGCGCCCCGT
CGAGCTCGACGCTGTCGCCTGACCCAACAAGGTCAAGCCGGCGCCAACAGGGCGATTCAG
CTGCCTGGGAGAGGTCGAGCACCGCGCAGTCGAGAAAGCCGGCGCGGACAAGGCGCAGAA
ACCGCGGGTCTGCGAGGTGACTCTTCATAATCGAGTCGTGGAAATCCG
>TRINITY_DN368_c0_g1_i1 len=204 path=[182:0-91 251:92-203] [-1, 182, 251, -2]
GGCCTTTCTCTTGTTGTTTATGCTGTCAACTGCTGCTGGTGTACTTGGCTTTTGCTGGCT
TGCCCGGTTGGGCCGCCCGTCTGCCCGGCGGCATGCAAGAGGCGCGACAGAATGAATCGG
GCGGGCGCTGACCGTGAGCGACGTGTTATTCTCCGTTCAACTCCTGCGCAGTGGTCGCCG
AGTCGGACGTCGAGGTGGAGGAGA
>TRINITY_DN349_c0_g1_i1 len=222 path=[200:0-221] [-1, 200, -2]
GGAGCCCCGTGTATTCTCTAGCGGCGCGTCAACCGCCGCCCGTCACGGCGCGCCTTCACG
AGCCGAGGCGCGCAGCGGATTGTTCGCTTTTGGGGCTCACCCGCCAACCTGGCACTCGCG
CTGCTCCGCGCCGCGACAGCGCCGGCGCGCCAAGAGCGCGTCCTGGCCTCCGCCCGCAGC
CCTCCCCCGCCACGGCGCACTCCGCCCGCCCCCGCGCTCCGC
>TRINITY_DN314_c0_g1_i1 len=580 path=[1:0-79 1139:80-103 82:104-579] [-1, 1, 1139, 82, -2]
TTCTTGCGCCTTGCCTTGGAAGGCTTGGTTGTGGATCTGGTTGGCCTGAGCCTTTTGCAA
GCGCAACCGTGAGACCTCTGCAGAGTACTCTTCTATGGCGATGAGCATGGCCTCCTCTTC
TCGCACGAGCCCCTTGTAACGGACAGAGCGCCCTTGTTTGCGGCGTTTGAGTTCAGCCAT
GTCTCGCTGCGCCGCGCTCAGGCGGTTCCGCGCCTTGGTGAGCTCCTCTTGCGCGCAGCT
GAGTTGCTTGTCGATGGCAAGCGTTGCACCAACCGTCTGACGTCTTTCCGAGTTGAGTGC
CTTTGCTGTGACGCGTCGCGACCTGCGAAGTTCGTTCTTTGTCATGTCCAGCTTGTCTGC
TTCCTCCCGTTGCACTTCCACCTGTTGGAGAAGCTCAAAGCGACGCGAGAGGAGCGCGAT
CAATTCGTCCTCCAATCGCGCAATACGCTCTGCGTGCAGGCTAGCCGCCTTTGCCCACAA
CTCGGCAAGCGTTTCGCGGCCGCCAGCCGAGTCTGCGCGGGCTTTGTCATGACCTTGGGC
CAAGTCTTGAGCAAGCGCCAAAGCGGCTTCCCGCGCGAGG
>TRINITY_DN380_c0_g1_i1 len=342 path=[320:0-341] [-1, 320, -2]
GTGTGCGAGCGCCACCACTCGCGGGCTTGCACGTTCCCGCGCCGTGTTGGGGCGGCGCGC
TGCGCTTGTTCCGGCTCCTGGCGATCGAGCGATGGCCAGCTCCAGATCAAGCTCGTCCAA
AACGCGTTCGAGGATCGCCGCATCCTCGCGCTCCCGGGCGGGCATAGCCTGAGGTGTCTG
TTCTAGAGAGGGCTGGCTGTCCTCTGAGCTCGCCCGAAGCAGCGCGTCGAGGGCTGGAAG
CTCGTTTTTGGCCAGGCGCCTCGCCCCGCCGCTCAGGGAGGCCTCGAGGCTGCGCAGACG
GTCAAGTTGGCGCGCAATTCTGTGAAGAACCGCCCGCCTACG
>TRINITY_DN350_c0_g1_i1 len=281 path=[1:0-280] [-1, 1, -2]
GGAGCGGGCCGCGACGGCCGAGGCGGCGGCGTCCAGCGCAGGAGTGGAACAAAGCTCGTC
AAGAAGCAGCCGGCATTTCTTCGCGAGCTCGGCATTGAGATGCGCGGGCTCTCGTTCTCG
AACGTGGGGCAGATCCGGCTTCAGGAGCTCTTGCGAAAGCGCCTCAACGAGCCTGCGCCT
GTGAATTGGAGCAGCACAATCAACTCGCCGCACCAGTTCTACGCCCCGCTCGCAGTGCAC
CAGCAGGCCACACGGCAGTTTGTTGCAGGCAAAGACAGCGA
>TRINITY_DN373_c0_g1_i1 len=532 path=[1:0-79 1163:80-103 82:104-121 100:122-531] [-1, 1, 1163, 82, 100, -2]
TTCTCAGCGCCATGTTGTGGCCTCCCCGCACGGAGAGAGAAAGAGCGTTCGCTCGGCGAA
GCAGCTCGCAAGGAACGCGGACGGCACAGGCCCCGTTGCCTGCCTCGCAAGATCAAGGTT
GATAAATGGGTCAATGGCCCGACCTCGACCTCCACCAGAACGTAGGACGGCGGAGGCCAG
GGACCCCCACCAGAAGGTTAAACGGCGGAGACGAGAGACTTCCACCAGAAGGCTGAACTT
TGGGTATCGCAGCACGTGTCTCGAGGCGGTTGGCAGTTGCAGTTGCCGTCCTTTCCGCTG
CAGCACCGAAAGCCAAACTGGCGGCACATGTCGTCGCAGCTCTGCTGGCAACCGCACGTG
AGCCCTGGCGGCGGTCCTGGAGTTGGCGCCGGTATCGGAAGCGGCTTGGTGTCGTTAACC
ACCGCGAACGTCGGCGCGCTCAGAATGCCGCACTGGCCAGCCGGCCGTTGTGCAGATACT
GGAAACCGCTTGAGGCGAATGTACCCCGCCTCGCCCCATCCGGCGCCCCCCG
>TRINITY_DN351_c0_g1_i1 len=725 path=[1331:0-130 18:131-522 1487:523-546 434:547-724] [-1, 1331, 18, 1487, 434, -2]
ACAGTGCGGGTAAGTCGAGTAGAGGTCGCTGGTTTGCTGTGCCACCAAACCAAAGTCAAT
AAAGCCTGATCCGAAAGCGACCTACCCCTCGCCGCAGGGGGCTGGGAGCGACATGTTCTG
GCCGCCAGACGTGGCCCGCAACGAGTCCTACGACGACATTGTTTCGCGAGCCGACCGCCT
TGCGTTCTGCGAGACGGCAGGCCCAGGCGTCACTGCATCAAAGTCCCTCCTCGATCCGCT
TGGCCACTCTGCCTTTGCGCAGTACATGGGCCGGGACCTCGGTACGTATGCGAGCAACAT
TGTCTTCTCTAACGGCCTCTATGACCCATGGAGCGGCGCGGGTGTGCTGCACGACCAGTC
GGCTTCCATCGCGGCGGTAGTCATCGATCAAGGGGCGCATCACACCGATTTCATGTTTTC
GCATCCAGAGGACCCCAAATGTGTTCTTCAAGCCCGCGCGAGGGAGGAAGGATACGTGCG
GACATGGCTGGGACAAGTGGGTCGTACTCCCATCGGTTCAGAACCCGGCTTTGCTTTGCC
GATGTGAGGCGTGCCTCATGCTGGCGAAGAAATGCTTTTGCATTTGCTTTCCTTCGACTC
GGCGGAGTTCGCGTTTGGTCGATCGAGTACCCACTCTCCTACAAACGGTGCCCAGCAGGA
CCAACTCGAACCGCACCGACTGTCATTGGAGATTCTGACCTAAGATCATGAGTAGAGTAC
TCTAC
>TRINITY_DN376_c0_g1_i1 len=228 path=[1:0-121 450:122-160 139:161-227] [-1, 1, 450, 139, -2]
GTACAGAAGAAGTTTGTGTTGGACTGCACACATCCAGCAGAGGATAAAATCCTTGATCCC
TCTGAATTTACCACGTACCTATCTGAGAAGATCAAGGTCGCTGGCAAGACTGGAAACTTG
GGAACTAACGTGATCGTTCAGAGGGAGGGTTTCAAAGTCAATGTCTTGTCAGATATTCCC
TTCAGCAAGCGGTACCTCAAGTACCTCACTAAGAAGTATCTCAAGAAG
>TRINITY_DN329_c0_g1_i1 len=1133 path=[1111:0-889 1978:890-946 2323:947-970 2059:971-971 2060:972-1132] [-1, 1111, 1978, 2323, 2059, 2060, -2]
TGTTTTGTTTAGAAACTGGCTCGTTGGCCATGGGCCATGCCATGTGTGGCCATGTGGCCA
AGCTTGTCACGGTCCTCCTTGTGCCGCCCACTGGGTCCTTGTCAGGCCAGTTGAGAAGCC
GGGGATGATGACTGGCGAGACGTGACCGGTTTTGTGCCGTCACCACGAACGGGCCGAAAG
AGATGGGCTGCTCGCCGTCGTCCTCCACCCTCGTGGGCCCTTTACTCTGCATCAAGGCGC
CAAGGTGAGGCACCGGCGCGCCCGTCGAAGGCGCCGCCGTGTTGCCGGTCTGGGACGAGG
ACGCGAGAACGCGTAAGCAATTGCCAAGCTAGCGCCGGAATGAGCCCCGTCGCAGCTGCC
GTTGGGTTGGAAATGTAGCGCGCAGTGGGCGAGAGAATCTGCAAAATGTGCTGCTGCTCC
GCACGGCTGCCGTGATGCGCCGCGCCAGACGCATCGCGCTTGCGGATCCGCTTGAGCTTG
AGTTGTGCTATGCGCATTGCATAGAGCGGCATGAGGGTCGTTGTACAAACCTTTTCGATG
ACCGTGGCCGCCACCAATACCCAGTACCCGCTCTCAAAGGACGGCAGCGCCGTGTACAGG
GTCGAGCCCAGGTAGTGGGTGCTGACGAATGCGAGCGTCGGAACCACTTGCGGGATGACC
GTGTCGGCGACCATCGCAATGTCGGTCGAGGTCACCGCGACGCAGATGACGAAAATGTCA
ACCGCATTCCAGGCCGCACACATCTCAACCACCCGAAAGGCCTGCTCTTGCGCAGCCACC
GAGCGCAGCGGCGCCCGCCAAAGCGCCAGGAGGCCGCACAAGTGGAGCACCGGGAAGACG
ATCACGAAGAGGACGAGGCAGGCACTTAGCGCCGTGGCGGACCCGTCGATCCCGCAGGCG
TTTGCGGCAGAAACGAGGTCGAGCACCGAGTAGACCGAAGTCCTCGCCTCCACAGGGAGC
AGCGCTTGGCCCACGAGGCCTGCGCGCCGGAAGCGAAAGATGGGCGAGATCACCCCCCCA
AGCGTGAGCGCCAGCGCGGCCACCACGAGCAAGTCCATGGCGGCCTTGGCGGCGCGCGAG
AACCGGTAGACGTCGGGGCGCTCGCCTCCTAGTGAGGTGGCGCCCTGGTCCGG
>TRINITY_DN327_c0_g1_i1 len=446 path=[1:0-104 847:105-137 116:138-445] [-1, 1, 847, 116, -2]
AATCACCGTCCCGTCCTCGAAGACTTTGGCCTCTGTCTCCTTGCCGACTTGAAGCACATG
CGAGGTGAGCGCGTCCAGCAGTTGCTGGGTTCGCGTGCGGTTGCTAGTCTCGGACACGTC
CAGGAGGAAGGCGGCGACTTCCATGCACGAGAAGTGGCGCCCTTTAGCGACCGCCTCTTC
CAGCGGAATTTTGTCCTCGTTGTTCACCATCGTGGGGTTGGCCCCGTTGGCGAGGAGAAA
CTTTGCCATATCCAGAGTGCCGACCATGTGCATCGCGGCGTTCCCGCTCTTGTCTTGGCG
GTTGACGTCTGCGCCAGCTTTGACGAGGATCTTGGCGCTTTCGAGGGCGTCGTTCAGCAC
GGCGTGGTGGAGCGCGGTGGAGCCCTCGTGGGTGCAGTGCTCCAGCTTGGCGCCGCGCTT
GAGCAACAGGGAGCCCACGCGCGGGT
>TRINITY_DN414_c0_g1_i1 len=247 path=[225:0-246] [-1, 225, -2]
TGAAGCACACAGCTAACCGCCCCGCTGCCCGCGCCGCAGAGGGCGGGCCCGACTTGGAAC
GCCGCGCGCATGAACGGTTCCCAGGTCTTCCAAATGCGGACGTAGAGTCGCTCCTCAGCC
GGCGAGCCGCTCGTCTCTACGAGCCAGTGCGCGAGGGCTAGCACGAGGCATCCAGCTGCG
TGCGCGTCGCGAGCCTCGAGGACAGACGCGTTGGCAACGCGGCGTAAGGCCTGCGCAGGC
AACCGAG
>TRINITY_DN403_c0_g1_i1 len=240 path=[210:0-227 415:228-231 415:232-235 415:236-239] [-1, 210, 415, 415, 415, -2]
CCGCCGCGCATCAACCAGTCCGCCCCGGTGGGGCCAGCCCGCCAGCCAGCCAGCCAGCCC
GAGCAACAACACCGAGACACATCCGCATCCTCGCCATCCTGGCCGTCCGGCGACAACCCG
GGCACGCGGACCTGCAAGCGTCCGTGCCTGCAGCAGCGCCGATCGCACGAGCCAACGCGC
GTCCCGTCCATCCAGCAACTCACCTCCTGCCTGCCTGCCTGCCTGCCTGCCTGCCTGCCT
>TRINITY_DN460_c0_g1_i1 len=440 path=[228:0-226 668:227-439] [-1, 228, 668, -2]
GTGGGTAAAATCAGGAACAGAAGGCACACCATGAGGAAAGGTCCTCTCATCATCTACAAG
GAGGACCAGGGAATCACCAAGGCGTTCCGTAACTTGCCCGGAGTAACCCTCCTCAACGTA
ACCCGCCTCAACCTCCTCCACTTGGCTCCTGGTGGTCATTTGGGTCGATTCTGTATTTGG
ACTGAAACAGCTTTCAAAGCTCTCAGCGATATCTACCCATCTAACACAATGCCACGTGAC
ATGATGAAGAATGCAGATTTGACCAGGATCATCAACTCTGACGAAATACAGAGAGTTGTC
CGACCTGCCAAGGAACAACGCAGGACAGCAATCAAGAAGAACCCACTGAAGAACATCAAT
GTAATGGTCAGACTGAACCCATACGCTAAGATTGCCAAGAGGGCAGCAACACTTGCACTG
TTGAAGAGGGCTAAAGCCAG
>TRINITY_DN421_c0_g1_i1 len=266 path=[1:0-146 125:147-177 156:178-265] [-1, 1, 125, 156, -2]
GATCCTGGAACCGTCCAGGTGGTCAAACTCGAGGACAAACCCAGCCAGCGCGTCAGTAAG
AGAAATCCGCCGCCGCACAATCAGGTTGGCCCGGTCTCTCGTAAAGTCTTTGTGCTTGTT
CTCCACCAGCACGAAAGTCACGTCCTGAAATACGTCTCGCTTCAACTCGTCGCCGGCGCC
TTGGAACGTGACACGCGTGCCTGCTTTCCACCCAGGCTTGACCAAGATCTCCAGGATCGT
CGTCTCTGGCCGCTCCGTCTCTGGTG
>TRINITY_DN498_c0_g1_i1 len=251 path=[229:0-79 481:80-103 310:104-250] [-1, 229, 481, 310, -2]
GAAAGTAACCAAGGGTGGGGCGCAGCTCGTCTTCAAACTCGATCTCAAAGAGCTGTATCT
GGACTTTCGGGGCCGTCCCCAGGAAAAGGCCCGGCTCAAGCAGGACCCAATCTTGCTCGT
TCGAGCGGAGAAGCGCTTCGACGCGCTCGAGCGAGAGCGAAGTGCTCGCGACAAGGGCGT
CGCTCGAAGCGTCAAACACGCCGAGCGTGATGAGATCGTGCACTGGACCCCTCGCCTTCT
GCGCCCGTTTG
>TRINITY_DN435_c0_g1_i1 len=675 path=[1:0-135 114:136-162 141:163-212 1330:213-237 216:238-295 1430:296-319 298:320-674] [-1, 1, 114, 141, 1330, 216, 1430, 298, -2]
GCGACCCCCAGTCACCAGTGGGCTCGATCACGGAGGACTTGCCGTAGAGCGACATAGTCG
ACTTTTGTTTTTCAAGTGCAGCTTCGACTCACACCACGCGAGGTTCAGCCGGCTGTGTAC
CGCGCATACTCTGTATCATCGACTCTTGCGTTTCTAGCCGAGCCACCAAGTCATCAAAGG
ACGAGCGAGAAGCTTGGCTGCTTGTCGTCGCCGAAACCCGGCCAGTGGGAAGAGGAGCCG
GTCGCACCGCGCCCACCACTTGCCTGCCGCGGTCTGCCATCTTTTGCCTGAGACGGCCCC
GATTCTCGCGTCGCTCGCTGCTCGGGCTGCTGCAAACAACTGGACGAGCAGCGGAAGGGC
CGAGGTTGGCGTTGCTTCGTTCGCCTTCGAGATCAGCGTTGTTGCTTGGGGTCCCAAAGC
GGGCAATTTTCTCGATCTCCATAGCCACGGCCTTGCGCGCAATAGTGACCATCTTGCTCT
TAGGGAGCGGGTCGAGCTTTGCGCATAGAAATGTCTCGTTTAGGTGAGCGGCAAACTGGT
CTGGCGGGGGGTCGCACCTGCCTCCCGCGCGCCATCTTGCCACTTGGTTGGCAAAATCGC
GCAGTATAGACTCTACGCCGTCTCCTTGAGCCCCTCCCAGAGACCCCCCTCCAGGACTCC
GTTGGCTCGTCACGC
>TRINITY_DN432_c0_g1_i1 len=256 path=[1:0-117 515:118-141 120:142-255] [-1, 1, 515, 120, -2]
GGCGGACTTGTGCCGCGGAGACCTGGACTGGGGACGCCGCCGCGGCGGGCTCGGCGCCGA
GGGAAAACCCGTCGACGACCCTGTCCAGGAGGTAGTCGGTCAAGCACGCTGCCGAACAAG
CTGCGGCGGTCGAGCCGCGGCGTCGGTCGCTCTGCTGGTCCTCTGCGGAAGCGCCGCTGC
GCGCGGCCAGGGTAAACGAGAGCTGGCTGCAAAAGAAGAACAGGTCGCCCTGAGTGGCGG
CGCGACAGCCTGCGCC
>TRINITY_DN462_c0_g1_i1 len=379 path=[357:0-161 869:162-185 520:186-233 568:234-287 622:288-378] [-1, 357, 869, 520, 568, 622, -2]
ACGAGCACTTGCTCGCTTGAGGGTGGCAAAGGACCAAGCCATGTGCAAGCACGTGCCCGA
GGCGCGCGTCAAACTGCGCGGGGCCTGCTGCTCGAGGTGGTTTGAGTGCGCGATTTGCCA
CGACGAGGCAGAGCGACACACGTTTCGGATCAAGGACGACCTCGTCATGATGTGCATGAA
CTGCTCCAACACGTTTCGAAAGACGCTGAGCCAATTTGGGGCGGAGGATGAAAAATGCCC
CAAGTGCCGAGTCGTCTACGTACATGACGCGGACATGCAGGTCCCGGCGTAGGCGGCCGC
CGTGCTGCAACTTGACACCCGTCATCGTCACCCGCGATGGAGAACTGGCATGACGCCCAA
AGAAATCACAGTCTTCTCG
>TRINITY_DN471_c0_g1_i1 len=270 path=[1:0-269] [-1, 1, -2]
AGTGCGCAAGCGCGGTTTTCGTCGTACAACATCGCGCAGGATGGCAGGCTGTCTAGTGCT
TGCTGGGCGGCGGCGCGTGCGAGCAAGCCGAAAGCGCGTTTCGGCGACCGCTTGGAGAAT
TGGACGACGCGGGCAACACAAAGCCCAGTAGTCCAAGGCTTGAGGAGAAGGTCGGTGTGC
CCTTGTTCTACTTGTGACGTGCAACGCACACCGTTGCAGCACAGGCGTTGAGGCTGCGAG
CGTCGGGCTCCGCGCGGGACCGGAAGGTCG
>TRINITY_DN450_c0_g1_i1 len=484 path=[1:0-337 947:338-361 340:362-483] [-1, 1, 947, 340, -2]
ATGGCGACCTCGATTTGGAACTCCTTCGCGGCCACCTCGCCGCACTTGACAATCATGTCC
CCCTTGCTAAGGTCTGTGAGGAGGCCGAGGTCTTCGCTGACCAGCAGCTTGAGCGTAAAG
GCGGGGTCGTCCGGGCTGAGCACGGGCTTGGTGGCGTACCCCAGCTTGGCGTTGATCTGC
TTCCAGTGGCGCTCGCGCATGCCCGGGTTGCGCAGCGCCATGATGAGCGGCACGGCTGGC
TTGAAGGCTTCGACCTGGTCCTTGATCGTCTCCGCAACTTTGGCCACGTCGTCCTGGCCC
TTGCGCTCAAACGCTTTGGCGCTGCGGATAAGGTTGCGGTGGTACGCGGTGACTTCGCGC
TCGATCTCCTCGGCGTCGAGGCTAGCAAAGTGGCCGCTCATCCACCGCTCACTATTGGCG
AGCCAGTCATTGGCCGCCTTCCACATTGTCTCGTAGATTTCAAACTCCTTGTCGAGCTGG
CTGA
>TRINITY_DN404_c0_g1_i1 len=254 path=[1:0-130 109:131-155 134:156-253] [-1, 1, 109, 134, -2]
GAAACCCTGCCGAGCTCGCGTCTTCTTGGCTCGACACCGCTCCATCGCTGTTGTAGTCAT
TTTCGAACCCTAGAGGCGCGCTGTAGGCCCCTTGCATCTTTTCTTCCTGACTGTCTGAGC
TCTCTGAGCCGTCTGGGACCCGCTGAGGCCTGCGCAACCTTTCCCCGCGCCCATCTTCGC
GCGCCGCCATGTTGGCGCGGTCAGCCGCACTATGCCTCGCGCTAAGATCTTGCATCTCGT
CTGGCGGCGTGTCA
>TRINITY_DN469_c0_g1_i1 len=317 path=[295:0-76 349:77-100 777:101-124 397:125-175 778:176-199 472:200-316] [-1, 295, 349, 777, 397, 778, 472, -2]
GCCGGCGAGCCGCTGTGTTCACTTCTCGACGCGCTGCTGGCGAAAGACCTCGAGAGCCGA
CTCGCTAGCTTTGCGAGCATTTCGAGCCACCGGTTCTTTGCAGGAATCGACTTGGCGGCC
GCGCAGCGGTGCGAGCTCCGCCCGCCGTTCCTGCCTTGTGTCGTCAAGGGGCCGCCTGCG
GTTTCGCGCGTGCTGACGGCTCCGCCCGCGCCCGTGCCGATTGCTTTCCCCTCGAGCGCG
GCCCCGCCGGCGCCGCCGCCCTCGGTGCCGCTGTTCGTGCCGCCGACCGACCCGCATGAC
TTTGAGCAGGTCGAGGT
>TRINITY_DN467_c0_g1_i1 len=225 path=[1:0-63 488:64-122 113:123-224] [-1, 1, 488, 113, -2]
GCCGAACAAAAAACAAGCGCCCTCCCACGCGCGCGCGCAGCTCGCTCCTAAGCGGCGCAG
GCAGGCAGCCAGCCAGCCAGCCAGACTGGCTCGCTCAATCGATAGCCGGCTGCGCGTGTC
GTGGCGTCCGTCCTGCGCGGACCTGTTTCGGGTCTGCTCGTGCTCCCGCCGGAAGTCCGT
CCAGAAGCCAGACTTGCTCCGACGCGAAGGGACGAGACTCCCGGG
>TRINITY_DN467_c0_g1_i2 len=237 path=[1:0-63 42:64-134 113:135-236] [-1, 1, 42, 113, -2]
GCCGAACAAAAAACAAGCGCCCTCCCACGCGCGCGCGCAGCTCGCTCCTAAGCGGCGCAG
GCAGCCAGGCAGCCAGGCAGGCAGCCAGCCAGGTAGACTGGCTCGCCCGATTGATAGCCG
GCTGCGCGTGTCGTGGCGTCCGTCCTGCGCGGACCTGTTTCGGGTCTGCTCGTGCTCCCG
CCGGAAGTCCGTCCAGAAGCCAGACTTGCTCCGACGCGAAGGGACGAGACTCCCGGG
>TRINITY_DN408_c0_g1_i1 len=496 path=[474:0-85 1021:86-109 561:110-242 694:243-267 719:268-495] [-1, 474, 1021, 561, 694, 719, -2]
GAGCGCGTCTGCCACGCGCTGCGCCACGGCGACGCGCACGACTGCAAGCGCGTCGTGGCC
CGCCACCTTGCTGAGGTGCGCGCCTATGCGGGAACGTGCTGGGAGCTTGCATTCCCGCGC
CAGGCCGCGTCCGGGCCGCAGCCTGCATGGGCAGCCAGCGCGGCAAAGATTGCCAGCGAC
CGAGACGGGTACCTCTCACTGCTCGCGGAGGAGCAGGCGGCCGCCGCCGCGTGACCGGCG
GGGGAGACCGCAGGCTTCCGCCGCACCCTTGACGCTTCAAAGAGGCACGAATCTGAACAT
GATGGAGCATGACCCGACCTATCGTTGTAAATGGCGCAAGCGCGCTCTTGCGCCGCCAGT
CTTGCGGCAACGCCTGCTCCGGCGCCGCTCCAAGATGGCCGACCTCTTCGTCCCGCAGCT
CGCCGCTCCAGGCGCCTGATCTCTCGCTCGCGGCGGCAGCCCACCAGGCGCGCGAGGCAG
GCCGGCCGGGCGGCCG
>TRINITY_DN427_c0_g1_i1 len=353 path=[1:0-25 784:26-52 31:53-127 106:128-175 154:176-352] [-1, 1, 784, 31, 106, 154, -2]
GGGCTCCTCGGCACCTCAAGGCCTGGGGGCGTCGACCGGCCTCGCGGTCAAGCACGAGCT
CCGAGACGGCGGGCATTTTTCCTGCCGGCCAGCAGCTCTTGCCGAGCTCGAAGCGGAAGC
GCGCGAACGAAGCGACCAGGCAGCGCAAGACCCGTCACTGCAAGCGCTGAGACAAGGACG
GCCACGACATCGCTATCACGGGCGCCTCGCCCCTGACCGCTGCGGTAGGGGTCAAAGTCC
TCGCGAGACGCATCTCCGGCATGCAGAGGGCTCTTGCTAGCGCGACGCGGCGAACGGCAA
CAAAAAAGCCGCCGCCGCAGCAACGCACCAACGCGCAGAGTGGCGTCCACAGT
>TRINITY_DN464_c0_g1_i1 len=539 path=[1:0-317 296:318-372 351:373-394 373:395-444 423:445-538] [-1, 1, 296, 351, 373, 423, -2]
AACCAGGTCAGTGGGACGGTAGTAGGTGTTTTCCCACTTGTTGCCCGTCGGCGCGCCACT
CGGCTCGTTCTGCGCCGTGTGGCCCCAAAGTTGGACGCCCCCTGCCGCGTACGCCTCCCA
GAACTTGACCACGTACCTGGCGTACGCCGCACGCGTCTCCGGGTCGCTCTTGCGCGCCCC
AAGCAGAAGAGTCGCCGCGGCACCCACACAGGAGTTCCGTTCTCGGCGCCCTGGCGCGGG
CGGGCTCGCGCAAGTCTTCATCCAGAGCGGAACGCTCCACACGCTCGAGAAGACGCGCAG
CGGCGCCGAACCGCGCGCTGCCTGGGCCAGCTTGATCATCTCCAGTTTGCAGTCGAGCCC
CGGGGGCCGCGCCGAGTCGTCGCGCAGAGCAAAATTGCGCAGCTCGAGGTCACCGGCGAC
TTGCGCGAGGCTGTACGACTCGCGCGAAAAGTCGCTCGATCCGATCGGCACGCGGCCCAT
CGAGTACCCTATCCCAGAGGGTCCAAAGTAGCTCTCGATGAGCAGCTCGCGCGCGTCCG
>TRINITY_DN417_c0_g1_i1 len=313 path=[1:0-312] [-1, 1, -2]
CGAGGCGCGCGAACTGATTCTCGGCTCGAAGGCGAGCACGGACGCCGCATACGATGCGGC
GGTCAGGCATGTGCTTGAGCACGGCGTGGCGAGCTCGCGCAGCGGCAACGTCCACCTCGT
GGTTGCGACGCACAACCTGGAATCAGCTCGGGCCGCAGTCCGCGGGCTGGACGAGCTGGG
TCTGCAACGCAACGACAGGCGGGTGTGGTTTGGGCAGATTTTCGGCCTAGGGGAGGCCAC
GACGCGGTTCCTGGCCGAGGCGGGGTGCAACGTGTTCAACTTGATGGTGTTTGGCGGCCA
CGGGGAGCTCGAG
>TRINITY_DN489_c0_g1_i1 len=203 path=[1:0-202] [-1, 1, -2]
ATACGCCACCAAGATGAGTGCTAACATCGCTAGCGGTGGTGTTGCCGGGTCTCTATCTCT
CTGCTTCGTCTACTCTCTCGACTACGCTCGAACACGTCTCGCTAACGACGCTAAAGTCGC
CGGAAAGGACGGAGTTGCTACTAGACAGTATAACGGTTTGGTCGATGTCTACAAGAAGAC
TCTGAAGAGTGATGGTATTGGTG
>TRINITY_DN499_c0_g1_i1 len=425 path=[1:0-267 853:268-291 270:292-424] [-1, 1, 853, 270, -2]
TGGACAGCGCCGCTGAGCGCTCGGCGGCGTCGCCGCCTCTGCGCGGCACCAGCCCCGGCA
GAACCTACGTTCGCGGTAGCTCCTTTGCGCGTCCCGATGGGGGCAGAAAGCTGTCCCACG
GCGCGCCGCCCAAGGAGCCTGAGCTCGAGTTTGAGGCTGTCGTAGACCACCGCACAGAAA
CAGCGCCAAATGGGGAGCCAGATCTGCAGTACCTCGCGCGAGCCTGCGAACCTGGCGGCT
CTCCAGAGGAACGCTGGTTTAGCGGAACGGTGCTCTTTGCGCAGGCCCCAGACCTCGTGC
ACGACTACAACAACAAGATTCTCCGATCGGCTACAGCGTCGCACTCGAGCCGCCTCGAGG
AGCTCGAGCGAGAGCTGCAGGAGGTCAAGCGCTCTGCCGAAAGCGCCGCCAGAGACCAAG
TCGCG
>TRINITY_DN485_c0_g1_i1 len=366 path=[344:0-365] [-1, 344, -2]
GCTGGCGACGTTGGAGAGCATCCCCGTGGTCTGGTCGCTGAACTTTTGGAAAATGTCGCC
AGCCATCTTCTTGGGCAGCATACTGATCAGCGCGTTTCCGAGCCGCTGCTGCACGAACGG
CTCGGGGCTCAACTTGATCTTGTCCAGCCTTCGCTTGACCTTGTACACGAGCGCCGTTCG
CGAAGGGTACTTTAGCGGGAAGCGCACGGTGCCGAGGGCCAGCTCGTTGTGCGGCGACCC
GTCGCGGAACGGGTCGCTCCCGGCCTTGCGCGTGTTGATCGGGAAGCCTGCGCGGAGTTT
GCCCTTGCCGCTCAAAACACGCTCGTTTCCCTCGGTCGACTTGAGGTAAGAGTGCAGAGT
CATGGA
>TRINITY_DN466_c0_g1_i1 len=270 path=[248:0-139 365:140-204 584:205-228 454:229-229 455:230-269] [-1, 248, 365, 584, 454, 455, -2]
GTTCGCTCGCCAACCGACGGTTGAAGAAACGGCAGAGGCTGAGTTCGTGTGGCTCGACCC
TGGGCGAGTAATCATAACTGAGGAGACATCTATCAGCGGGGGCCAACAAAGGAACTCCTC
AAAGGCAGGAACGAGGGTTGATTCCGTCCCCGAAAGGCTCGAGTCGAGCGACAGAGCCTC
CTTTCTGTGGCGCGGCAAGGAGGCGACGTGTGCGCCAAGAGAGTGTTTCAACGGCGCAAC
ACACGAGCGCTCTCTGCAGCTAGAGGCAGC
>TRINITY_DN454_c0_g1_i1 len=218 path=[196:0-146 415:147-170 344:171-217] [-1, 196, 415, 344, -2]
TTGGCTCCAGCGATTGGCCGTCTTTGCACGCAGCTGGCAGTACCCGATGCAGCTCCGCGT
GATGGAGCTTGCGGGCCACGCCATCTTCTCGGCGATAGGTGTCAGACGGATCGACACCGT
CGAACGCGCCGTGCGGGCCGAAATGCTCCTCGCCAAAGTCGACGGCGACGCCAACTCCGC
CGTCGCTACAGCTGCCAAGGAAGAAGCGCTCGCTGCGA
>TRINITY_DN495_c0_g1_i1 len=283 path=[261:0-83 545:84-107 346:108-282] [-1, 261, 545, 346, -2]
GGGCTTTTCTGTTGACGCTCTGAAGACGCGCCTGGTTCGCCTCAAGCAGGAAAATGACGC
TTTGGTAGACTACGTGCGCGACACCATTGAGCCGCTAAAGTCTGAGAACCGCGAGCTGCA
AGAGTCGCTGGACGCCACGGCGAGCGCTCTCGAGGAGGCTCAGAACGAACAGAGCCGACT
AGCTGACGCGGTGCGCGCTCTGGAGGAAAAGGCGCAGGTCTCCTCGATGCAGCTGTTGGA
CAAAAACGTCGAACTAAACGCCGCGTGCGAGGCACGGGACGCA
>TRINITY_DN455_c0_g1_i1 len=715 path=[693:0-714] [-1, 693, -2]
AGACCCCCGAGATGGACTGGGCTGCCAGAGAGGCACTCGAGCGGAACGAGGCGTTGCGAA
TCGCGCCGTTCTCTTTGTTTTCCTCTTCGTCCCCAAAGGCGGCGGGCTCGGAGCCCGCGG
TCGCCGAGGCGGCGGCCGACTCTTTGATCTCGTCCGGGACCACGACGCGCTCGATCACGG
TTCGGAGCTTGTCGTGGGCAGCGCGGAAGGAACGGATGTCCTCGAGCCGGTCTTGCAATG
CGGTGTGCTCGAAAACAAGCTTTGGCGGCAGGCGCTCCGCCCCGCGGCGTTTGGCGAGGT
CTCGGCAAAGCTCTCGAAAGCTGCGCGCGTGCTCGTCCCAGGCTCGAAATAGAGACTGGC
ACCCCGTGGTGGCTTGGTCGAACTCGGGGTACGGGAGGAGCATCAGCTGCTGCGTGGAGA
GCACCTTGACGAGCTGGGCCGTCATGTCGCGCGAGAGGGCCTCGACGAGGCGCAGGGCCT
GGGTGAGGGGGTACTCGTCCGCAGCCTTGACCTTTTTGAGGTGCGAGAAGATCTGCACAA
TGGCCTCTTCGATCTGGCCCACGTCTGTGGCTGCCAGCAGGCCGCCGATGGGGAGGTCCT
GCATCAGGATCATGTAGTTGGCCACCCGCTTGGCGGCGGCCTGGAGCCCCGTGTCGTTTT
CGCAGAGGATGGTGGCCAGGGCGCGGCGCGACTGTTTCAGGATGTCGAGCGTGAG
>TRINITY_DN486_c0_g1_i1 len=288 path=[1:0-287] [-1, 1, -2]
GAGGAGGGCGCAGTGGACGTCGGCATGGTGTTCGGCAAGGCTGGCGAGGCCGGTTCTGTG
CTCCCTCGGTTCGTGCTGGAGCGCTCGGAGGAGCCAGTGGGGTTTCCCGGGGCCCTGATG
CGAGAGTACCGGCTGGAGACGGCGAATGCCGAGGTCTCGGTCCGCGAGGTCTTCGCGGCG
CACGTTTTTGCCAACTAGTCGGCTTCCAATGGGCTTCACGCGAATAGGCTCTGGGGCGGA
TAGGTAGCGCTGCGTTTTCGTTTTCTGATAGAAATAGAAGCAACACAT
>TRINITY_DN463_c0_g1_i1 len=284 path=[262:0-98 338:99-225 597:226-249 489:250-283] [-1, 262, 338, 597, 489, -2]
GATCCATAAATCCATGAGCGACTTTCTGCTCGACGAGGGGCGTGCGGGCGAGATAAGTGC
GTGCGGCGCCGCGTACAATGGGGAGCCTTTCGCGGTCGACGTCAAGCATGGCCACGCAAG
TCTCGCCGAGGCACTTGAAGCTTGCCCAGAAACGCCGTTCGCGGCGCGCCACCTCGTGCA
CCACCTTGTCAAGAGCGAGCAGTGGCGCGAAGCTGCCACCAAGCTCTTGGAACTGGACTG
GCTCCTCAAGGTCGCCCAGGTCGGCGCGGCGGCGCAGCTCGTGC
>TRINITY_DN472_c0_g1_i1 len=258 path=[236:0-159 523:160-216 430:217-257] [-1, 236, 523, 430, -2]
GGGGGATAACGTAGCGAAAGTTACGCTAATACCGCATACGATCCAAGGATGAAAGTGGGG
GCTCTTCGGACCTCATGCTCCTGGAGCGGCCGATATCTGATTAGCTAGTTGGTGAGGTAA
AGGCTCACCAAGGCGACGATCAGTAGCTGGTCTGAGAGGATGATCAGCCACATTGGGACT
GAGACACGGCCCAAACTCCTACGGGAGGCAGCAGTGGGGAATCTTGCGCAATGGGCGAAA
GCCTGACGCAGCCATGCC
>TRINITY_DN412_c0_g1_i1 len=384 path=[362:0-190 771:191-214 554:215-383] [-1, 362, 771, 554, -2]
GCGTTCGTCACGCGCGGCTGGGAGGTGTTTTCGAACAGCGTCTATGTCGAGCTCGCAGCG
CTTGCGCAAATGGCGCCGCCCCTGCGCCTCGGCCAGGCCGACCCGCAAGAGCTCGAGCTC
GAGCGGGCCATTGCCAAGGTTTTGCGTGAGCTTGATAAGGAGGACCCCACCCTGGCTTCG
TACGTGGTGCCTCAGGATCTCCCGCCGCCAATGCGTGCCCTTGCGTTTCGGACGTTTTTC
GCTGCCCTCTACCCGTGAGCTGGCGGCGGTAGTTGGCGTCGCAAGGCTGGCGGCAGCACT
GCCGCAGGCCGGTGCCGGCAAGTACCTCTGGCGCTCTGGAGCTGGTTGGTAGGTTGGTAG
GTAGGTGAGGAGGTAGAGCCAATT
>TRINITY_DN473_c0_g1_i1 len=252 path=[1:0-251] [-1, 1, -2]
GGGCAAGGCGTGGCGGGACGCGACCGAGGAGACGCTCAGGACGCTCGTGGAGCGGTACCT
GGGCCTCGGCCTGCAGAAAAACGCGGCGTTTCTTGCCGAGCGGCTGTATGCCATTGACGC
ACGGCCAGGCAACCTGTTCCTTCTGGCGACCTGCTACGTGCGCTTGGGCGAGCCGCACCG
GGCGTACAAGGTGCTCGCCAAGGACATGGAGGTCCAGGTCGACGGCGTTCACGCCGACGA
GGCCGCGACCGC
>TRINITY_DN481_c0_g1_i1 len=266 path=[1:0-265] [-1, 1, -2]
GCGCCGGCCCTAGACTCTGCTGCCACAAAAGGGGGTGCGGCCGACGGCTCGCGAGCCAAG
AAACGCGCCAAGCGAGACCGGAGGAAGGTCGAAGACCCCGAGGAGGTTGAAAACATCGCA
GTGTGACATGAAGGAAAAGGCAATGACCAACGATGGGTTGGGAATGCGAGCGTAGGGATC
CGTCGCGCGCTTCGCTGTGCGCCTTTGCGCCAGTCAAGGCGCTCCTCGCGCGGTCGCTTC
ACGTGTTCGTTGCCTCGGCGCAGTCA
>TRINITY_DN496_c0_g1_i1 len=235 path=[1:0-136 115:137-234] [-1, 1, 115, -2]
AGCTCTTGTTGGTGTTGAATCTGCTGCATCTGCTGCTGCTGCAGCACCATCTGCGGGTCC
GGCCGCAGCCCCGAGGGGTCGCCGTTCGTTTGTATCGCATCCTCCATCTTCTCGGCCATC
CCACTGTAGACGGACTGGCCGGCCCAAGAGCAGCAAGACCTGACGATACAAGGAGCGAGA
CACGCAGCCTGCACGTACCGCCCGCTGCGCGCCTGCCTGCCTGCGCGCCTGCCTG
>TRINITY_DN478_c0_g1_i1 len=679 path=[657:0-252 887:253-294 929:295-575 1210:576-576 1438:577-600 1235:601-678] [-1, 657, 887, 929, 1210, 1438, 1235, -2]
TTCCTGCACAACAACCAACTTGATCGCAGGCTGAGCGCCCCTTTCATGTAAGCGTGTTTG
CTGAATTGTATCACGCCACGCAGAAGGAAGGCAAGCGCGCGCATTCCTTCGGCGCGCCGC
CACTCCACCAACGCTCGAACGGCGGACTCGTCGAGCAACTCGGTGCGCCCAGGTCCAGTT
CCTTCGGTCCACGGGTGCGCAAATGTAGGCCTGAACGAGAGCGCCATGAGCAAGGACCTT
GACGCGTGGGACTGTTCCGTGAAGCGAGCTTGCGCGTCCTGGGCCGCTTTGCCGCATTGT
ACTTCGGCCGTGGCGAGGCGCTGGAGGCAGGCCTCAGCGAGTTTTTTGTCCCCGCTTAGG
ATTTGCCTCAGCACCTGAACGACTGCCAGGCGCAGAGCAACCTCGTAGCCGTCTAGACCT
CCTTCTTGCATGGCCGTCTCTGCAGCTCGAAGCTGTCCTTTGGAGAGCAGGCTCACATAC
TCTGGCGCCTCGCGGTTGAGCTCTGCGAGTGCCATTTGCAAGTTGCTCGCTTCCTTCACA
ACTCTAGCTAGATGTCAGGATCAGCGCGCGCAAGGAGAAGGCTACCAGCTGCGAAGGGGC
TCTGCCGCCTCGGTGCGGCGGCCGTTTGGCAGTCGTCTTGCCACTCCGAGCTCTGCGACG
AAGTGGCCAAACCACCGCG
>TRINITY_DN428_c0_g1_i1 len=233 path=[1:0-108 87:109-203 182:204-232] [-1, 1, 87, 182, -2]
GCCGGCAGGCGTGCGGCGAGCTCGCTGCGCGGCGCGCCTTCGCCCGAAAGCCTGCAGCGC
AGTTTCCACTCTGTCGTTCCTGAACAGCCGGCCAGCGCCGACACGAGCAACCCGAGCACC
AGCCCGCCGCCGCTGCCTCGCCTTCGCGCGTCCAGCAGGGCACCTAGCGGTCCAGGGAGT
ACATGCGCAGGTTGGCCGGCGCGCAGCAGAGCTCCGGCGTGCGCATGTGGCGT
>TRINITY_DN428_c0_g1_i2 len=233 path=[1:0-108 516:109-203 182:204-232] [-1, 1, 516, 182, -2]
GCCGGCAGGCGTGCGGCGAGCTCGCTGCGCGGCGCGCCTTCGCCCGAAAGCCTGCAGCGC
AGTTTCCACTCTGTCGTTCCTGAACAGCCGGCCAGCGCCGACACGAGCACCCCAAGCACC
AGCCCGACGCCGCCGCTTCGCCTTCGCGCGTCCGGCAGAGCACCTAGCGGTCCAGGGAGT
GCATGCGCAGGTTGGCCGGCGCGCAGCAGAGCTCCGGCGTGCGCATGTGGCGT
>TRINITY_DN449_c0_g1_i1 len=776 path=[754:0-232 964:233-285 1017:286-775] [-1, 754, 964, 1017, -2]
TCACAAAATTGCATCGGGAGCCGAAATCCGGCGTGTGCATTCATTTGCAGAGCAGGCCGG
CCGTTCTGGTCGTCTGGCGCAGTGGACACGGCCATGAGATCAACCAACGCCCGCGAAACC
AAGCCCGTGCGGCGGGTTTAGTGGGAGCAGAGCGCAGGACCGCGACACGAGCTTCAAATT
TGCTCCTCTACCACCGCCCCCCACCAGCCAGCTACGAGCGGCTGGGCTGATGAGCGCAAG
GCGAAAGTGACACAAAGCTCGCCCTCCCGCAGAGGCGACGAGCGAGCCCAACGCATCAAA
ACGCCCCAGCAACGAGCGCTTGAAGGGTGGCGATAGGTACTCTACCTTCCCTTGCGAAGA
AAAATCTGTGCTCGCGTTGCCAAGTGAGGCTGGCGCGCTTTGAATGCCTAGCCAAGTCGA
AAGGAAAGCTACCAAGGCAACGCCTCCGAGTCTGCGTGCGTTGTCCAGGTGACCGACCAA
CTGGGCTTGCAGGATTGGGAGCCTTTTGAGCCGCGCCACCGCGCGGTGGTGGCGGTGAGA
AATAGACTTCCAAGGCGTCGCCCCAGGCTGCTTGCTCGGCTTGCATGCCATGCTTTGGCC
TGCGCTGCTGTTCTTAGCGTTTCTCGCGTGCGTGGATGTACAGCGCTTGGCGTAACGTGT
CGTTTCGTCCAAGGTGCGTCGCGGCCGAGGCAGTGTGTAATCGATCGATCTACTTTCCTT
GACTCTCATGACCAGAGTTTTCAACCTGCGCCTCCTTCCCTCTTCAAGCACCCTTG
>TRINITY_DN445_c0_g1_i1 len=534 path=[164:0-151 709:152-533] [-1, 164, 709, -2]
GGCTGCTGACTAGAGCGGCCCCACGTGTCGCTGCGCTCGAGGAACTCGAAGCTGTCTTGG
GCTCACTCCACGAGCTCCACAGCGGCGAACGCTTGGCGGCTTGCATACAGTCAGCGCTTG
CAGCTCGTGTCCAACCTGTAGAGGCTGCTGACGCGATATTGCGCGCTCTTTCTGTATGCA
TCCCGGGGTTCGAGGAGCAGGTGGCTCTGGCGCTCTCCATAGTCCACGAAATCGCTCACG
AGGTGCATGCGGCCCTGTTTGCCAAGCTGCGCTCACTCTCCGCAAGCCCGAGCGCATCGA
TATTGAGGCACGACCCGGCGGCTCTTGGAGCAGCTGTGCGCCGATGGGCGGGTCCTGCAT
CAGAGGTCGAGTCTCTCGCCCAAAGCCTGTGCGAAGCCATTGCGTCGGTTGGGGACGAGC
CGGACGGTCCGAGCTGGGCCAGGGCTGTTTCAGCCAGTTGTGCGCCGGAGCCTCTTCCGG
CTGCGGCCGCCTGGGTGGAGTCAAGATGCCGCTTCCTCGCCGACCGCGCAGCGA
>TRINITY_DN493_c0_g1_i1 len=223 path=[277:0-97 14:98-222] [-1, 277, 14, -2]
TGCTCGTCGAGAAGCTCGCGCTGACGCCGCTCTACGGTCGCCCGTTCCTGGCTCAAGGTC
TTGTGCGCTGCCTCGGCCTTGCCGACGAGCCGCTCCGCTTCGTGTCGGCTGCGCTCTGCC
GAGTTGAGCTCTGCGAGCAAGCCCTGCACACGCTCGGCCTCCTTGGCCAACTGGGCCGCC
TCGTCTTCGTTGGCGCGCCGGGCTGCGTCAGCGGCCTCCTTGT
>TRINITY_DN429_c0_g1_i1 len=227 path=[1:0-151 457:152-175 154:176-226] [-1, 1, 457, 154, -2]
GACACGTACAAGACGATGGTGCAGCCGGACCTTCAATGCGCCTTGCGGTACCAGCCCGAG
CGGCCGCGCATGATGCGTTTCATGCAAGCTGCGCTGGACGAAACCCGAGCTGCCTTCGAG
GAGGAGGATGACGATCTCGTGGGCAAGTTTCTTGCTCCAGAGGACCGCGTCGCCTTCCTC
TCGCGTTGGGCGCCGCTCGAGCTTACGCTGTACGAACTTGGCAAGGG
>TRINITY_DN484_c0_g1_i1 len=291 path=[269:0-290] [-1, 269, -2]
GCAACCGGGAGAAAAAAAATCCTGCCGCCGACCGTTCGGCGCACGCAACCACGCCAGCCT
TCGCGATCTTGCTCTTTCGAACGCCGAGGCTCCTTCGGCCTCGTCGTCCAGGGTTTTCGT
CTTGCGTAGCGCCAGCGCCATGTCTTCGTAGAGGCAGACCTACACCTTGCCGGCTGCCCT
ACGGTTAGCCTGCGTCCTCGCGATGCCGACAAGCTACACGGCCAGCGGCGCGCTGCCCGC
GTAGTGCCGCGGCCCTCCTCTGCGTTCATGTCAGCGAGAGCAACACTATCA
>TRINITY_DN424_c0_g1_i1 len=398 path=[376:0-218 775:219-242 596:243-397] [-1, 376, 775, 596, -2]
ACGCGGCGTTTTCCTTTGAGCCTGAGCCTGAGATTGTGGCTTGCGACGCGTCCTGGGCAG
GCCTTTCCGGTTCCTGTTGCTGGGCTTGCTGGCCGAGGCCCTGCAGCGCCTGATATACGC
TCTGCTCTGCTAGGCGCTTTTCCTCCGCCTTGAGGTCATCGAGGCGCTGCCGCTCCATCT
CGTCGACTTGCATTTGCATCCTCGTCGACAGCTTCTCGTTGTCCATGCGACGCTCCATGC
GCTTGACGGAGTCCTCTTCGTCGCGGCGCTGCTTGTCCTCCATCGACTCGATGCGGCGCT
TGCGCATCGCGGCCTTGTCCTTGTGATTAGCGCAGAGAAGTTCGGGCCACGCCCCTGGCG
CAAGTTTTTGAAACCGCAGCGTCAGCGTTCCGTCGCTG
>TRINITY_DN458_c0_g1_i1 len=281 path=[259:0-92 590:93-116 353:117-137 589:138-161 398:162-280] [-1, 259, 590, 353, 589, 398, -2]
ACTCCAACACCCATCCATCCATCCATCCACCCATCCATCCACTCGTCTGTCGAAGGCGCT
GCGCAGCCGTGGACCCGAGCGAGCCCGGCCGCGTCTGTTGGTTAGTTTGTTCGTTCGCAC
CGCGTCGCGCGGCGTTGGTTGGAGGGCATCGCGTTGCGTTGGGCGGATTGGATCGGATCG
CTCGACGACATCGCGTGGCCGTCGTGGACGCTGCTGCCCCGCACGTCGTGGGCGCGCGCG
CGGGCCGGGACGCCGTGCGACGGTGGAAGACGCTGCGCTAG
>TRINITY_DN426_c0_g1_i1 len=280 path=[258:0-89 539:90-113 349:114-279] [-1, 258, 539, 349, -2]
AGAACTGGCACGTGCCGTCGAGTCACGCGACGAGGCCCTGCAACGAGCTGCGGAGCTGCG
GGAGCGCGCGATCCGCGTCGCGTGCGCGCTTGAGCAACAGCTGCTCGACACGAAGCCAGC
AGGCGTGTATGTGCGGTATGAGGCAGCAGCCAACCTCAAGCCTTCGCGTGAACTCGAGGC
TGCGCTGAACCCGAGCCCGGGAATCCAAGCCAAGGTGGCTTGCCCACCTGATCTAGGAGG
CGCTCCCGATGGCATTGGTGTTGCGAAACGGCCGGCGTCA
>TRINITY_DN410_c0_g1_i1 len=540 path=[518:0-279 775:280-312 808:313-539] [-1, 518, 775, 808, -2]
TTTATTACATTGCGCGCCAATTGTTGCGCTCTTTAGAGTTCATCGTGCTGGCTGTGAGCG
TCGGCCGCAGCGGCCGCAGCCTCTCGCAAACACGTGGCGGCGTGCGCATCGTCCACGTCC
TCGAACTCGCCATCCTTGGTACGAACATAAAGTGACGCCGCCTCGTGCATGGACGGCGCG
GTGATGTCGAAGCCGACAAACAGGCCGCAGTGCGCCTCCAAGACCATCACCGTCGTCTGG
TATTCCGCCCAGAGGCGATGTTGCCTGCCAAGTGCCGCAATGGCAGCTTCAAACTCGGCG
CGAGTCTCGCCGCGTCGGGCCAGGCCGGAGACGAGGCGGTTCAGAACCTCCAGTTCGCCA
AAGGCCTTGTGCATTCCAACCCCCATTCGGTAATACGAGTTCAGGGCGGCATCGCCGAGG
AAAACCACTGGAGCCGGGCCGCACGCCCCTGCGGCTACGTAGGGCGAGTCAAGGACCGAG
ATCTCGATCGGGAACAGGTCCTCTTCAATGACGCGCCCGCTGTAGTTGCGCAGGATCCTG
>TRINITY_DN402_c0_g1_i1 len=206 path=[1:0-142 121:143-143 479:144-167 146:168-205] [-1, 1, 121, 479, 146, -2]
CTCTTCCGATGTGCCGGAGGCCCCGCGGGAGGGTGCGCAGCTGCGAGAATCCAAGCCTTG
GCATATCACCAAGGCCAAGACCTGGTGCAACTGCTGCCCGTTTAGCGCACCGAAGGCTAG
CGTCGCGGCGGACGACGTCCTGGCGGACTCGCTTGGGTACCAAGCGCTCGCTCCCTCGGC
CAAGGTGTTAGTGCGGCTAGCCGATG
>TRINITY_DN431_c0_g1_i1 len=487 path=[465:0-295 738:296-337 780:338-486] [-1, 465, 738, 780, -2]
CGTCGTGCCATATAGTCCCAAAACTCTGTTTGGTCGCTCTCCGGTAGTCCGTCTCGCGCC
ATGCTGTGGCGAACGGCGGCCTCGGGAAGCTTGGCATCAAGCATCTTGGCATACTTTGCA
AACTTGGGATCCGGCGCACAAGCCAAGACGGCGGCCGGGGGTTGCGCGCCGCCCTCTTCG
GCGGCGGCAAGCTCGGCCTTAAACGCCGCTTGCCGTGCCTCGTCAAGCCCGTCCCTGGTC
ATAGCGTTTTCCACCGCGCCGAGCGGCAGCCCGTGCCGGAGCATTGCATGGTACTTCTCC
AGCGAGGGGTCTCTTGCAGCGCCTCGCTGGCTCTGGCCCGCGCCGCACGCGCATTTGAGG
CAGCCCGAAGTCTCGCCTGGCCTTGCTTGCTGAGCAGCTTGGAGCGCCTCGCCAAGTTCG
CCACGCAACTTTTCAAGCTCCAAGTCGTGGTTTGCTCGAAGCTCGCGCAGAGCCCGCTCG
GCCTCGG
>TRINITY_DN436_c0_g1_i1 len=338 path=[316:0-337] [-1, 316, -2]
GGCGACGGGTTCCACGGCCTCGCCGCCGCTCGCCTGTTGTTTTTGCTTTTCCAGGTTTTC
AAGGAACCTGAGCCGGCGCTCCCGCATTGCGGCCTTCGGGTCCGTGGCAGCGGCGGCTGT
GGGCGTTGTCTTTCCTGCGCCGCCGCCCGACAAAGCCCTCCCAGATCCGGTGAATACCGA
GAGTCCCGTACCTAGCCCCGGATTCGGCGTTGCGAGGCCCGCATCTTGCGCGCCAGCGAA
AGCCCCCTCGGCGGACGTTGCCGTTTGTGCGCTCGGGGCTATTGCGGCGCCGTCACCAAC
AAAGGAGGCGCCAGCAGTCCGCGAAGCGAACTTTGTCG
>TRINITY_DN406_c0_g1_i1 len=516 path=[494:0-109 581:110-141 613:142-186 1115:187-210 682:211-402 1116:403-426 898:427-515] [-1, 494, 581, 613, 1115, 682, 1116, 898, -2]
TGGAGGTGCCCTGCGACGTGGTTTGGGACCAGCGATGGGTGCGACTGCGAGTGCGGCGGC
GGCGACCCGGACTGCTTTCGCCCGTTCACGCGCACCTACTGCCGCGGCACCCCTGCTCCC
AACGGCGTCGTCTGCGACTTCAAGACCGACACGTGCGTGTCTGCCAACCGCGCCGAGGAC
GGCGAGTCGTCTGCGCCCGACTTTCCTGCCAAGCCCTTCGAGGAGGCGTCATCCATTGCC
GTCCCGCTCGCTGCCAGTGCGGCCGTCGTTGGCGTGGTCGCCGTCGGTGCTGCGTTCTTC
GTGCATCGCCGCCGCCAGACCGCGCGTTCCCAGGACCTGCCGGTGACCGGGTCCAAGGTC
CAGGTGGCCAACCCTGTCTACGAGGACGGCATGCTCTAATCATACGCTTCCAGCCGACTC
TCGTGGCCTGTCAGCAGCAGCGCGTGCGCCAGGCCAAATGAGCAATACAATACCACATGT
AGAAGCGAAATCACCCAACTCATCTGTTCATCTTCG
>TRINITY_DN413_c0_g1_i1 len=283 path=[261:0-53 621:54-77 316:78-144 383:145-196 435:197-282] [-1, 261, 621, 316, 383, 435, -2]
GGCAACCAGGAGCAGCGAACTAGTGCGCAGGCGAGGCTGCTTGTGCGTCCAAGTCCGCGT
GGCGAGGCTGGCGGTGCCCTTCGTTTGGAGCGCGGTGGGCGGAGGACGGAGAGGAAATGA
CCAACAAGACGCACTTCACCGAGTGTCAAGCACCCTTCAGCGGCAAGTCAGATATTCTCA
ACTTTGACGGGTATGACTGCCCGATCAACACCTTTGCCGAGAGGGTCGTCTTCTCGATCG
CGCTATTGGGCACGATCTTGATAACCATCAAGCACATCAAGGC
>TRINITY_DN423_c0_g1_i1 len=483 path=[461:0-482] [-1, 461, -2]
ACCCGTCCGTCTTTGCTCGCAAACCTCTCCATCAGGGCGCGGACGTGCAGCGGCTGCACG
TCGAAGCCGAGCTTTTGCAATCCCTTCTTGAAGTCGGCGCTGTCGAGGTAGCCCGTGTAG
TGTGGGTCAAAGTGCTCAAACGACTGCCGATAGTCCACGCCTTGGCGCTTTGCCTTGCGG
ACCAGGGCTTTGAGCTGCACGGCGATCTCGTCTGCCTCGCTGTCAGCAGCCCGCACGCCC
TTCAAACGCTCCTTGCGACCGGCGGAGGCGTCGACCCCGTCGACAAACTTGCGGAACTCG
TCAAAGCTGATCTTGCCATTCCCGTCGAGGTCGAATTTGTCGCCCAAGGCGCGGACCTCC
GAATCCGTGAGCTCAAAGCTTAGCGCCTCAAGGCCGTCGCGAAAGCTCGGGCGCGAGACG
TACCCTCGCGAGTCGAGCTCAAAGTGCCGAAAAGTCTTCTTGGCGCCTTGGGCCCCACCG
CCG
>TRINITY_DN470_c0_g1_i1 len=326 path=[304:0-140 752:141-164 446:165-206 753:207-230 512:231-241 751:242-265 547:266-325] [-1, 304, 752, 446, 753, 512, 751, 547, -2]
GGACAAGCGAATGCCGCTCGCCGACAAGCGCAAGATGTACAGCGAGGTTGTGGAGCAGGT
GCACGAGCTGGTGTTTACGCTCGTGCACAACCTGGTCCGTGGCGACAGGAACGGCAAGTG
GCACCAGCTCGTGTTCTGGCTCGTCGACCTGTGGAACTCTTCGCGTCTCGACGTAGACAC
GGACAGCATGCTCGCCGAGCTCTCAGAGGCGGACAGGAAGCTAATTGAGACGGAGGCGGA
GCTCCTCCGGGTCCACCATATCAAGAACGCCGCGCGGACGCTCGGCACGGACAAGCTCCC
CCCGCCCGCCGTTGACGCCTCGTGGA
>TRINITY_DN451_c0_g1_i1 len=251 path=[229:0-110 481:111-134 341:135-250] [-1, 229, 481, 341, -2]
AACGACGACACGACGCGCCTGCTGCGCATGGGCTATTTTGCCTGCGTCGAGTGGATCGAC
GACAACATCGGCAAGCTTCTCGACCACGTCGACAGCCTCGGGCTCTACAACAACACTCTT
GTCGTAGTTACCTCTGACCACGGCTGGCTGCTTGGGGAGCATGGAGGCTGGTGCAAGGGA
ACCGTTTATGACCGTGCTCTGCAGGTACCACTTTGGGCGCGCGACCCGTTGTCCTCCAGG
CGCCCTGGCGA
>TRINITY_DN446_c0_g1_i1 len=246 path=[1:0-245] [-1, 1, -2]
ACAAGGCACTTGAGAATTCTGCCATCATGATGATCGACTCGGAGCCGGGGCGTCGATACC
ACGGCACATCCTCCTCGGTGGCACCGGCACATCGTTGAAGTAGAGTACTTCCGAGTACTT
CGAGTACTTCCCCAACGCTGCCAGTGGGTCGTGCTGGCTCGTGCTGGCTTGTTCGGCAGC
CACTTTGTGGCGCGCTGCGGTCAAATACGACGCGCTCCCGCTCCACGCTCCGCTACGTTT
TCCGGG
>TRINITY_DN411_c0_g1_i1 len=689 path=[667:0-163 808:164-210 855:211-688] [-1, 667, 808, 855, -2]
TACGCGCTCGTACATTGTAGTGGTGGTAGAACCTGAACGCGGGGAGAACTGCAAGCGACG
ACATCGCTGGGCGCCGGGTGCCGACACGGTTGCGTAAGGCCTGGCCCGCTGGGCGTCCGA
GCGATTGGCCTCGGGCTGGCGGCTGGCCGTCGCTTGGGCAGGCAGCTGCAGGGCGCGGCG
GAGCTTTTGCGATGGACGCGAAACCCAGCCACCTTGGAGGCTTCAGACAGCTCCCTGGCT
GGACGAAGTGCAAAATTGCGACGTGCGGGGCAATCGGGCTTGTGGCCTGCACAACATCCG
TCGTGCTCGTGTCGCTCCTGTTGGCATCGACGAAGGCCACATGCTTTGACCCGAACCACG
CTGATGCGGCAAGCTGCGCTTGGAAATGCGTTGCAGATGAAGCGAGCAAGGCCGGCAAGT
GCAAATGGTGCTCAACGCAGGGGTGGTTTGAGCCAGTGTGCGTGGGCGGCGCAAGCTCAA
GCGGTGCGAGCTCCGGGTGCGCGGTCTCGAGCACGTGCGGCGCTTGCACGGCGCCGAAAG
GCGACAATTCGACCGACCCAAACACGGTGGCGTCCTGCAGCGGGGGGGTTACGGCGAGCG
GCCTAACATACGGAGCGCTGCTGACAGTGCTCGTGCTGTCGCTTTTCCTCGCGGTTTCGA
TCTGCGTTTTCGGAACTCTGGCACTGCGA
>TRINITY_DN433_c0_g1_i1 len=635 path=[1:0-582 561:583-583 1364:584-634] [-1, 1, 561, 1364, -2]
GCATCGACTGCTCCGTGCGGGTCTGGGACGCCAGGACGGGCCAGGAGCTACGGCGGCTCG
AGGGCCACTCTGATAGTGTCGTGGCCGTGGCCCTCTCGAGCGATGGCAACCTCATCGTTT
CAGGGAGCAGCGACCAGACGGTTCGGATCTGGGACGCTTGCGCCGTCCAAGAGCCCCGGC
GACTTGAGGAATACACGGCAGGCGTCATGGCTCTCTCGCGCGACGGGAATCGTATCGTTA
CGGGGAGGAAGTGGCATATTCCCGACAACACGGTGCGGATCTGGGGCGCCCAAACCGGGC
AGGAGCTCCGGCGGCTGGAGGGGCACACAGATAGCGTCATCGCTGTGGCCCTCTCTGGCG
ATGCCGACCGCATTGTTTCAGGGAGCGCCGACAATACGGCTCGTCTCTGGGACGCCGAAA
GCGGCCAGGAGCTCATGCGGTTCGAGGGACACATCTCTTGGGTTACGGCCGTGGCCATCT
CGTGGGATGGTGACTGCATTGTATCGGGATCAGAGACAGAGGACAGCACGGTGCGGATCT
GGGATGCCAAAACTGGGCAAGAGCTCCGGCGGCTCAAGGGGCACGACAATCTGGTCTGTG
CTGTGGCCTTTTCGCGAAATGGCGACCGCATTATT
>TRINITY_DN457_c0_g1_i1 len=661 path=[639:0-660] [-1, 639, -2]
GCAGCTGCCGACTCGGCCCGCTTGGATGCTAGCTCGTCCTCCACGGCCTCGAGTTTGGCT
TTCGTCGAGCGCGCCTGGTTGCGCGCCGCTTCAGCTTCCTCGCGCGCCTTTTGGGCTTTG
GCTTCTGCGGCCGAGACCTGCTCAGGGGAGGCGTCGGGCGAATCCTTGGTGCGCTGCAGG
AGCTTGTCTGCCTCTTGCAGTAGAATCTCTGCGTGGTTGGCCTCGGCCTTGTACTTGTCA
CAAAGCTCGGCGAGCTGGCGGCGTCGCGCCACGGCCTTGGAGTGGACCATAGTGGACAAC
CGCTTGGCGTTGCGTTGCTTTTTGTCGTCCGGGCGCTTGCCCATTTGCAGCACCTTTTTC
ACGCCAGGCTTGTCGATCGAGTTTGCGCCGGCGAAGGCTGTTTTCCGCGCCGAGGCGGTC
TTCTCTCTGCCGAGGCTGACCATCACCTTGGACTGCCCGTACCTGTCGAGAAGGCGCTGG
TCGATGTCGTCGATGTGGAGGTCCTTACTTGGGAGCGCCTCGAGCACCTTTTGCACGCGC
TCCTCGCAGGCGCTCAGCGCGCGGATGAACCACTCTGCGTCGCCGCTCACGCTCCCTGGT
GCGCCTGGGGCGCCGTCGCTGCTGTCCTCAAGAGGGCTCATCCCAGCGCCGTTCCCGAGG
C
>TRINITY_DN475_c0_g1_i1 len=382 path=[1:0-381] [-1, 1, -2]
GCGGGGCCCCTCGGCGTGGCCGCCCCTCCACCAATTCCTAGGAGGAAGAGCAAACCCCCG
CCGCCGCCGCCGCCGCCGCCGGTTCCGTCGCGAGAGCGCAAGCCGAGCCTGCGACTCGAA
AGGTCTCTCGATGACGTGGAAGCAGCTTCTCCGGACGTCTCACCACGGCTGGCGCAAGAA
AACGCGTCGGTGTTTGAAGCCAGCTCGAGCACATGCGGCGCCGGCAACGAGCGGGATGCC
TGTTCGATTGCTGACCGTGTCTCTGACCCATTGTTGCGAGCGTTGTGTCGAGCGTTTGCC
GCCGTTGCGCTTTTGCATCCGCGCGCCACTAGTGCCTGTGCAAGCCTCGGGTTTGGCCAG
CGTATAGTTCTGGGTCTTGATG
>TRINITY_DN416_c0_g1_i1 len=257 path=[1:0-178 157:179-256] [-1, 1, 157, -2]
CAACTCGAGAGGCGGCTGGTGCGCGACGACAACTCGCGCGTGCGCCTCCTGCCGCGCGAG
CGCCTCCTCGTGCTCGCCAGCAACACTCTCGACAAGTTTTTTGCCTCTGTCGACGAGGCT
GTCCAAGCCAGCCATGTCGAGGCCGCCGTTGCCGACATCAGCGAGGAGGATTTGGCCAAG
TTTGAGACTGACGCACAGGCAGCCATCAGCAAAGGCAAGCTGACGCGCGCTGGTGCCCCC
ACGTTGACTGATTTTTT
>TRINITY_DN405_c0_g1_i1 len=234 path=[1:0-50 471:51-74 53:75-233] [-1, 1, 471, 53, -2]
GGACTCCCGGCAGGGCGCCGGGGGGTTTCAGCGGCGGCCCAAATCTGCTGTTCCTGGGCT
CACCCAGACGGTGGACCACTCGGGCTTGCTCCACTTTGACGAGGCTGTCCAGGCCCGGCT
GGTCGAGTTCAAGTCCAGCCTCTTCGCGGCGGCCCCCTGCGATGGCACCAATCACGTCCG
CCCACAGTCGGCTGCTGCGCTTGGTGCTCCGACGTGCCCGCGCCCGAGTAGCGC
>TRINITY_DN494_c0_g1_i1 len=262 path=[1:0-121 527:122-145 124:146-261] [-1, 1, 527, 124, -2]
GCCTCTGCGCCCCGGGCCAGCGACTTACGCTTCTTCTCGAGCCCTTCCAGCAAGTCCATT
CGAGGTCGAGTATCCACCTTTGCCCGCGCCCGCCCCGCGCCGCGACTGAGCCGCGGAGGA
TTTCGCTCGCTCGCCCGGCTGCCTGGCTGCGACGCGGCTGCCTGGCTGCGTCCTGGCGGC
CGTTGCCTGCAGTGCGCGGCGGCGTTCGCGCTGTGCGGCGGGGCGGTGGTTTATCCCTTT
TCGTTCGATAATTCCACCTCCA
>TRINITY_DN480_c0_g1_i1 len=478 path=[1:0-266 245:267-477] [-1, 1, 245, -2]
GGCGCCAAGGGAGCCGAGCGGAGAGCGGCAGACACCCAACGCAGCAGGCAGCTGCGGCAG
CCGCTGTGCGCGCTTGAGGGCGTGCGCGCAGGACGGCGCCAGCGCTCTTTTCGTTGTTTT
TGTTTGGCTTTTTTTTAGGGCCCGTTCGCGCCCTGGCATATGCCCAGGACCTCGCCTTGC
GACTCGGCTCTGCTCGAAAACAGTCCCTCGCTCGGCTGGCCGAGGTCGGCCTCGTGACAC
GGGCGCTGGACCGGCGCAGAGGATGGAGTTCTTGGGAGGCCTGCTCGGAGGCGGCGGCGG
GGGCGGTGGCAAGCCCACGACGAACGAGGACGTGGCACTTGTGCACCTCTTGCTGGTGCT
GGGGCTGAAGGAGGCAGTCCGCAGGGTCGTAGCAGTCGCTGTTGGTCGACGTGAGCGCGC
GCTACGGATGGGCGCGGGAGAGCACGAGGCCGAGGCGGATGAGCAACCAGAGCTCACA
>TRINITY_DN480_c0_g1_i2 len=286 path=[963:0-74 245:75-285] [-1, 963, 245, -2]
CTCGAAAACCGTCCCTCGCTCGCCCGGCCGAGGTCGGCCTCGCGAGACGGGAGCTGGACC
GGCGCAGAGGATGGAGTTCTTGGGAGGCCTGCTCGGAGGCGGCGGCGGGGGCGGTGGCAA
GCCCACGACGAACGAGGACGTGGCACTTGTGCACCTCTTGCTGGTGCTGGGGCTGAAGGA
GGCAGTCCGCAGGGTCGTAGCAGTCGCTGTTGGTCGACGTGAGCGCGCGCTACGGATGGG
CGCGGGAGAGCACGAGGCCGAGGCGGATGAGCAACCAGAGCTCACA
>TRINITY_DN482_c0_g1_i1 len=431 path=[1:0-102 865:103-126 105:127-430] [-1, 1, 865, 105, -2]
CGCTCGCGTTTCAAGGAATCACTGTGCCTCGCGGGATGGTCCGGGCGACGCAGGACCCGT
CCGCGCTCCTGTTCGCCCCGACGCAGCTCACGAGCCAGCTTGCCGACGGCGGCAACATGG
GCACGCAGGCGGTAGGAATGTTCGTGGCTGGCGCAACGCAAGGCCCTGGTGCTCACGGTC
TAGCGGGCTTGAGCGGCTCTGCGCGGGGCGTCGACTCGCGGAGCAAGCGTCGCAGAATCG
TCGTGCAAACGCAGCGCGCGACGCTGCGTGAAGACAAAGCAGGCGAGGCGACCTCCACTT
TTGCGCGAAGCTTTCAGCATTCGTGCGGCGCCGAGTCGAGCGAGCTGGCTGCCGAAGTTG
GAGATGACGAGGACGAGTTTGCGCGGTCGCGGCGACAGCAGGCAGAGGAGGACGAGCTCG
ATGCTATGGAG
>TRINITY_DN476_c0_g1_i1 len=472 path=[1:0-294 273:295-333 312:334-471] [-1, 1, 273, 312, -2]
GGCTCGCGCCGGCGGGGAAGCCCGCGACCGGCTCGGCGATGGCGCTAGTGTTGGAGACGT
GTTCAGCGTGCTTGTTGAGGCAGCCGCTGGAATCGGTCACGACGAGCGCCCGGCTGCAGG
CTGCGCTGGGCTCAACCGCAAGGCGTTTGGTCTGGCGCTCAATCGCACGCTCGGCGTCAA
GATGGCCTGGGCGCAGTTCGACGCCGTCTTCGCACGGTTGAGCCAGGGCACCGACATGGT
CTCCAAAGGTCGATTTTGTGCCGCGTTCGAGCGCAAAGGCGACGGTTGCGCGGTGCGTGG
CGACGAGGATTGTGCTTGGGTGAGGGAGGCCCTGTATGACATCGCCGATGCGATGCTTGT
GCGTGGAATCAAGCCGTGGGTGCTTTTCCCGGAGGGCGCATCAATGGCAGAGTTTGTCCG
CTTCATCGAGTCGCTTGAAATCGGTTTGTCTCGGGAACGCGTGTACACTCTG
>TRINITY_DN422_c0_g1_i1 len=412 path=[390:0-411] [-1, 390, -2]
GTGGCAGGAGCGGGGTTGGCAGCGGGGTGGCGCGGCTTCGTTCGGTGATGTGGTCTATCT
TCGAGGGTTTTGGTTGGCTTCTAGTAGTAGAGTAGCTAGGGGCGGGCCGAGTCGCCGTGC
AATAGCTTGCGGAGCTCCTCTTTCTTGCGCTGTTGGTAGATCTTGACGTGGCGCGGGAGC
TCGGTGTCCAGGTTGGACCGCGTGCCACTCATGAGACGCTCGTGCCAGTCCTTGCGCCAC
TTGATTTCTGCGAGCTGCTGCCAGCTGCTGTGCAGCTTGATATCCTTTGGCAGGTCGAGC
TCTGGCATCGGGTCGCGCGATTTAATCTTTTCGTGCCAGCGGTTGATCTTGCGCGTCGTC
GGCTCTGACGTGTCGATACTGGCGCGCGCGCGCGCCCTGAGCCGGTTGTGGG
>TRINITY_DN492_c0_g1_i1 len=953 path=[1:0-437 416:438-473 452:474-952] [-1, 1, 416, 452, -2]
GTACTCGAGCTCCTGCCCGTTTAGAATGAGCACCGGTGGGATGGGCCTGCACGGGCCGAC
CTCGAGGTCGTCGTAAACTGGGCAGAACCCGCCCTCGCAGTACAGGTTGAGCACGTTCGG
GTCGCCGTCGCGAGTTGTGCAGTCTGGGGAGCGGGCAGGCATCAGGTCGATGGTGCCGCG
CCGGCACGAGCCCGAGGACAGGACCTGGGTCAGCTCGTCGCAGACCTCGGAGCGGCGGTA
CTTGTCGTTGAACTGGTACTTGCCCTTGTATCGGCCGTCGCCATAGTCCATGAGCCCCCC
GGTGAGTCCCTCGCCCTCCTCGAACGAATGCAGCATGCCGAGCGAATGCCCCACCTCGTG
CACAAATGTAATCCAGCTGTCTTCTGTAAGGGACGACACACCCGTGTTGATGCCGTCCAT
GCACGACGTCCCGCGCCGTGGGAGGCGCTCAGACGGGGTCAGCCCCCATGCGATGCCGAT
CGTCCCCGGCGCCGTGTAGCATGCAGTGAAGAGATGCCAATGCGCCAAGTGGCCGAGTTG
GGCCAGCGCGCCACTGTCCTCAAACGCGAGCCAGTTGTCCTTCGGGCCAGTCTCGGCGGT
GATTTGGCCGAAGAGCTGGCCCGAAAACCAGGTCATGGCATTCAGAGACTGCGCGATGCC
GCAGACCTTGTCCTCTTCTGCGCAACTTGCATCGTCCGAAGCGACGTCGCAGGCGCACGA
GGTGGGCGAGATGCACTGCGGCCCAAGCAGTGCATCCGGGCTGGCCTCGAAGACCTCGAG
CACGCGCCGGCCCACCTCGGTGGCGTTCGTTTTCGGGAGGGGCCTACCACAAGCAGGATC
TGGCGCACACGCACTTGCAGGTTGAGCTGAAAGTGCAGCACCATGTTGGCGCTCGCCACC
ATCGCCTCGGCTGCTTTGAGCGCCTGCGCCGGGGACCCAAAAGACTCGACCAA
>TRINITY_DN415_c0_g1_i1 len=323 path=[301:0-149 721:150-173 452:174-260 539:261-296 575:297-322] [-1, 301, 721, 452, 539, 575, -2]
GCCACAGCCTGCGCGGCGGAATCGAGCTTGTTCCTGCATGCGGCTCGCCGCGGCGCCGAT
CTGGCGGCGGCGCTGGCGGGGCCTCTCCACTCAGTGCAAGTAGCGCGCCTCGGCGGTCCT
TCCAGTCGAGCTCCATGGAGCTCCTCGACGTTTCACTCGCCGCAACCATTCTGCGTCAGC
TCTCATGCGTCCTCCTCGAGTGCTGCACCGCCGAGCTGGATCGCGTTGATGCGCAACGCG
CCCAGCGAGACCCGTTGCTGGTCGGGGAGGCTTGGCATGCTGGGCCTGGGGGCGCTGACG
ACAGCGAGCTGGGGCAGGGCGGA
>TRINITY_DN474_c0_g1_i1 len=225 path=[203:0-85 453:86-109 290:110-224] [-1, 203, 453, 290, -2]
GTGTTGCGTGCGAGGAGGTGGGTAGTAGAACTGTGGCGTACCTACCCTTCACTGCCCTCC
CTGGAAGGAGAGGGCCAGGGGAGGGCGGGCTGTTCTGCCTCGCAAAGTTCCCACCAGCGA
CGCGGGCTCGGAGCTGCGAAAGTCTTGGCGCAAACGCCTTCAACGCCCGTCCAAAGGAAC
ACTGCTTGGGCAGTGCCTCGCCGCCGGCTCGCTCGCTCGCTCGCT
>TRINITY_DN453_c0_g1_i1 len=385 path=[363:0-314 749:315-338 679:339-384] [-1, 363, 749, 679, -2]
TTTTGCGCATTTTTGCAACTAACTACTACGTTACAAGGCGCGCTTCTGTCGCGCCTTTTG
GAGCTCGTCGGGCGTCGCTCGCTTCCAGACTCTGATGACCTGCTTGCTGCCGCTGTCGCC
GTCGACGGAGACCATCGTCTGGAATTGAATGATGCCGCGCTCCTTGCGAACGCGCTTGAC
CGTTTCCCACGGAAGCGCGAGCTCGGCGCAATCCCGCTTGATGCGCTGCAAGGGGCACGG
TCCGTTCGCCAAGAGCAAGTCCAGGAGTTGCGAGATCTGCCCTTCAGGCGTGAGCTCAAC
GCTTTCGCTCGCCTCCGAGCTCCCCGACGAGCCCGACGAGCTGCTCGATCTTGAGGAGAC
CTCGCTGGCCACCTTCGCCTCAACG
>TRINITY_DN479_c0_g1_i1 len=407 path=[385:0-83 793:84-107 470:108-406] [-1, 385, 793, 470, -2]
GCGCCCTGAGGCTGCTCAAGCACAGTGCGCCTTGCTCGAGAGCGAGAGAGAACTGGAGGC
AGGCAGAGTGCGCGTCAAAAACAACGACTCCAGAGTTGTGCCCGTCCGAGTCCTCTGCCA
CTTGTTTGGAAAGCGCGCCTGGCTGGCTGGTGGTGCTCACGCAGGCCGAAGCCGGCGTAG
GTAGCCGTCCCTCCACCGGCGCGAACGTCGAGTCCACGCACGAGTAAGGGAGTACGTCAG
CTGTCGCTCGAGCGCCAGACGCCCCACAGTCGACACAGTTTTTGCCCGAGCAGGCAGGAG
GCCGACCAACAGCAGCAGCCTGACGCCAGCGCGAGAGCCACCGGTATGTAGGTAGGCCTA
CTCCGTGCAGTGCACCAGGCCAGAGCAGCTTCTCCTCCCTGCAGAAG
>TRINITY_DN407_c0_g1_i1 len=293 path=[271:0-188 565:189-212 461:213-292] [-1, 271, 565, 461, -2]
GGACGGCACAGTGGCGTCGAACGCGACGGCGGGCGGCGCGCATGATGGCCTGCGCAAGGC
TATCTTGTTCGAGGTTGGCGCGGTGACGGAGATGAAGCGCCACGGCAAGTCGCACCCTTA
TGTGACGCGAAAGGAGCGGTGTCGGCGCGTTTTCATGCTGCAGCATCGCTCTGTTGAGCG
CGCGCTCGGTCTCATTCAGCGGCTGTGGCAGGTTCGCAGCGACGTGGAGAGCGAGCCGCG
GCCGAACCGCTCCGCTCTCGAGGCCAAGCTGCTGGCCCCGATCTTCGCGCAGC
>TRINITY_DN440_c0_g1_i1 len=307 path=[285:0-306] [-1, 285, -2]
TGGCTCAGGATGGACTTGAATACGAAAAGCGGCGTGGACATTTCGGTATCCACGCCGATT
CCCAGCAGCACGTTGAGCTTGTACTTTTGGGCCTTTCTGTACACGTACTGCATGAGGCGC
GACTTGCCAATCCCTGCCTCGCCGCTCATCACAATCGCTTCCCTGCATTCCTTGCGAGTG
AGGAGCTTGCGCAGGCTCGAGTCGAGGACGTCGCACTCAAACTTGCGGCCGACGATGGGC
ACCTTTGCAGAGTTCGCGTCACAGCTCTGCAAGTCCTTGGCCTCCACGGGGCGGTACACG
AGAACCG
>TRINITY_DN441_c0_g1_i1 len=645 path=[1:0-591 1293:592-615 594:616-644] [-1, 1, 1293, 594, -2]
GTCCATGAGCTGCAATGTACTTGGCATGAGCTCCAGCAGGGATAAGCCTCTTGCAATTCC
TCCACTCTTCATAGATCTCTTTGGAGAACTTGGTGAAGCCCCAGTTTCTTGATGGGTAGA
TCTTCTGACGACCAGGGAACTTCATTTTAGCTCTCCTCAAGGCCTCAGTAGCAGCTGCAC
TGTGTGCATCCTTACATCTGATAGATATCAGAGTCTCCCCAATGTTAACTCGGGCAACCA
AACCTTGTGGTTTTCCATAGGCCCCCCTCATACCAGTCTGGAGCCTATCAGCACCAGCAC
ATGACAACATTTTGTTGATTCGCAGAACATGGAAGGGATGTTTCCTCACTCGGATATGGA
ATGAATCCTTACCACAGAATTTTACCATGTACTTGTTAGCACAGATTCGGGCAGCTTCCA
GGGCTTCAGAGGACAGCTGCTCTTTCTCATCAGAAACTAGATGGACACAAGCAGGGAAGT
CATCAACATGTGCCTTCTTTCTTCCAAGGTCATAAATTCTGATTTTTGGGTCAGGTACAC
CACGACAAAACCGAGACTTGGGATAAGGTTTGTTCTTGCAGTATCGATAACACCTAGCTG
GACGCCTACCCATGCTGCTTCCTCAAATTTGATTGTATAAAGTAG
>TRINITY_DN448_c0_g1_i1 len=342 path=[320:0-341] [-1, 320, -2]
GGTGAGACAGCAGCTTGACACGAAACTCCAGCAGCGCTCCTCGCGAGCAACGCCGCGTGG
CGCATCCTATCCGTCCAGACGACCAAACGCCCGTGCGACAGCAGACCCGCAACGCAAACC
AGAAACAAGCAACCTCAAGCTCACCGAGCGCAAAGACAAAAGACAAGAAAACCCCACACA
CCAACACCAGCAACAATGACCGATGAACTTCGCACGCCGTGCATGGGCCGCAAGGTCTAC
ACCATCGAGGAGTTCCCCGAGACGGCCATGGACAAGATCGTGTCCTTGTTCAAGCTCGCC
GTGCTCGCCTTCCCCTGGGTCGGTATCCAGTCGATCTGGCAG
>TRINITY_DN437_c0_g1_i1 len=285 path=[263:0-177 418:178-210 451:211-284] [-1, 263, 418, 451, -2]
AGATTCAAAAGGGAGGTGTGCCACAGGCGATCGTGATTGGAACTTTTGACGTGCTTCCTG
AAGTGATCACGTGGATCGAGAACGGCACATCGCTTCTGACGATCCAGCAGCAGCAGCAAA
TGCAGTTCTACGTCCCCACCATTTTGCTAGCCCTCCGTGCGCTCACCGGAGAGTTCTTTA
AAGCCGATTGGTTCATGACCGGGCCAGCGATCGTCGACCAGTCCAACGTGGACCAAGTCC
CTTGCCAACACGAACTGGCTTGTCCCGCCGAGCTCGAGTACGTCA
>TRINITY_DN452_c0_g1_i1 len=304 path=[214:0-84 276:85-152 344:153-235 276:236-303] [-1, 214, 276, 344, 276, -2]
CCTGGGCTGGGCCGAAGACCTGGCGGCGCTAGACGCGGCGGAGCTGGACGCGGCGGCGAG
GGTGCTGCGAAGGCGGCTGGCGCGGTAAGGCCTCGCGATAGAGTTGTGGCGAAACCTGGG
CTGCGCGATAGAGTTGCGGCGAAACCTGGGCTGCGCGAGGTCGTGGCGCCTCAAGGGCCG
AAGACCTGGCGTTGCTGGACGCGGCGGCGCGGCTGCTGCGAAGGCGGCTGGCGCGGTAAG
GCCTCGCGATAGAGTTGTGGCGAAACCTGGGCTGCGCGATAGAGTTGCGGCGAAACCTGG
GCTG
>TRINITY_DN452_c0_g1_i2 len=299 path=[427:0-147 344:148-230 276:231-298] [-1, 427, 344, 276, -2]
GCGCTTCCGATCTCGCCAAGCCGATACCCGCACGCGGGCAGGCAGGCAGGCGGGCAGGCA
GGCGGGCGGGCAGGCAGGCGGGCAAGTGCCCAGCAGGAGATTGGTAGGCAGAGGGCCTCG
CGATCGAGTTGCGGCGAAACCTGGGCTGCGCGAGGTCGTGGCGCCTCAAGGGCCGAAGAC
CTGGCGTTGCTGGACGCGGCGGCGCGGCTGCTGCGAAGGCGGCTGGCGCGGTAAGGCCTC
GCGATAGAGTTGTGGCGAAACCTGGGCTGCGCGATAGAGTTGCGGCGAAACCTGGGCTG
>TRINITY_DN401_c0_g1_i1 len=450 path=[1:0-129 108:130-172 151:173-324 303:325-449] [-1, 1, 108, 151, 303, -2]
GACCGGTCCACGCCGCGCGCGGAGGGTCCGGTGCAGTGCGAGCGCGCGCCGGAGGGCGTC
GACTTTGGATCGCTCGTCGGCGCCGGCGAGGGTCGCCGCGTCGGGCAGCGCATGGATGCG
GCCCTCGGCGTGCGGCGTGGGATGGGCGTTATGTCGTCCATCGGCGCTGCCAGCACCGAG
GACGCGCACGTCGGCTCCGGTCGTTCTCGCATCCACTTCCAGCCGAGCAGCTCGTCCAGC
TGACCTCGTCCACCGTTCGCTAAGCCCCAACAACCAATCCACTGCATCATCAGTCTCGCG
CTGTTTGTCCATCGATCCAGTGCCAGCTGCGCGTCCAAGTCTGCGCGGCCATCTGCGCGG
CCCACGCACGCTGCATCGGCAGCTAGAACAGCAACGCCAACATTGACGGCGCCCAAGTCC
GCCACTCGCCAGTCCTATCCAAACGCAGTT
>TRINITY_DN497_c0_g1_i1 len=2275 path=[2220:0-2115 4313:2116-2120 4318:2121-2121 4532:2122-2148 4313:2149-2153 4318:2154-2154 4319:2155-2274] [-1, 2220, 4313, 4318, 4532, 4313, 4318, 4319, -2]
ACCTTCGCCTCGGCAAGCACCGACGACGGCGAGCAAGTGATGGTGCGGCTCGTTGACGTG
GTCGCGGTCCACGCCGCGGCCCTGGCAGCGGAACCTGCTCCAAAGGGCAAGGCAGTTAGC
GATTCGTTCGCCCGCCTGGCAGGCTCGCTATACGCCGCTGCGAAACAGAAGGACGCTGTG
GCGAAGGAGATGAAGAACTGCAAACAGAAGCTTGCCAGGGCGCGGGCGGCGCTCGACAAG
AAGCAAGAGCTGTTGAACTCACGGGATGAGACCGGGAAGGATGTCACGCAAAAGAGCCTT
GACTGTCAACGCTCCCGTCTCGAGGAACGCGAGCAGACCTTGGACGAGCTGGCTGGGGAC
TTGGAGGCACACGTCTTGCACAAGATCCTGGAGCCCTTCCGAACTGTACGAATAGCCTGC
AGCTGGTTCGAAGAACATACGGGCAAGACGATGTCGCCGGCAACCTTGTCGCGATGGAGC
AAGGGCGGGATCCGGAAGACTGGCAGGCCGCCAGTCCTCTCAGATGCAGGCGAGGAGGCT
CTGTTTGAGCACGTGAGTCTCACACTACGTCGCGGGTTTTCCCTCACCTGGCTTGAGATC
TGCGACCTCGCCAACGACGTGCGGCGAGACGGCGGTGGAGTCCCGTCCCGCTGCTGGTAC
AATGGTTGGCTGAAACGAATGGAGGCACGTTTCCCGGATCTCATGCGCAAGAACTGCGCG
GGCATTGGCGCGTCGTGCTTGCAGTATTACTGCACGCGGAACATTGAATGGTGGTATACA
GTCACCACGGAAGAGTTGGTCTCTCTCGGCGTCGCTCGCAGACCGACGGAAGAAGAACGG
AACAAGGGGCACGAGCTCATCTGGCTCTACCCTGGGCGAGTGCTACTCCTCGATGAGAGC
CACGTGGGGGGGGAGCGGGACAATCAAAGCATGCGCAGTCGGGCAAACGGCCCTGTGCTA
GGGAGCCTGGTTGCGCAGGGCCAGCAGGGCCGGTATGTGAGGCAGAAGGAGGACGAACCG
CACGTCACCGTGCTGGCAGGGATGAACCTGATCGGCGATTGCGCCCCGCCAGCCTGGGTT
CTATGTGGCAAGACCCTTTCGGCCAACCAAAAGGCCAAGATGGACGAGATCTGCAAGGAG
TGGTGTACGTCGGAGAAGCTGCACGAGTTCGACCAGCGCGAATACGCAAACGTCAACTGC
TTTGTCTCGCCAACTGGTTCAGTGACAAAGGCCAACTTTTTCGACATTGCGATGTCGATT
GTCAAGACTGCCCTTCCGGACGTTTCGGACGACAGTCCGGCGTCACGAGTGATACTCTTC
ATGGACGGGCACTGCAGTCGGCAGCTCGTCCCCACTCTCAACAGGCTTCGTTCACAGGGC
GTTCACCTGTTTTGCTGGCTACCTAACACAACCTCCCAAACCCAACCAGCCGATGTGGCT
TTGTTCGGGGACTGGGAAGCCAAGCTCAACTCGCTCAAGGCCAAACCTCGCGGACCGAAG
TCTGGTTGGGACCTGATCCGCCAAGCTGCTCAAGCGCTCGCGGAGGTGGCGACGCGAGAG
CGCCTCAAGGAGGCGGTTCGGAGGACGGGCATGCGGCCTTTCTCTCGACAGCCACACCTG
GAGAACCCGGTCATCAAGCTTGGCGATGCCTACACGGACGACGTTGCGCTCCCGCACCTA
GCGAGCGAATTTGCGAGCTTCACCCACCAAGGAGACGTGCCAGAGCTGCGGCAACCACAA
CATGCGCCAAGTGGGGAGGGTGCCGTACGAGGAGCGAGCGACGTTTGGGACGATGCGACA
CAGGAGTCGGGCAAGACTGGAATGGACAGGTCCGACCGGAGCTGCTCGAGTTCGTCCAGT
TCTTTTTCCATCTTCGGGAGCATCAGCGAGAACCTGGAAACGCACGGCGTGGACCTTGGG
AGTTCTGCATCAGTCCAGAGAAGCGCGACACGAAGTCAGCTGCGCAAAGTAAGCGCAGAG
CTCACGACCAAGCTGATGGCGTTTCGTTTCAAAGCGGAAAATGCACTTCGTGATCATCTC
CCAGTCAAGGCAGCCCAATCCAAAGTCTCCAAGGAGGGGGCCAAGGCTGTGTACGAAAGG
GCCGTAGCCGAGGCCAAGACTGCGTTCGAAAGGGCCGTAGCCGAGGCCAAGACTGTGCAC
GAAAGGGCCGTTGCCGCGGCTGACGCCACCGTGGCCGAGTATGAAGTGCAAGTGCAGCGG
GAGCTCGACACACTCCAGCACGCCGCAACTGAACTGGAAAGGGCAGACGAAGATG
>TRINITY_DN430_c0_g1_i1 len=322 path=[300:0-145 647:146-169 447:170-321] [-1, 300, 647, 447, -2]
GGCCGACATGTCACGTGCCAGCTCGCTGGCCACTGTTCACGCGTCGACCAAACCTACCTC
AACGCTGGCAAGTCCAGAACGCGAAAAGGCGGCTGCGCGCCGTCGCTAGCACTCCTGGCA
GCCTGGCGCTTGGCGAGGAGCGCGGTCGCAAGAGCAGGCGAGGCAAGGCGCACAGCGCTC
CAGCTTCCCTTTCAAGAGCAACACACTCGTAAAAGGTCGGGTCAGCACGCGCTGCGCCGC
GACGAGCGCCTTCAGCTCGGCACGCTGCAAGCTGGCCGAGATAGAGTCGCGCAGGCGCGA
GGCAACATGTTTGCAGTCTCGG
>TRINITY_DN483_c0_g1_i1 len=1744 path=[1722:0-291 3515:292-315 2015:316-1035 3516:1036-1059 2759:1060-1743] [-1, 1722, 3515, 2015, 3516, 2759, -2]
GAGAGAGCCGCTCTTTGTTGAGGGCCTTGTCCTTGGCTATCGATTCGTTTCGCAGAATCT
CCACTTCGTTTTCAAGGATCTTGATCTTTTCCTTCATCTCGGCGAGCGCCTGGCTGCTGG
CCTGGATCAAGTTGACGTACTTGTTGCGCTCGTTTTTCACAACATCGTACAGCGCAGAAA
ACTCGCGGAGCTTGCTGTTGGTCTCGGTGAGCTTCTTGGTGAGGTCCAGCATGGTTAGCT
CTTTGATTTTGAGGTCCTGGAACGCCGCTTTGTGAAGCGCGTTGGCCTTGCTCGCCTCGC
GGGCCTTGATCTCGCGCTGCGCGTTCAGCATGGCCATCTGCTTGGCTTGCTTGTGCTCTT
CCTCGATCCAGAGCGCGATCTGCTTTTCGCACTCTTTGATGTGCGAAGTCTGGGACTGGA
GGGTCTCCTTCTTGTCTTTTTCGATGTGCTCTTGTCGCAGGTAGTTTGCGATAAAGATGT
CCACCTCTTGCTTGAGAACCGCCACCTTTTTGGTGAGCGCCTTGTTCTCCGCCACGAACG
AATTGAGCGTCGCGGTGAGGTCGCTGCAGTTGCTCTCCAGCTGGGGGAGCGTGGACTTGA
TGCTGTCGAGCTGCGCGATGCGTTTCTTGAGCAGCTTTTTCTGCACCTCGTATTCCTTCT
TGGTCTGGGCAGCGTGCTGCGAGGCCGCCTTGAGCGCGAGCCGCTCGTCCTTGAGCAGGA
GCTCGACGTGCACACGTTTGGCCAAAAGCTCCTGGTGTTTGCTCTTTTCCTCGTCGAGAG
ACTTGCGAACCGAGTCGACGTCGCGCTCTCGCTGCTCTATTGTAGACCGGTGCAGGTCGA
GCTTGCGCGTGAGGTCTCGTCCAAGCTCATTGACCTCTTGCTTCTTTGACGCCTGCTCCG
CCAGCTTGCTGTCGCTCTCGGCTGTCTTGGCCTCGAGCAGTTGCACTTCTTGTTGGAGGT
TTATAGCGGCGGTTTCCACAACGTCGGCTTGCTTGGAGATCCGCTCGGGGTCGGCCTTGA
TCTTGTTCAAGTACTGTTTCTGCGTGACCTTTTTCTCCGTGAGCTCGTCGTTGGCCTGCA
CCACCGCGTCGTGCTCGGCAACTAGCCGCTTCTGCTCCTCCTTGCTCTGCTCGAGGGCGA
GCTCCTGGCGCGCCACGTCGTCTTCGAGCTCGGCGATCCGGCTCCGCGACTCTTCAAACT
CGGGCTCCACCAGCTCGGCGTTCTCTCGCTTGGCCTGCTCGAGGCCGTGCTCTAGGTCGC
TCTTGTTGCGCTCGAGCTCCGTGAGCTCCAGGTGAAGTGCCGAGGTTGTCTCTTCCAGAT
CGTGTAGTTCGTTCTCGAGGCTGTCGCGCTCCTTTTCCAAGGCGACCATGGCTTGGCCGT
CCTCGTGCTTGCGAATATTGAGCTTTTCGAGCTTGATCTTCTCTGCGAGCAAGTCCTGGT
TCAGCTGCTTGGCTGCCTTGAGGCTTTTCTTCTCTTCCTCGTACATGTCCAAAATCGCAA
GGTGCATTTCCTCATACTGGCTCTTCAGCGCGTCCGTCTCGCCCTTGGTGAGCTCGCCCC
GGCCCAACAACTCGTTCAGCTGCGCAAACGCCGGGCAGTTGCTGACGTCCATGATCTCCA
GCGCCGAGACCAAGCTCGGCTCCTCTTGCGCCGCCTCGCTTCGCGCAGACCCGTTGTCCG
ACATTGCCTTCGCCGAGCCTCCGCCGGGCCGCGCAGCGCAGGGCAGGGCAGCCGGTGCCA
CCGG
>TRINITY_DN409_c0_g1_i1 len=435 path=[1:0-209 897:210-233 212:234-251 898:252-275 254:276-434] [-1, 1, 897, 212, 898, 254, -2]
GTCGTCATCGCGAGCGAACGTGTTGCCCAAGTCGGCTGCGATCCGACACATGCCGCTCGA
CAAAGCAGACACGGCAAGCGCTTGTATCGCGGCGCTGACGAGTGCGTTTTCGCGGTGCGT
GGTTGTGTAGATGAAGAGTGGGGAGCTAACGACGCGCGCGTCGGCGCCGGCCAGGTCGGG
CCCTCGCAGGGAAAACCCAAACCGGAACAGCTTGTCCTTGACGTTTTCCAGGCGCTTGAG
CTCGAGTTCCCGGCCCATTATGCTGTATTCGGCGACGTGGTTGGCGTCCTCCTTGTTCTT
GAAGCATCGCAGCACGCAAAAGCCTTGCTCACTAACGCCAGGCTCGAGCCAGAGCTGCTT
TTTGGGAGGCCTCTTCTTCGTCCCCTTCCAGACCGCAGCGCGCACGCCTCTTGCCGCCTG
CAGCGTGCGCCTCAG
>TRINITY_DN438_c0_g1_i1 len=213 path=[191:0-108 277:109-212] [-1, 191, 277, -2]
TCAAAAGACAGAGCGCCTTTGCATGACTGCAGCGCGGCCTTCTACAGCAAAATGGGGCAG
TTTGAAAGCGTGGCGGCGACTTGGCGCGCCGTCCCGACTCGAGTTGCCAAAATTGTAGAA
ACCCCCAAACGAGCGAAAACCTAGCGGCGAGCTCGCAAACAGCAGCGCAGAGGCTATCAA
GTAGGCGGGAGGGGTGGAAGGTGCCTTGGGCAG
>TRINITY_DN425_c0_g1_i1 len=276 path=[2877:0-42 1878:43-66 2965:67-90 1926:91-168 2004:169-195 2031:196-255 2783:256-275] [-1, 2877, 1878, 2965, 1926, 2004, 2031, 2783, -2]
CCTCTGGCGCCAACCCGTCCAGCCTTGTTGGGCAGGAGATTCGCACCGAGGACGATGTTT
TGCACATCCTGCGCCTCCCAGACTTTGGCGGCCGCATCCGCGCCCGGGACAGCGAGCTTT
TAATCCAGTATCTCACCGTACCGTACATGCGAATCCCGCTCGTGCTGCAATTTTTTGCAG
ACCAGATGCGCATCGGCGCACTCGCGGAGCCGCAGCTGCAGGGGATCCTGGACGCCTGCC
TCTTCGAGCCGAGCGTGTGGCAGAGCCCGGGTCCCG
>TRINITY_DN425_c0_g1_i2 len=1414 path=[1392:0-508 1878:509-532 2965:533-556 1926:557-634 2823:635-661 2031:662-721 2091:722-1413] [-1, 1392, 1878, 2965, 1926, 2823, 2031, 2091, -2]
GCCCAGCTCTGCGTGCAGATGGGCTTTGCGCGGGGGCCTGCAGGCGGGCGCCCCGGCCCG
GGGCCCGTTCGCGACGCTGCGCGTTACCTCACCGGAGAGGACCCCGCCTTGGTCGACCAC
TACCCTGAGCTGGCGTTGTTCCGCGACATTGTCTTTCTCTTTAAGGCGCTCCTGTCGCCA
ACCGCGTCCTCGCTCCCGGAGCTTCGCGAATGGAAGGCGACGGACGCGAGGCTGTTTTGG
GCTGTGGGGAAGAGGATAGACCCGGACGATGTTGGCGCGATGCTGCAGGCTGACGCCGCG
TCAAAGGCCGGCGTGACGCTGGACGTTGCCGGGTTTGGCAAGCAACGCCTCGAGTGCGCG
GCATACGTGCGCACGTATGTTCACGAGTCTCTTCAGCAAAAGTCCACGCTGCAGTCCTTC
CTCGACTTCATCGGGCTCGGCGGCTCCAACCAGCCGCGCGCTCCGCCCTCGGGCGCCAAC
CCGTCGAGCCTTGTTGGGCAGGAGATTCGCACCGAGGACGATGTTTTGCACATCCTGCGC
CTCCCAGACTTTGGCGGCCGCATCCGCGCCCGGGACAGCGAGCTTTTAATCCAGTATCTC
ACCGTACCGTACATGCGAATCCCGCTCGTGCTGCAGTTCTTTGCAGACCAGATGCGCATC
GGCGCACTCGCGGAGCCGCAGCTGCAGGGGATCCTGGACGCCTGCCTCTTCGAGCCGAGC
GTATGGCAGGGGCCGGGCCCCGTGGAGGAGCCCACAACAGTTCCAGCGCGTACCCGAGCG
CACCTGGCGACTCCAGTGGGTCTGCTCTTCAACGAGCTTCAGCACACGCCCAAGGTGGTC
CTGGACGCCGTGGAGAACATGCTCTTCTACGCAATCGAGCTCGACGTGGGGCGCTACTCC
CCGAACGTGTCGCAGGTGATCCTCTACGTGACGCGCCTCGTTGTGCGCGTTTTGGAGTAC
GTATCCTTCTTGGTCGAACACTACGCCTTGGAGGACAGAATCAAGTCTGGCTCGCACGAG
GCCGCTCAGGTCACCTCGCGCTCGGGGGCGCAGGCGCTCGTCCGCGGCCTCTATCAGCCG
GGAACCGCGGAGAACCTCGTGTACCTTCGGGCGATGCGCGCCAAATTGCGCGAGAAGTTG
GACTCGTCAATCTACCCCATGCTTGAGCAGTGGTGCAAGGTCGCTGTCAAGAACCGCGAG
ATGCAGCTCGCCTGCGTGTTCCACTCCCACATGGCCTACCTCTATCTTGGCGCCCACGAG
AGCCAGCTAAACAGGCGCACGGTCTCGGCCATTCTCATCAGCTACATCTTTGTTAGCGTC
AACTTTCGGTTCAACGTCGAGGTTGGGGACACGCCGGTTGAGCACGAGGTCGCCCAGTCT
GCTGCCGCACAGCAGGGCGCTGTGTCCAACAAAA
>TRINITY_DN420_c0_g1_i1 len=729 path=[707:0-432 1117:433-459 1144:460-728] [-1, 707, 1117, 1144, -2]
CAAAGGCGCAAGCAGAGAAGAACACTGGCGAGGCTCGCGTTGAGGGCCTTGGCCGAGCGT
TCTGCTCAGAGTTGTGCGCAGCGTATTTGATTACCATTGGAATCTTGAAGGATTCAGCCG
TGTCCGAGTCCTTCGATCCAGCTTCATTTTCCTCAGAAGACGGGATCCTACCTCAGCTTT
TGGCGCCGGGTGTTAGTTATTCTTCTGAAACCGTGGTCCTCGCACCGGGGAATGTGGGGA
ACCAAGCCTTCAGAAAGTTGTTCCACACGATGCGCAAAGCATACGAGAAGAAGCAGGACG
CGGTCAAGGTTCATCCTGATGGCGCCGCTGGACCAACAAAGCACAGGTACCAGACCATCG
AGGACGTTGCTGGGGAGAGGGTTGCCTCCGGCGTCGTGAGCCGCATTCGCAACCACATCG
AGTCACACCTACCTTCTCGAATAGCCTCGCGAAGCCATGCGTTCGAGATCGTGGAAGGCG
AGTCGCAACTGTTGCAGCAAGACAGAGTAGCGTCTCAACAGCTTGCTAGGCCAGTCCCCA
TCATTGAAAAACAGTAGCGCGGCACTAAACACTCCTGACTTCCCGTTTGTTGTTCGATTT
TTGTCAACGTGCTCTGTCGACGGCGGTGGCCAAGCTCTCGGCGCACGACAGTGGGGCGCG
GCGCTCGCTCCTCTTAACGAACTATCGCTTCGAGATTGGGCCGAGCATGGAGTCGACCAC
GTCACTTTG
>TRINITY_DN468_c0_g1_i1 len=436 path=[1:0-305 284:306-351 330:352-435] [-1, 1, 284, 330, -2]
GGCCTTCGTCGCGCTCGTCACCGTGCTTGACAGGCTCGGTCTCGCACTTTGCGACCCTGG
CTCGCGCCCGCGCCTGGGCTTTGCTGGGTCTTGCTGTGAATTGGGCTGGGGCTCGAGCGG
CACGGATTGCCTCGCGGAACAAGTCTCTCTCTTCGGCGGTCTTTGCTAAGGTCTCTGCCA
GCGCGGCTGCCTGTTTGCGCGCAAGCTTTGCCGATTGCAGAGCGGAGTCTCGAGCGGTGA
GGGCGTCTGTGAGTCTTTCGGCGACGCTTTTGAGCGCCTCGGTGTTTGCGACGAGAGCGA
CTTGGCTGCCCTGGCTGCCCTGGCTCTGAGCGGCGTTTCGCTCCTCCGTGCAGCTACTCA
GAGGACGCGACCACGGCTCTAGAAGCTGGTCTAAAGCGAGTTGGACTACCGCTGCGCCGC
CCACGGCTGCCCCCGC
>TRINITY_DN477_c0_g1_i1 len=373 path=[1:0-209 683:210-234 213:235-360 339:361-363 339:364-366 339:367-369 339:370-372] [-1, 1, 683, 213, 339, 339, 339, 339, -2]
ATTCTATGCCCAGTCCCAGCAGGCGCGCGCCCCGCGCGCCGCGCCGCCGGCCAGGCCAGC
CCCGCTTCGGCCTCTCCGCCCGAGCCTCCAGTACAGGTCTGCCCTTCCAACGGTGGCCGG
CGAGCCAGCTGCGTGCCTGCTCGCCAGTATCCCCAAGCAGCTCTCGCACAGTTCAAGCCA
GTTGCGTGCGCGCCTGCTCGCCAGAGCCACCCAAGCCCTCGCTCGCCCTATTCGAGCCCC
CTTCGCACTTTTTTCGTTTCCCCCGGGGTCGGCCCGCAAGGCAGCCCGCGGGAGCAGACG
CGCGACGCCTGCGCCCCGTACCCCTCCTGCTGTTCCTCCTGCTGCTGCTGCTGCTGCTGC
TGCTGCTGCTGCT
>TRINITY_DN490_c0_g1_i1 len=487 path=[1:0-82 977:83-106 85:107-486] [-1, 1, 977, 85, -2]
CCGTCTCGAACCAGAACACCGGGACATGCGTCGGCTTGACGTGGTGCAGCGCCGGCCGGA
GCAGGCCCAGGTCAAGCGGCCCGATCCGCACGTTGAACTGCAATCGCTGAAACGTCTGAA
TCGGAATTCCCGTCGCCCCGTGCACCAAAACTCGCGTTTCATGCTCCTCGCGCGTCGGCG
CCGAGAGCCCGTCAACTGCCGCGAGCAGCGCCGGGTCGGCGTCGTAAAAGTGCGGCCGGC
TCACCGACATGGGAATCCCCAGCGAGATCTTCGAGTAGTTGAAGAGACCGTCCGGCCCGT
TCATGTACAGCGCCGCATTCGCAGGGTTGAGCGTAGAGTTGCGAAACGCGGCCGGGCTAA
TCTCGTACTCGACCGTGTCCACGCCCTCGGCGCGGCGTTCCTGCCCGGTCGCCTCAAGGT
CGAACTTGGCGCGAAGAGCCGCGATCCACAAGCCGAGGGCGCGCCGTGCCGCCACGTCGG
CTGGCGG
>TRINITY_DN488_c0_g1_i1 len=282 path=[1:0-180 531:181-204 183:205-254 233:255-263 233:264-272 233:273-281] [-1, 1, 531, 183, 233, 233, 233, -2]
GCCAACAGCGCCACAAACGCAGCGCCTGCCTTTCACCTCAACCGTCGTCGCCGCGGCGTT
CCTGGCGGCCCTGGCAACCCAAGCGGTCCTGGAAGTCCACGCTGTCCTGTCGTTCCTGCC
GGCGCCGTCGCCTTCGCGTCCGGTGTCTTCCACGCCGTCCTGGCGTGCCTGGTGTTGCCG
CAGCGCTCGCTGTCTGCCTGGCGTGCCTGGCTGTCGTGGCGTGCCTGGCTGTCCTGGCGT
GCCTGGCGTGCCTGGCGTGCCTGGCGTGCCTGGCGTGCCTGG
>TRINITY_DN487_c0_g1_i1 len=233 path=[1:0-112 91:113-147 126:148-232] [-1, 1, 91, 126, -2]
CGACGCGCTGGGCAGTTCACGGTCGCCTGGTATGGTCGCGCACTGCTTGCGGTGGTTCTG
TGCAGCCAGGTATAGACACGTCTCAGGTCGTCCTGAGGTGACGGCATGCGGTCAGTGCTG
TGACCGCATGCGGTCGACTCGCTGAGGACGCCAACTGCGATTGCACGGGTCGAGGCCTTG
AGAAAGCCAAATTCTCGCTACCAAGGTGGCACCCGAGGTCTGCATTTGCCGCG
>TRINITY_DN487_c0_g1_i2 len=211 path=[1:0-112 434:113-125 126:126-210] [-1, 1, 434, 126, -2]
CGACGCGCTGGGCAGTTCACGGTCGCCTGGTATGGTCGCGCACTGCTTGCGGTGGTTCTG
TGCAGCCAGGTATAGACACGTCTCAGGTCGTCCTGAGGTGACGGCATGCGGTCGACTCGC
TGAGGACGCCAACTGCGATTGCACGGGTCGAGGCCTTGAGAAAGCCAAATTCTCGCTACC
AAGGTGGCACCCGAGGTCTGCATTTGCCGCG
>TRINITY_DN443_c0_g1_i1 len=495 path=[1:0-417 396:418-448 427:449-494] [-1, 1, 396, 427, -2]
GCGAACATCCGGCCTTGCGTCTTCGTCGACGCCGGGACGACGTGGGCCTTCGAGGCCCGC
GTGGACCCGAGCCCGCCGCCAGGCGCGAACGCCCTCTCGATCACGGCTGCGATTCAGGAT
CGCCGCATGATCACTGCCTGTCTCATCGTCACCCCGAAGCGTCGTGGAGTGAGCTATGCG
ACCTACACGACGATCCACGAATTCCAAGACGGCAAAGGCTGGGTCAAGCTGACCCAGCAT
TGGAAGGGCTCGGCAAACCACGTGCTCAAGTCGCGCATCACCGGCAGCGTGGGAGTGATC
TACGATGACTCGACCGTGGAGACGATGATGATGCTGCACAACATCGAAAAGGTCTCCACA
TTGCGGCCGACCCGTGCGCCAGTGCCTCGTCCCAACAAGCGACGCGGGCGCCTCTAGACC
ACTCTCGTGTGACGGCTCGTGGCGCGCGGCCCCGAGCCTCCGCGGAGACTTGACTGCTTT
CCATTCTGAACTACA
>TRINITY_DN444_c0_g1_i1 len=375 path=[1:0-315 729:316-339 318:340-374] [-1, 1, 729, 318, -2]
TTTCGAACTCGACTTCAAAGTGGCCGTGCGGCGCGTCGTCGTAGCCGTAGATGGTCATAG
GCTTGATGATCTTGACCCCCGGCGCGTCGCGGGGGATGATGACGACAGAGTGCTTTTTGT
GCCGCGGGAGCTCTTGCGCGCCGCGGTGGTTCATGCTGGTGTTGCCGAGCACAAGTAGCA
AGCGCAGCCGAGGGTCGCCAGCGTTGCTAATCCAGTGCTTGCTCCCGTTGACCACATAGT
GCGCCCCATCTGCGCTTCGCTGGATCGAGGTAGAGATGTTGACCGCGTCCGAGCTCGCCA
CGCCTGGCTCCGTCATTACGAACGCGGAGCGGATCTTTCCCTCTTTGAGCGGCTCGAGCC
ACTCGCGCTGCTGCG
>TRINITY_DN555_c0_g1_i1 len=292 path=[270:0-236 484:237-291] [-1, 270, 484, -2]
GTCGATTTCGGCACCGCAAGGCAAGTACCATTCACTCAAGGGCAAACAGGGCGTCCAGGC
GCTCTGCTTTAGCGAGTTTTCGAGTGCCATCTTGAAGATTGCGTTCATCAAGTTTCCGTG
CCCGTTTCAGTCTGCCGACGACAAAATCTCGGCGATGGTCCAGCTTTTGGGGAAACCCAC
CAAGCCGTAGCGTATCTATCTACCCAACAGCCTCGCTGCCGCCCCCCAGCGGCTGGAGGT
GCGCGGGAGTAAGAAGGAAAGGAAGGAAGGAAGGAAGGACGAACGAAAACGC
>TRINITY_DN580_c0_g1_i1 len=370 path=[1:0-55 34:56-151 130:152-157 136:158-183 162:184-333 312:334-369] [-1, 1, 34, 130, 136, 162, 312, -2]
GCCTGTGGTACTCGATGCGATGAAGCGTCAATCGTCGGGCAGAGCGGGCGGGATACAGTG
GGGCGGCCACGCGGCGTGCCTTGGAGAGGCAGTCGGCGGCGATGCACTGCGCGCGTGTGA
CCGCTGGCAAGCAGCTCGTGGCGGGCATCGCATGCAGCAACTGAAGCCGGATTGGGCGGA
CGCGCACGCTTCACTCCGCTCTGCGCCGGCAAGCGCTGGGGGGGTGGAGGACTGGCGTAC
GCAACGAGGTCGTCCGTGCTCGTACCCCGACGCGCGGCGTGAGACGAAAGGCTTGAGGCC
GCATTTTTGGTTTGCGATTCTGCCAGTTCGCGCCAGTACCCCTTTCACAAGGACAGGACG
AGCAGGGCGG
>TRINITY_DN580_c0_g1_i2 len=370 path=[1:0-55 855:56-151 130:152-157 721:158-183 162:184-333 312:334-369] [-1, 1, 855, 130, 721, 162, 312, -2]
GCCTGTGGTACTCGATGCGATGAAGCGTCAATCGTCGGGCAGAGCGGGCGGGATACGGTG
GGGCGGCCACGTGGCGTGCCTTGGAGAGGCAGTCGACGGCGATGCAATGCGCGCGTGTGA
CCGCTGGCGAGCAGCTCGTGGCGGGCATCGCATGCAGCGGTTGAAGCCGGATTGGGCGGA
CGCGCACGCTTCACTCCGCTCTGCGCCGGCAAGCGCTGGGGGGGTGGAGGACTGGCGTAC
GCAACGAGGTCGTCCGTGCTCGTACCCCGACGCGCGGCGTGAGACGAAAGGCTTGAGGCC
GCATTTTTGGTTTGCGATTCTGCCAGTTCGCGCCAGTACCCCTTTCACAAGGACAGGACG
AGCAGGGCGG
>TRINITY_DN560_c0_g1_i1 len=496 path=[1:0-150 129:151-223 202:224-495] [-1, 1, 129, 202, -2]
GAGCGAAGAGGGGCTTCGCGCCGACTGCTCGAAGCGTCTACGGCACACAGCTCGTCGCTT
GGCTTGCATAGAATCCGTAGTCGGGCCGAGTACGCAGTGTTGGCGAGCAAGTTGCTGATT
ACGAGCTTTGGCGAGTCGGTTTCTTGGGTCTTGATGTGCTTTCGAGCGCATCCAACGCCT
TCGGCCAGCTGCACAACGTACAGCACCTTGTCCAGGCTCGCGCTGCGGGATTCCCAGGCG
CGAAACGTTTCGGTCCAATCAGAAAGAACGCCAAATGGGTCGTTGGCTCGCGTTGATTCG
GCGTCCAAGCCCTCTGTCGCACGGTCAAAGGCCTTCCACTTGAGCGACACCTCGCTCGTT
GCACCAGCTGCAATGCGCGCAAGCGGCATTGCTGGAGGAAGGAGCGGCGTGACTTTGCAC
GCTTGAGAGACCTCGCCTGGCTCTCCAAGCGAGTTGACTGCTCGCACGCAAAACTCGTAA
GTGTGACCTGGTCGCA
>TRINITY_DN556_c0_g1_i1 len=509 path=[487:0-508] [-1, 487, -2]
TTGCTTTAATTTGAAAAAAACGTTGGGCAGGCGCGAAGGTGGGCTAGGGAGTTGGCAACA
GGCGCGCTTTGCGACTCATGATGGCCCGCTTGATCTCGCCGATCAGGACGAAGGAGAGCA
CGGTGTGCGGGCCAACGCGGAGGTAGTGCGCCATTGCCCCTTTCCAGAAAGCGAGCGGCC
CCTCGTGACGGGCGATCTTGAGCGCCGCGTCCAATGTACCGTGGTACAGCGGGGCCAGCA
CAGGCTGGTTGTAAATCCTCGTGCGCACCACGTCCACGGGGTTCATGAAAAAGATGCCAA
TGAAAGACCCGGCAAAGCTCCCAAGCGCGTCTCGACCAAACCCGTCGCGCAGCCCGAGTG
CGCTGAGCGAGGTCTTCACGCGCGAGTTGACTGCGAGCAGCACTGACGTGAACGAGATGC
TGCGAAGCACGTTGACCTGGACGCCCTTCCACAGGCCGCCCAGGCCCTCTTCCCGAAGCA
CCTTGGAGAAAACCCTGCCCAGGCCTAGA
>TRINITY_DN519_c0_g1_i1 len=696 path=[1:0-392 1443:393-416 395:417-494 1444:495-518 497:519-695] [-1, 1, 1443, 395, 1444, 497, -2]
AATCAGGCCGCGCTCGTGTGCGCAACCGCCGCCGGGCTGGGCCATCAAGGAGGGGTTGTG
CCGGCGTCGTCTTCGTCAGCTGCTGTGCTCCGCGGGCTTGTGGGATCACAGGTCTTCAAG
AGCAAGCCAGTGACACCGCAGGGCTGGTGCTCCGAGGCTTGGCAACCAAACTGGCGACGT
CATGGCGAGCCGCGATGAGTGTAGCCAGGTGGTGCCCGTTGAGGTGGTGCGTCGCGAGGT
TTCGGAGCAAAAGTCAATGGTGAATGAGAGCTTGCGCGTCCTCGAGGCAAGTCTCAGCCC
CGAAGAGTTTGAGGAGCTTGCGCGGCAGGAGCTCGTCGATTTGAACGGCAAAATTCTCGA
CACCAACGTCTTTCCTGATTGGCTCACGGAGAGACCAGACTTTCAGTACGTCTTCCCACG
ATTCGCAGAACAAAGCCTCGACGAGTTTTCCCTCGTCGCATTCGCCATGTCGAAAGACCT
CAAGCAAAGAACATCATTTGACATCGACAAGACCGTGAGCTTGATGATGCGATGCCCCGA
CCTGGAAAACCTTCCACCTGAACTCTGTCGGACGCTAACCAAGTCGATTCGGCTCGGTCG
GTACTCGGCCGGGTCTCGGATTTGCGCTGCTGGGGACCCGGCCCAAATGTTCTACATTGT
GGTGCACGGGCGCGTTGAGCTGACTGGAAGCGACGG
>TRINITY_DN593_c0_g1_i1 len=287 path=[265:0-121 364:122-163 406:164-196 661:197-220 463:221-221 662:222-245 488:246-286] [-1, 265, 364, 406, 661, 463, 662, 488, -2]
GCCCCGGCAGCTGCGCCTCTGCAAGCGCCGGCAGGGCGGAGGGTTTCTGACCCCGAGACC
ATCCCCGAGCTCCTCCACCAGGACGAAGAGGGCCACGTGCGCTGCGGGCGTTGGCGGTGG
TGCCCAAAGGACGTGTCAGGTGAGCAAGCCGCCTTCAAGGAGTGGCAGAGCCCCTCTGCG
CCGCAGTTTGAAAACCTACTCGTCATCAGCGCGGTACCGTCTATCTCGAACCTGGCCGTT
TTCGATCCAGCGGACGACCCCGACAACGCTCCTGGCAGCGATCGCGA
>TRINITY_DN564_c0_g1_i1 len=598 path=[1:0-141 1199:142-165 144:166-597] [-1, 1, 1199, 144, -2]
AGTTTTTTTCCAATCAAATCAAAGGCTTTCTTGTTTAGTTTTTTTCTTGCTTGTTCCGTT
GTCACGTCATTCAGAACTCAAACAGCTTTCGGCCTTTGGGCGACAGTACCTCCCCAGCGC
TTGTCAGCGTAAAGGAAGGCCTCGACTGGTGGGCAGGCGTCGCAGCCATTGCTCCTGATC
CGGAGGAAGTCGACGACACCTGACTCGAGGCCGACGGCCTCTTGGCAGGGTTGCTCGTTC
TTGTCTCGCCTGAGACCTTATTGACCCAAACAACGACACCGCCCTCAAGGCTCTGGATGC
GGTCCCAATCCTCCGTGTCGGAGAGGTCAAACTCGCCCGGGTCCGCCGCCTTGGCCGAAA
GACATGCCGGTCGCTCCCACTGCCAGTCCCGCCCGTCCGTAGACGCATAAAAGGTTTCGC
GGCTCTGCTCATCCAGGTACTCCACCCAACCGTCGCTGCTCTTGCCCGTGGCTACCGAGC
GCTCGCGCAGCACGTGCCAGAGGTGCCGCGTCCCGCCCGGAAGTTGCGATGGGCCATCAA
CCTGGGTCTCCGACGAGACCCGCGTTGTGTTCTCTAGCAGGAATCGCCGCAGCGGATT
>TRINITY_DN583_c0_g1_i1 len=258 path=[1:0-257] [-1, 1, -2]
GCCTCAAGGAGCTGATTGAGCAAGACGTGCGGCTCCCCGAGAGCGCAGTGCGGGTGTTTG
GCGCCGATCTCTTGCACGCTCTGCACTACCTGCACGCGAATGGGATCTTATTTTGCGATC
TCAAGCCATCCAACATCCTCCTGAACGAGTACGGCGTGCTCAAGCTTGGCGACTTTGCGC
TGTCCAAGAATGTCGCCCCTCCGGCGCCAAACGAGAGCGAGGCCCCGGAGCCAGCGCAAA
AGGCCGCTGCAGCAACCA
>TRINITY_DN522_c0_g1_i1 len=428 path=[406:0-138 913:139-186 570:187-342 726:343-369 753:370-427] [-1, 406, 913, 570, 726, 753, -2]
ACGGCCAGGGCGAAGGGGCAGCTAACCCTGGCGCGGCGGGCTCTTCCGCGCGAGGGCGCT
CGCCGATGCGGCAGTCGCCTGGCGTCCCGGCAAATTCAAAGTCGCCCGGGCGCGGCAAAG
GTCTGCGGTCCGCGTCGCCAAAGAGCGTGGGCTCCGCCGCGGTTGGCTTTGGACTCGAAG
TGGAGAAGGACATTGAGGCCCAGCTCGAGAAGGAGCGCAGACGGCTCGACAAACTCAAGC
ACAAGCAGGAAGAGGAGATCAAGCAAATGATCGAGTACGAGCTGGACGTGCAGCGCCAGG
AGGCGGCCAAGAAGATTCGCGAGGAGCGCGAGCGCATGCGCTTTGAACAATTCAAGCGCG
AGCAAGAGGAGCGCCGCCAGGCCGCCATTGCAAAGAAGCGCGAGATCGAACTGATGAAGA
AGCGCAAG
>TRINITY_DN543_c0_g1_i1 len=273 path=[251:0-122 525:123-146 375:147-272] [-1, 251, 525, 375, -2]
CACTACTATTATACAAATAATTTGAGCAGATCCCCAATCTCTCAACATGACCACATCAGA
GCTTGCCTGCGTGTACAGCGCCCTCATCCTCCACGACGACGAAGTGCCCATCACCGCCGA
GAAAATCAACGCCCTCTGCAAGGCTGCCAACGTTGAGGTCGAGCCAATCTGGCCATCGCT
GTTCGCTAAGTGCTTGGGAGACAAAGATGTCGGATCTCTAATCAGCGCCATCGGATCTGC
CCCCGCCGCTGGTGCTGGTGCCGCCGCCGGTGG
>TRINITY_DN532_c0_g1_i1 len=399 path=[462:0-96 461:97-97 536:98-323 461:324-324 462:325-398] [-1, 462, 461, 536, 461, 462, -2]
TTCGATTCCATTCGATGATGATTCCATTCATTTCCATCTGATGATGATTCCATTCGATTC
CATTCAATGATACCATTCGATTCCATTCGATGATGATTTCAATCAATTTTATTCGATGAT
TCCATTCGAATCCATTCGATGATGAGTCCATCCATTTCAATTTCATGATAATTCCATTCG
TTTCAATTCGATGGTGTTTCCATTCGATTCATTCGATGTTGATTCCATTAGCTTCCGTTG
GATGATGATTCCATTCGGGTCCATTCGATGATGATCACACTGGATTTCATTCCATAATTC
TATTCGATTCCATTCGATGATGATTCCATTCATTTCCATCTGATGATGATTCCATTCGAT
TCCATTCAATGATACCATTCGATTCCATTCGATGATGAT
>TRINITY_DN540_c0_g1_i1 len=414 path=[1:0-413] [-1, 1, -2]
ACATTCTGGCCTTCGCGCGTCCATCGCCACGGTCTTCTCCCGGCCACGTCCCCATGGCCT
CCAAGGCCACCAACACCAACACCAACGCCACCAGCACCAGCGCCCGCCAAGACGCTCCGT
TGCCCAGCGCCGCAGCTCGTCGCAGCAGAGCGAAAGGCGGCTGGGCGACAGCGGGGTCGC
CAAATCGAGCACTTTCCAGCCCAAGATGGCGCCCGAAATGTGCGTCCAGATCCGGGTCGC
GGCGCGAGGAGGACGCAGAGGCGCGCGCAGCAACGAACGGCGTGGCTGCAACGGAGCTCG
CGCAGGCCGGCCCGCGCGAGTCGTGGCCTTGGCCGTGGCGGCGGAACGAGCGCGAGAGGG
TGGACAGGCAGGCAGGCAGGCAGGCAGGCCAGGGACGGACCAGCGCGTGGACGG
>TRINITY_DN591_c0_g1_i1 len=269 path=[247:0-134 541:135-158 383:159-268] [-1, 247, 541, 383, -2]
GTCCAAGTCAACAACATCAGCCGCGTGCTGTATGTGCTCCCGCGAGCGACGCGCAAAGGC
CAGGACGGCGAGCGCGTCGACTTTAAGGGCGTTTTGGACGAGTTTCGGACGGTCGCAATC
GACAACGTGCTTCCCGTCGGAGCCAACGGCGGCAGAGCCTTCAAGTGCAAGCCGACCAAG
CTCAAGTACGCGTTCGAGCTCCCGGACGTGCCGCGCGAGGAGACCGAGTACCTGGAAGTC
CACTTCCCGATGTGCGCGGAGAAGTTCCA
>TRINITY_DN515_c0_g1_i1 len=215 path=[193:0-153 324:154-214] [-1, 193, 324, -2]
GGAGGAGCTCGAGCCCGCCGTGGGGCTCCTCGCAGGCCGCGCGAAGGGCCTGTTTTTGTA
CGCGCGCTTCATCGGCGAGCAGCTCTCCTCTTGCGACGCCAAGACGGTGACGCTCAAGCA
GCTCCAGGAGGACAGCGAGACGTTCCCGGACGGCTTGGACGAGATGTACCGCATCAACTT
TCTGCGCTTTTTGGAAGGCCCGCTCAAGGGCGACT
>TRINITY_DN581_c0_g1_i1 len=445 path=[1:0-226 205:227-295 274:296-342 987:343-416 391:417-444] [-1, 1, 205, 274, 987, 391, -2]
GGTTATTCCTCCATTTCGTTTATAGAAATTAACGTTGGGAAGAAGCAGCGGGTTTTTCAT
AGACTGGTCTTGGAATTGAGAAATCAACCTTCCACCGCGGCCGCGACGCTCTCCAGCTCC
AGAGAGCCCAGCGTGCGTGCGTGCATGCTGTGCATGTGCAGACGAGCTCGACGGAGGCGC
GGATGTGGCGCGCGCAGACACTGTACTTGAGCACGTGCGTTCCTTCCATTTTTCCATTCT
TCCATCCTTCCTTCTTTCGCCAAGCGCCACGGGCAAGCGGCGGCAAGCGCGAGGACGAGT
GCCGCCATCGTTCTTCGTGGGCGCTCCTGGATGGAAGGTTGCGTTGCGGGGTAGGCCTAC
TCCTCTACTCGACTACCGTGTGTTTCCTTCAATTGAAAGCAGGGCCGTCGCGGTCGCATG
AGCACCGCGGAGGGTCGCAGCAAAC
>TRINITY_DN581_c0_g1_i2 len=448 path=[1:0-226 837:227-241 852:242-242 853:243-265 852:266-266 876:267-302 274:303-349 321:350-419 391:420-447] [-1, 1, 837, 852, 853, 852, 876, 274, 321, 391, -2]
GGTTATTCCTCCATTTCGTTTATAGAAATTAACGTTGGGAAGAAGCAGCGGGTTTTTCAT
AGACTGGTCTTGGAATTGAGAAATCAACCTTCCACCGCGGCCGCGACGCTCTCCAGCTCC
AGAGAGCCCAGCGTGCGTGCGTGCATGCTGTGCATGTGCAGACGAGCTCGACGGAGGCGC
GGATGTGGCGCGCGCAGACACTGTACTTGAGCACGTGCGTTCCTTCCTTCCTTTCTTCCA
TCCTTCCTTCCTTCCTTTCTTCCATCCATCCTTCCTTCGCCAAGCGGCGGCAAGCGCGAG
GACGAGTGCCGCCATCGTTCTTCGTGGGCGCTCCTGGATGGAAGGTTGCGCTGTGGGGTA
CTCTACTCTACTCTACTACCGTGTGTTTCCTTCAATCGAAAGCAGGGCCGTCGCGGTCGC
ATGAGCACCGCGGAGGGTCGCAGCAAAC
>TRINITY_DN578_c0_g1_i1 len=363 path=[341:0-312 729:313-336 655:337-362] [-1, 341, 729, 655, -2]
GCCCGCGCGGCCGCGGCGGTGCGCGCGGGGAGACGCGCGGCGGGCGGGGCTGGGCTGTAC
CGGGCTGGGCGCCGCGGATCTGCTGCGGTGGTCTTGGCGGCGGGCGGCGAAGGTGGTCTT
GGCGGCCGCGGTGGTTTGTTTGTTTGTTGCCTCGCCCACAGCACGCTTGGCGCGGTCGCC
GCCCCGGAAAGCGCGGTGGTGCCGCTCGTGGAGCGCGGATGGAGGTCGGAGCTTCGTACC
TGAGGGTTCGCCTCGTGCGAGAGGAGGATGGCGCTGCGGAGGAGGGCGGGCGCGTGGCCG
CTGATGTAAAGAATGTAGCTTGTATGGACGCGGTTGCAGCTGGCGAAAATCAACGCGTCG
TCT
>TRINITY_DN509_c0_g1_i1 len=216 path=[194:0-100 272:101-215] [-1, 194, 272, -2]
AGCCTCTGCACTGCTTGAAAAAGCCGGCCCTCTGCTCGCGCATTGCTGACTTTGTACGAT
GCGAATAGCTGGCCAAGCTGCTCAGGGGAAGCCACCTCGCACCAGGTGCTCGATGCCTTC
CAGATGGAAAAGAGCTGCACGAGCAACACACTCTCGACCCGCCACACGCGGACGAGCAGG
TGCTGCCCCGTCGAAGTCTCCCGAGCGTGCCAACGT
>TRINITY_DN531_c0_g1_i1 len=532 path=[810:0-335 53:336-531] [-1, 810, 53, -2]
GCGCGCAGTGCGCAGCAGACCCCGAACGCGTCAGTGCACGCAGTGCGCAGCAGACCAGGA
ACGCGCCAGTGCTGCCTGCTGTCGCGCATCCAGGCACGCAGCGCGGCGCAGCAGACCCCG
AACGCAGCACTGCGTGGAGCAAGGCTGACGGACCCCGAACGCACCAGTGCACGCGGTGCA
GCAGACCGCGAACGCGTCAGTGCGTTGAGCAAGGCAGACGCAGGCGAGACAGGGCAGGAA
CCCGGCCGCGTTGGGGCAACGAGCCAGGTGGTGGCGAGGACGGCAGGCTCGTGCGCACGA
GGCGGCGGATTTTCGATTCGGAGACTCGCACGCAGCGCTGGGCCGATCGGGGAGGCGGCT
GTTGATGGATGAGGCTTCCATTCGTGCGCGTATTCTGGCCTTTGCAGGTGCCAGCATAGG
GTCGGAAGACGTGCCTCGAGGCGGGCGCCCGGCGACGGCGGAGAGCGCCCCGGTGAAGCG
CGCAGAAGATGTGGTTCGCGAAGACGGCCTGCATGGGCTGAGGTGCGCTGCT
>TRINITY_DN595_c0_g1_i1 len=675 path=[653:0-266 1329:267-290 921:291-674] [-1, 653, 1329, 921, -2]
GTCCGCCTCGCGAGCCACGTTGCGCAGCTGGGCCACTTGTGCCGCTTCCGTGCGCGCCTT
GTTCTGCGCCTCTTCAAGCCGCTTTTGCATCTCGGCGAGCTGCTGCCGGAGTTGGGCCTT
TTCTTGGTCGTCTGGGTCCTCTGACACGCGCGGCGCAGTGGGGCTGTGCACAGGGCTGCC
GCTCGGGGTGCGCGGCGTAAACAGCTTGCTGGAACTGCCGCGCCGCAGCACCTGCAGCTT
GCCTTTCGAGTCTTGGCTTTTCGTCTCAGCGCCTGCCGAGTCCGCGTCGCACGGCAGGCC
TTCGTCTCCCGCGACGCCGTCGACATCGTCGCCGCCACCCGCAATTTTGGTCGCTGCTTC
CTCGAACAGGTCCATCTCCACCGGGCGGTCCCACGTGCTCTTGTTGGATCGGTGGTTAAA
GTAAAAGTACTTGCCCGTGGCCTCGTCCAGGTGCTTTTTCCACCCGTGCCCGCCCTTGCC
TTCCTGCCGCGCGATCTTGGCCTTGACTTCGCTCGAGACAGACAGCTTGAGCTTGTCGTG
GAGATAGTCCGCCAGTTCGTTGTGTCCTGACGCTCGCGCGTACGCCTCGGGCAGAAAACC
GTTCTTGCATCGCAGAGATACGCTTGCCCCCTTGTCCAAGAGAAGGTCGCAAACCTCCTG
GTTGTTCTCGCTCGC
>TRINITY_DN517_c0_g1_i1 len=225 path=[1:0-73 429:74-97 76:98-224] [-1, 1, 429, 76, -2]
ACTGCCGGCTTTCTGCTGGCTTCCTGATGAGGCGGCTGGTGGACTCCAGCAAAGCTGGCG
TTGAGCGCGAGGTATTCTTCGATGCCGGCGCTGACGCCAATCAGGCTGAAGCGGCCCGGA
AGCCGCACGCCGTAAAAGTTTGTGGCGGGCACGGCGTACTCGAGGTATTTCCCGCAGCTC
GCGAGCGGCGCGCCCGGGCCAGCGGCCCGAGCGGCCAGAAACTCG
>TRINITY_DN510_c0_g1_i1 len=363 path=[1:0-80 59:81-107 86:108-362] [-1, 1, 59, 86, -2]
AAACCACGCGGTCCTTCCGCGGTGCCGCGCAGCATTCAAAACAACCTCGCTTCTAAAGGC
GGCGCAGGGCAACGACGCCGCTCGGCTGGAGTGGCTTCTGGACCTTGGGGCGGACACTGT
CGGCTCGACAAACCGGTATGGCAACTCGGCCCTGCACATGGCTTTCATGGCGGAAGCATG
GGAGGCGAGCGTGTTGCTGATTGACCAGGGAGCAGACTTGAACGCGGCAAACCTGCTTGG
CCAAAGGCCCCGCGACCTGTGCAGCGACGACTTTGCGGATGCTGTGCTCGAGGCCATCCA
GCAGCGCAAGCAAGAACACGAGCAGGCCCGCAAGCAGCGCAGGAGCGCCCGCGAGCGTCT
GGA
>TRINITY_DN599_c0_g1_i1 len=328 path=[1:0-327] [-1, 1, -2]
GATGACTCGCTGGCCTTGCATGATCAGAGCTCATTCTGACCCCTGTCGTCCGCGCTCAGA
AGACCAAAACGCGAACGACCGGCTCCGAGCTCGAAAAGCAAACAACATCATGACAGACTT
CGATGGGTTCAAGGGCAGCAGACCAACCAGCGTGGCGACCGACCCCAGCACCGATCGGGC
CACGGGGGCATCTGGCTGCAACCTCCACCCCACCATCCATCATCCCCACTGGCGCGACCA
CGCGCATCCAGCAACACCAACACCATCGTTTGGCATGCACGCGCACATCCCAGTGGCCTC
GCCGTATCTTAATTCGAGTGACGTTCAC
>TRINITY_DN511_c0_g1_i1 len=503 path=[1:0-253 232:254-283 262:284-284 1281:285-308 287:309-325 304:326-334 313:335-349 328:350-358 337:359-361 1093:362-385 364:386-396 375:397-502] [-1, 1, 232, 262, 1281, 287, 304, 313, 328, 337, 1093, 364, 375, -2]
CACGCTGGCGCTGGCGCTCCGGCCGCGGCGCCTGCGTCGCCGCCATTGCCACATGGCGCA
ACGTCCTCGCGAGCTATCGAAAGGCCTGCCCGTGGCTCCTCTGAGCTGGATGCCACGCGA
GCCTCGCATGGGAGCGAGGAGGCGGGTCCTGATGCCAGCGAGCTCGCGCAAGCCGGCGGG
GTGGCGATCGATGACATCGACCGACGCCTCGCGCAGCTGCAGAGCTTCCTCAAGCAAGAA
AAAGCAAAGTCCTCTAGCGTGGGGAGCCACTGAGCACGCCTCGGGACATGTAAACGAACG
CATCCGAGCTCGCCCATCGCCGCGCTCTGCGCTGTGAGGACTCCTCGGAGAGCGCTTGGA
CGGCCAAGATACCAAGTCAAAGGCGCACAGAAAGGTGACGTGATTCTTCTTTTTCTGCTT
TCTTCAACGCGAAATTTCGCTCCCTCAAAAGCAAGAAAAAGCAGAGTCCTCAAGCGCGGG
GAGCCACTGAGCACGCTTCGGGG
>TRINITY_DN546_c0_g1_i1 len=322 path=[1:0-86 647:87-110 89:111-321] [-1, 1, 647, 89, -2]
GCGTTGAGGGCGCCAGGCGGGCGATCGCGGCGGCTGGCGTGGGTGGACTGCCCGGCTGCT
GCTCTGCTGCGCGCTGCCTGTATTGCTCTGGGCGCCGAGCGCGCGCTCGCTGGCTCGGGA
TCGCGCTGGATTTGTGGCGTCGACCGAGTACATACCCGCCCTACGCCTTCCTGCCCACTC
CCGCCCGCTCCACACTCGACTTCGCTCGGGCCAGGTCACGTGCGCACGCGAGCGCCAGCG
CGTAGGCAGGCAGGCAGGCAGGCAGGAAGGAAGGAAGGAAAGCAGGCACGCAGGCAGGGC
CCCGCGGTTGCGCGCTGCCGGC
>TRINITY_DN566_c0_g1_i1 len=532 path=[510:0-531] [-1, 510, -2]
GCGGTGGGGACAGCAGAGTAAAAGCCGCCCCCCGGGCCGCGCTTTGGCTTGAGCTGGCGG
AGCTCTTCGCGGATCGATTCGGACACGGCAGGGTGCGAGATGGCCGAACGAAGGCGCATG
TAATGTTCATCCCAAAAGCTCTGGTCGTCGCTTTCGGCGGCCATGCGGGCCTTGCGGAAG
AGCGTGCGGTAAAGGGCTGCCTCGACCTCGGAGAGCTCAAAGTGGCGCACGTGGGCCGAG
TGCTGTACCTTGATGGCCTCGCTGCGAACCTGATCGGGAGACCGGATGTAGAGCTTGCGC
TTGATAACCTCGAACGGAGCGTCATACGGAAGCGGGTCGGGCTGGACGCAGTTCAGCTTG
AGCCGCTTAAAGCCGAGCAGCTGGTGGTTTGCATAACCGGAGGCTGCCTGCGCTGGAAAC
GGCGTCGCCGTCACCAGCCACGTGTTGGTGGTGTACTGGACAAGCTGCAGCAGGCAGTCC
TTTTCCTCCTTGCCCTCCTCCACGAGGTCCTGGATCTCGTCAATGATGACGC
>TRINITY_DN561_c0_g1_i1 len=371 path=[349:0-306 633:307-370] [-1, 349, 633, -2]
CAGCAGCCGAAGCGGAGCGTCTTGTGCTGAACGAGAGGCAAGCTGGACTGGAAGAGGCGC
TCGCGGAGCTCGAGCGCCGCACGGATGCGGTGCGCAAAGAGGAGGCGCAGGTCCGGAAGG
GTGCAGCTCGGGTCGCATTGCAGCGCGAGACGCTGGAGGCCAAGGAGGCCACCGCTGGGC
AGATCCAGTCGCTGACGGCGCAATTACGCGTGCAAGAACAGGCCAACGTGATTCTTCGGC
GCGAATATGAAACCTCTCTAGAACGTATTCGCGAGCTGCAGTGCGTTGCAGCGGTGCACA
AGCTGGAAGTCAATGCCCCGCTGAGCCCTCGCAAAGTCGACGAGGCATCGGGTACAAGCG
CAGTGGACGAG
>TRINITY_DN550_c0_g1_i1 len=409 path=[387:0-275 640:276-408] [-1, 387, 640, -2]
CGAACTCGCTGCGTTCTCAGGGGACGCTTTGACCCATTGACTTATCGAAAGGGCTGACGG
AGTTTCGTCCACACGCAACCGGGACCCGTCGTCCGTGGTGTAGTATATCGCGCCATGACT
CGGCAACGCGCTGAACTCGACAAAGACGGCGTCGCCGTCAACATCGTTGATGCTCTCGTG
CAGGTTGAATGTGGCGATCGTGTCTTCTGCTGTCTCGAGAAGAATCGAATCCGCCCTCGG
CGCCAGGTTATTTTCTTGGACATTTACACGCACCTCGGCAACGCGAGAGGCCAGCAACCC
GTCGAGGAGGCGGTAGCGGATTACTATCACGTCTTTGCCACTGACAAGCAAGTCGGAGTG
TTTGAAAACCAGGCGGCCCCAAGGATCTGAAACCGTGTAGGGAAACGAG
>TRINITY_DN586_c0_g1_i1 len=350 path=[328:0-180 486:181-210 516:211-349] [-1, 328, 486, 516, -2]
AAAAGCCGCTGGCGCCCGTAGTCGTGCGCGGGCCTTCGCCGAGGCCGGCCAAGGCTGAGA
AAAAAACGAGTCCCCAAGGCCCAAAAGCGGGGCCAGCAACGCAGAATGTCATCGGCAAAC
TCAAGGGCCACGCACCAAAAAGCAATGCAACTGCAAAGAAGGCAGCTGTGACTAAAATTG
TCGTCGTGCAGAAAGCCGGCAAGGACAAGCGCCCGGAGGCTGTGGAGCGCCCAATCATGG
CAAGTAAGGATGTATTCCCAGAGAGGGACGCAATGCAAGGCGGCGATCGAGTCAGCTTTG
TCGGGCTGCCAGAGCTCGGAGACATGTGCGAGTCTGACTCGGACGACGAT
>TRINITY_DN507_c0_g1_i1 len=204 path=[182:0-136 296:137-203] [-1, 182, 296, -2]
GAGGAGGAGGAGGAGGAGCAAGGCGACGGGTATGAGGCTAGTGTCGCCGGCGAGGGCGCC
GACGAGGACAAGGGCGCGCAATCTGACCTCGAGGAGCGCGCTTTGGGGTCGGGTCTCAAC
GTTGGAGGGCGCAAGGGCTTGGAAACTGGAACGCGCACCGGACCACGGCTCGTGCACGCA
GGGGGGTCCTTAGAATCCTTGCTA
>TRINITY_DN569_c0_g1_i1 len=298 path=[276:0-91 345:92-297] [-1, 276, 345, -2]
GCAAAACCTTGCACACTGGATACTCGGGCAACTGCGCTACTGGTACTGTCCGGAACAAAA
TCATTGCTTGGCGCTGCTCCGGAGACGTCTTCCAGATCGGGCGTGCAAAGGCCTAGAATG
GCGTCGAGCTGATTGTCCAGCGGACCCTCTCGAAACCCTCCTTCTTGCGCGTCGGCCTTG
AGGGAAGACATGTACGCTAGCTCCACCTTGGCGCAGGTCAACTCATCATCTTCCGACGTG
CGGTTCGTTCCGCTCCTTGGCCTAACTTGCCTCAGCAGCCGCAGGCCGTCCTTGTTCG
>TRINITY_DN542_c0_g1_i1 len=238 path=[216:0-237] [-1, 216, -2]
AAAGAATAAAGAAAACCCCCAATTTAGGAGTTGGAGTTAGGTCCTTTCTTTCTCCCAAAA
GCACTGACAGCAGTACTGAACCTCCTGTTGTACTGGATCCTCCTCTTGCATCTGCCGGTC
TTCTTCTTCTTCTTGTCCTCTTCTTTGGCTACTTTAGGGGTCTGTCCCTTAACTTTACCA
GCTCGTGCAAGGGATCCGTGAACTTTACCTCCCAGCAGTTTCCCGGTCAGTCCAAGTG
>TRINITY_DN596_c0_g1_i1 len=1089 path=[1:0-536 1759:537-1088] [-1, 1, 1759, -2]
GATGTTGCCCTGCGAGTTGCTCAACATGTAGAGGATCTTGTCCTCGATCTCTTGCAGCTG
CTTGCCCATGGCCGCGTTCTGCACAACGATCTCGTTCTTCTTTGACTCGAGCTCGGGAAG
CTCGTTGATCATCACCAGCCCCAGGAGCTGCTCCTCCAGGCCGAGCGGCGTGATGCTAAA
GTTGAGCAAACTCACCTTCACGCTCACCTCCGGCGGGTAGTGCGGGTTTGGAAGCTTGGT
CGTCAGGAAGAACCGAAAGTCCTCGTGATAGGGCACCGTGTTGTCGCCGAGCTTGATCAT
CAACTGCCCGTCCTGCTTGAACACCTGCTGCAAAAGCACAGGCTCCAGCGCCGCGTCAAG
CTTCTCGCCCACGTTCTCGAGCAACACCCACTTGCCGAACCGAACGCCGTTCTCGAGTTG
GCGCAAAAAGTTCTTGTTGCTCGGCTTGGTAACCTCAATCCCGTTTGCGCTCTCCTTGCC
GAGGTTTTTGATAAACCGGTTGGCCTGCGTCTGCGGGTCGATCAGCAGCGGCCAGCGGCG
CGCCTCGGACATGACAATCCCGTTTTGCGTCGAGTGGGCGTCGCTGGGGAGCCCGCAGAT
GTTCCACGCGCGCACCGTAACGGGGTCGCCCAGCGTCTTGACGATGTCCACGCCTGGCGT
GTGGGGGAGGCTGAGCCGCTCCAGCTCCTGCAGCCAGCGCTCGGTGAGCGCCGTGCGGAA
CGTCGAAGTGAAGGGCCCAAGGTAGGCGATGGCCCCGCTCGAGATGAGCACATCCCCGAT
TAGGTTGACGTAGTCCACCTTGAGCTGCTCAATGGACGAGGTCCAGCGATCGCGCTCCCC
GCCCAGTCCACCAATCAGCGTCTTTGCGCGGCCGAGGCGACCGGCGCACTGCTCCACGTC
GGCCTCGAGCTGGAGCTTCTTTGTGTTTGACTTCTCAAACTCGTTCTCGAGCTGCTGGAT
CTGGTCCTGGACCCCCTTGAGGCGGGTACGGGCGTCGTTCAGCGAGCTCATCGTCACCTC
AAGCTCAGCTTGCGCCTCGGCCAGCAGAGCCTTCTTGGGCTCGACCGCCTTGGCTACGCT
GTGGTACTT
>TRINITY_DN596_c0_g1_i2 len=902 path=[1:0-536 515:537-901] [-1, 1, 515, -2]
GATGTTGCCCTGCGAGTTGCTCAACATGTAGAGGATCTTGTCCTCGATCTCTTGCAGCTG
CTTGCCCATGGCCGCGTTCTGCACAACGATCTCGTTCTTCTTTGACTCGAGCTCGGGAAG
CTCGTTGATCATCACCAGCCCCAGGAGCTGCTCCTCCAGGCCGAGCGGCGTGATGCTAAA
GTTGAGCAAACTCACCTTCACGCTCACCTCCGGCGGGTAGTGCGGGTTTGGAAGCTTGGT
CGTCAGGAAGAACCGAAAGTCCTCGTGATAGGGCACCGTGTTGTCGCCGAGCTTGATCAT
CAACTGCCCGTCCTGCTTGAACACCTGCTGCAAAAGCACAGGCTCCAGCGCCGCGTCAAG
CTTCTCGCCCACGTTCTCGAGCAACACCCACTTGCCGAACCGAACGCCGTTCTCGAGTTG
GCGCAAAAAGTTCTTGTTGCTCGGCTTGGTAACCTCAATCCCGTTTGCGCTCTCCTTGCC
GAGGTTTTTGATAAACCGGTTGGCCTGCGTCTGCGGGTCGATCAGCAGCGGCCAGCGCCG
CGCAGTCTTGATCACGATCGCGTTCTCCGTCGAGTGGTTGTCCGCGGGCAGCCCGCTGAC
CTGCCACGTGCGGATCTCCACCGGGTTCCCCAACGTCTTGACCATGTTGGTCTCCGGGGT
GTGCGGGACGTCGAGGTCCGCAAGGATGCCCTGCCACTGGCGCACTAGCTCTGCACGGTA
CGTTGACGTAAAGGGCCCAAGGTAGGCGATGCACCCGCTCGAGATCAGCACGTCGCCCAA
AAGGTTGACATAGTCGACGTCAAACTGCTGCACAGCTGCAGTCCAGCGGTCCTTCTCGCC
GCCGAGGCCGCCACTCAGCTTTTGCGCGCGGTCAAGCCGGCCGCTGCACTGCTCCACGTC
GC
>TRINITY_DN548_c0_g1_i1 len=217 path=[338:0-138 699:139-162 478:163-216] [-1, 338, 699, 478, -2]
CCGCCCCCCCCGCTCCTGCTGGCGGTGCTTGCGCCAAGCCGCCGGTGCGCTGCTCTGGTG
GGGAGCGTTGACTGGGCGGACTGGAGGGGATGGCGGCGCTCGAGTTTGGTTGACCAAGGA
GGCCGGCCGCCCGCCGCTGACTCGGCGTGCTGGCGGGCCGGGACAAGGCGCACTAGCGTC
GAGACAGCGCGGATGCGGATGGAGGGTCGGCACGTTC
>TRINITY_DN574_c0_g1_i1 len=707 path=[685:0-706] [-1, 685, -2]
CTCAAAGCTAAGGTCGTCAAAACACTGCTGTTCAACCTCCTCGAGCATCTTGTCTTGCTC
GAGGTCAGCGTCCCAGAGCCCAGCGTCGTCGTCACCGAACGCGAGCCCGTCCTTGAGCGC
GTCCAGGATATCAGACGGCGCGGGCTGCTTTTGCGACGCCAGCTGGCTGGCATCTGCAGT
GGTGGCCGTGCTTTGCTTGCGGCGCTCTGCGTGGAGCTCCTCGACTTGGTCTTCGTCGTC
CTCGGGGTCGCACAAAACGTGGTCCTCTAGCTCACTTGACGAGGAGGATCCGAGAGAGGC
TTGCTCGTCGCTGGGCGCCAAAGTTTGGCCTACTTGCTCGTTGTCATCTGCCAACTCTTG
GTTGCCTGTTCTGCTGTCCAGGTTTGGAGAAGCCATCTCTGCTGCAGCGCTGGATCCAGT
ACGCGCTGGCTCATGCGATAGAGCTTCGCTTGAATCCCCAGTCTTGTCCTGACTGGGCGA
GGCGCCGTCCTGGGCCATCGCCGAGCGAAGCTCGTCGAGCGCCTGGCGAAGATCCCGGTT
TTCGGCGCGCAAGACGGCGATCTCTGCAAGAACCTCCTTGCTTTTGACGGGCTCTTGCTT
CTTGCGCAAGAGCCGACGAAGGCGCGCGATCTCTGCCTGCGCGTGGGCAAGGAGCACCGA
GTCGTCGCCCCCCTCGTTCACCTTGACACTGACTAAGCCGCGTTTGG
>TRINITY_DN506_c0_g1_i1 len=300 path=[278:0-299] [-1, 278, -2]
TTGCGGTCGAAGAGCTCGAAGCAGTCCTTGACGCCAGCGCCCTTGGCGCTCATCGAGGTC
ACAAACTCGATCACGCGCTGCTCTAACGCGTAGATCGCATCGTCGTCGAGGGTGAGAAAA
TTGACAAAGTCCTTGTAGGCAAATTTGTCTTGGCCCTTGAGGTCGAAACGCGCCACGAGG
CACGCGAGGTCCTCGTTGGTGAGGCGCCACTTGAGGTCAGCAGCAACCTTGCGCAGCTCG
CGCTTGCCGATGTAGCCTTTACCATCCGGGTCCAGCTTGGCCATCGCGCGGAGCACTGAA
>TRINITY_DN512_c0_g1_i1 len=313 path=[1:0-169 605:170-193 172:194-312] [-1, 1, 605, 172, -2]
GCGTGTCGTTCGCTCTCAGCCCGAAACTCGTACGACCGCTTCTTCGTGACCACGACGATG
GCGCTCGACCCTGACACAGTTTGCACGGTGCTCATGTTGCTGAACGGTATCATCGTGGCG
TCCAGCTTCATGGCTGCTTCGCGCGACTTGGCCGACACGAGCCCACCGCGTTCATGGTTC
ACAACAAAGTACTTTTGCTTCCCGGTCGTCCACGACCCGCCCTTCGGGACCTGCAGAAAA
CCTTGCATGTCTGCCGCCGCCCTCTGCGCCACCCCGCCGAGCGCTGCTTGCTGCGCGCGT
TTGTCCGCCTGCT
>TRINITY_DN576_c0_g1_i1 len=706 path=[1:0-317 1449:318-341 320:342-621 600:622-705] [-1, 1, 1449, 320, 600, -2]
CGGCGACCACCTGTACGCGAAAGGCAGCTTTGACGATGCCGTTGCGCAGTACGCGCGCAC
GGTGGGCCACGTCAAGCCGTCGTACGTCATCCGGCGCTTTCTCGACTCGCAGCGCATCGA
AAACCTCACCACGTACCTTGAGACGCTTCACACGCAGCCCGGCCTCGTGCCGAGCGGCGA
CCACACTACCCTTCTCCTGAATTGCTACACCAAGCAGAAGAGCGAGGCCAAGCTCGAGGC
GTTTGTTAAAAACACGTCGCTTACGAGCGCGATCGACGTGCCCTCGGCGGTCGGCGTGCT
GCGCAGCGCTCGTTACTTTGCGTACGCGCTGCACCTGGCACGCGAGCACGCGCAGCACGC
CTTGGTATTGCGCATCCTGCTGGAAGACACCAACCAGCAAGAGCACGCCCTCGCATATCT
TCGCGGCCTGTCGGTCCCCCTTGCTGCGACCTACTTAACCGAGTACGGCAAGTCTCTCAT
GGCGGGCCTGGCGGACAAGACCACGGTTGCCCTCGAAGACCTTTGCTGCCGCCCAGAGGC
GTGGGCGGCATCGGATTCTGGCACCCAGGCGTCCCCGGACAAGGGCAGTCGCACGCACGA
CGGGGCCGAGCAGCAGGGGAGCGGCAGCGACGAGGACCGCCCTCGCGCTGACCAGTTTGT
GCACATTTTCGTCGACCACCCCGAGCACTTGCGCCGGTTTCTGCGC
>TRINITY_DN575_c0_g1_i1 len=246 path=[224:0-64 266:65-245] [-1, 224, 266, -2]
GAGCTGTTGGTAAGTAGAGCTGAGAAATAGAGAAAACCCCTTCGCTCCGTCCAGCCACTT
GACTGGGGCGCTCGCTCTGCGTTACCAACAAACGCTGGAGGACTCTACGACCTTGGGGCA
AGCCAGTGGCCTTGATCTGCTGCCGCGCGGCTTTGACATGTCGTCGCTCAGGACGCGCGC
CTCGAGCGCAACGCGGCCGGAAACGGGGAGCGACTCGAGCCAGCGCCGCAGCGGCTCGTC
TCTTGC
>TRINITY_DN518_c0_g1_i1 len=220 path=[1:0-138 443:139-162 141:163-219] [-1, 1, 443, 141, -2]
GTGAGCTCGGACGAGGCCATGGAGGGCGCGACGGGCGAGGCGCTGCGCGACATTCCGCTA
AAGTACTTGCCGGACGCCGTCGCGGCCACGTACCTGGACCACACCATTGTCGACCCGCGC
TCCATCGAGCAGGCCCGCATGGCCAAGCGGAAGCACAGCCACGAGGCGAACCGGCCGCTC
CCGCTCTCCAAGGAGGAACGAGCGGCGCTTCGAGAGCGGC
>TRINITY_DN502_c0_g1_i1 len=432 path=[1:0-141 120:142-166 145:167-167 146:168-214 193:215-244 1037:245-268 247:269-307 1038:308-331 310:332-431] [-1, 1, 120, 145, 146, 193, 1037, 247, 1038, 310, -2]
GATCCGGATTGCCACCTGTCGCGCCAAAAACGCACTCACCTGCTTGTTGTCAGTGCGTCA
GTGCGTTTGTCAAGTCTGTCAGTTGCCCAGCCTGCGAGTTGGTGTTTTTCCCAGTTCCGA
GTCCCTCTTCCCACTCAAAGCCGGAGGCTGCCGTCGGCCGCCGTCACCGGGGACTTTGGT
ACCCGCACCGCCAGTTCGATCGATGCCGTCGCAGGCGCGCCTCGAGACGCGCGTAGGCAG
CAAAGTGCCACGCGATCCTGGGCCGCCTCTGACGTCGTCGCAGCGCCTTACAAACGCCGT
CGCTGAGTTGGATGGATGCGGCGCGGCGGCGGCCACTCGGTCCCGTTGAACGGTGTGGAT
TTGATCGCGCTTCTCCGCCCCAGAAAGCAACACTCACCTTTCGCCACACAAACGCCCTCC
GCCCTCACGGCA
>TRINITY_DN552_c0_g1_i1 len=700 path=[678:0-699] [-1, 678, -2]
TTGCTCGTCCTCGTCCTCGTCCTCGTCGCCCTCGCCTTCTGAGGCTGTCATGTAGCTCAG
TTCATCGTCGTCCTCCGCCACTTCGTCCCTTCCATCATCTCCGTCATAAGCCTCTTGGTT
TCCGTCCTCCTTGGTCTCGTCCTCTGGGGAAATGAGCGCGCCGCGGCGAGAGACTGGCGC
TTCATCATTGGATGGCGACGCGGGCTCCTGCGCAGTGTTGTGAAATACGCGCGTTCGCAA
GTTTCTGCGGACTGGCGCAAGGCGGCTTGCGCTCGTACGCGAACGGTCTTTGCCGGCTTT
AAGAGCCTTTCGCACGCGAAGGCCGAGGCCACGCTGCGGCAGAGGAGCGACACGGCGCCC
AGCTGCTTTCTGCTGCTTGTGCAGTTCGCAAGAGAGGATGCTAGCCTCGCGTGACAAGAC
TTGCGCGGCACTGTCTTGCGCGTTTGCCGCCGCGAACGGTTCGATCACCTGGTGCAGCAG
CTCGTCGAAGTGCTTGACCACGAGCTTGATCTTGCCTGTCTCGGTTGCCCACGCGAACAA
CCGGTGGACCGCTTGCTCGTCGTCCATGAGAGACTTGGCGCGTTGCTCAAGCCTTGGAGC
AGTTCCCGCGCTCGCCCGCATCCCCGGGACCATGCCCTTCTCCGCGTCGCTTCGCTCGCA
AAGTCCTTCGAGCTCGCAGTTCTCGCGAACCGGCGCAGCG
>TRINITY_DN523_c0_g1_i1 len=223 path=[201:0-146 425:147-170 349:171-222] [-1, 201, 425, 349, -2]
GCCACGCCGCCTCGTCGCTGGGCCGCAGCCGCCCCATCCCGCGCGCGCCAGCAGAAGGCG
CAGCAACGCCCGCAAGGGCTTTGCCGCTGGCGCAGGGCGCTTCCCGGGCCGGTAGGCGGC
GAGGCCGAGGACGAGGAGGGCGTTGCGCCAATGGGCGACGAGTACGAGGAGGACTTTGAC
AGCGACGGCAGCGATGGCGCCTCCCAGCTCGCCGGCCGACGCT
>TRINITY_DN501_c0_g1_i1 len=291 path=[1:0-127 106:128-183 162:184-290] [-1, 1, 106, 162, -2]
AGCAGGAGTACATGTTCAACGACATCGACGACGACGACGACGACGAGGAGGAGGACATGG
ACACCACCACCCACTAGCTCGCGAGCCTGCGCCGAGCCAGCTCCCTCTGCCTCTGCCTCG
CGAGACTTGGTAGAGAGAAAACCGCACGAACGTTCTCACCTCGGTATTCATTCGCTCCAC
CCGTCGCCGCGCAGGTCAGTCAGCTCCCGCCCGCGGTCCCGCATCCAAAGCCCCAAGCGC
TACGAGTCTACGACCGACCGCAAGCGCCTTAATTAAAATGAAACATCGCGT
>TRINITY_DN588_c0_g1_i1 len=341 path=[319:0-143 440:144-340] [-1, 319, 440, -2]
GGCGTCCAGTTCGAGGTTGTATTCCAGGGCGTCGAGCACCGAGAGCGACACGACTAGATC
GCTCATCTCGTGGACAACCTCCCGGACTTGGGGCGATGCAGGGTCCGGTTCGCCGGTTGC
ACGAAGCCAGTGCCGAACTGTGGTGAGCTCTTCGACATCGTCTTGTCCGCGATCCTCGAG
GAGCTGCTCAAGCTCGCGCACTGCAGTCTCTTGGTCTGAGGCGTGCTGCTCGGCGAGGCC
GAGTCGTTCGCGTGCATCCCATAAAGCAAACTTGGTGTGCCGGAGATCGCCTTCCAACTT
GGTTTGGCTCGCAGCGGCGTTGAGAAGTGCAGCGCGGAGCC
>TRINITY_DN584_c0_g1_i1 len=242 path=[1:0-152 131:153-166 145:167-200 179:201-241] [-1, 1, 131, 145, 179, -2]
GCAGTTCGTGGTCGTCAACTGTGCGTTGACCATGACCGAACTTGTTCTCAAGTCAACGGA
GTGGGAGCAGGATCTGACGAACTGCTTTGAGGTGACCGCCAAGGCTCTCTTCGAGCGCTT
CACGCCAGATTTCGCGTACGACGAGTACGGCTTTTCGCTGAACGAGACCTTGGAGCGGAT
CAAGCGGGACACAGGGTCCAAGTTGGTGCTGATCCAGGTGGACGAGTACAGCTCAAACCA
GA
>TRINITY_DN525_c0_g1_i1 len=344 path=[322:0-292 592:293-343] [-1, 322, 592, -2]
GTAAACACGCGCCAGAGCTCCGCGTACCGCTCGATCACAGGGTTGGCGCTGGGTGGCGGC
GGCGGCGGCGGCGGCAGCGAGGCTCTCACGGCGTTGGGCTGAGGTCTGGCTTGGTGCGCT
CGTCCCCCGAAGCGTTGCGGCGAGCCCTGCATCGTGCCTGAGTTGTGGCTCTGACTGAAC
TTGAACTCTGACCGTTGGGAACGCGGCGACTCTGATGCTACGTCAGAGTGGATTGTCTGG
AGCTCCACAGCAGGTCTGCGGCCGGTTTCAAGTGGGCCGTTGGCGGCGCGAGGCGCCTTT
CGTGAGGCTGCGACAGCCGCGTTAAACGAAGGCGCTTCTTGCTG
>TRINITY_DN539_c0_g1_i1 len=221 path=[199:0-121 421:122-145 322:146-220] [-1, 199, 421, 322, -2]
CGGTCGCCCCACTCAACAGGTTGCTCCAGAAAGGCGCCAATCGCGTGCCTGTTGGCAGCG
GACTTGGAAAAGAAGACTTGATCTAGCACAGATCTATGCTCTGCGAGACCGGTTTGCGTC
CACACCAGGAACGGCCCGCCACGCACATCCCCGTCGCGCGACACTGCACAGTGTTGCTCC
AGCAACTCAAGGCGCGCCACTCGGCGCCGGCCTTCCTCGCG
>TRINITY_DN516_c0_g1_i1 len=541 path=[519:0-376 1061:377-400 897:401-540] [-1, 519, 1061, 897, -2]
AACACCTACCTGGTCACCAAGCTGATCGCCGGCGGCGCCCTGATGCCCGACACGACGGCC
TGGGAGCCGATCCCCGCGCCGCGCGCGCGCCGGCTGTTCGTGCAGCTTGTCTCGGCGCTG
CACTACCTCCACAATCTCAACATAATCCACAAGGACCTCAAGCCGAGCAACCTTCTCGTG
GAGGCCAAGACAGACCGCCTGTACCTCGCCGACTTTGGGGTTGCACAAATGTTTAAGGAG
GACGAGCTCTGCATGATCAACAGCACGGACGGGACCATGGCCTTCATCGCGCCTGAAATG
TGCTCGGGCAACACGTTCGACGGCAAGGCCGCAGATGTTTGGGCTGCAGGAGCCACCCTG
TTCATGATGGTCGCCGGGCGACCCCCCTTTGTTGCAGAAAGCGCGCACGACCTCGTGACG
ATGATATCCAGGGCAAACATCGAGTATCCGAGCTCGCAATTGAGCGCGCCGCTAATCGAC
CTATTGAAGGGGATCATGACGAAATCGGTTCAAGATCGCCTTTCGCTAGAGACAATCTCG
G
>TRINITY_DN529_c0_g1_i1 len=274 path=[1:0-44 23:45-45 588:46-70 49:71-71 637:72-95 74:96-273] [-1, 1, 23, 588, 49, 637, 74, -2]
TGCACGGGCTGTCTGGGCGCAACCCATTTTCGCGGCAAAACCGAGCTGGCTCGGGGTCGA
GCGATGTGGACGCGATCGGCGCCAGCTTTGTGGCGAGTTTCTTGGTCTTGTCCGAGGACC
GCATGCTTCGGCTTGTGCACATGTACCACGAAAGGCGTGCCGATATTGTGGCGGTGATAT
ACCAGGACGTTGGCGAGGTGGGGGCGCCGTTTGCTTTCCACGAAGGCATCGGCCCTCACA
TGTTTGCTTGCCGGTTTGACAGCACGGCAGAGGT
>TRINITY_DN521_c0_g1_i1 len=202 path=[1:0-201] [-1, 1, -2]
GCCAAGGCCGCGCTGCCACTGCTGCTGTATCGCTGCCGCACCGCTGCTGTGCCGCTGCTG
GTGCTGGCCCTGCTGGCCCTGCTGGCGCTGCTCTTGTCGGGGGGTCGCCTGGTACGAGCG
CGGTGTTTGGAGTTGTTGTTGTTGTTGTTCTCCTCGTCGTCGTCGTAGTTCTCGTCGTCG
TAGTCGCCGGCGTTGTTGCTGT
>TRINITY_DN577_c0_g1_i1 len=271 path=[1:0-180 159:181-216 195:217-270] [-1, 1, 159, 195, -2]
TTCAAAGGAAAACTGCTGCCACGAGCACAACTCCAGTGAGAGAAAAAGTAAAACCACATC
TAGAAGATCCGGACATATAATCCTCATCTGGCCATCCGTCCTCACCGTCAGATCCTCCAC
CGCCAGATTCTCCACCTTTATATTCAGTAGGTGGTTCTCGCTCTCGATAAGGTGTACTAC
TATGACTGCCGTACACAGTCAGGAACAGGGTCACTGCCAGCAGAATCACGAACAGCTTCA
TTTCTATGTTCTCAAATTATTTGTATATAAG
>TRINITY_DN549_c0_g1_i1 len=432 path=[410:0-367 843:368-391 779:392-431] [-1, 410, 843, 779, -2]
GGAAGACGAGGGGGGCGAGCCGTCGCTGGCGCAGCAGATCGAGGAGGTCCTAGACGCCAA
TGTGCGGCCCAACTTGCAGAGCGACGGCGGAGACGTGCAGCTTCGCGGGATCGACCGCGG
CGTCGTCAAGCTTCGGCTCGTAGGGTCGTGCCGCAGCTGTCCGTCGAGCACTGTGACGCT
GCGCTTTAGCATCAAGAACTTGCTCACGCGCATGTTTGAAGAGGTCACGGACGTCGAGCA
GGTCTTTGACGACGGCGACCTCGTCGAGGGCCGAGGCGAAGACTGGACTGGCTAGGCGCA
GGCAACTCGCGTACGTGCTTGGCCCGGTGGGCAATGCTTGGCTGTGAGCCATTTCGGCAA
GGAGGAGTTGAACGGAGCAGCGTTTGCCGAAGGGAACAGGCGGGTGGTTTTTCTTTCGGT
ACAGAGCAGGGT
>TRINITY_DN570_c0_g1_i1 len=226 path=[204:0-140 455:141-164 346:165-225] [-1, 204, 455, 346, -2]
GGACTGCTACCAGAGTATAAGGGACGGCGAGCGCGAGATCCAGGACGTCCTCGCGCTGCG
CAAGCGCGAGGAGTCGCACATTGTGCTGGAGAAGTCGATCTTTGACACCGCGCAGGACAA
GGCGAAAGAGGACACCATCAAGCAAGCCGAAAACCAGGTCAAGGAGGAGAAGGACCCGCG
CCACGTCGACTACCTAACGCCGTTCCTGCAGCACATCCCAAACATA
>TRINITY_DN589_c0_g1_i1 len=923 path=[1:0-349 1898:350-373 352:374-375 1897:376-399 378:400-922] [-1, 1, 1898, 352, 1897, 378, -2]
GAGCGGCGGACGAGGACGACGAGGCTGTGGAAGCCGCGCAAGGCCGTGGCGCGACGCAGA
GGTCCTCCCGAACAAAGTCGCGCCGCGGAAAGCAAGCCAAACTGCATGGGTTGCTGAAGA
GCGCAAAGAATGTCGTACCAGCCGTTCTAGCTACAGCGGCGGCCTTGCACGGCGTCATGG
AGGAGTGCGAGTGGACCGCAGCGCAGATGCGCGACGACCCGTTGCCCATGCAGAGTGCGC
AGGGCACTGTTGCGCTGAGCGGCACCCGCAGGCAAAAGCTTGAGGAAGCGCGGGCGGCAC
GAGCCGACCAGGAGAGGATGCTCTACTCGCGGATGCTGTTGATCGTGACGTCGGCGCGCC
TGCTGCTCGAGAGCCGCCTCCCTTCCGAGCGCTGTTTTGAGCAGCTCTTCAAGCTCGCGC
TGCGCCACTACAAGCTGCTCGGAGCGCAGCTCAAGGTGACGGTGGCGGCCAAGCGGCGCG
GCGTCTCGCGCCACCTGCGCGAGCTCTTGGCCGAGACGCGCAAGCACACGGAGGCCTTGT
ATGACATTTTGCGGTCGGGGAGCGACGCGAACGGGGTGCTCGCAAAGTACGCCACAAGCG
AGGCGCGCCTTGTCCCGAACCTGGTCTTCCAGATCGAGCAGTACGACGTCCACCTGATCA
AGCTCTCCAAGCTCGCCAGAGACGAGGAGTCGCCGCTCGCGGCGCACATCTGCCCGTCCT
TGAACCGTGACTTCAAGATCAGCAAGAAGCGCTCCCGCGCCAGTTGAAACGTTTCCGAAG
GCCGATGCAAGCGTTTGGCTGCCTCGCAGGCGCGCATTCAAGTAGGCCTACGTGAAATGA
ATGTGATCCCCTGCTGCGCTTTGCCAGGGAGTGCACGCACAGCCGCGAAGACGACGAACC
CTGCCTTTACACGTACCGCTTTC
>TRINITY_DN547_c0_g1_i1 len=272 path=[1:0-97 523:98-121 100:122-271] [-1, 1, 523, 100, -2]
AACGAGAGTGTCGACTTGGTCTCGCTGTAGGAGCTGGGGTCTTTGGAGATGTTGATGACC
AGGGCGGTCATCGAGTTCCCGCCGAGCGAGTCTTTGAGCAGGCGCGTCAGCTTGGCGTCG
CGGAAGGGGACGTGCTGCTTCTTTTTGGCCAGCGCACTGATGCAGTTTCCGAGTGCCGAG
AGGCTAACGTTGATGGCGCGGGTCTCGGAGAAGCGCACGCCACTGTATACGTGGTCCCCG
AGCGACTTGCTCACGCGATCGCTGCCGGCCAG
>TRINITY_DN503_c1_g1_i1 len=230 path=[208:0-229] [-1, 208, -2]
AGCAATCCAATCCAGGCGGCAGCCCTCGCAGAGCTCGTTGTTGCGCAGAGAGAGCAGCAG
GCAGAGCAGAGCAGAGCAGGGCCCGGTGAGCGCGTGCGTGCGTGCGTGCGTGCGTGCGCG
TGTGCGTGCGGTGTGGGGCGGGCGTAGAGGCTGCGGTCGGGCGCAGGAGGAGGGCCGCGA
GGAGCAGGCGGACGCGCAGTCGTGGAACTGGAAGGGCGCGTGGACGTGCA
>TRINITY_DN534_c0_g1_i1 len=218 path=[1:0-217] [-1, 1, -2]
GAGGACGAGAGCGTGCTGCCGTTTCACCTGTTCCTGCCGGCGTACAGCCGGAAAAAGAAC
GTCGAGTTCGTGATGAGTCTTTCGCTCAAAGACGACGTGACGCTACCGTACCCGCTCGAA
GACGCGAGCGCCAAGCTCCATACTGTGTCGCCGTCTGCCAAGCACCTGGAGCGCTTGCGC
TTGCTGTCTGACTGCGAGAGCTGCTCTGCGCGGCCGAC
>TRINITY_DN554_c0_g1_i1 len=708 path=[1:0-508 1395:509-532 511:533-707] [-1, 1, 1395, 511, -2]
GGCCCAGCAGCGCTGGCGTTTTGGTGCAGAGAGCTGTCATTGACGAGGAGATCCTTTAAA
GTCTGTGCAAGTGTTTCGTTGAAGGTCTGGGCCCTCCTCGGTGTCGCGCGACCCGCGCTG
GCGTTGCTGGGATCAAGTGGGGTGTCGAGAATTTCGGGGTCGCTCTTGAACTTGAGCATG
AAGGCTGGGCCAAGTGGAGACTTGCGACACAATTCTTGAAACTCGTTCGCTGCGAGCCCA
AGCTTTGGGGCGAGCCTCACATAGCGCTCGAATATGCGACCAGCAAGAAAGAGATCTTCG
ATCTCGAAGAGCGCAACAAGGCTTTTGAATTGGTCCTGCATCAGGACGAGGCCTTGGCGC
TGCTGCTGGGCCCCCATCGCTCTTCGAGTTGCGAACCGCTCAAATAGGCGACCCCCGATA
AAGTCAATGGACGAGGTCTGGTCCCGCAGCCTCCAAGATGTCTGGGGGGTGCCCTGTAGG
TCCAGGAGCAGCTTGAGGAACGCGTCTTGTGAGATCCCACTTCCACGGTGCCTTTCAAAC
GCGCATCCTGCGCGAAAGAGGTCGCTCTCCTCCTCGACGGACTCTGTCTCTTGTGGCCCC
GCACTTGCAGTCGGCTCGCTTAGCCCGAGAAGAAGGCCGTCGTTGGAGGCCGTGCGGTCT
CGCGCTGCTGCGGCCTCCACAGCGGCTCCACTCTGGTCAAGAGCCGTG
>TRINITY_DN528_c0_g1_i1 len=412 path=[390:0-411] [-1, 390, -2]
GGCATGCGATGCGGAGGGATTGCGGGGAAAAGGAGGACGGGACCAGAAGGTAGGTACCAT
GGTGATTCTGCTTTTCCGTTTGGTTTTTTCTCGTCGCAGGACGGGTCGGGGCGCCGCAAT
CGGCTGCTACACAGACCGCCGTCGGCAGAGTGTTCGAGTCCAGCCGAGCGCACCGACCCC
TGCAGCTAGAGGTACACGCGCCAGGTTTCGTTCCGGCCCTTGCAGGTTTGGTTCAGAGTG
TCGCGAGCGGGTCAAAGATGTGCTGGTGGTGGTCGTCAACGTGCTGTGCGCCGGGCGCAT
CTTGCCCTTCCGGCGCAGCAGCACCCACCTGATGCTGCTGCTGCTGATGGTGATGCTCGT
GGCGTCCTGGCGGCCACTATTGTCACCAGCGCTACCACACTTTGCTCCCGGG
>TRINITY_DN572_c0_g1_i1 len=396 path=[1:0-311 290:312-395] [-1, 1, 290, -2]
GCGCCAGGCAGTCCAGGATCGCGCTCGTCGAAGGGTGATGCCCCACCGTCGAGCGCGAGC
CCCGTTTCAGCAACTGCTCGCTCGGGCGGGGGCCAGCAGCTCGTCCCAGGGCTGCAACTC
GCCAAACCGGTTTTCCCCGCGTATCTGCACATGTCCGTCGTGGTATATCCCTCGGTTTTC
ATCATGGACGAACTAGCCCGTCCTGATGTGGACCGCTTGGACGTTGTCCAGTCCGGCGTA
GTCGCCACGTCTTGCAACGATCTAGCGCGCCGCGAGAGTGCGACGGCAGGTTCTTGTGGG
CCAGACTCTGCGCCGGGCTGGGCCCAGGGAGCGCGCGAGGTAACCAGCGCTGTCCGCGCC
GAGCAGGCTAAGTAGACGACGGCGATTTGGCTTGCA
>TRINITY_DN514_c0_g1_i1 len=234 path=[1:0-74 447:75-98 77:99-233] [-1, 1, 447, 77, -2]
AAGGTCCTCTGGAACGTCTGAAACACGGGGTTTATTGCTCGACTCGACTGCCACGGCAAG
TTGAGACATGAACGCGTCGCCTCCGCGTATTGTGACACAGTCTCTCAGCATGGCCTCCCA
GGTCCCGGCGTGAATCTCCTCGACAGCGAGTCGGACCCCGCCTGTCGCCAACGTTCTGCG
GAAGCTGTCTCCCCACGCCCCGCTCTTACTATCAGCGGCGAGCTGTCGAAGTAA
>TRINITY_DN559_c0_g1_i1 len=311 path=[289:0-165 601:166-189 456:190-310] [-1, 289, 601, 456, -2]
GGCTTCCACGAACACCAAACGGCACCCGGACGGCGCGCTGTTGTAGGTTCTCCTCCAGCT
TGCGAAGCTCTGCCTTCCGCGCCCGTCTAGCGGCTCGAGCCTGCGCGTCTGCGACCTTGC
TCGCTTGCTCTCTCTCGCGAAGCCACGCCAGGCCTGGTCGCACTGGTCCAAGACGTTTAT
CCTCGCGGCAAATCGGCGTTTCGAACGCTCGGTGGAGCGACACGTCCACCTTCACAGCAG
GTGGGGGGCGAACCTCTGCTTTCGCGCGAGGTGGCGGTCTTCTCCAGTCACTCGTCGACT
TTTGCTTGCCG
>TRINITY_DN590_c0_g1_i1 len=327 path=[305:0-92 375:93-133 416:134-326] [-1, 305, 375, 416, -2]
GGCACCTGCGCAGGACGCCTGCCTGGCTGCCACGCGCGGGCAGCGCCAGGTATCGGCAGG
CTACACTTGTGCGCCGGGCGGGCAGCAGCGGTTTTCGCCAGGCTGCCTTTCGGGGCCGGC
CGGGCTGCGGCGGTATCGTTCACTTGCGGGGCTGGGCGGGCAGCGGCGCGGTTTTGTTTG
TCGGGCTTGGCTTGGGCGCTGGCGGGCAGCCGCAGGTATCGTCAGGCTATTCTGCGGGCA
GTCGCGGGTATCGTCGGGCTATTCTACGGGCAGCCGCGGGTTTCGCATTCTTGGGTGCTC
GGGGGCCAGCTCAGGCTATATTCTTCT
>TRINITY_DN567_c0_g1_i1 len=205 path=[208:0-82 268:83-91 415:92-204] [-1, 208, 268, 415, -2]
GACAACCAAGAAGGCTGTGCCCTCCAAGGCTAGTGAAACCAAGGCGGAACTCGTCTCGAT
GGCCTCGCCAGCACAGGTCGCCAAAACCGCAAAGCCGGTCTCCAATGAAGCCGCAGCGTC
TGCCATCAAGGTCGCTTCTCTGTCCGCCAAGGCGAGTCCAACAAAAGTGGATCAAGCCTC
GAAGGCCTCGACAATCAAACCAGCG
>TRINITY_DN567_c0_g2_i1 len=308 path=[277:0-160 268:161-169 277:170-307] [-1, 277, 268, 277, -2]
AGCACAGGTCGCCAAAACCGCAACGCCGGTCTCCAATGAATCAACAACGTCTTCCATCAA
GGTCGCTTCTCCAAGCAAGGCAACCAAGGAGGCTGTGCCCTCCAAGACTAGTGAAACCAA
GGCGGAGTTTGCCTCGAAGGCCTCGCCAGCACAGGTCGCCAAAACCGCAACGCCGGTCTC
CAATGAATCAACAACGTCTTCCATCAAGGTCGCTTCTCCAAGCAAGGCAACCAAGGAGGC
TGTGCCCTCCAAGACTAGTGAAACCAAGGCGGAGTTTGCCTCGAAGGCCTCGCCAGCACA
GGTCGCCA
>TRINITY_DN508_c0_g1_i1 len=956 path=[1:0-955] [-1, 1, -2]
ACGGAAGAAGCGCAACGAGACAGGCAGACAAGACAGACTCGGACAGACTCGGACAGACGG
ACAGAGCACAAGGACCGCTCGGAGCACCATGGCTGCACGAGCAGCGCTCGCCATCGCGTT
GGCCGCAGCGACGGTCGCGCTCGCCCCCGACAAAGCGCAAGGCGCAAAGCCCAACGTTCT
CCTCGTCCTCGTGGATGACTGGGGCTGGAACGACGTCGGATACCACCGCAAGAGAAACAC
CGGCAACCCGCACGCTGACGAAGAGATCAACACGCCGAACATCGATGCTCTCGTCAAGGC
AGGCATTGAATTGAACAGGCACTACACGTACAACTACTGCTCGCCGTCGAGGTCGTCGCT
GCAGAGCGGGCGCCTCCCCGTACACGTGAGCGTGGAAAACACAGACCCGATCTCCGTCAA
CCCGAATGACCCCGTGAGCGGCTTTTCCGGCATTCCGACAAAGATGACCGGCATTGCCGA
AAAGCTGCGCTCGGCTGGATACAGGACCCATATGACCGGCAAGTGGGACGCCGGGATGGC
GACATACGAACAGACGCCAATGGGCCGCGGATACGAGACCTTCTTCGGCTACTTTCACCA
CGCCAACTCGATGCTCAATCAGCGACTCGACGCTGGGAGCACTGTGCACGAGGACCTCTG
CCAAAAGCAAGGCCTCGAGCTCGTCGACCTCTGGAACACGACCGGGCCTGCGCGCACGCT
CAACGGCACTGCATGGGAGGAATACATGTTTACGGATCACAGCGTGGCCACCATTCTGGC
GCACGACGCCACCAAGGAAGACGAGCCGCTGTTCCTCTTCCACGCTTTCCGCAGCATCCA
CACCCCGCTGCAACCCCCACCCGAAATCGAAACGCGATACTCGTTTTTGAGCAACCCTGA
TCGTCGCCGCTATGCGGCCATGGTCGAGTACATGGACTCTTCCCTGGGCGAGATGG
>TRINITY_DN538_c0_g1_i1 len=793 path=[771:0-792] [-1, 771, -2]
TGGATTTCCTAACGAATCTACCAAGTCTAGGAGCATGACGTTACTCCCGCAAGCACGCCG
AGCGTGATCCCAAATGAAACAGCAATAGCAAGAAGCACTGCTCCCAGAGAACGCTTGCGT
GCTGCCGCCTTTGCCAGGAATTGGCCGCACGCGCCGCGCTTTGCTTCGTCAACACCCTTG
CCCGATGTGGGAAGAGAGTCTTGCACCCTCTCTGGCGCCGACGAGCGCCACGTAATCACC
ACCCATGCAACGAATATCAGAAAGCTCACCATCCCGACCGAGCCATAGACGATTGTGGAG
AGGATTTTTGCGCGAACAAGCGCGGGGCCCTCTTCCCATGCGCACTGGCTCAGGGCCTGA
GCCCCACATGCCTCGTTGGCCGAAACCAGAGCGCTCGAGTTGGCAGCGACGATGCGAATG
TCAGTGCAGGCGTAGTAGTACCAGTCAAAGTCCGCCGCATATTGGCGAACCTGGATCGTG
CAGTGGTCGCAAGTCAGGTTGGCGGGGAGCTGGACAGAGAACCGTTGGTATCCGGTTGTC
GCTCCGTTGGTCGACTGCACAGCTTCCTTCAAGACAAACCAGTCCGGCTCCGCATCGCCC
GGGTTGATAGCGCTCGCCGCGAGCCGAATGGCAAAGTTCCCAGGGTGCGGCACGAACTCG
TGAACGGAGAGGCACATGGCCGAGCCGGCTAAAACGGTCGTTTGCGGCTCGACAGCCGCG
CGATCGCATGGCGCCTGCCTCCATGGGCCGTCCCCCGGCGACCCACCATGGCCATCGTAC
GCGCCCCCATAAA
>TRINITY_DN573_c0_g1_i1 len=293 path=[271:0-43 292:44-292] [-1, 271, 292, -2]
GCGGTCGCCGCGGTGGACGCCGTGGTCAACGCCGCGCTGCGTGGCCTCAGTGAGGTTGTG
CGGGGCCAGAACGCCGGCGCTGACTTGGCGGGGGTCGCTCGCGACGTTGGACGCTTGGCA
GAACGTATTGGCGAGCTTGATGCTGGCAGCGGGGAACGACTCGCGTTGGCGTTCGAGGTG
CTGCAGCGGGATGGACTCGCTCTGCTGCTCGCGATGATTCAGGCGGTGGATAGACCGAAG
GACAACGGATTTGCGCCCAAGGGGAGCGAGAGCCTCGTTGGCCTCTCGGACCA
>TRINITY_DN562_c0_g1_i1 len=289 path=[1:0-288] [-1, 1, -2]
GGTAGCCGTACTGGGGCCGCTCGTTCGCGAATTTGTACAAGGCGGCCTCGTGGGCCCTGG
CGAGGCGTTTTGCCCCGCCGCGGCTGAGGCTCGCCGTCTCGCCGTCTACCTTTGGGGCGG
CGCTGGCGTTGGCAAGAGCACGTTCACGGGACTTTGGGCGCGCGGCCTGGAGCTCGGGCT
CAGGCGCCACGTGAACCCAGCGCTGCAGGTCAACGTGGTCAAGGTGCCGCTCAATTCGGT
GAGCCCGGCCTACCTTGCGCACATTTTGCGCATCCAGGGCATCTCTGAC
>TRINITY_DN553_c0_g1_i1 len=880 path=[858:0-879] [-1, 858, -2]
TCTTTCAAGAAAAAAAGTTGGCCTTGATGTCGCAGTGGCTGGTGCGCGTCACGGTGGCGA
GTGGCGAGCTCCTTGCTTGTTGTGCGCGAGGCGAGGGCTGCGGCAGGGCACAAAAACACA
GAAAATACAGATCCAAACACCGTGACGGCTTGGTGACGGCGGCACAGGAACTCTGCAGCG
GACGCTCGCATGCGTTCCAGCTGTCGCACAAGTTGGCAATTCGCACGGTTCACACTACGT
CCTGCAGCATCCTGAAGGACTACCTACCTAGGAGGATCCGACTTGTACCTACGCTATACG
GCCTCCCGCCCGCGAATGAGGCTAAGCCGTGGGTATGAAGTAGGCCGCAGTTTACGCCTG
CGTTTTCCCACGACTGTGGCCGACGCGTACTGCTCACCGAGCGGGGCACAAATCCTGGGT
TGATCGTCATGAAGCTCATGGACGCAAAAGCACCCAATAGGATGCTCCTTGATTGCAGCG
CGGCAGCCGAATCCCCGTACGCTACTTGCGCTGCGGTCGCGCCAGAGACGACGAGTAGAA
GGAAGAAGGTCACAGCAATGCCCTGCGCCGCGCGGGCCTGATCATGATGATGATGATGAT
CCGCCTCTACAGCCAGCACTGGCCGCAGCGGCGCTGGGAAATCGCGATTTCTTCGAGGCA
GCTCTGAAGTGGACTGACGTTCGCTCTTGCTGCGCCAACGAGCTCGCTCTTGCGGCGCCA
ACCAGCACATGCGCCCTTTCCTCGCCATAGAAAGAAAAAACTCCATTGCCCATTCTCGGC
AGATGGATAAGGCTCCGACCAACCCCGGTTCTCACCCTTGGCTGCTCGCGCTGCTCGCGC
GCTCTGCTCGCGCGCTCGGCTCCCGCGCTCGCGCGCTCGG
>TRINITY_DN563_c0_g1_i1 len=473 path=[1:0-279 925:280-303 282:304-472] [-1, 1, 925, 282, -2]
TCCTTGTCAAAGTCGACGAGGCGCTGCAAGAACTTTGGGTCGTTCAGCAGCTCCTTCTGT
GCCGGCTCCCAGTAGTCGTCAACCTTGCCGCGGCCATCCGGATTTGGGATCTTTTTCGGC
TTGACGCCCATCATGATGCAGACCGCCTCAAGCGTGATCTTTACACCAGGGGGCGGCTTC
TTCATGGCCTTGACCTCAACGATGTCGCTCTTGCTGAGGGTGCTGAGGGCCTTGACGGCG
CTCTCCAGCGCGGGAATCGCCTCCGCAAGAATCTCTTCGCCCTCGGCCTTGTCCTTCGAG
CAGGACGCGGCTTGCGCTTTGGCGTCTGCCTCATCCTTCTCAACGAGCTTCTTTTGCTCG
TCTGCCTCGATCTGCTTGGATTGCACGATCTTGAGCTTTTCGTCGGTCTCGGCCTGAGCG
ACGACGAGCTTTGGCTGAAGCGCCTCGAGCTCTTCGCGCATTTCCGCAACCTG
>TRINITY_DN558_c0_g1_i1 len=493 path=[666:0-71 715:72-95 374:96-121 204:122-122 798:123-167 255:168-184 272:185-196 284:197-281 369:282-286 374:287-312 204:313-313 205:314-363 255:364-380 272:381-392 393:393-430 431:431-492] [-1, 666, 715, 374, 204, 798, 255, 272, 284, 369, 374, 204, 205, 255, 272, 393, 431, -2]
GCCCAGGTCATGACTGGTGTGGCTCGCTCGCTCATCACGCGGGTCGCACTTTCTCCAGCC
GCTCGAAACGGCTCTGCTCGCCACGCATGGCCGGGAGCGAGAGGATGCGAAGAAGGCGGG
CTGCGGACGCGTTCTGGATCGAGGACGAGGAGCTGTTGGGTCGTGCGCGCTTTTGGCGGC
TCTGACTTGAATGAAAACCGCGCTGCGCGAGGGAAGGCTTCAGCGGACGACCAAAAGAAG
CGTGGCGCCCGTCGAGGCGCGGCGCTGCTCGCCACGCATGGCCGGGAGCGAGAGGATGCG
AAGAAGGCGGGCTGTGGACGCGTTCTGGATCTAGTCTAGTGCGAGGAGCTGTTGGGTCGT
GCGCGCTTTTGGCGGCTCTGACTTGAATGAAAATCGCGCTGCGCGAGGGAAGGTTTCAGC
GGACGACCAAAAGAGGCGTGGCGCCCGTCGAGGCGCGTCAACGACAGCAGTGACAATGAC
AGAACGTATTTTA
>TRINITY_DN558_c0_g1_i2 len=302 path=[666:0-71 843:72-90 369:91-95 374:96-121 204:122-122 205:123-172 255:173-189 272:190-201 393:202-239 431:240-301] [-1, 666, 843, 369, 374, 204, 205, 255, 272, 393, 431, -2]
GCCCAGGTCATGACTGGTGTGGCTCGCTCGCTCATCACGCGGGTCGCACTTTCTCCAGCC
GCTCGAAACGGCGCTGCTCGCCACGCATGGCCGGGAGCGAGAGGATGCGAAGAAGGCGGG
CTGTGGACGCGTTCTGGATCTAGTCTAGTGCGAGGAGCTGTTGGGTCGTGCGCGCTTTTG
GCGGCTCTGACTTGAATGAAAATCGCGCTGCGCGAGGGAAGGTTTCAGCGGACGACCAAA
AGAGGCGTGGCGCCCGTCGAGGCGCGTCAACGACAGCAGTGACAATGACAGAACGTATTT
TA
>TRINITY_DN558_c0_g1_i3 len=210 path=[791:0-29 204:30-30 205:31-80 255:81-97 931:98-147 431:148-209] [-1, 791, 204, 205, 255, 931, 431, -2]
CCGAGCTAGAGGATGCGAAGAAGGCGGGCTGTGGACGCGTTCTGGATCTAGTCTAGTGCG
AGGAGCTGTTGGGTCGTGCGCGCTTTTGGCGGCTCTGAATTGAATGAAAACCGCGCTGCG
CTAGAGAAGGTTTCAGCGGACGACCAAAAGAGGCGTGGCGCCCGTCGAGGCGCGTCAACG
ACAGCAGTGACAATGACAGAACGTATTTTA
>TRINITY_DN504_c0_g1_i1 len=480 path=[458:0-259 695:260-307 743:308-479] [-1, 458, 695, 743, -2]
GGCGCGCCGGGCGGGACTCGGACCCCCCTTGCTAGGCTTGGGTCGCTTGTGTCGCGGCTC
GAACCGTGGATTCGCGTGCCGAGCGCAAGCCAAGCCGAGCGTGTCGATGCGAAGCCGAGC
CGCGGCGGATCGCCTCGCAACACGAGCCCTACTGCAGGCGCAACTCGCCTGACTGTAGCG
GTGTTGGAGCCCGATGGGACAGAGGCGTTGCAGGACGACGTGTTCACCGTGCTCAATCGG
CTGCCGAAGCCCCCTTTGGCGACCGCTGCCCAAGCCCGACACGGTGCCGGACGCGATGTG
GCCGAGTTTTCTACGGCGCAAATGCTCAGCTCTGCAGCCTTCTCAATGGCGCGCGGGTGG
GCCCGAGTCCTGACCTTTGGCCTCGGACGCGTGGCCAACTGGCCATTGCGAGAGACCCTC
GACGCTGCCGACCCACTTGACCAGGTCAACTCTACCGCCTGCTGTCTGCCGTCCGCGGGG
>TRINITY_DN533_c0_g1_i1 len=243 path=[1:0-66 45:67-126 105:127-242] [-1, 1, 45, 105, -2]
CGACATCTTCGTAGGATCACCTAAGTCTCCTGGCTTCTCTCTCTGATTCGAGGAGTGTGA
GGATATCGCCTTCTCTGACGGGTCCTTTGACGTTTCGGATGATACTTCTCGTGTTGTCAT
CCAGGAACTCTACTTTTACCTGAGTACATTGGCCCTGAGACCCAGTTCTTCCCAAGATTT
TGGTAACTTTAGCTAGTTTTTTGGAGGTCTCATCCATGACTACTCAAATTATTTGTATAA
TAG
>TRINITY_DN536_c0_g1_i1 len=347 path=[305:0-43 305:44-64 325:65-160 421:161-346] [-1, 305, 305, 325, 421, -2]
GCCAGCCTCGGCAGCTTGCCAGCCAGCCTCGGCAGCTTGCCAGCCAGCCTCGGCAGCTTG
CCAGCTTGCCTGCCTGACTTGCCAGCCAGCCTGGCTTGCCAACCTGCCTGGCTTGCCAGC
TTGCCTGGGACCCGCGATGGGGAGCGCGGCGGAGGCCGTCTGCGTCGACAGCGACAGCGA
CGGCCTCGGGGACGACGACACAGCAGACGCCGCCACGCGACAGGAGGTGCTGTGCCTCGG
CGGCAAGCTCGCCTGCAACCGCGCCGATACGGACTCGGCTCGCCCGAAAAGGCAACGCAG
AGCTGCGCCCAGCCCCGGCTCGGACGCCAACGCGCTTGCTGCGCACA
>TRINITY_DN527_c0_g1_i1 len=237 path=[1:0-94 73:95-236] [-1, 1, 73, -2]
AGCAGCGCCTACTGGCTCGTGGCAACTGTCTCTACGGTTGGCTACGGGGATGTAGTTGCT
GTCAACGAAATCGCTCGCTTGGTAGCCCTGCTATCGATAATCGTGTTCGTGATCCTTCTG
CCGTACAGCGTGGGCCGCATCACCGCCTTTGTGTTGAAATCGCGCGACAGGCGCCACGCC
AAGTTCTCATCAAGAGTGCACGAGTCACACGTTGTCGTGCACGGCTACATGGACTCG
>TRINITY_DN530_c0_g1_i1 len=657 path=[1:0-656] [-1, 1, -2]
GCGCCGCCGTTGCGCAGGTCGTGCGAGCTTGTCTGCCAGGGCAGCAGCCCTAGAAACGAA
ATGAAGGGGCTTGTCGCCGGCGTTGTGTTGGTGGCTGCGCTCTTTCATAGTGCACTTCTA
GGATCTACCCAGGCACTGTATGCGGCCAACTGCGACAACGTCAGTCAGCTCAAGTATTGG
TGCGATCACTACGACAACTGCGTTTGGGACTCGACGAGGTCCATTTGCTTCAACAACGCG
ACTTTCATTCACCCAACGAAATCGCCGACGCCAAGCCCAACCAAAGTTCTGTCGCCGGAA
GAGGGGGGGTGCGCAGGCGCTAAAACTGCAGGAGAATGCAACCTGTACATGGACTGCAGG
TGGTCGTCAAAAAGGTGTAGAGACGCACCTCCAACAGCAAGGCCGACGCAACGACCATCA
ACGTCGCCCACCATTTCGCCTACGTCGAGCAGCCCCACGATCTCACCAACGGGGAAGCCA
TCCGGGAGTCCCACCCGTTCACCCACTCGACAACCCACGCTACGCCCAACAAGCGCGCCA
ACATCTCTGGCCCCAACGAGCTACCCGACCAGCCGTCCCTCCAGGGCACCGACACAGAGA
CCCACACAGCGTCCGACTGGTTCGCCCACAACTAAAACACCGAGCGCATCGCCCACG
>TRINITY_DN557_c0_g1_i1 len=379 path=[1:0-378] [-1, 1, -2]
GCGCTGACGGGGTTCGCGCTGATCGCAGAGGGGCGGCCCGCGAGGGGGTCGCTGTGCGAG
GTCCCCGCCGGGGTTGAGGAGGTCTGCACGATCACCATACTGCAGCGGCTCCTGCCGCGC
GGGGCGCGGGCCAAACTCGTCATGCATGCCGACATGGTCCGTGCCTGGGACACCAACTTC
GCCGACCCGGCTCGACGCGCGTGGCACGAGACCAAGATGCAGAGCAAAATCGACCGCCCC
GCGGCGCAGCTCGCGGCGCTCGGCTTGGACCCGGGCCTCGTGGAGCACATCGTGGCGAAG
GAAGGGAAGTAGAGCGCCCTTTACTCGACTTTTGATCAAGATCAAGCGGGCGGAGTAAGT
ACCCTACTGAGAAAACAAA
>TRINITY_DN592_c0_g1_i1 len=770 path=[748:0-153 1581:154-177 903:178-190 916:191-221 947:222-769] [-1, 748, 1581, 903, 916, 947, -2]
AAGGTAGCGAACAGCGTGCCAACCACGGACCAGCCGGTGAGCGCGATCGTTGCGCTGTCG
CGAAGGGTCGTGGGCGTCCACTCCAGAAAGAGCGAAAAGTCGACGGGTAGGTTGCCGCCA
AGGCAAACCCCAACCAAGAATCGGCAGACCAGAAACCCCGGGAACGTGGACGTGGCCGCA
GATGCGACACCAAACACGCACGTCAGCAGCGAGGTCCAGAAGAACGTAGTCTTGCGGCCC
AGAACGTCGCCGACCGTGCCCCCGGCCCACGAGCCCACAAGCATGCCTGCCATCGTGACG
CTGGACACGAGACCTGCAGCACCGCTGCTCAGCCCGAACTCCTTCTTCAGCACCGGCATC
AGCAGGCCGGCGCTAAAGATCTCCGCCACGTCCGCGCTCCACCCGAGGCCGCACACTGCG
AACAACAATCCGTGAAACCGCCCGAACCCAATCCGATCGATCACCTCTTGCACGAGCTTC
TCCTTGCGCCCCACGAGCGCGGCCCGCGCGTCCACGGCATCGGCAGCCTCCACGAGCGGC
TCTTCCTCGTTGGTCGCGAGGCCCTCACTTTGGCACGCCGCCGAGTGCGCCATGTTGCCG
CTCGCTCCGCCGTCCCGGCGCGCTCCCGCAGGCTCCGCGGTACTCCTCAGCGCGGGCATC
GCCTCGACGACTGCCGCGCCGCGCAGCGCGACCCGGCCGCGCTCGAGGCTTTCGGTGTCT
GCCCGCGCGCCGTGGTGCGGCCATGATGATGATCATCATCATCACGGCCA
>TRINITY_DN505_c0_g1_i1 len=688 path=[666:0-287 1494:288-311 955:312-356 1331:357-401 1045:402-413 1493:414-437 1081:438-687] [-1, 666, 1494, 955, 1331, 1045, 1493, 1081, -2]
TAATTAAATAATTTGAGAAAGCATGGGTAGACGTCCGGCCAGGTGTTACAGATACTGCAA
GAACAAGCCCTATCCTAAATCAAGGTTCTGTCGTGGTGTACCTGACCCTAAGATCAGAAT
CTATGATCTAGGACGTAAGAAAGCCCACGTTGATGATTTCCCTGCTTGTGTCCATCTTGT
CTCAGATGAGAAAGAGCAGCTGAGCTCAGAAGCTTTGGAAGCTGCACGTATCTGTGCCAA
CAAATACATGGTCAAGTTCTGTGGTAAGGACTCCTTCCATATCCGAGTTAGAGTTCACCC
TTTCCATGTTCTGCGAATCAATAAAATGTTGTCGTGTGCAGGCGCTGATCGTCTGCAGAC
AGGTATGAGAGGGGCTTTCGGAAAACCCCAGGGTACTGTCGCTAGGGTAAACATTGGAGA
ATCTCTTCTCTCCATCAGATGCAAAGAATCTCATGAGTCCCAAGCTATTGAGGCTCTACG
AAGAGCTAAAATGAAGTTCCCCGGGAGGCAGAAAATCTACCCTAGCCGAAATTGGGGCTT
CACTAAATTCCCGAGAACCATCTACGAGGAGTGGAGGAGCTGCAAAAGGCTTATACCCGC
CGGATCACACGCCAAATACATCTCTGACCACGGACCTCTGTCTGCGTGGAAGAAGATTCA
TGCTGATGATTAATATCACTTTTATGTG
>TRINITY_DN526_c0_g1_i1 len=235 path=[1:0-179 449:180-203 182:204-234] [-1, 1, 449, 182, -2]
AGCTGCTGGTGCATTTCTTTCGCCTACCACCGCCGGTGCGCTCCGCCGCCGAGACCCTGC
CCAGCCGCAGCGGGCTGCAGGCCCAGTTGCGGCTGCCCGTAGCCTGGTTGTGGGTATCCT
CCACCTTGATGCCCTCGCTGCGCGCCGCGGTGGTCTTGATGAGGCGGCCTGGGCCCCCGG
GGATCACGGCCCCCGTAGCCCTCCCCGCGGCGGCCGTCTCGGCCGCTCTGGTGCG
>TRINITY_DN537_c0_g1_i1 len=215 path=[1:0-214] [-1, 1, -2]
GCGCGAGAACTTGGAGGAGACCATGGTTGGTCTGGCTGCCATCATCGAGGCTAAGACCCT
TCCGAAGGAGCAGCGCCCGCTGGATGCGCTTTCGGCGGCCGACCAAGCCAAGTTGAGCGA
GATATTCGCGCTGGATCCCACCTTCGACCCTTTGCTGACGGCGCAGCGCAAGGCCAGCGA
CTGCGAACAGGGCACGCGCGAGGCGATGCTCGAAA
>TRINITY_DN587_c0_g1_i1 len=351 path=[1:0-294 273:295-350] [-1, 1, 273, -2]
ATGACTCGACCACAAGGCGGAAACCAAGGCGAAACTGATGCAGTGAATCCGGGCGAGGTT
TTTTGAGCTTTCGCGATTCGCCTGCCTTCTCGTGCATTGCGCCCATAGCAAAATCTCGTC
GGCAACCAGCCGCGAACTCTGCCCGCGCACGCAAAGCACACGCTACTTGCAGCAGCACAG
CTTGGCGAGCAGCGCCGTCCACCACTCGCCGAGAAGGTCCACCAAGCTAAACCCCCGAGT
CCCCCCATCGCGCCACGACGTGCTGGCACCACGTCCACCTCGCCACGTCTCGCTACAGCG
CGGGAACCTCAACGTGGTCCACTGGTTGGCCTTGGCGCCCTTGTCAGCGAG
>TRINITY_DN579_c0_g1_i1 len=562 path=[540:0-430 948:431-561] [-1, 540, 948, -2]
GGTGGCGGCCACGGTAGACGCCGAGGTCGGCGAGGGGGGGCTCAAGCCCCCGGCCTGCAA
CAGCATCACCGTGCAGATCCTCAACGCCCAGCCTGCCCTAGACACCGGCAGCGGCGGCGA
CCCGTACCTGGAGGCGGTCCGGCTTGCGCGGTCCGTGCCTGTTGGTAGCGACCCTGCGAG
CGCGATGCGGCGCAACCTTTTCACAAACTACAGCTTTCGCCTTGGCAAGGGCGAGGTCGC
GGTCGTCACGGGCCCGTCGGGCTGCGGCAAGAGCCAGCTCCTTCGGAGCTTGGCCGGCCT
GGTGCCTCTGGATAGTGGCGAGATCCGCCTCAACGGCAAGCCGCGGTCTGCGTTCCCCTC
CATGTGCGCCTGGCGCCAAAAGGTACGCTACGTGACCCAGTACAAGGTGGAGACGCCAGG
GACGCCGCGCGACTATGTGCGGCTGATCACAAGTCTCGCCGTGAACCGCACCGCGCTCGA
CGCCCCCACCTTTCAGGAAATGGTGGATGACACCAACAGGCTGCTCTCCACCTGGGGCAT
GATGCGGGGCAGTATCGACAAG
>TRINITY_DN585_c0_g1_i1 len=948 path=[1:0-222 1899:223-246 225:247-947] [-1, 1, 1899, 225, -2]
AGACGCAGATTTCGTTATTCGTGTAGCCGGCGTATAGAGTTTGACCGTCGGATGACCATG
CAAGACATGTGCAGGCGACAGCGCCACTGTTTGACGTGTTGTCTAGTTTCTTCTCGTCGA
CGATCTGTTTACCTTCAAGATCCCAGATCTTGATCTGAGAGCCAGTGGCTGCGCAGAGCC
AGTATCTGTTGGGCGAGAAAGCGAGGGCGTTGATGGCATCTCCACAGTCGAGGGTGTAAA
GATGTTTGTCAGCGTTGAGGTCCCACAGCATGGTCTTCGTGTCCTGACCGCCGGAAGCAG
CTAGAGAGCCGTCTGGAGAGATGGTCACAGTGTTGAGGTGTCCGTTATGGCCGACATGGT
TGGTCTTGAGCTTGCAGTTCTGGAGGTTCCATACCTTGACCATGTTGTCCCACCCTGCCG
AGACGAGGAGTGGGTTCTTCTGGTTAGGACTGAACCTCACACAGGACACCCACTCGCTGT
GGCAGTCCTCCTGGATGGTGTACTTACACTCGGCAAGAGTGTTCCACAGTTTGATGGTCT
TGTCTCTGGATCCAGATACGATCTGTCTGTTGTCAGCAGAGAAAGCAACCGACAGGATAT
CTTTGTCGTGACCCCAGAACTGACGGGTAGTCACACCCGTGCTGAGATCCCACAGTCTCA
TGGACTTGTCCCAGGATCCTGACAGAGCGAACTGACCGTCTGATGAGACGACAACGTCGG
AGACGAAGTGAGAGTGACCAGTCAGGGCTCTTTTAGCGTATCCGTAGTTATCACTGCCAC
TCTCGCCCAGCTCCCAGTAAATTATTGTACCGTCTCTTGAAGACGAGAGGATCATGTTAG
GGACTTGAGGGGTGGTGGCGATCTGTGTGACCCAGCCATTGTGGCCCTTCAGGCTTCCTT
TTAGGACGAGCTGCTCAGTCATACCTCAAATTATTTGTATAATAGTAG
>TRINITY_DN598_c0_g1_i1 len=500 path=[1:0-499] [-1, 1, -2]
GCAGCCTTGTTTCCGTGGATGCCGCGTTCGACGCAACTTGGGACGCTGATTGACGCAGGC
GCCGCGTTTGACGCCGCATTGGGGCTCTTCCCGTCAACGATTTTCGACTGGACGCGGCTC
ACGCCCGACGCCTCGTTGAAGGACGTGCTCGGAGCCGCTGGGATTGAGGTGAGCCAAGTC
ATTTTGAGCGACGTGCTTCGCAAAGTGCCTATCCTCGCTCTCGCTGGGGGCATCACAATG
GGAGCGTTTGTCGGCAACGACGCGCTCAACGTGTCGATACCGATCCAGCTGTCTACAATC
TACTCGTCGACCTCTCAGCACAGCAAAGCGTTGTGCTTGGCCCAGATCGCCAACGCCAAA
GTGCGGGCTGTGGTGCAGGTGGGAGTGCAGGAGCACCCAGATGCTGGCTTTCGAGTTCGC
AGCCACCCCTTCCCGGCCTCTGCGCGCGAGAACGTTTTCCAGCAGGTGTGGCTGGCCTTT
CTGGCTGTCTTGTTCACCTT
>TRINITY_DN597_c0_g1_i1 len=319 path=[297:0-237 641:238-261 536:262-318] [-1, 297, 641, 536, -2]
AGTCCGTCAAGTTTATCCAAGACAACCTCTCAGTACCTGCCGCTGACCTCGGTAAGAACT
GTCTCCTAAACGTCGCCAAAACCTCCATGTCCTCCAAAATTATCGGCTCTGACAAAGACT
TCTTCTCCAACATAATCGTACAGAGTTGTGAACTAATCAGGTTCACCAACACTAGAGGAG
AACCAAAGTGTCCCATCAAGACCATCAACGTGCTGAAAGCTCACGGTAAATCAACCCGGG
AAAGTATGTTCATCAAGGGATACGCCCTGAACTGCACAGTTGCTTCCCAGCTGATGCCTA
AGTCCATCAAGAACGCCAA
>TRINITY_DN568_c0_g1_i1 len=662 path=[1:0-661] [-1, 1, -2]
CGTGGGACGGCCACGTGCCTCAGGGCTCTATGTCCGAGGAGAGTACGCGCCCCGGTAGGT
ACAGGGTGGTAGTAAGAGTGCTTCTCACATCTCGTCTCGGCATGTCCAAGCCAAGGCGGG
CGGATGCGTAAGCCACGCCAAAGTGGACCCGACTCGGCCATGCCATGGGTTGCCATGGAC
TGGCTTGGCGGCTGCTCATGCCGTGGGCAAGTCGGATCCTCCTTGCTTGCCGTGGGCAGA
CCAACGCAGAGAGAAGAGGCAGGCTGATTGATCGAGTTCGCTGCGGCCGTGCCAGAACGG
GACCAAATTGCGCGCCAACTCGGGACGTCGAGCAATTGTGAACCGGCCAATGCCTGAGCA
AACAAGTCGCGTCATCCTGCGCAACTCGCCCACCCGAGAAGCGACGCTGGGTGCCACGAT
TCTCACGGCCTTGAACATTTCTGCTCGGCCGAGACTGTCACACCAGAAAGCAGTCCATCC
GGAAAACCTCGCACAACCCTAGGCGCCGACGAGCAGCGTCGCAAAGCGTCGCTGACATGA
GTGCGTGCTGCTGCCAGCGGGCCAAGGAGCATCCTCCGTGGCCGGCTCGAGCTGAAGTCG
GTCATGGCCGCCCACGACGGCACGGCAACCGCGCTCGTCACAGTGTGCCCAACTGTGACG
AG
>TRINITY_DN673_c0_g1_i1 len=1014 path=[992:0-1013] [-1, 992, -2]
GCGGGGCGCCAGCGCGCTCGGCGTCGAGGTCCTGCAGGACGTTCACAAGAAGCATCAACG
TCATCGGGCTCTTGCGAAAGAGCTTGAGTTGCGGGCGCCGGAGCTCGGACTTGAGCCACT
CCGGTGCCGCCTCCTTGGCAAAGAATGAGCTGCGCGGGTCGCCGCACAGGCGGCGCTCGA
CAATTCTCTCAGCGAGGGCGGTGGTGAGCGGGCGCATCCGGAGCGCGGCAAAGCCGAGCT
GGCGGAGCTCCTGGTGCTCGGCGATGCCGTCGCGCGTCGTGACGATAACACGTGCTTGCG
GCAAGCGCTTCACGAGCCTGCCGAGGCAGGCGAGGACCGTCTGGAGGGCGCCTCCGGCGC
TTTCGGCTTCGTTAAGGCCGTCCAGGAGGAGCCAGAAATGCCCAGACGCAAGCACGCTGC
GCAACATGGCTTGCCTGGCGTAATTGTGCAGGTATTTCTTCTCGAGGAATCGCTCCAGGA
CGCTGTCGTCTGCCGTGAGTTGGTGAGCGGAGATGAACTCGGCGAGCGCTTTGGCAGGAA
TCACCAGCGGCACGAAGGGGGGCGCGTCGCCCCTAACGCACCTCGAGCGCCTCTTTGATT
GGTGGGAGGCGCAGAGCACAGCCATGTGCTTGAGCAAGGTGGACTTGCCGCAGGCAGGCC
CCCCGAGCACGAGCACGCGTCGATTGGACCGAAAGTCAAAAGCGCTCGGAAACAGCTTTG
TCGCGAGAGCGTAGAACACGGGCAGCAGGCAGTCTTCGTCGATAGCCTGCCTGCATGAGC
TCGGGAGCTTGTTCTCTGCCGACTCGAGCGACAGCACGATCTTCTGGCTGTGCTCGGTAA
CCCTGAGCTGCTCGCAGCTGAAGGGGTCCAAAAACCAGTTGTGCTTCTCCGCCACCTCCT
CCAGAAACCTCCTCGCCTCCGCCGTCTTGGCCATCTCTCCACCCACGCGGCGCCTCGCCA
CCTGCTCCGCCGCCCGGCTGCAGCCGCCCGCCTCCGTCAAGTTCCGCCTTCCTG
>TRINITY_DN657_c0_g1_i1 len=962 path=[940:0-276 1194:277-961] [-1, 940, 1194, -2]
GGGCCCGGGCAGGAAGAAGCTACGCAGCTCGCGGTTGCAGAGGATCCTGCGGCCGTTGTG
CGCGCCGCCTGGGCCAAGCGCACGTCGATTGGAAGCGTCGCGAGGCCTGCTGCCTTTTCG
CGCCAAGACCAAGCGCGGCCAGCCCAGACCGGTCTCTTCCGCCCTCGTCCCAGCGGAGCA
GTTAACGCAGCGCGTCTAGCCCGGTTTGCGGATTTGGACTCGGCCTCCCCGATCTTTGTC
CCGCGCCGCGCCTACAAGCCGACGCAAACCAGAACTAGCCTGCCGACTGAAGAAGCACCC
GAAAGCAGCCATGACCACGTTGAGGGCGTTGGCCGGCGCGATGAAAGCGGGTCGGCTGGC
GCAGAGCGCCAAAATACCCCACCTGCTCGAGCTGCAAGCGCTGACGCTGGCCCGCTCCGG
TCGATAATGAAGCATGCGTCCGGAAGCACTAGTCGGTTGCGTTCACAGCGGCGAGTCACC
ATCAAGAGCGCGTCGCCGGCGGACTCGCCTGGAAGCCGCCGCGTCAGCGTAGAGGCCGGC
GACTTTGGCGACGAGGAGTCCTTGCTATCTCCGCAGTCTGTTTCGATCGGCGCTGGCTCA
GGCTCGCAGCGAAACCCGACCTCTGCGTCGCCCTTTGGGCCGCCATCGCCGGCGGTGCTC
TCGCAAAGCGGGCGAGCCAGACCACAGGATGTCGTTGCGCAACTCTCTCAATCAGATGAT
CGTTCCGAGGATGGTCGCCTCGGCGACGCTGGCTCTCCGATGAGCGGCGCCGCGCTGCTT
GGCTTGGGGTCGCCCGGCTCTGCGAGTCTTCGCAGCGGTCCCGCGAGCGAACCGCGCAGC
TTTCTGGCGGGTAGCGCTGCTTCGCCCACGCCGAGCGACCAAGAGGACCTGCTATCCGTG
CGCGGCTCGGTCTCGACGACGTCGCCAATAGCGCCGCCGTCCGCAACTGTAGCCACTTCG
GC
>TRINITY_DN658_c0_g1_i1 len=655 path=[1:0-155 1289:156-179 158:180-654] [-1, 1, 1289, 158, -2]
AGAAGGGCTTGCCGTTTCGCTGTCCAAACTTGCTTGCCGCAGATGCGTAGAACGCGATGG
CATCCTGGCTTGAGAACGGGTTTGCGTTCCAGGCCTCTTCAAGGCGGCTCAGGGCGAAAT
CATAGTCAAGGATGGCTTCGTCGTCAGAGCACTCTGCCTGGTTGTCAGGGCACTTGAGCA
AGCCAAATCGCCCCGAGGCCGTCAGTTGGGAGGCTGCCGGAACGCAAAGGGGAAAGTTGT
CCGTGTCGCTGTTCATTGCCTCGACTGCCTCCCATTCCTCAGCATTGACTTTTGCGAGCG
AGTCTGGGTCCCATTTGAGCATGCAGGCCGACTGGTACGCTTTCCCGGAGAGGAGCTCCC
GAGTGACTTTGAGGACGGCCTCCAGCGACGCCTTCGAGTAGATCCCGTCCTCAGAGTCAG
TCTCAAAGATCAAGGTTCCAGTCAGGTCGCCCTTGGCGTACGACCTGCCCATTCGCGTGA
GCTCGAGGTCCGGCGCCAGGGAGGCTGCGTCTCCTGTATCGCTGCGAACGAGCTTGATCG
CGTCGTCGATCTCGAAAAACCTGTTGTCGACCAGGTACAGCGGCGTGTCCATTTGGTAAT
TGAAAAAGTCCTCGCCAAGCGCTCTCATCATCGCAAAGACGATCATCACGATGAA
>TRINITY_DN655_c0_g1_i1 len=425 path=[403:0-146 527:147-424] [-1, 403, 527, -2]
GTGAGCTCGCGAGCTCTCCCGTGGCAAACAGAGGCAGACGCTAGCTGTGGCTGGCACCGA
GGCGCGGGCTTCGGCGCTCCGGTGTGGCGGCTGAGTCAGGCAGGCAGGCGTCCAGAGGTC
GAGGCGGGCGCGCCGCGGACCGGCTGGACGCGGAGCACGGGCCAGGCACGATGATGATGA
TGCGGGCCGCGCGGCGCGCAAGCGCGGTGCAGAGGAACGGCGCTCGCTCCGGCGTGCAGA
GACACGCCGCTGCTGCTATGGCCACAAGCGCGGCGGGCCAGCAGAACGCCGACCTGACGG
CGCTGCTCAGGCGTCAGGAGGACATGCTCACGCAGCTGTTCCTCAAGGTCGAGCGGCTGG
AGAAGTCCATGCAAGCAAAGTCGCCGCAAGGCGAGGCCGCCCCAGCGACGAGCACCCAAA
CCCCA
>TRINITY_DN694_c0_g1_i1 len=342 path=[320:0-341] [-1, 320, -2]
AGGGGCTGCCTCGAGATCCTTGGCGAGCTGAGCGTCCACGACGCTGGTCTCGGGAAGGCT
CGACATGTTGCGCAAGGTCAGGCTTCTTGCTGTATGTTTGCGGTATGATTTGGGCTGGTC
GCTCGGGGTGCGTTTGGGGTTTGCTTGCTTGCTTGCGTTCGGCAACCAGCGAAGGCGGAA
ACCTGCGTGTTCCTTGCGGCCCTTTATCTATCTATAGACAGAATAGAATAGAGCGCTTGA
CTCGTCGACTGTACCGGTCCGCCGACAGCAATTCGCTCCGCGGCCATGAATGTGTCTGGC
CGAAAACAGCGCAGACGCCTGCTATCAACCTACCTGTTTGAG
>TRINITY_DN668_c0_g1_i1 len=266 path=[244:0-158 380:159-191 614:192-215 437:216-265] [-1, 244, 380, 614, 437, -2]
AACTGTTGTTGATGAAGTGAGGACTGGAACCTACAGACAGCTCTTCCACCCTGAACAGCT
CATCACCGGAAAGGAAGATGCCGCTAACAACTACGCTCGAGGCCACTACACCGTTGGAAA
AGAGATCGTAGATCTTTGTCTGGACAGAATCAGGAAACTGGCTGACCAGTGTACCGGTCT
TCAAGGATTCCTTGTCTTCCACTCCTTCGGTGGAGGTACCGGATCTGGATTCACCTCTCT
TCTCCTCGAGAGACTGAGTGTGGACT
>TRINITY_DN684_c0_g1_i1 len=615 path=[593:0-614] [-1, 593, -2]
TCGCCCGCCGGCGGACCGATTTCGCTCCCGCGCTGCGTTGCGGCCGCACTAGTCTCGCTG
GAGCGTTGTGCTTGCGCCTGCTTGTAAGCAGCGTAGCGAGCAGTCGGGCTTGAGTCACTG
TCCCCAGTGTCTGCCGGCTCGACCTGCGCGTAGGAACCAATCAGGCTGTTTATCCTGAGC
TGCTCCTCTTGCTCTAGCCCGTGGTCCGCCGAGGCCGCTCTTGTCTCGAAGGCCTCTGCA
TTGTCGCGCTCTTCCTGACTGTCGTCCACGTCTGCGTCGTGCTCCTCAGCGTCGCTGGTG
GCCCTTCGCTCGCGCGCCGGGTTGACGGCCCAAGTTGTTGCCGCATCGGAGGTTGGTTGT
GCATCTCTGGCGACGGCTCGAGTTGATCGCGAGCCGGTAGGGGGCACGCCGCTCCCATCA
TGGGCGACTTCTGACGGCTCCTCTGGGGCACTGCTGCACCTGCGCAGCTCATCAACCCAG
CGCTTGGCGTCCGCGAGGCTTCGCGAAGCCAGCTTGTACGTCTTGTTTGTCTGGGCGTGC
TCGATAATGAATGCGTACAAGCTGTCGCCCGTCACAGGTGTCTGGTCGGCGAGGCTGGGG
CTCAAAACGATCGTG
>TRINITY_DN631_c0_g1_i1 len=588 path=[1:0-351 1164:352-384 363:385-587] [-1, 1, 1164, 363, -2]
TTCTGACGTTCGGGAGCAGCATCATCGGGTTTTCCTCGCTGGCGCGCTCATTCAACACGT
GCTTTGCAATATTGTTGGGCGAGATCGGAGTCGTGCAAGAGCTGTTTCAGCACCCGTCCA
TTTTCGCCGCTGTCATCTTTTACTACTCGTTCACCTTCGTGTGCTTTTTCGTGCTCATGA
ACATCCTACTCGCTATTTTGGTCGAGGCCTACGTCGAGGTCAAGAACGCGGCGCAGTACA
GCCCGACTCTCCCAGCAGAGGTGATTCAGATGGTGTCGAGTGCGCTGAAAAACCTCCCCG
GGGTCCGCCTGGACTCGGAGACCTTTCTCTCCGATGAGCAGATCACAGAGCTCACTGAAG
AGTGGGTCATTCGAAATGAGATTGCCGAGAAGGAAACAACGCTTGGGCGGCGTACCTTTC
AGACCGAGGGCTTCGAGACAACTCTTGAGCAGCTCGCGGAGATCATCGGCATTGAGCTCG
AGAAGCAAAAATCGCGAGACGCGGCTTTCATGGGCGAGCTGCAGAGCTTTATCAAAAACG
ACCCGCGGCTCAAGATGTCGGCGGCTTCCTCAAAGCGAAAGGGCACGA
>TRINITY_DN617_c0_g1_i1 len=271 path=[249:0-109 336:110-141 368:142-270] [-1, 249, 336, 368, -2]
AGACCCGGGGGGGGGGGCGGTCTTTCAGCAGCGGGTCCAGAGACGACCCGCGCCATGGCG
GCCTGCCGGGGCGCCCAAACCTCTCGCGCGAAACCTCAGCCGGAAGCCACACGCAGCCGG
GTGAGGCCTTCGGTGGCCCATTGGACAACAGACATACTTCGCTCTCGGACAGGCGCCCGA
CGAGCGCGCCGAGCCCCCCGGTCACGAGCGACATTCTTGACGACGACGAGGAGGAGGAGG
ACGACATTGACATTGACGACGACAATGAGGG
>TRINITY_DN644_c0_g1_i1 len=630 path=[1656:0-51 638:52-57 644:58-102 689:103-168 1688:169-192 779:193-193 1687:194-217 804:218-221 808:222-222 1686:223-246 833:247-549 1685:550-573 1160:574-591 1365:592-629] [-1, 1656, 638, 644, 689, 1688, 779, 1687, 804, 808, 1686, 833, 1685, 1160, 1365, -2]
TGGCCGCGCGCCTCGAGGAGGCGCACGTTGGGGCTGTCAAGGCGCGGTCCGTGCTCGAGG
TTGCGCGCCACAAGTGTCCGGCAAACGTTGACCTGTGGGCAGAGGCGATTCGCCTCGAGC
AGCGCGCCGGCCAGATTTCCATGGCGCAAGCGCTCTTGTCCAAGGCGCTCCAGGAGTGCC
CAAAGGCCGGGCGCCTTTGGGCGCTCGCAATCGAGCTGGCGCCGAGGCCTGAGCAAAAGT
CTCGGAGCGCTGATGCGCTGCAGCACTGCAACTCGGATCCGTATGTTCTTGTAGCGCTTG
CGCGCTTTATGATTCGCGAACGCAAGCGCAAGGGCGCGCTGCGTTGGTTCGAAATGGCAG
TCGCCTCTCACCCAGACAACGGCGACGCCTGGCTCGCGCTGTACGAGTACCAATCGCAGG
TAATGGGCAACAGTGAAGCCGCTGAGGCGGTCTTGGACCGGTGTGTGCAAGCTGCTCCGC
GGCACGGCGAGCGCTGGCAGGCCGTCGCCAAGAAGGACGCGAACCGCGGCGCGCCGATCG
CGGATATTGTGCGCCAGGCAGTCTCCAGCTCGCCCTCCACGGCGGCGCCGGCAATCTAGA
GCCTTTCCTCGAGCGCAGCACAACCAACAA
>TRINITY_DN644_c0_g1_i2 len=443 path=[1293:0-34 808:35-35 1686:36-59 833:60-362 1685:363-386 1160:387-404 1365:405-442] [-1, 1293, 808, 1686, 833, 1685, 1160, 1365, -2]
GCTCTTGTCCAAGGCGCTCGCAATCGAGCTGGCGCCGAGGCCTGAGCAAAAGTCTCGGAG
CGCTGATGCGCTGCAGCACTGCAACTCGGATCCGTATGTTCTTGTAGCGCTTGCGCGCTT
TATGATTCGCGAACGCAAGCGCAAGGGCGCGCTGCGTTGGTTCGAAATGGCAGTCGCCTC
TCACCCAGACAACGGCGACGCCTGGCTCGCGCTGTACGAGTACCAATCGCAGGTAATGGG
CAACAGTGAAGCCGCTGAGGCGGTCTTGGACCGGTGTGTGCAAGCTGCTCCGCGGCACGG
CGAGCGCTGGCAGGCCGTCGCCAAGAAGGACGCGAACCGCGGCGCGCCGATCGCGGATAT
TGTGCGCCAGGCAGTCTCCAGCTCGCCCTCCACGGCGGCGCCGGCAATCTAGAGCCTTTC
CTCGAGCGCAGCACAACCAACAA
>TRINITY_DN644_c0_g1_i3 len=659 path=[1656:0-51 638:52-57 644:58-102 689:103-168 1688:169-192 779:193-193 1687:194-217 804:218-221 808:222-222 1686:223-246 833:247-549 1685:550-573 1160:574-591 1178:592-658] [-1, 1656, 638, 644, 689, 1688, 779, 1687, 804, 808, 1686, 833, 1685, 1160, 1178, -2]
TGGCCGCGCGCCTCGAGGAGGCGCACGTTGGGGCTGTCAAGGCGCGGTCCGTGCTCGAGG
TTGCGCGCCACAAGTGTCCGGCAAACGTTGACCTGTGGGCAGAGGCGATTCGCCTCGAGC
AGCGCGCCGGCCAGATTTCCATGGCGCAAGCGCTCTTGTCCAAGGCGCTCCAGGAGTGCC
CAAAGGCCGGGCGCCTTTGGGCGCTCGCAATCGAGCTGGCGCCGAGGCCTGAGCAAAAGT
CTCGGAGCGCTGATGCGCTGCAGCACTGCAACTCGGATCCGTATGTTCTTGTAGCGCTTG
CGCGCTTTATGATTCGCGAACGCAAGCGCAAGGGCGCGCTGCGTTGGTTCGAAATGGCAG
TCGCCTCTCACCCAGACAACGGCGACGCCTGGCTCGCGCTGTACGAGTACCAATCGCAGG
TAATGGGCAACAGTGAAGCCGCTGAGGCGGTCTTGGACCGGTGTGTGCAAGCTGCTCCGC
GGCACGGCGAGCGCTGGCAGGCCGTCGCCAAGAAGGACGCGAACCGCGGCGCGCCGATCG
CGGATATTGTGCGCCAGGCAGTCTCCAGCTCGCCCTCCACGGCGGCGCCGGCCACCTAGA
GCCTTTCCTCGAGCCTTTCCTCGAGCGCAGCGCAACCAGCAACCCTATAGCTAGTAGAA
>TRINITY_DN644_c0_g1_i4 len=472 path=[1293:0-34 808:35-35 1686:36-59 833:60-362 1685:363-386 1160:387-404 1178:405-471] [-1, 1293, 808, 1686, 833, 1685, 1160, 1178, -2]
GCTCTTGTCCAAGGCGCTCGCAATCGAGCTGGCGCCGAGGCCTGAGCAAAAGTCTCGGAG
CGCTGATGCGCTGCAGCACTGCAACTCGGATCCGTATGTTCTTGTAGCGCTTGCGCGCTT
TATGATTCGCGAACGCAAGCGCAAGGGCGCGCTGCGTTGGTTCGAAATGGCAGTCGCCTC
TCACCCAGACAACGGCGACGCCTGGCTCGCGCTGTACGAGTACCAATCGCAGGTAATGGG
CAACAGTGAAGCCGCTGAGGCGGTCTTGGACCGGTGTGTGCAAGCTGCTCCGCGGCACGG
CGAGCGCTGGCAGGCCGTCGCCAAGAAGGACGCGAACCGCGGCGCGCCGATCGCGGATAT
TGTGCGCCAGGCAGTCTCCAGCTCGCCCTCCACGGCGGCGCCGGCCACCTAGAGCCTTTC
CTCGAGCCTTTCCTCGAGCGCAGCGCAACCAGCAACCCTATAGCTAGTAGAA
>TRINITY_DN696_c0_g1_i1 len=302 path=[1:0-63 42:64-81 60:82-105 999:106-129 108:130-130 109:131-170 149:171-301] [-1, 1, 42, 60, 999, 108, 109, 149, -2]
GATCGCGCGATGGACTCTAAAAGCCAGTCTCGAGCTTGCAGATGGCGAGGATTGGCTCGA
GCGAGTTCCAGGCGTCGGCGTCCGTCTCGCGGCCCTCGCTCAGCGCGCTCTGGCCGATCG
CGCCGAAACGCACGTCGGACGGGTCCGTTATGCGGTCTGGAACGACCTTGTCGGTGATGA
CCGACTTGAGAAAATCAGCGTCCTTGCCAAGGATGTTGCCGAGGGTCACGAAGAGCGTGT
AGATGCGCGGCTCGCCGACGATCGAGTTGGACCATCGGCGATCAAGGCAATTCTGCGAGC
CG
>TRINITY_DN664_c0_g1_i1 len=465 path=[769:0-205 22:206-206 952:207-231 48:232-464] [-1, 769, 22, 952, 48, -2]
CGTCGGGCCGGCGGATCTCAGGCGCCCAGCAAGGGTGCAACGCGTCAGTACTCCACCCTC
TACTCGCCATCCTCCCTGCCATTCTGCCATTCTGTCTCCGCTGTTACGCTCGTCTCGCGC
AACGCGGCGTGAAGTCTTCTCCTGGGACGGCCTCGCTCTAGAGCTCGAGCCTCGCCTCGA
GGACGCGACCGCGAGCCACGAGGACGGTGACCGCTCTTGCTGCGGAGGCGTGGCCTACAA
AAGCTCGGAGGCTGGCTGGGAGCGATGCAGGCTGATGTTGAATATGTGGCGAGCAGGCTC
AAGGCCGAAAAGGAGAAACGAGACGCTCCGGTGAAGGCCGAAGTGCCCGCAAGGCGTTGG
AAACGCGTCATCGCGCTTCGGTATCGCGAGTCACAAGCTAGGGACAGTGGTTCATCCACA
CCGGCTCCATCGGGTGGGCAAGATGTCAGCATGGTCGCGCTTGGA
>TRINITY_DN603_c0_g1_i1 len=759 path=[1:0-151 1521:152-175 154:176-758] [-1, 1, 1521, 154, -2]
GGCTCCTGGATGGCCCCTCAGAAGGCCAAGCAGACAATTGCGCAACTGGGGCCGAACGCC
GTTGCTCTCTGTGCGGTGCACGCAGCAGGCCGCCTGCACGCCCTCCGACTGCATCGCGAG
GAGGATGCAGAGAGCCAGGACGAGCTCGAGGGACTCTTGGTCGAGCGCGCTGAGATTGAC
GAACCAACCGGAATACCTCGCGCAACCCGAGCGGCGGGCTCGCAGGTGCTTCGGGTAGAC
CGGTCCTCGGCGCCGCTGCATCAGTTCAACTGCACTTGCCATGCTCCGTCCTCGGCGCCG
CGTGCGCTTGTTGGCAACGTGCCTGGGTCTCTCTTGCTCTTCCAGTCCTGGCTGGAGGCT
GTCTTCTTCCAGATCATCGAGCGCCAAGAACTGGGACCCCGCGTTCGAGTCGCCATGATT
CGCTGCTGCACAGCAATGTTCCGACGGGTAGTGCACCAGGGCGCCACAGAAATGCGAGAG
ACGGTGCTGGGGCTCGGCAGTTTCGGAGACATGTTCAAGATCCTGCTGCGGCTGCTGGAA
GACCAGGAAGAGGCGGTGCGCGACGCCGTCGCCAAGGACATCTCCCTGTTTGTAGAGGGG
TGCGGCGGCGGCGTCTCGTTTTTTGCCGAGTCTGCCCGTGTCGAGCCCGGGACGCCAGAG
ATCCCAATTCGCGTGGCCTCTGAGTCTGCTCCGGGCCGTGGCGACCTGTTGCGCGCAATG
TTCCGACGCCCAAAGCAGACAAGCAACGTGAGCGCCTTC
>TRINITY_DN683_c0_g1_i1 len=280 path=[1:0-206 611:207-230 209:231-231 612:232-255 234:256-279] [-1, 1, 611, 209, 612, 234, -2]
GTCGAACGCGTCGGCCGCGTCGGCCGCGTCGGCGGCGTCCACGTCGGCGGCGACCAGGTC
GGGTGCGAGTGCGGCCGCGCGCAAGGCCAACTTGCCGCTGTCACCGGGACACCAGCATGA
CACCAGACGACGGGCCAGGCTCAGGTCGCTCGCCAACTCGCTGACGGTGGCGCAAGCGGC
TGCGAAGTGGAAGAGGAACGTGTTTTCCCTCGTTCGAAGGAGCAGCACAGCCGACGCTGA
GGCTGAGGAAGAGGAGGAGGAGGAGGAGAACATCGCGCAT
>TRINITY_DN653_c0_g1_i1 len=325 path=[1:0-98 569:99-122 101:123-291 270:292-294 270:295-297 270:298-300 270:301-303 270:304-306 270:307-309 270:310-312 270:313-315 270:316-318 270:319-321 270:322-324] [-1, 1, 569, 101, 270, 270, 270, 270, 270, 270, 270, 270, 270, 270, 270, -2]
CTCCTCGTCCTCGTCCTCGTCCACTTCCTCCTCCTCCTCCTCGTCGTCGCCGTTGCCGGC
AAGCTGTCCAACTCCATCAACTGCACAGCTAAGGCCGCCACCACCTTGAGACTTGTGTTG
GACAGGAACTAGCGCAGGCGCTACATTTCCCTGAGATGCGCTCAATTTGGGGCGTTTGTC
GGCTCGGGCGGGACGAGCAGCCTTCTCGATGCTACGACGGCTGAGGTCGCGGCCACTGTC
CTCATCATCATTGACGTCACTGCTGTGGCCAGCAGCAGCAGCAGCAGCAGCAGCAGCAGC
AGCAGCAGCAGCAGCAGCAGCAGCA
>TRINITY_DN667_c0_g1_i1 len=623 path=[601:0-622] [-1, 601, -2]
AAGACGAGAGCCTGGTCTTTGGCGAGCCTCTCCTGGATGAGGTCCACCTCGGCTTGCTGC
TCACTGAGCCACTGCTCCTGACGCAGAAAGGCGACTGCGTCAACTTCGTGGCCGCCCGCA
TCGCCGTGCGCCTCCTCCCTGCAAAACAAGCCACTATTCGCGCTTCCGCCGAGGAGCGCT
ACTTGGAGAAGCTGGTCTTGTTCAGCAATAATTGCCTTCGCCTGCTCAAGTCGCTCGAGC
AGCGCACCGGGGTCTAGACAGGATTGCGCGCCGCGCGTGTCCTCGGTTGCGCACGAGCCA
TCTGCTCCCGCTCTGGAGGCGGCTGTGGCCAGGGCGAGGAAGGCCTCCAGGCGGCGTTTA
AGCTGCTCAACCCTGGCTCGAAGTTGGTCGGCAGGGAGGTTAAAGGTGGCCTGAGAGAGG
CGCAATTCGTCCAGGTCTTGCGCCTCAGTGACGCCAGATTCGCCAGTTTTGACGTCGGCT
GCTCCTGGCTCGCAGCTTGCAATCGCCATGCTGCCGGACGCAGACAAGGCACCCGCTGCC
TTGGCGAGCACGACGTTCTGCAAGCTCGCCATCGCGGCGCGTAGAGCTGCGTTTTCCGAT
GCAAGAAGCCGAACCTTGGTCTG
>TRINITY_DN645_c0_g1_i1 len=258 path=[1:0-257] [-1, 1, -2]
AAACAATGGCGAATTCGAGCTCGCCATCGTATGATCCACTCTGTCAAGCGGTTGGTGTGC
TGCTGCGCATCGCTGGAACAAGGCGGAATGCCTTCGCAAAGGGAGACGCGAATCCCGCCA
ACGAGCACTCGAGTGTGACAGATGAGACTGCATTTCGCCTGACCTGGACCTGTCCATCTA
TCTCATCAGAGCTGGTTGGCTCGTTCTCTGGGTTGAACCGCGAACGAGCACTGGTTTGAT
TGGCGATTTACGTTAGGG
>TRINITY_DN689_c0_g1_i1 len=307 path=[608:0-113 324:114-306] [-1, 608, 324, -2]
CGAGAGCAGACACCAATCGCAACGAAGCGCGAGCTGGGCCCCTGGCGCGCACGACGGAGG
GCGGACCGGGAGGCGCCACGCGAGCGACCGAGCTGCTCCAGGCGCTCAGGTTCGGTTTCG
CCGCGCTGCGCTGCGCCGCGCTCGGTTGCCTCAGTGGCTTTGCTGGCGATTTGATTTCTT
CCTTCTCCAACGAGGGTTTTTTGGGTGTCTGCGTCTGCGCGGAAGCAACAGACGCAAGAG
GCGGGGCCACCGGCGGGCTGGTCTGGAAGGCGCGCCTGACCTGCGCGTTGACGCGCGATG
GAGGTGG
>TRINITY_DN689_c0_g1_i2 len=281 path=[259:0-87 324:88-280] [-1, 259, 324, -2]
GCGCGAGCTGGGCCCTGGGCGCGCACGACGGACGGCGGGCCGGAAGGCGCCACGCGAGCG
ATCGGGCTGCTCCAGGCGCTCAGGTTCGGTTTCGCCGCGCTGCGCTGCGCCGCGCTCGGT
TGCCTCAGTGGCTTTGCTGGCGATTTGATTTCTTCCTTCTCCAACGAGGGTTTTTTGGGT
GTCTGCGTCTGCGCGGAAGCAACAGACGCAAGAGGCGGGGCCACCGGCGGGCTGGTCTGG
AAGGCGCGCCTGACCTGCGCGTTGACGCGCGATGGAGGTGG
>TRINITY_DN650_c0_g1_i1 len=349 path=[327:0-78 677:79-102 407:103-348] [-1, 327, 677, 407, -2]
GCCGGCGCGCGCGCGGGCGCCGCCCTCTACGTGGAGAAACACTACGCCGGCGAGGACGAG
GACTTCAAACTCGCGCGCGTCATAGTGCCAAAACTCTTCAAAAAGGCGCTCGTTGGCCGC
CCGAGCACAAAGCAGCGCGCCACCGACATCGTCATATCGCTCATGCGCGTCAGCCCGGCC
TGTGCCGGGGCCACCCTCGAGGCCCTCAAGACCGGTCTGAAGGAGAAGAACCCCAAAGCC
GGCGTCGGCTCCCTGAGTTGCCTCCGGGCAGCCGTCGAGGCGTTCGGAGCCACCAAGCTG
CCCATGGCGCAGCTGCAGGCCTTTGTCGTTGGTGGCCGCGACGTGAAAA
>TRINITY_DN686_c0_g1_i1 len=462 path=[440:0-461] [-1, 440, -2]
ACGGGCTGCCCAAATTGCACCGCGTTCTCTACGGTCCGCAGGTAGTTGCTGTCGCTAAAC
TTGATCACGTGGAGCCCTCGCTCCTTTTCCATGTTGCGGATCCACTTGTTCGCCTGGCCC
TGCGGGTCGATCAGAAGCGGCCAGCGGCGCGAGTTGAACACGATGATGCCGTTGTCCACA
GAAAACCCGTCCGTGGGAAGCCCGTTCACGTGCCACTGGCGCGTTAGGACCGGGTCCCCC
AGCGTCGCAAACAAGCTCGCCCCTTCCGAGGTCGGGATCTTGCGCTCTCGGAGCGTCTTG
ACCCACGAAGCCGTTTGCCCGTCACGCATCGCCGCAGTGAACGGACCAAGGTACGCAATC
GTCCCGGCGCTGATCAGAACGTCACCGGTCAGCAACGCGCACCGCTCCGCGAGGCGCGCC
GCAGAGTCCGTCCAGCGCGCCTTCTCGCCCCCCCGGCCGTCG
>TRINITY_DN697_c0_g1_i1 len=451 path=[429:0-178 881:179-202 609:203-450] [-1, 429, 881, 609, -2]
AGTACCCGGTCCCTGCGGCCAGTCCCATGCCGAGCTCGGACCGTCAGCCAGGCCGCCTCG
CTTCGCCGCCACGACCGATCGCCAGCGACCAACTTACAGTCGTGTTTCGTGTGCCAGTTC
ATGTCGAGCACAACCACGTCGAGCGGCAGCTCGTGCCGCGCAAAATCGTCAACAATCTCG
GCGAGATCGTCTTGGGCAAAGTCGTACCAGCGCGTCCACCAGAGCCCAAGCGCGCTGCGC
GGCACCATGGCCGGCCGACCGCCGACAAGTGCAAAGTCCCGCAGCGCGCCCGCAAAATCG
AGACCGTGCCCAAAAAAGTACAGGTCGTCGCTGGCGCGGCGCGAAGCGGGTGCGGCCTCC
CACCAGTCGTCCGCTTCATTGAGCGTGGGCGTGTCGCCATCGGCGACCACTGCGTAGCCG
GAGCGGCTTACAATGCCGGCGGTGCAGTGCA
>TRINITY_DN609_c0_g1_i1 len=248 path=[226:0-33 475:34-57 261:58-247] [-1, 226, 475, 261, -2]
ATGATTGCCCTCGTGGCATGTATGGCGTACCGCCACCACACTCGCGGCGCGGCAGATGGC
GGGGCGGCAGGCCGCGTCTTTCGCAAAGCCGCATGGAGGGGCAAGTGCTTGCGCTGCGAG
AGTGAGGCAGCGACTACGGCGAGCGCGCCGCATTGGCTCTCTGAGGCGCTGAGGCGGACT
GGGCCAGCGTTGATCGCAACTGTGAGGCGTGCCCCGAGTCGTTCTTGGGTTTCATGGTCC
TGGGCGTG
>TRINITY_DN614_c0_g1_i1 len=203 path=[181:0-202] [-1, 181, -2]
TCCAAACTGCCGTCCAAGCTGCCGTCCCGGTTAAAATGAAAACGCGGCTCAGCCGTAGCA
TTGCCGACGATGCCTCGGCATGGCCGGGACGCCTCGTGCTCCGCGCTCGATCGGCCAACC
AGCCTGATCGAGGCGCGGGTTGGCGTTGGCGAGCTTGACATGAGAATCGCTCCGAGACGG
GCAACCCTTGGCAGGGCCACTTG
>TRINITY_DN637_c0_g1_i1 len=261 path=[239:0-260] [-1, 239, -2]
GCAAAGCCAAGCTGCCTGTTCACCCCGCTCTCTTCGTCCGCCACGACGTGCTCCTGGAAG
ATCACGTCGGCCATGTAGGCATCAAAGCTAGCCGCGCCAACCTGCGGCTTGAAGTGCACG
CGCTTGAGCGTCGTTCCGTGCACGTCAAAGTACGACAGCGACTGGGCCTGCACCTTGTTC
CACGGACTCCCGCCCCCGCGCGGGGCGGGCGCCCCCCATTCGATGGGCGCCAGCTCTCCC
GCGCCGCGCCCTGCGAGGCGG
>TRINITY_DN669_c0_g1_i1 len=352 path=[330:0-238 546:239-283 591:284-295 773:296-319 627:320-351] [-1, 330, 546, 591, 773, 627, -2]
ATCTTCAGCCGCTGCTCGGTCATGTCCTGGAGCTGGTTGCGGAGGTTTGCGGCCTCTGCA
AAGAAAGGAACCTGGCAATGCGTGGTCGTGCTACTACCTGCGGCCGGCCTGTCAAAGTCC
GCAAAGACATGCCGCTGAAACTCTTCGCGGAGCTCGAGCAAGAGGCGCCGAACAGGGCCG
CACACTGGAGCGAGGTCACCCAGAACGCGGCAGCAAACGGCGATCATGTCTGCGTCGGGG
GTTCGCTGCTCAGGATCCGCTCTCCGCATCTCGATTAGGTTTTTGGCCTCCCTGAAGCGC
CACTCGCAGGCCAGGGCCACAGATCGAAAGTCACCGGAGGGGCCTTGGCCCG
>TRINITY_DN695_c0_g1_i1 len=392 path=[1:0-317 836:318-341 320:342-342 835:343-366 345:367-391] [-1, 1, 836, 320, 835, 345, -2]
GAGGCTGGCGCGTGGCTCGCCATGGAGCAGCCGCTCAGCGACCCGGAGGACCTCGCTGCG
CCGGCGGAGGGCGCTGGGGACGGCCTCGAGACGGCGGCCAACCACGACGCCGCGCCCGCT
GCTGAAGACGGCCACGAGGAGCGCCGGCACGACAGCGAAGAGGCGGAGGAAACCCGCTCG
CTGCGCGGAGAAGACAGCCCACCTTGCGACGACCGCGATGGCGAATTCGATGACGAAGAC
TTTGGCTTGAGCAGAGACCCCAGCAGAGACGGAGCCAACGACGACCAAGTGTCCCGAGGG
TCGAGCTTCGGGTCCAAGCAATCAAAGCCCCGCGAGCAGCACCAAAGCTATAGCAGTGGC
GCCCCTGCGCTGGCCCGCGACGAATCGAGACA
>TRINITY_DN630_c0_g1_i1 len=812 path=[790:0-811] [-1, 790, -2]
ACGCGGTCCTGCGGCCGGACGACAATCGGCAGTTCGCTACCAAGCGCAACGCGCTCGACC
TGCCCGGTGGCAAAGCGGGCCGAGACATCATAGGAGCCAACCCTTGTGAGCGTGAACGAT
ACAGAAAACGTTCCAATCTCCAGCCAAGTCAGCGAGATCGCGTCAGAGGATAGAAAAGAA
CCCAAGCGACCGACTTGTATCTGCAGCGGGCGGGCAGCTGTGGCGTCGCCAATCAACCCG
CCAGAACTTGATCGCAAAGACACAAAGCACTCGACCAAGTCTCCTGCAGCGAAGGGCCCA
GTAGGACATGCCAACTCGGAGCTCGGGCCGTCCACGTCAAGCGGGGACACCGAAATTGAC
TTTGGTGCCACTGGAACGCCGTTCTCAAAGACCTGTACCAGGACCTGGTCCTCCGTGACA
GGCGTGGCAAAGGACATTTCAAACCAAAAGTCTCCTTGAGGAGTCGAGCCGGAAGCCTGA
CCAGTTGATGTCGGATGCACGAGACGGACACCTGGAAAGCGGCTGGTGCCAGTCGCGTTT
TCCGTAACTTTCGCTGAGAGTTTGACACTCAACATCGTCGGGTTGCCAAACTTGTCCGCT
GGCACAATCGTGCAAGTCGCTCTTGATCCACCAGCGGCGCCCAACGGGCAATTGACGGCA
GCCTTCGTCGGGTCTGAGGCCCCCGCTGAAGCAGTTATTGGAGCAACATATCCGCCCGTT
GCGGCATGTGTCAGGGCTTGGCCGTCCATTTCGAGGTTGGCCAACCAGATCCCCGCTGCG
GTGAGGCCCTCTCCAGAAACGCGGGCCACCAG
>TRINITY_DN666_c0_g1_i1 len=402 path=[380:0-96 454:97-147 505:148-401] [-1, 380, 454, 505, -2]
AGGAGATGTCCATGTATGCTACAAAGCACCGCAGGGTCAGCGCCACGTGCCGGCTCACGG
TGTCGGACGAGCTGACCCTCCTGGACGAGATTGCGCTTCGCGCCCCGGGCCGCAACCTTC
TCCGCGCTTCAAAGCGCAACAGTGGCACACTGCTGTTCAACCGGCGAGCTCTGCTCAACG
CCATGCAGTTGACGCTCTTGGGCCAGATCGGGCGCCCCGAGTCGGATGAGCTCGTCGTGG
TGCACCCTGGCAGGCCGCGCACCGAGCTTGTCTTTGACCAGATCCGCGACGAAACCGCGC
TGGAGGATCGCAAAAACGCGTCGTCCTGGCGCAAGACACTTCGCGCGTTCTCCTCGCTCA
AGCCAATGTCGTATGAGCGGCCGGAAGGGAACGAGACGGGGG
>TRINITY_DN613_c0_g1_i1 len=384 path=[362:0-73 747:74-97 437:98-383] [-1, 362, 747, 437, -2]
GCAAGGTCGCTCTTTTCGCTCAGCAGACGGTCGACAAGCTCTTTAACGGCGGCGGCCTGC
GCGGGCATCACGCCCTGTTGCCTCCTGAGCTCTCCGCTCAGTACGTCCTGGCCATCTCGT
GCCGGCATCGTCTCCCTGGGCGTCCTCTTCGGCGCCTCGACGACCTCGAACGTCGTGCTG
CCCATGCCCGTGGCGCTCGCAATATCGCTCACCAGCCTCATCAGCGCGTGTGCATCGTGG
TCCATCCTTCGCGACCTGCGCCCATCAACGCTCGGGCCAGCCCGACAAGCGCCACAGGCG
CTCTGATGATGCCCAGTCTGCGAGAGCTCCTTGCTTGCGGGCAGCAAGGAGTAGAGTAGC
CCCGCCCGAGAAGCGCCACAGACG
>TRINITY_DN622_c0_g1_i1 len=5036 path=[1:0-2532 2511:2533-5035] [-1, 1, 2511, -2]
AAAATTCGATATATGTATTGTACCTCTTTGAACTATTTCGTTTTTTTATTAACAGCACAA
TAACAATAAATAAAAATACAAAACTACCTGATGCAACTATCACGGTATTTCTAGTGGAAA
GAATGTTTTCTTCTTGAGATTTTAAAGTTGTGGGAGAAAATACAGGTGAAGTAGTAGGGG
TGTTAGTTATTATGTGCGTTGGAGATGATACCGGTGGGAACGTTGGGTTTGGGGTTGGGG
AAGTAACTGGTGGGAACGTTGGGTTTGGAGTTGGAGAAGTAACTGGCGAAGACGTTGGGT
TTGGAGTTGGAGATTTGGAAGGGAACTTCGACGGTTCTTGAGTTGGTGAAATTGTAGGTA
AATTGATAGGAGAAGTGGTGGGTTTCGTCGTTGGAAGTAGACTGTTCTTAATAATACATG
TATTACTTGACAATGGAGAGCAGTAATCTGAAACATCACCACAAAAAGACTTTTCACAAA
GCTTTAATTCTCCAGTCATAACGTATTCGTGATGTCTAATAACATCAACATACTCACCTG
TGCTATCTCCACCGAAAAGTAAATCATTGGTGTTATCTCTATCAATTGTTGTATCAAATA
ATTCTTCATGCACTTTTGGAAGATCCCACCTAATTCCATTAGCTTTATTATAATGCCTCA
ATTGGTTATAAAGAAAATTTTTGGTTCTAACACTAATCGAAATGAACTGGTAGTTGAAAT
TGTCAGATTCGTAACAACCTCTATTGACAATATTCAAATTTTCAATTCCAGGGACGTTAA
TATTAGGATTTGGGGCTGACGTACAAATGGCTTGAAATGAGATTGAATTTTGTTCATGAA
ATCCAACGTAATCAGTTGGAAATGGCACAACTCCGTTTTCTCCTTGAGTGGCAGCGTTCG
TTAAAATATTAAACACGTCCACTAGGTTCATAACTTCATTCTTGACATCACCAGATGTTT
GTCCCGGTAGTTTCAATAGAAATGGAACTCTTTGGGATGAAAAATTAACAGTTCTTTTAC
AGAACCTCCCGAACTCACCAATACCAAACCCGTGGTCTGACGTGAAAAGAATAACCGTGT
CGTCGTACAGACCTCTGTGTTTCAGACCATCGATAAGCCATTTAAAATATATGTCGACCA
TTTTTGTTGTCTCAATGTAAGATCTCCGAAGTTTTGATAAAAAAAGTGGATATGGGTCAT
TTTTAGCAGAGTCTTTGTTGTACAAGTCGGAGCACATATCCGAATAACTCAGCCCACTTT
GCGTTGAAGGAATACTTAATTTATCGTCTGGTATAGTCAAAAGAGTTTCGTTCTTCAACG
TCGTTGCATCTTCTTTTACGTATACGTAAGGAAGGTGTGGCTTTCTAATCCCTATTGTAA
CCGCCCATGGTTTGTTTAACCTAGATGCCTCATCAATGTACCTAAATCCCTGACTTACAG
AAAGATGGTCAGTTATGTGTTGCGCTAGATTTGTGGTTGTGTTTGCTATAGGAAAATCGA
AAATAAGACCGTTATTGTCGTCAGCACCTATTTTGTTGCCTGTTGGCCCCGGGACTCCAT
TAAAAAACGTATATTTTGTGAATCCCGCAGAATTTGAAGAGCCTTCCATGTTTTGTCTGT
AGTGGAGAATTTTAGAAGTTCCGTAAGTGTTGTACCCCAAGATATCTTTCCAATATTGGA
ATCCGGTTCCAAATTTTATAGAAGTACTTCTAGTTGTCCTAGCGTTGTCGATAGCCCTTT
TTTCAGCTTGGTGTGAAGTATGGAGGTAGTATCCATTGGAATCGGATGTTTCTGTATTCA
TTGGATATCTACCAGTGAGTATAGAAAGGCGACAAGGTCCACAATGTGGTTGTGGTACAT
ATGCATTTGTATAATCAGTACTTTTAGACCTAAAATCGGACAAATGTGGTAGCTCTTGCC
ACATGTCATCTGATATTCCCAAATCATCGGCTAGTACAAAAATAATATTTTTGGGCATTT
AATTTTATTTAAACAGTTATTGTTATATATATGGCTTTACTCTGGTGGTAAGATTATATT
GACATATAAAGATATGGACGCTATAAGAGTGAATAAAGAAGCTAGCTGGGTATTAAAAAA
ACACTCCCCCATTTCGGAGTTGACTTTAATGAAAGGCATATCCGTGTTAAAAACTGCAGT
AAGCAAGCCGCTGACGATGTAATGTCCAACCACATTCATAATAGACAGAAAGAAAACCAA
AACAGCTACAGATCCATCAAGCCCATACCCTATAACACCATCACTTTGATTTGGCGACAC
TTGAACAAACTTTTTAGTGAACGAAACATACCAGAGGTAAAATAGAGCAACGATGCATAT
AATTGGTAGAGCGAATGCAATTAAAACACCGAACGCGCCTAGAAAAACACTAAATGGTGG
AATGTCTATCTCAAACAAGTCTATATCAACGAGGTCGGATATCGATTTTATAAAATCTGC
CACCCCATCGAAAGCGTCTCTCAACACCCCAGTGAATCCACTCAGAAGGGTTTTGATTGC
ATCGAGTCCGCCGACTGCATCCAAAATAGTTAAAACTACCTTTGCTACAGCACCGCATGC
ATTCTCATCGAACTCCATATCGAAACCCTCGCCCCTCTCGCGCTGTAGAGACGTTTCTAA
AAGTTCGTCGTTTGCCCTCGATACGTCATCGTTGCTACCGTAAGATATTATAATGTATTT
TGGTTGATTGTAAAAAGCATGGAGTATCCAGTAGATTGACGGTAAAGAGAAAACCAACGG
TTGAAAGTACCTAGGATTCCAGTTAAACCACCTGTCTACATTGTCACCTAAAATTTGGCT
ATACTTTATGTGACCGTCTGTTTTTATTTTAGTTTGTTTCCCCCTCCTAAGCCTTTTCAT
AACCTTTTCGATGAGAGAAAGTATAAAGTTGTTGTATGTGAGTATTACAACACCAAATAT
GGACAAAATTGCACCCAACGAACTGAGAAAATACGCAAACTTTAAGCACGTGTACCCCAC
ACCCACCTCGAACGTCCCCACCACAAACTCGTCTGGTAGGAGGTCCAAAACACTTTGAAT
TACTTCTGGTATAACAGATAGCGCTATGAAGAAGATTATTTCCACGATCGCTACGGGGCC
AAATACACCCACAATAAATTTTATTCCATTTGTACCGGCAACACTTTGCTTACCGTCACT
AAGTCTAACGCTCCTTCTAAACATCAAAAGAGTTAAAGATATTCCGGCAAGTAGAATTAC
TGGTAGAAAAATTACAGCTATCTCTTTGGAGAATCTGGTGGTCGATCGCGTTGCAATAGC
AAGTTTACGAATTCTCTTTGCCAATTTTATAACCTTTTGTTTTTTCCTCACCATACGTGG
TAGAAATCTAGTTATTCTTCTGCCCATGCGAAAAACCCTGAACGCGGCTCGTGCTGCCAT
AGAAGCTGCAGCGGCAGCGGCACTTCCAAATGGAACAAATGAAGCCGCAATAGCCGCAGT
TGTTACACCAGTGAGTACATCGCATTTAATTTTAGCACACCGTTGGTCCACAAAAAATTC
ATCCTCAGCATCTACATCTGGGTCAAAGTCTTTGAAGCCTTCGTCGTTGGCATTGAAAGT
TTCAATCAAATCATTTTTGGTGTCTTCGAGCTGTTCTTCAAATGTAGTGCATTGGGCTGG
AGGGCTGCTACCGAAATCAATCAAGTTAAATGGATCAGACTGACTCACACAGACACCAAG
GTTTGTATTCGAAAAAGCAGCCTGCCTTCTGGACTCTTTCAAAGACTTTTCAATCTCCTC
TACGTTGTTTATCAATTTTACCTCTGGTATGTCAACGAAGTTTCTTCTGGAACATGGGTC
TAGAACTCTTGCAACACTCGAAAGTTTGTTGACCACTTCGTCTATTTTATCGGCAGCAGC
TTCAATAGCATTTGCAGCATCTGCACTTATTCCTGATGGTTCGTATTTAAAATTAAACCA
CTCGTAGTTGAATGCGAGAATTACAAAAAATAACGATAAAATACAGAGAATGAGACCAAG
TTTATAGATCGCCCCTGGTAAGACGTTCACACTTTGCTTTACACTATCGCGATTATCGTA
AAGCATGCGTGTTGTGTAGCTAGTTAGTATAACAGAGGAAATAAAGAAAGTTATAACCAT
AATGCTGAAAACGTCACCATCTTGCAGTAATAAGTCCATTTTTACAATGTTCTGTAGAGT
GAGAGCCATTACACAAAACATACTATACTCGTAGTGCTCATAGAAAATAGTTATGTAGTA
AGATGCTATAACGAGTGAAAATATAGAAAAGTCTTCTATTGTACTCTGAAATTTGGGATC
AATTAAAGTTGAAGCTATACTAGAAGCATTCATACTATTAAACACTTCTAAACTATTTTG
GAGATGTTCTAGTTCAGTTTTATCCACATTGATATTCTGGAAAGTAATAACTAAGTTCAA
CGTTATTATTGAAAAAATCAATAGTCTGTACATTGCTGATTTCTTTATCGACTTGAGCAT
TTCTTTCGAAATAAACACTTTGGTATAAGTGGTTACAGAGAACATGTAGATAAAACTCGT
TATCAAAAGAATAATTTTAGAAAAGTTGACGATAGTTAGAAACCCCAACCCAGTTCGGTG
CATTTCTGCTCGGTCTACCTGGAATACGTCTATCTTTAGATTAAGTGGTTTATTTCCAAA
ATTATCGTTTATGATGTCGAATGTAGCCGTAAATAGCATATTAGGATCTTCCACGACAGT
TGAAGCCGAGGAGTATACCAGCGCAATATAGTAAATTATAGAACTTAATGACTCGTCTTT
TTTAGAAATAGTACTATTTATGCTGAACGGAGTTTCTATAGAGTTCATCATAACATAAAA
TGAACACACGATAAGGAGTATATCGTAAATAACGACTATATTGGCGCTATAGAAAAATGA
GTTGTTGACATTATAGCTCATGTCTAGTATATTATTTGCAGTCAGACACATCGATGCACT
AAATACAAAGAAATTATACAGTTGACCCAATGTAGAGCTGAAAATCTTTTCTTTAA
>TRINITY_DN646_c0_g1_i1 len=619 path=[1:0-618] [-1, 1, -2]
GCCGACAGTGGCAGGCAGACTTGGTCGCCCTTTCGCCAAGGTAGCTCGCGTTGGTTGCTG
GCTTGTGGCTGCGGAGCCGCGAGACAACCAACGACGGCGAAGAAATTGGTCGTCCAGAAC
AGAGCACCAGCAACACCAGCAGGGGCCGAGCTGGGCGGCTTCTTGTCCAGGTCTCAAAAG
GCGTCGATTTGACGCGCCTGCGAGAAGCACCACGCTGCCAGTGCTAGAGACTCGCAGAGC
GGCTCACGGCGGGGCTGCGATCGGGACGAGGCGCAGATGGACCTGGGGGATGTGGAATCC
TCGCTCAAGCTGCTGGTCGTTGGCGGTGAGGGCGTTGGCAAAACGTGCATGACGAGCATG
TTTTGCCGCGGGGACTTTCCGCTGCAGTACCGCAAGACTATTGGCACCGAGTTCAAAGAA
AAGAACGTGTCACTCCGCGACGGGATGGACGAGCTCAACCTGATGATCTGGGAAATAGGC
GGCGATCACGCGTTCGCCCAGATGAATAGCAAGTACTTTCGGGACGCGGACGCTGTCATC
ATCGTATTCTCCACGACGGATCGGACGTCCATGGAAAAGGTCAAATTGCTGCGGGACAAG
GTGGTCGAGGAAAGCGGAG
>TRINITY_DN656_c0_g1_i1 len=411 path=[1:0-385 364:386-410] [-1, 1, 364, -2]
GTTGTGCGCCTGCGGAATGATCTTTCCTGCAACGCTTCTCTGTTCGAGAGCTATTCCCTT
ATTCCTCAAAGTTGCTTGTAGAGTTCCGCTGCGACCTCCTCGTGAAATACCTTTGGCTCC
CTATGGGTGAGCAACTCGCGAGTGCTGGGCCGGGGTAGGGGAGTGATCGACCTCGCGGGC
GCGATCCCTCACACTCGTCCGTGGTGGCTTGGGGCCGCCGCTCCCGCCGCGATACCGGTA
GGCCCTCGCGCGGCCAACGTGCAGCAACGCGCTTCAACGTGCGCCAACGCGCTTCAAACG
TGCGCCAACGTTTGCCACGCCGGATACCTCCTCGCCCGGCTTGGCTTGGCCACGCGAGTG
CGAAGCAGCAAACGATTGCCGCTGGCTCATCCAGCGGCGCCATGCCCCTGA
>TRINITY_DN615_c0_g1_i1 len=596 path=[1:0-595] [-1, 1, -2]
ATGAAGTGGCACATCCTGTGCCTGTTCGTCTCGATGGAGTGCGCGCTGCCGGAGCTCCGC
CCCAAGCTCGAGCGTTTCGAGAACCAGCTGGAGCGCCAGATGGCACAGCTTCGGCTGCCG
TTGCTGCTAAACCATTTATCAGTTGGGGACTTTGCTGGCATTGAGACGATTGCGTTTGTG
TTCCACGACATCGGGTCGGGCCAGTCGCTCGTGCCCGCGCTCCGCGACGACCCAACGAAA
GCGATGCACACCGAGGTGTTGCTGTGGTTTATGCGTCGCTCGCGGGACCAGTTGACGCAC
GGCGCAGTGCAAAGCGTGCACCTGGCCAAGGGCGGGTACCGCTTTTTTGCGTGCGAGGAG
AATGGGTACGAGATTTATTTGTTGTGTGGCGCCCAGCTGGACTGCACGGGCGTGGAGGAC
GAGGCGGACCGGATTGTGACGCACATCCGCCTGTCATTCTCGATGTAGTAGACTATAGTA
CCTTAGTAAGCTTGCACTCATTTGGCCGCCCGCTGCCAGCGCGGCGGCTCTTGGGCGCTC
GAACGCCCTGGCGCAAAGGTTTGCAGCGCGAGCCGCCAACGCGCTTTGTTGTCCGG
>TRINITY_DN636_c0_g1_i1 len=508 path=[1:0-123 1019:124-147 126:148-507] [-1, 1, 1019, 126, -2]
TCTCGGCGAAGCAAAGGGGCCCAAAGCACACCGGTTGGGTGAGCTGGCCTGCCTCGTCCA
CGATGCAAAAGTCAAACCTGCGCCGCTGAATCAGCGGGTGCCTGGCAGCTGTGAGGCACG
TAGTCCCCACGACGAGGGTTGGGTCGACAGCCATCGCTTCGAGCTCCTGCACACTCTTGT
GGTTGGCGTCGAGGAGCGCATCGCGCACATCGGGGTGCACGCTGTCTATCCTTCCGAGCC
GGACGAAAGGCTCGCCCACTTGCTTGAGCTTGAGCAGCATGTTGTCCACAGCGGTGTGCG
TGTACGCGCACACGAGAACCGAGCAGCCCAGCGTGCGCAGGGCCTGGACCATGAACGCGA
GGGTTGTCGTTTTACCAGTGCCGGGCATCCCGTGCACGCAGACATAGTCCTTGGCGGCCA
AGACCGTTGCGACGGTGCGGCGCTGGTCCGGGTTGAGGTCCGCATACGCCGCGGCCAGGA
GCTGCTGCGATGGCGTCATTTGCCGCGG
>TRINITY_DN600_c0_g1_i1 len=405 path=[1:0-120 99:121-404] [-1, 1, 99, -2]
CGTACTTGTTGTCCAAGGTGCAGATCTTCGAGAGGCTGTCCAGCACCTCGGGCATGGCAG
CCAGCGCTCGGTAATCAGGCCGCCCTTCCACGTGCAGTACTTGCTTTAACGGCAACAGCT
TTCCGGGGACAAGAAGGGGAAGGACCAGAAAGAGCGGGTCCATGCTGGTGCAGAGGAACA
TGGACCCGTCGCTCCGGACGGCCTGGTCGATAAGCCAGCTCGCCGGTTTGCGCGGTTCGA
CCTTTTGCAGTTCCTGGAGCTTGCCGCCCACTATCGCAAACTTGCACGGGGCGGTCGTTC
GCGGATGAACCAAAGTGATGAATTCAACGCCGCCGCGAGCGTCTCCGTGGAGCCGCGCGC
CTTCGGGCACGATGAACACGTGCCTCTTTTCTGTGCTGCACGCCG
>TRINITY_DN675_c0_g1_i1 len=344 path=[322:0-343] [-1, 322, -2]
GCCACTGCGCAGGCAGCGCAGGCAGCGGAGTAGACAGGCCACTCGACCAGCGAGCGTAGA
GCCGAGCAGCGCGGCTGGCCCTGAGGCAGCGCGGCGGATCCTGAGCGCCAGTGCGCAGGC
GGCGCGGCAGATCCTGCGCGGCAGACCAGACGGAGCCGAACGCCACTGGCCAGGCGCTCG
CACAGGGGCAGCCGCGCTCGCGGACGCTCGGCTCTAGCGGCTGAAGGGCGGCCTGGGCAG
GCAGTCGGGGCTGGGGACGTCGTGGAGGCGCGGCAGGGAGGCAGGCAGGCAAGAGCAGAA
GGGCGAAGGCTGCTGCGGACGGTGCAGAAAGAAGCAAGGCAGAA
>TRINITY_DN602_c0_g1_i1 len=533 path=[511:0-300 1021:301-344 833:345-532] [-1, 511, 1021, 833, -2]
GGACGTGTACAGCGATGGCGCGCGCATGAGCGGCACGCTGTGGACGCCGGATGCGGCGAT
CGACGGGCCCGATGCGAGCTACCCGGGCATCGTCATGTGCCATGGGTGGGGCGGAACGCG
CGACCACCTCGATGCGAGGTTTGGACGCGTGTTCGCCAAGGCGGGGTTTGTGGTGCTGAC
GTTCGATTACCGCGGCTGGAACGACTCGGACGGCGTCCTGGTGTCCCACTCGGCGCCCGG
CGCAAACCGCAGGCAGCAGGAGCTCGGGCGCGCCTCGGACACTTCGCACGGCGATGGAGC
CGCCGTCGGGGGCCTCAACGCACATATTGCGAGGCAGGTGGTCGACATGGACTGGCAGCT
GACTGACATTGAAGCCGCACTGGACTACTTGGTGGGCGAGCGCGTGGTGGACCCCAATCG
CATCGGGATCTGGGGCATCAGCCAAGGCGGCGGCCACGTCTTGTCGATCGGCGCGCGGCA
CCGTGGCCGCATCGCCGCTATTGTGTCGCAGGTGCCTAGCTGCGGTGACGTCG
>TRINITY_DN624_c0_g1_i1 len=466 path=[1:0-155 134:156-465] [-1, 1, 134, -2]
GCCTCCTCCGCGGCCTCGAGCGGCGGAAACTCGCCGCTCGCGACCTTGCCAGGCTTGCTC
GCGCACAGCTTGCGCAGCGGCGTCGCAAGCACATAGAGGAGCTGCACTGGCACGACGACA
CCGAGCAGGATGGGCAGCCGAAGCACAAGGTTGCCGATCAGGCGCACCACGCCTCCGAAA
CCGGCATAAGGCGTCGTCTTCCCGTCCCTCTTTTTGAAGTCGGAGAACGCGCTGCTCCCG
CCTTCCAGGAGCGCGGTGCCTTGGGCTTTGGCCGCCATCTCCCGCTGTGGTCCTCGCACT
GCTTCCTCGAAGCGTTGCAGGCTGGAGCGAGGTGGTTTCCTTGGGGCTTTGCCGACGTTC
CACCGCAGCCGTCGCCAACCGCGGGCCTTCGCAGGCGAATCCCCGGCGCTGCCAACAGTG
CCGAGTCCAGGTCGCGGCACCCACCCAACCCGAGTCACGGTGTGCG
>TRINITY_DN662_c0_g1_i1 len=707 path=[685:0-706] [-1, 685, -2]
GCTTCCCGGTGACGCGAGGCCGAAGGCGCTCCGGGGCGCCAACTTCGGCACTTGTGGCAA
GACGTGGCACCGAGGCCGCTCCCGCAGAGCCGCGAGCGCGCTGCTGCGATGTCGAGAGAG
CGCGCCGCCGGATCGGCACCAGCAGAGCCTGCGAAATTGCGCGAGAGAAAGCCTCGTTCT
CGCTCGAACCAAACAGCGCGAACTGGACCTCGCTCCAAAAGAAAACAGAGAGACCGACCA
ACCCGGCCACCACCACGGCAAACACCCCGAAAAGGAACTCGAAGGGCGGAGCAGGAGACC
AAGCCTTGCCGCTCGTTGCTATCGGCTTCTCGCGAGTGTCAACCGACCAAGCCACCTCTT
TGGCTACGCGTGCTTGACCTGGGGCCTGCTGCATCGCGGCGTCCGGCGCGGAGGCAAGAC
CGGGCGGCTGACCCGGCTCGCGCCTGCCAAAGAGGGCGTCGTCGGTGACAAACTCCTCTT
TCGGCACTCGCGCGATGATGAACGGCTCGCTCACAAGCACTACGCCGGGGACGGCGCCCC
GCCTCGTGTCGGCGCGCTCGGGGTGCTCTTCCACGACAACGCGGTACCCCTCTGCAGGGG
CGACGCGGAGCGGCACGCCCACGTCAGCCCAACCCTTGTTCGGGACCAAGTCCAGTAGCG
TTGTCCTTGCCCCAAGGGGATCCTCAAGGTGCACAGACACGCGAGAA
>TRINITY_DN616_c0_g1_i1 len=1744 path=[1:0-1743] [-1, 1, -2]
GTGAGTGTCTGAGTGGTTGAAGGTTCCAGTTTTGAAAACTGGTAAGAATTTATATTCTTC
AAGGGTTCGAATCCCTTCTTACCTAAAAAATAGTTTTATTATGGTTTTCATCATTGTACT
TGCACCTCTTTTGTCTTCAATTATCTCAGGTTTTTTTGGCTTTAAATTGGGTCATAAAGG
TGTCGCTATTCTAAATTGTTCTCTTATTAGTGTTTGTTTTCTTACAAGTTTTTATTTTTT
TCTAGATAATCTTTTTAATGGTTCTGTTGTTAGTTTTAGTCTTTTTCCTTGGATTCTTTC
TGGTGAGATGGAACTTCATTGGGGTTTTCTTTTTGATAGCCTTACTGTTGTTATATTGAT
TGTTGTTACTTCAATTTCTTTGTTGGTTCATTTTTATTCCATTTCTTATATAGCGGAAGA
CCCACACTTGAGTCGTTTTATATCTTATCTTTCACTTTTTACCTTTTTCATAGTTATTCT
GGTAACATCTGATAATTTTGTACAGATATTTGTTGGTTGGGAGGGTGTCGGTCTATGCTC
TTACCTTTTGATTAATTTTTGGTTTACTAGAATTCAAGCAAACAAAGCTGCTATTAAAGC
AATGCTTGTTAATAGGGTTGGTGACTTTGGTTTGGCCCTAGGCATTCTTTTGCTTTATTT
TAAATTTGGTAGTTTTGATTATAGTGTAGTTTTTTCACTAGTACCTTTTTTTTCTATACA
AAAAATCTATTTTTTTTTTGAAATGGATTACCTTAGTTTGGTGAGTCTACTTTTGTTTAT
TGGTGCTATAGGGAAGTCAGCTCAAATCGGTTTGCATACCTGGCTACCTGATGCTATGGA
GGGCCCTACCCCTGTTTCTGCCCTTATTCATGCAGCTACTATGGTTACTGCAGGTGTTTT
TCTAATTTCCCGTTGTTCGCCTGTTTTCGAATTTGCTCCAAGGATTCTTTGGATAATTAC
TATTGTTGGTGCATGTACAGCTTTTTTTGCTGCTAGTACAGGTTTGCTTCAAAATGATCT
AAAAAAAGTTATTGCTTATTCTACTTGTTCTCAATTGGGTTATATAATTTTTTCTTGTGG
TATTTCTTCTTATGACGTAGGAATCTTTCATTTGGCCAATCATGCCTTTTTTAAGGCTCT
TTTGTTTTTGACTGCAGGGTGTATTATTCACTCTATGAATGATGAACAGGATTTTAGAAA
AATAGGTGGTTTGTCTACTATTCTTCCTTTTAGTTATTTCATAGTTTTTAGTGGTTCTCT
TGCTCTGATAGGTTTTCCTTTTTTGAGTGGTTTTTATTCAAAGGATGTTATTCTTGAAGT
AGCTTTTGCTCAATTCTCAAATGAGGGACACTTTGCTTTTTGGTTGGGTAGCATGGGTGC
TTTTCTTACAGCTTTTTATTCAATCCGTCTTCTTTTTTTTGTTTTTCTTGCCCCTACTAA
CGGTTTTAAGCGTTTTTATGAAATGGCGCATGAGTCTTCTTTTGTTATAACATTTCCTCT
TATTGTTTTGTTTTTTGGAAGTCTTTTTTTTGGTTTTCTTATAAAGGATTCTATAATTGG
CCTAGGGTCTAATTTTTTTCAAAATGCTCTTTTTGTGCACCCTTTTCATTTTCGGCAAAT
TGAAGCAGAGTTTTTGCCTCTTTCGATCAAGTTGATTCCGTTGGTTTTTTCTATGCTTGG
AATGTGCAGCAGTTTTGTTTTTTATTTTTTTAATCAAAGTTTTCTTTTCAATATAAAAAC
TTCA
>TRINITY_DN676_c0_g1_i1 len=454 path=[1:0-365 911:366-389 368:390-453] [-1, 1, 911, 368, -2]
GACGTTCACTGCGAGCCATGCGATCACCGTGGCGCAACAGACCCGCGCCGCCAATACCTG
CATGTGCATGACTGCAGGATGCACCCCACTCGCGCGCATCTCGACCAGCTTGCCAGGGAG
CAGCCGCTGCTGCGCGCCGGCGTCCGCATCGCTCGACTCGCCGCGGCCCGCCTGGCCGTT
GAGCCAGCTCTCGCACCTGGGACGCTTGTCGCCACGCCCTCGAGCACCTTCGAACGCAGT
AACGGCGCAGGGACGCTGCTCCGCCTTGGCAGCAGGCGCCATCACGTTGCAAGCCCCTGC
TGGGCGAGCCGCACAGCAAGCGACGACCTCCTGCCTCGCTGCGTCTGCCTGGCCGTGCGG
GTGGTCTTGCGACGCCACGCCGTATTCTCAATTTGCCGAGCCCCGAACGCATTGTGCGAG
CGCCGCATTTAGAATCTGTTCTGTCGGCTTGGTC
>TRINITY_DN601_c0_g1_i1 len=216 path=[1:0-114 435:115-138 117:139-215] [-1, 1, 435, 117, -2]
GCGGAAGCCTGCCCACGCGGGCTTCAGCAAGCTTTTCACGGCGCTCAGGAAGCGCTGGCG
CCCGCGGGGATGGCGGCAAAGATAGGCGAAGATGGTCATCCGGCACGAGCGGCCCTCTCG
CTCGACAAGACGCCGCAGCGCTCGTGCACGAGGTCTACCTGTGCACAAACACCTGCGGCG
CCAGCGAACCGAGGAGCCCGCGGGAAGAGGAAGATG
>TRINITY_DN619_c0_g1_i1 len=457 path=[1:0-356 335:357-381 360:382-456] [-1, 1, 335, 360, -2]
TGACAACCGAATGTGCGAATTTGGCGAAGAGAGCTCAGAATTCAGAGATCCATCAACAAG
CTCTCTTTCGTGCTTTCTTTTCTTGAAAAGAAAGGGTGCCGGCGCAGCGTGCGGCAGCAG
TTGCGAGCACCACCGCCTAGATGTCCGGCGAATAGACGATCGGAAAGTGCGCGATGTTAT
TGAGCCCGCTTCGGAACTCGAATGTCTCGCCGCGACCGATAGGTCCCTTCTCGTCGCCCA
GTACACACCAGCCTGAGGTCTGGCCCAACTTTTCGATCTCCGAGAGAATCTCGAAGGGGT
CGTCCTTCTGGGCGATCGGAGCCTTGAACGCGGTGGCCGCGGCAGACCGGGAAACACGAA
AGTCAGTGTTCTTCCGGTTCGAGTTGGTAAACTCATCCGCCGCCACACCCTTGCGCTCCA
CGCAAATATTGAAGTAAGGCTTTCCTCCGATCGTGCG
>TRINITY_DN606_c0_g1_i1 len=234 path=[212:0-79 471:80-103 293:104-233] [-1, 212, 471, 293, -2]
AGCGAACAGGCGGCCTCAACCAAGGTCGCGGGGTGCAGCGGCCTCTCAGGCGAGTCGGTG
GCCTCGCTCGACCGGGCGCGAAGCTTCGGCAGGAGAGCGCGAGCCGAGGTTGCTGCGGAC
GGCGGTCGCGCGCCAGCAGTCGCCGTTTCGAGATCGCGGCAAGATGTGGACGCTCATGTC
GCGGCGGCTCGTGCCGGGTGTTACGCTTGCGCTTGGGTGCGCAGCAGTCGTGGG
>TRINITY_DN687_c0_g1_i1 len=275 path=[253:0-153 529:154-177 408:178-274] [-1, 253, 529, 408, -2]
GTTGCTGACCGCGAACTATTGTTTCCAGCTTGTGCACGCGCTCGCGCAGGTTGCGGAAGG
CGTCACGGATCTCTGGCACGTGCTCGACGCCCACTTCGTGCAAGATGGAGCGCAGGAAGA
GCTCTTGGTCTTCTACCTCGCGCTGTCGCCGAGCGGCGTCGCGCATCTCCATCGTCATCG
ATCGCAGCTCCTTGGAGAGACCATTTATGTCCCTTTCGTACTGGATGCGCATCTGCTCGA
GCCCTTGGCGCGTCTCCCGCTCGACGAGCAGCTCG
>TRINITY_DN625_c0_g1_i1 len=239 path=[217:0-89 284:90-185 380:186-238] [-1, 217, 284, 380, -2]
GGCCCCCACGCAAAGGCAGCCAGCCCCAGACGGCTCCAGCGCGACAGCAGGCGGAGCAAG
CGACGGTGCGCAGGCGCCAAGTTCACCCCGACAAGAGGCGAGCTCGGTCGCCGCGCCAAT
CCCAGAATCTCAAGCCACGGAACCTGCCTCGCCGCCAAGCACCGATGAAACGCCTCCACA
GACCGAGGCCGGCGGGGTCAGCGATTGATGCGTCAACTCAAACTCGGAGCTGAAGGACT
>TRINITY_DN625_c0_g1_i2 len=239 path=[217:0-89 433:90-185 380:186-238] [-1, 217, 433, 380, -2]
GGCCCCCACGCAAAGGCAGCCAGCCCCAGACGGCTCCAGCGCGACAGCAGGCGGAGCAAG
CGACGGTGCGCAGGCGCCAAGTTCACCCCGGCAAGAGTCCAGCTCGGTCGCCGCGCCAAG
CCCAGAATCTCAAGCCACGAAGCCTGCCTCGCCGCCAAGCACGGATGAAACGCCTCCACA
GACCGAGGCCGGCGGGGTCAGCGATTGATGCGTCAACTCAAACTCGGAGCTGAAGGACT
>TRINITY_DN677_c0_g1_i1 len=474 path=[38:0-221 237:222-230 601:231-254 269:255-274 38:275-473] [-1, 38, 237, 601, 269, 38, -2]
CCTCTTGCTGGAGACCATCACCAAGGCGCGAGATGGGGATGGCAATGTTTATTTTATCAA
TCGCGAGACGCAGCAAGCAACGTACGTCAAGCCGACCCTGCTGCGCGACATGAGCGACAG
CAAGGTCGTCTCGTGGGGCAAGCTGCCAGTTCGCAAGCCGCGGTTTGTGGCCGCAGATTT
GTCAGAGGAAGAGGCCGCCGTCATGGTGCAAAAGCGGTTCAGGGCCGTGCGGGCGCGTGA
CAAGATGCGGAACCTCTTGCTGGAGACCATCACCAAGGCGCGAGATGGGGATGGCAATGT
TTATTTTATCAATCGCGAGACGCAGCAAGCAACGTACGTCAAGCCGACCCTGCTGCGCGA
CATGAGCGACAGCAAGGTCGTCTCGTGGGGCAAGCTGCCAGTTCGCAAGCCGCGGTTTGT
GGCCGCAGATTTGTCAGAGGAAGAGGCCGCCGTCATGGTGCAAAAGCGGTTCAG
>TRINITY_DN621_c0_g1_i1 len=220 path=[198:0-116 292:117-142 318:143-219] [-1, 198, 292, 318, -2]
CCAAGAGCGCGCCGAACGCGAGCGCATGGAAGACCTGCGCGCCGAGCGGACCGAGCTGGA
GAAGGAGCTCGCTGAAGACGACTTGCCGGTAGCCCGCGAGGTGCTGGAGGCCATGAATGG
CTGCGACGACGAGACGGTCGTGGCCGAGCTTGCGTCCGTCGGCAAGCAGAGCAATCTACG
CACCATGATGGAGGCGCTGGCCACCGTGAGCATCAACAGG
>TRINITY_DN604_c0_g1_i1 len=814 path=[1:0-813] [-1, 1, -2]
ACGCGGCGGCTGCAGGTCCTGTTCTGGCCCATGTCCGTGCAGCCGCGCGCTGGTTGCAGC
AGGGCTCGAGCACGGCGGCGCTTGCGTGGAGGCGGGCGACTCCGCGTTGGCCGCAGGGCT
GCCAGGGAAAGGACCGGGCGAAAAATCGCTTGCGAGTTGTTCGTCTACAGATGGATGGAT
GGATGGTATAGGATAGTGTTCGAGGGGGGGGCTCCGTGCGCGCGGTTGTATCTGGCACCG
CGCTCGTAGTTCACAATTGAGCCACGGACAGAAGTGGAGCCGGCCTGTTTGCCGGCCGGC
GGTCAAATCTCGAGGTTTGATTTTTCGGTTGCCGCGAAGGAGCCTTCGAAAAACGCAACG
CCAGGGCTGGTGAGCGAAAAGTGCGACCCAGAGCTCCCAAATGAACTCGCTTTGGCAGAG
CGCGACCTCGAGTGCGAGACGATCGCCATCGCCGAAGTCTTGAAGACGTGCACGTGCAAA
ATCTTTGGCAAGAAAAGGCTGACGAGCATCGGGAGCACCGTGAGCAGAACCGCCCCCGAC
CGCACGAGGTACATGACGCTCACGTCGGTGATGACAACAACAAGCAGCGCAAGCGCGACA
GCGTGCACCACAATGCCACCCGCTAGCGCGGAAGACATGGTGCGCGCCTCGCTCATCACG
CGGTGGATCCCCTTGCTTGTCTTGGCGAGAAAGAACCCGAAAAACAGCATGGCGATGTGG
AAAGCCAGCAAAAGGCCCCCGAAAATCCAGGCAGACTTGCTGGAACACACGCCAACAAAG
CCGAGCGTCAAGGCGTCGGCACCCTCGCCCTGCG
>TRINITY_DN691_c0_g1_i1 len=761 path=[739:0-550 1267:551-760] [-1, 739, 1267, -2]
GTTTCAAGCCCGCGAGAAAACTATGTTCGCTCGACGAGCAACAGCGATTTCGGCGCTGTT
GGGCGGCCATAACTTGGCCGTATTGCCCGAAGTCGTAACAAAAGTTGGCCCGCGCACATT
TCAAGAGTCGACAGACATTCAACACACGTACGTCACAGCGTTGCGACTCGATCGCGCCCA
GATGGTGATTCTATTGACTCGGCTTGGTCGGCGGACGTTCTCAGAGCTGTGCATGGTGGA
CGAGATCGAAAGGGCCATTCTGCCAGCTGGCAAGCCGCCGATGAATGTCGACAACTATCG
TGCCGATCGACAGCTACTTCGGTATCAGCTCGAGAAAATGCGTTTCCACCGGGCAACCAA
CCTCTCGGCAGGCATCCAACACACAAAGAGACAGACACACAGTCATCAGACTGGCAGTCG
TTCCATCAGCGTCATCAGGCCCTCGAGGCGCCGAAAAGGTTGGCGGCAGGCGGACAACCA
TCGTCGTTGGGTGTTTCCGAGACAAGAGCGCAAAGTCGCTCGCCGCATGGGCGATGACGA
GTTGGGCACTCTTCCGCTAGGTCTGCGCCGTCAATGCAAGGCAATTGAGCGCCGCCATGC
GACTCGTTCATCTCTCTTGAGAGTCAAGAGATGTCAAAAGTCTCGACAAGAACTTACCGT
TTCTTGCGCAGGCAGTCAAACGCATGGCGCAGCAATTGGGCATGTCGAGGCGCTCCTCGG
CGCTCCTCGGCGCTGAACGATGGCGGACGTTGCGAGCCTCG
>TRINITY_DN632_c0_g1_i1 len=362 path=[340:0-361] [-1, 340, -2]
GGAGTCTGTGCAAGTGCCTGCGGCTTTGCCGAGCCTGTGCGTTGAATGGGTCAGCAAGTG
CTCTGGCAAGGACGAAACCGGCGGCTCGGAAAATGTGCGGTGGTCCCAGTTGGTAAAGCG
GCTCCACCGCTCCATGGGCGGCGTTGCGGATTTCGAGCGAAAAAAAAACGGGGCCTCGTG
GGCTGTCGTGGCTGGCCCTCGAGGGCGCGAAAAATCGCGAGACCGGTCGAGGACGCCTCC
TCGGCGTCGGAGCGCGGGGCGTTGGCTGTGCGCTGCGACCGGATCTGGGCGTCTGATCCG
CCAGCAGCGCGCGCATTGCGTTTGTAGGGAAGCAGCTCGTTCGTGCAAAGCCTCCGTCCC
AA
>TRINITY_DN634_c0_g1_i1 len=283 path=[261:0-123 362:124-124 603:125-148 387:149-282] [-1, 261, 362, 603, 387, -2]
GTGCTCGGGTGCGAGCAGGCCGCACGAGACGCGGGCTGCCACGAGATCCAGCTTGAGGTC
TTGCAACCGCGCGACAAGGTCCACCCGGCCAAACAGCGCCTGCACGAGTGGTACTCGCGC
ATGGGTTACATTCGCGGAGAGCCGGCAGAGTTTGCCGCCGCTTTTCCGCACTTGGCCGAC
CGGCTCAACGACCCGTGCCTCTTCTTCGTCTACCTCAAACCGCTGCCTGCAGACGTCAAC
TAGCGCTTGACTTGGCGCGCGCAGCGAATGCTTTGTTTTTACG
>TRINITY_DN643_c0_g1_i1 len=540 path=[518:0-230 726:231-439 935:440-467 963:468-539] [-1, 518, 726, 935, 963, -2]
GACCGCAAGATAGAGCAGCGCCGCGGGGAGATCAACATGCCCCGACCCGGGTTCAGCAGG
CACTGCCACAACGCTAGCCCCCGCTCCGCGGAGCTCGGCGGCTCGTTCAGGGTTGGCCGC
AAGCCCTTCCTCGGTGCAAAGGATGAGCGGCTTGGTCTTGCACCGCGCGTCAGTGAGAAG
CTTGCACGAGAGCGGCGTGCGCAGCCTCGAGTCGACGACGACCGGGTGCGGATCGTCCCC
CTCTGCCAACCTTGTCGTCAGCGAGGGGTTGTCTGACAGGACGGTGCCAACCCCGACCAG
AATCGCAGCGTGACAAGCCCTCAACCTGTGCGTGAACTCGAAGCTCTGCGGCGAGCTGAT
CGCCACGGGTTTCCCAGGGGCCTCGCACAAGCTGCCGTCGATGGATTGGGCGAAAGTGAG
CGTGACCACGCATTTCGAGCGAGCCCCGGGCGCAGCAGCCCGCCGTGCTTCGCGCGTTGC
GCGGACCTCTCCAGCAACCTTTGACGCAAACTCCATCTTCTCAACGCGCGCAAGTGACAA
>TRINITY_DN607_c0_g1_i1 len=602 path=[1:0-385 1207:386-409 388:410-601] [-1, 1, 1207, 388, -2]
AGCGGCTCGCGTCCTTGCCTGGATGAATGCAGCAGGCGCCGAGGCCCGACGGGCGAGTGC
GGGGAGCGGGGGAGGGCTGTCCTTTGCTGTGTTCTCTGAGGCGCTGCAGTCGGCAGTCCC
AGTTGAGCAAAAGCGCGTCAAGTCGTGGTGGACGGCGTACATGGGCAGGCTGGACGAGCA
GGTCGACGAAGCAGCCTTTGAACACGGCTGGAACGAGCTTGCGGCAGTGACGCTCGCGTC
GGGGGAAGGTCCTGGCCCGACCATCAGCGTTGGCGAGGCTGTGGCGCGCTCCGTGCAGTC
GTTCGAGCGATCGCAAAGGGTGGAAACGAGCAACGGCCCCAGCTCGCGTGACAAGTCGGC
TTTTTGGACGGCCTTTGCGGACGTGGCCGTCACATTGCTCGCTCTCGGGCTCGCGTATTC
CATCGTGTTTCTCGAGTTTTCTCCGGGCATGCAGGGGCGAATGCTCAGCACGTGGGTCAA
GGAAACGGTGCTTTCTCCAACGGTCTGCTTCAACATCTCGCTGGCAAGCTTCGTCCAGGG
CGGGCGAGCGGAGGACCTTTTCGTGTCCGCGCCGATTGGGTTTGACGGCATTTTCAACGG
AG
>TRINITY_DN692_c0_g1_i1 len=495 path=[473:0-254 969:255-278 729:279-494] [-1, 473, 969, 729, -2]
GGCGGGCTGGGGGTGGGCCGAGTGGTGGGAGGCGAGCAAGGCGAGCGCGGTCAAGATGGT
GCTCCACGTCCTCCCGCAGCTACGTCGCCATGCGTCGGAGACGTCAAGCTACGGCGACGC
GCAGTTTGAGCTGTTCCGGCTCGACTTCAACACCGACAGCCGCGGCAAGCCCTGGCTTGT
GGAGGTCAACATGAGCCCCAACCTGCTCCCAAAGTACTTTAAAAGCGGAAACGACGCTGC
AATGAAGGCATCCGTTATCGACAACGCGCTCAGAATCGCCGGGCCTCACGCCGTGGGAGA
CCGGCCAAATCCGTTCATGCCCCATGCTAGACAAGAGGATATTGTGCCGTGCAGTCGCTT
CGAGTCCTCAGGCGAGGGTCCAGCGTCAAGCGAGGAGCGCGCTGCGATTGAACGCGCTCT
GGGCGACCCGCACAACGCGGAGTGCGTCTTGCGTGCGCTGGCGCAAGGTCGGGCCGTCCA
CCTCGCGTGCGGGGG
>TRINITY_DN648_c0_g1_i1 len=781 path=[1:0-304 1565:305-328 307:329-780] [-1, 1, 1565, 307, -2]
ACGGTGGACTATGTGCTGCCGGAGCCCGAAATGCAGCCGGTGTGGGAGTCTGTGAAGGAC
GTCGCCGGCGCGGTCGACTTTGGCCTGAACTACCATCGCGCCACGTACGAAGTCGGATAT
GACGACTCGAACGACATCTGCATCCAGCGTGTCCGCAAGGAGGATATTGAGGCCGAGGTA
CGCCTTCTGACTGGCCAGGGTACGGCAGGGGATTGGATCAGAAATGCCTACACAGGAGCC
GGCCAGCTGGAGCACTTTGTGGTGGAAGAGCAAAGCGAGCCTTGGAAAACCCGCGAGGTG
ATCGGGCAAGGCAACCCTACTGTGCGGTCTCGATTCCAGCACCCGAACTGGACCGAAAAC
AATGCTTGGATGCCAAACTCTGTTCCCGCTGTCAAGGCGCAGGCGTGGATGTACAACTAC
ATGGACCACAACATTGCCGACAACGTGCCGCACCCGACCCTCCCTGACAAGCTCATCGGG
CCTCCGCAAGTTGTCGAGCAGCGCCGCGCAAAGTACGTCGCCGTCAGCCTCCTCTCAGAC
GACTACCTCAACACTTCTGGGACGCTGTCCATTTTCGAGGGCGCAGTCGAGGGCGGAGAC
GACCTCGCCTCGGTTCTCGATAGCTTCGCTGACTTTGGGCTCCGCGCCACATCTAGGCCG
CTGTATGAGCGAAGGTTCTACCCCGAGCGCTGCGACGGCGGCGCCCGCGACGACGAGTGG
GAGGACTGCAACGAAGCGACGCTTCAGATGCAGCAGTCGACGGCGCCCGGCCAAGTGTGG
G
>TRINITY_DN682_c0_g1_i1 len=684 path=[1:0-349 1371:350-373 352:374-683] [-1, 1, 1371, 352, -2]
TGCTCCTTTTCGCCCAAGATCACTCGAAAGGCCAAAAAACTGCGAAAGCCAGAGGACAAG
GACCGTTTTGAGAAACTGCATGGCGTCGCGGCACGGTACGAAGCGAAAAAGGAGGCAAAG
CGGCGCGAGCTAGATCCCGAGTGCGTCTTTGCCCCGAAAATAAACAAGCGGAAAGCCCCA
GGGACCTCACAGCCGGCGAACGCAGACGCAACAGATGCAGACGTCGCCGCTCGCAGGCAA
AAGCGGTTCGAGCACTTGTACCGCGTCGCCGAGCAACGCAAACAAGCGATGCTTGCCAAG
CGCGAGGCAGAGGAGAAGCGGTTTTCGTTCAAACCACAGCTTGTGGCGAAGCAAGCTCGA
AGCGGAACGCCGCAGCTCTACCCAAGTAAACAGGTCCTTGCCCAACAGGCGGCGAATGTG
GCGCAGAAACGCGAGGTAATGGAGTTGCGGTATTGCACGTTCCGGCCTGAGCGTATAACA
ACGAGCTTCCACAGCACGCAGACCTCGTACGTTCCAATCGAGCAACGACGCGGACACGTG
CTGGCCAGAAAGGAAGCCAACATCGAGTCTCTGAAGACCATGCTCGAGAAGGAAAGGCTC
GCGGAGTGCATGTTCTCGCCATCGACAGCGTGGCAGGACAACAAGCAGGTCTTCAAGCCC
CCCCCAGTATTGACCCGCGAACAG
>TRINITY_DN620_c0_g1_i1 len=413 path=[1:0-47 820:48-86 65:87-251 955:252-275 254:276-314 956:315-338 317:339-412] [-1, 1, 820, 65, 955, 254, 956, 317, -2]
GCCCCACCCTGGCGCGTTGACTGGCGGCTGAAGGCCTGCGCCACTGATAGAGACGAGTTG
GAGCGTGTCCTGGATGAGCTGGAGCGCGTACAAGAGCCGATGCGTCGAGCCGATTGGCAG
CAGCGTATCCCAGTCCTCCTTGAGCTGGTCGATGCGCAGCGCGAGCCCTTCGTCCTTTGG
GAGCAGAAGAATAGAGTCCCAAATCTGTCGCGTCGCAATAGCGTCAGCGTTGATCGACGT
TTCCCGTGCGCCGTTGCTGGGGTCCAGAACTTGAAAGAGGGCAGAAAACGCTCGCTCCAT
GTCGGCGTCGTACTTGAGCGAAGACACGGACGTTGCTGGCGAGGTTGCTGGCCCTGACGC
AGGCACGGCAGCGCTGCCTGGCTGCGCGGGCTGCTCCTCGCCGTGCCCTTGCA
>TRINITY_DN663_c0_g1_i1 len=621 path=[1:0-318 1269:319-342 321:343-406 1270:407-430 409:431-620] [-1, 1, 1269, 321, 1270, 409, -2]
GCAGGAGAGCTTGTTCCTTTCGATGAGCGCCCGCCGTGTGCTACAGATCGCAAAGAAGGC
AACTGAGCGGGCAGCCCTTGTCGATTGCGCCGCTTGTACACGCGAGTTGGCGCAAATACG
GGCGCAGACACGGGCGCTAAAACAAGCTAGCTTGCTGGAGAGCATCGCGTCCTCCATCCC
TTGAAGAACTAGAGTGAGCGGAGTCGCACACGGTGTGGGGGCAGTGGGGCGTCCGCCACG
CGCCCCCTGAACTCAGCCAACTACCTGACCCTCTTGATCAGTTTTTGCTGCGACGAATGC
GTCAACTCGCCGCGCTGCAACATGACCTGGATCGCCTTGCGGACAGTAAACTGCGCAAAG
CCCTGAAATGTAACAAACTCGTCGACCACCTTGCGCTGCGCCACGGCAGAGCCAATCGGA
AGCCGGCGCTTGAGGAGCTCCTCGACCTGGTGCACGCGCTGGAGTTCTTCGTGAGAGAGG
TTGGAGACGTCGCCCGGCATGGCGTAGTTGTTGGCAGCGTTGATGGTCGACACTTTGAAG
AGCCGAATCGCCTCAGCGACGTGCTCTGGCGTGGCCTCATAGGCGAGCTCCATCTTGGCG
AGCGCCTCGGCGACGCGGACG
>TRINITY_DN690_c0_g1_i1 len=449 path=[1:0-448] [-1, 1, -2]
GGTAAGTAGATGGATGCGTGGACGGATAGATGGATAGATGGATGGATGGATGCATGGATG
CATGGATGGAGAGTTGCATGTTCCCATCATGGTCAGCCGCGCGAGGACCTCCAGGCTGGC
CATGCCGGCCGCACAGGCCAGGCGCGCTCGGCCAGGACGGCGCGGTGATCTATTGCCGAG
CGGCGGGCGAAGCAACAAAACCAGCACGGGCCGTGGCGCCCGTCAATCCACGCAGGGAGA
GCCTGGCGCACGGCAGGCACATGGGCGAGCTGCGCGGCCTGCAAGCTGGGGCAACGGCCT
GCCAGCCCTCCATCCTCCCCTCGATGCACGCCCTGCGCGAGGACTCTGTCGCGGGCGCCT
TGGGGGTATCCGGCACAGGTGCGTTATTATCCGCTGCAACAATTGTAAAAATATGGTTGA
GTTTATGGACGGAAATATAGCCGATTGGA
>TRINITY_DN611_c0_g1_i1 len=573 path=[551:0-108 1149:109-132 661:133-572] [-1, 551, 1149, 661, -2]
GCTGACCCTCGCTCGCTCGTTTCGCTGCGTGGGTGCAGCTGCTGGCCGTGGCGGCGGTCG
CTGTTGACGAGTCGAGCGCGACTCCGACAGTGCGAGGCACGGGCGCTCGCGATTTGCTGA
ACGTGCTCCTTCCTGCCAGCTCGGCGCCAGGCGGCAGCATGGACGAAACGAGCGGAACGG
CCACCCTCGGCAAGCGATGTCGCGCGGCGCCGAGTCGCCGGACAGTTGACCCGCGGCTTG
CTACGTCGAGAACAGAGACGATCTCATGGGCAGCCGAGGAAGCGAGACAAGTTGGCGGCG
AATGTGAGCTGGAGGCTGAGAAAGAACGCATCGCGAAGAGGCTCAATCGCGTGGCCAGCG
AGCTCAAGTCAGCCAAAACAGAGTATGCTGAGCTCAAGGCCAAACGCGAGAAACTCGAGG
CCGGAGCAAGGGCGGCTGGCGACCCCGAGAAACTACGAACACAGCGCGAGGCGCTAAAGC
GACGCCTGCTTGCCCTTGCCCCCCCATTCGTGCCAGAATGCAGTGCATCCGTCGAGGATT
TGCCTCGAGGAAGGCTAGGTCGAGCCCTGGTAG
>TRINITY_DN618_c0_g1_i1 len=324 path=[1:0-196 651:197-220 199:221-323] [-1, 1, 651, 199, -2]
AGTCGCAGCAGCAAGCAGCATCAGCACCAGCGCCAGGGCAAAAGTAGTGTCGGTGAGTTT
TATGTCTGGCGCTTGCCGGTTTGAGAGGTCGCGGTGGCGTCCGGCGAGCCGGGCATCGGT
TCAGATGTTGGCTGGGCCGAGTGGCATCCAGACGCCCGTTTCTGTCACCAGGCGCAAGTG
CAATGGGGCTGGCCGGGTCCGCCTGGCGTGCTTGTTGCGCCTGCAGCAGTGCCTAGTGGT
GCCCTTGCTCAACGTGCGAGTTGCTGACGCGAGTCCATAAACGCTTGACGTGCAAAACAG
ACAGTCGAACAAAAATGTTCCGCA
>TRINITY_DN654_c0_g1_i1 len=287 path=[527:0-58 299:59-286] [-1, 527, 299, -2]
GTGGTGGTGGTGGCGGTGGTGGTGGCCAGGTTCAATTCCGTCGTGGCCTCCACTGGAAAC
GGCGGAACAGCATCGAGTGCCCCCATCGAGGCGCCCTCGGGCTCGCCAGCTGCCGCGACT
GTCGCTCCACCGCCGCCGCCGCCTCGGCCGCAGTCAGGCAGAGCATGTCCAATAGTGTAA
CGGACCTATTCGTGGAGCATTTTTCGTTTTTGCGACCGACTTGGGGGTTGGGTCGCTCCT
GGCGGCATCGCATTCGCGTCGCTGGCGCTCGGGGACGTTGCGCGTGT
>TRINITY_DN680_c0_g1_i1 len=228 path=[291:0-97 161:98-227] [-1, 291, 161, -2]
GACTTGCTCTCGTACTCATCCCCTCCATCCTTCCCCTCGTGATGCCGTTCGGCCTCGCTT
TCGTTCCCGTCGCGCTCCTCTTGCTCCACTTGAGCGATCTCGTCGACGTGCGCAACCTTC
TCCTCAGGTTGGGAATCTGTTGGAACAGTTTCATCGGCGCCAAGCGCTCGCGATGCTGCG
GCCTCGCCGCACTTGCCGTCGTCGCACTCTTCGCTTGGCTGTTCGCCA
>TRINITY_DN639_c0_g1_i1 len=487 path=[872:0-37 872:38-52 886:53-99 484:100-486] [-1, 872, 872, 886, 484, -2]
CCTCGCTCGGGTTGGCCTCGCTCGGGTTGGCCTCGCTCGGGTTGGCCTCGCTCACGTCGG
GCTGGAGCAGCCGCACAGGCTAGCGGCCAAACAGGCGGTGGCACGCTCGTTGAACCCGTC
ATGGACGCCTCAGAGCGGGCAAGCCACGACAACGACAGCCTTACGCAGCCAGAAGACCAT
GGCCGTTGCGGGGCTGGCGAGAGCGCCAGAGTTGGAACAGAAAACTCGGAAGCGGGCAGC
AAAGGGCCTCGAACAGCGACAGTGTTTGCAGCGCATGACGACACAGAAGCGGGCGGCGGG
GAAATTGAGCGACGACTTCGCAAAGCGCATGTCGCATCAGGCAAGGCGCACGTGCTGCTA
GGTAGCGGTGCCTCGAGCCGTCACGCGGCGAGGGGTGACAAGGTTCGCGCGCGAGGAGCA
CTCGAGGCGCCACCGAGGCGTTTCGCTGTCACTCGCGAGGCGCGCCCTGTCGCCGAGCGC
GGCCCGG
>TRINITY_DN626_c0_g1_i1 len=510 path=[488:0-217 683:218-509] [-1, 488, 683, -2]
ACTGTCGGGCAAACAAGCGACGTCTGCTCTGGTGAAAAGGGCCCCGGCGAGACGTCGATG
TTGAAGCTTCCGTCAGCTCCGCCCGTGGCACCCAAGTGATCGTCGCGAAAAGTGACGCCC
ACTTTCGCCCAACCAGCTCGCACGGGACGGACATCGAACTGAAAGACCCCAGTCACCACC
GCGCGAACCGCCCCTACGTCGGCAATTGGCTCCCACATGTTGGAGGCCTTCACCAAAAGC
ATGCCTTCCATCGATCCGTCACCAACCTGCAGACCAGCCGAGTTGTACACGAACACAGTG
CAGGTGAGCCATTCGCCGGCTCGTAGCTCCCCGCGGTCGCACACGACCGACGACTTGGCA
GCGTCGATCTCGACAACCTCGACAGCCACGCTGTTGCCGTTCGGCAGCTGTACAGACGAG
CGCCCGTCGCCGCTGACCATTGTGATGTCAAGTGTGACCGAACTCACTTCGAGATCGAGC
GGGGCGCGAACCTCGACGGCAAAGAGCAGG
>TRINITY_DN688_c0_g1_i1 len=217 path=[195:0-114 437:115-138 311:139-216] [-1, 195, 437, 311, -2]
GGGCGACGCAGCGCTTGGCCTGTCAGGAGCGGATCCAGCCGATCTGGACGCGGCGGAAGG
GCCGAGTGCAATTGCAATGCCCGATCTTGAAAGCGGGAGCTCAGAGACCTGCGAAGGCCA
AGCGCAAAGACCGCGCTCTATCCGAGCCATTCAACTCGTACGCGACTACCTCGAGGCCCT
CGAGCTGCCCCAGGGAGTGGGCAACAAGATCGACCTT
>TRINITY_DN640_c0_g1_i1 len=374 path=[1:0-123 703:124-207 186:208-373] [-1, 1, 703, 186, -2]
ACGACCAGGTCGAAGTCAGAGTCCTCCCGTGCCAAGCCGAACAGCCTCGAGCCGACCAAG
AACACGCCGTCCACGTCCGCGTCCCGGACGCGCAGCGCCGCGGTCAGGGCGGCCAACGCG
CCAGGGGCAAGTGGACCACATTCTGCGCCAATGTTGCCCAATTGCCCGGCACATTCCGAC
GCCAGTGTCGCCATCTCGGCCCGCCCCGCAAGCCCCTGCGCGAGGAGCGGCTGCGGTGCG
TTGCTCGTGTGCGGTTGCGCGTCTGGCTGGTCGGCTGGCGCGGTGCGGAGCGGCTGGCTG
ATCGGGGCGTGTTCGAGGAACGGGCCGAGGCGAGCGCCATCCTGCCCAGGTCGCCGCGGA
TCATGGCCGCCGCA
>TRINITY_DN649_c0_g1_i1 len=389 path=[367:0-192 757:193-216 561:217-388] [-1, 367, 757, 561, -2]
AACTGCCAGAACTGACACGGCGGCCAGAGCAGACCCCACACCAAAAGATGCCGCGCCGCT
TGGCGTCGGGGGAAAGATGATGTTGCCCGGGACCGGTGGAAAGGTGAAGCTGGGGGTCGG
CATGGAGGTGACGGGGGCCGTCGGGGCGAGCGTCGTGGTAAATGGGGTCTTCGATGCGGT
CGGGCACGTGCAAAAACCGCATACATTCAGGAAGCCATTCCGGGAGTACGCAGTGCACCT
ATACTGTGACCCATTGGGAGTGACCTGCCTGCAGCAGTTGTCCCTGGACCTCAAAAAGCA
CAACCCGAGTGTGGTGCAGTCCGGCAAGCTCGGCGATGCCGTAGCAGGCACGGCAGCGGT
CGGCGCCGCCGTGGCGGCCCCTGGCGCGG
>TRINITY_DN649_c1_g1_i1 len=217 path=[195:0-216] [-1, 195, -2]
GGCGATGCCGTAGCAGGCACGGCACCGGTCGGCGCCGCCGTAGCGGCCACCGGTGCGGCA
GTGGCCAGCGAATCGTTCTGGATGAGGTTGACGTGGTGCTGCTCGTCAGTGTCAAAGAGG
GAGGTTTCCACGAGGGCAGCGGTCTGGGGACTGAACGGCTTCCTCGATGCGGTCGGGCAC
GAGCAATAACCGCACACAGACAGGACGCCCTTCAAGG
>TRINITY_DN641_c0_g1_i1 len=696 path=[1:0-127 106:128-154 133:155-589 1449:590-613 592:614-695] [-1, 1, 106, 133, 1449, 592, -2]
GCGCTCGCGGCGAAGACCGACCTCGGGCTGCAAAGCGCGACCGGCGCGCGCTCGATGCGG
CGCTGGGTTTGGAACGCCGTGCACAAGCTCATCGAGAAACCAGCGCGATACCACGCGGAA
ACTGGAGTAGTAAGCCGCGACGTCCGCGTGTCGCCGCATCTGAGCGTTCGTGTGTTTCAG
CCGAGCCTTTCAAGGGCTCATGAGCTCCGACGGAACCCCAGCTTTGCGCAGATGCGGCCC
ATTCTGTTCTTTCACGGCGGGGGATTCTGCCTCAACGCGCCGAGCACGATGACGCACCAT
GTGTTCTGTGAACGTGTTGCGGCTGAAGGCTTCGTCATCGTCTCTGTAGACTACCGCCTT
GCCCCGGAGCACCCCTTTCCGGCGGCGCTCACTGATTGCTATGATGCGCTGCTCTGGCTC
GTCAGCGAGCGGGCTACACCACACCTTCCGCCCGGAGTCAACCCGCGGGAGGTCATCCTC
GCTGGCGACAGCGCGGGCGGCAACTTTGTCGCTGTAATTTCGTCGCTTTTGCGCGACGGC
CTCGGCCCGGACCTGCGCCCCACCACCGCCTTGGACGGCGTTCGCGTACTACACCAGGTC
TTGGCATATGCGGCCTTGTTCCACAACCCGCCAATGCCCTCGATGGTGGCCTTGATCGAG
GGCAAGCAATTCGCTTTTCTGTCCCGCGATGCTGTT
>TRINITY_DN628_c0_g1_i1 len=922 path=[1:0-97 1949:98-157 136:158-751 730:752-796 775:797-921] [-1, 1, 1949, 136, 730, 775, -2]
GGCGGCAATGAGGACCTTGCCGACGGCTCGGCCGCCAAGACGGTCGAGAACGACGGTGTC
GGGGCCGCGGAGCTCCTTGCCGCCGTCAAGGTCGGCGCAGACGCCATCCTCGGCTCTGGC
AGCGCGAGCGACCTGCAGCAGCTTCCTTCGGACGAGGAGATCGCCCACCTGGTCGATCGA
ACGAGGTCGGCTGCGCTTGAGCTGCAGGAAGCCTTTGAACAGACAAAGCGCGAAGCACCC
GGGTCGGGGTCTGCGCCATCGACGACGGTGATTCGCCTTGGGAGCGCCGAAACGTTCGAC
CCCCGCGAGGAGCTCCGGTCCACGTGCGCCTTGGGGGGGGTGGACTTCTCTACCCTTCGC
AAGCAAAACTCGAACAAGTTGAAGGTGGGATCGATGGACCAGATTCGCAAAATGTGGGAG
ACGAAGGCCAAGCGCGAGCGCAAGCAACGCGTTCAAATGGTCGAGGCCAAAGGGTCGGGC
TACGGCGCGGCCCTCGTTCCCGTTCTGTCAAGCAACATGTACGATTTGGAGAGCGGCGAG
CGGAGCGTCTTTGATTGCGAGCTCTCTTCTGCTGATCGGGACAAGTCACGCGAGGTCAAA
GGCCCTGGTCGGCTCTGGTCGCACACTCACCAGTGCCAAAAGTGCGGAAATGTCGGCTCG
AATAACGTCTTTTGCATGCACTGCCCAGTGAGCATGCACAAGTCGTGCGGTGGAGTTCAC
GGCGGCACCCCAAAGGAGCTTGCCAGTTGGACTTGCCCGCACCACCGGTGCCGCCAGTGC
AATCGCGCGGTGAGCTCTGCTGGAGGCGTCCTTTTTCGCTGTATCGCCTGCCCATCGGCG
TACTGTGACGACTGCCGTCCTGACGCGCTTGGAACAACAATGCTCAGGCACTGGCCCAAG
TTCGAGAGTCTCGGCTATGACG
>TRINITY_DN651_c0_g1_i1 len=518 path=[1:0-295 1015:296-319 298:320-517] [-1, 1, 1015, 298, -2]
TTGCTGCGGGGGCTGTCGCAGCTTTGGCGCTGCCTTCAAGGACAGCGCTGCGCCTGCTTT
CGGTGCGCGCGCTGAGCGCTCAGGGAGCTTGTTGAACGAGTCGAGCCCGCCAAAAAGACT
GCCTGGCTCTGCAGCCGTGTTTGGCGATGCTCTATGCGACGACACGGCAGGTGCGGGCTG
GCCGGTCCCTGGCCCCTTTCCCAGGAGTGCCTCCAAACCCTGGCTTGTAGAAGCCTGCTT
AGGGGCGCTGAGCGTGCGCGGCGGCGCAAGAGTGGACAGCGCAGATTTTGCGGGCTTGTT
TGCCGGCTCGTCGAACGCCGGCCAGTCTGCAAAGTCGTCGTTTGCTGCGGCCTGGGTCTT
TGGCGCCGGGCTGGCAAAGTCCGCGAACGGGTCTTCGCCAACTACAGCCACGCCCTTCGC
TGGGGAAAAGGTTGCGCTGGCCCCTGGCGCTGCGCTAACAGGCGCCGAAGGGCTTGACGC
GAAGAAGTCAGCAAAGTCGTCCTCGGCCGAAGAGGACG
>TRINITY_DN672_c0_g1_i1 len=1077 path=[1055:0-230 2509:231-254 1287:255-270 2508:271-294 1327:295-484 1517:485-532 1565:533-597 1630:598-636 1669:637-637 1670:638-731 2507:732-755 1788:756-818 1851:819-851 1884:852-1076] [-1, 1055, 2509, 1287, 2508, 1327, 1517, 1565, 1630, 1669, 1670, 2507, 1788, 1851, 1884, -2]
GGGGGCGGCGGGTCCTGGGCCCCGGCGGGGCCGAGCCGCTGAAAACGCACGTCGAGGGGA
TGGCCGCAAGCAATCAAGTCGTGGAGTTGATCATAGGGTCGCCTCGCCCCCAGCACAGGG
CCGGGACAGGCCCAGCACGGGCCCCGGCGCGCAGCCACCACAAGCGCCCCTGAGCCCAGG
AGGTGCAAGGAAAGCAAAGCTCTTTGCGGCGGCAGCGAGCTTTCGCCAAGAAAGCAAGGA
GCCGGGCTCTGGGGCCTGGGCTAGGCTCGCGTTAAACTACTTTGACCCGCTCGAGGCGTT
CGCAAAAGACGGCGTCCTCGATCCGGCCACCGTGGACGAGCTCGCCCTTCAATGCACCTC
GCCAGTCAAACCCAAGGACAGAGTGTGCTTTATGCTTCAGGCTGTCGGCAATGGCGACAA
CGAGGCGCTCGTGGGGCTGTGCTCGCGACTCGCGGATATGCATGAAAGGGGGCTTTTGTC
GCGCACAGCGCTCCTTCGTGGCATGTGCTGCCACGAGTTTCACCGGACGCGAAAAAGCCT
GCTCAACTTTGCAATGAGCAGGCCGACGACGTCGGAGGCGACCATCCGCACTCTGCTCAG
CCAGGCGGACGCCATGCTCGAGCCAGCCGAGCTCAAGGCGTTCCTGTGCGAGCCGGACCT
TCAGCAGCGAAGCCCGCTCTTCGCCGCGGTGCACAACGTCGGCCGTTACGCGCTCGTCCC
AGCCCTGCTTGCTCGCCTGGAGCGGGTCCTAGCCCCGGCCGAGCTGGTGGCCGAGCTGGA
CCGCAAGTCGCGGCACAACAAAAACCCAGCGGACCTCGCGTCGGCCGTAGACCTCGAGCG
CGAGCAGTCGCTTGGCACGCTTCTTGCGGACGCGCGACGCCGCGCAGCCGCGCGCTGAGG
TCCCGGGCCTCGCACCTCTCGACCAACCATTGCAAGTAAACAAGCACGCGAGCCAGCCAG
CCGCTCGGCCAAGCAAGCGCGCGGCTCGGCCCCGCGCAGCCACCTCGCCGCCCCGATCCG
ACCCCCAAGACCCCAACTCGACTCCGAAGCACCGCCATGTCCGCCGCGAGCCCTCCC
>TRINITY_DN638_c0_g1_i1 len=240 path=[1:0-194 173:195-196 175:197-197 173:198-199 175:200-200 173:201-202 175:203-203 173:204-205 175:206-206 173:207-208 175:209-209 173:210-211 175:212-212 173:213-214 175:215-215 173:216-217 175:218-218 173:219-220 175:221-221 173:222-223 175:224-224 173:225-226 175:227-227 173:228-229 175:230-230 173:231-232 175:233-233 173:234-235 175:236-236 173:237-238 175:239-239] [-1, 1, 173, 175, 173, 175, 173, 175, 173, 175, 173, 175, 173, 175, 173, 175, 173, 175, 173, 175, 173, 175, 173, 175, 173, 175, 173, 175, 173, 175, 173, 175, -2]
CTCCCATCAACCCCCCGAGAACCGCCTTGACCGCGCAGGACTCCATCGGGTCGCGAGAGT
CTGCGGGCCTGAAGAGGTCCCAGCCCAGCCCAGGCCGCATAATCATGGACGGCACTTGCC
CTTGCGCCGCTTGCCCGCCGTCCAGCCCCATCACCCCCTGCTGCTGCGCTGCCTGCTGCT
GCTGCTGCTGCTGCTGCTGCTGCTGCTGCTGCTGCTGCTGCTGCTGCTGCTGCTGCTGCT
>TRINITY_DN638_c0_g1_i2 len=248 path=[1:0-194 173:195-196 402:197-247] [-1, 1, 173, 402, -2]
CTCCCATCAACCCCCCGAGAACCGCCTTGACCGCGCAGGACTCCATCGGGTCGCGAGAGT
CTGCGGGCCTGAAGAGGTCCCAGCCCAGCCCAGGCCGCATAATCATGGACGGCACTTGCC
CTTGCGCCGCTTGCCCGCCGTCCAGCCCCATCACCCCCTGCTGCTGCGCTGCCTGCTGCT
GCTGCTGCTGCTGCTGCGCTGCCTGTTGCTGCTGCATCATCGGTCCACCGCGCCGCGCCG
CCCGCTGG
>TRINITY_DN627_c0_g1_i1 len=330 path=[307:0-126 704:127-150 435:151-176 661:177-219 503:220-329] [-1, 307, 704, 435, 661, 503, -2]
TGGAGCGCGCGCGACGCGAGCGCACCCGGCATGATTTGGGAGCATCAACTGCACCTGAGG
CTGGAGATGGGGCGTGCGGGAGCTGTGCGAGGCTTGGGGCAGAGCTCGAGAGACGGTGCA
ACTCGCTAAGCTCCACGCGAGGTGGGCGGTGCGGCGACGAGTTCCGCGTTTTTGATTTCC
AACCTGCTTGCTGCGTTTCTTGTCAATCAAGGGTTCAACTGTATGCACTTGGCGGGGACG
CGCTCGCATGCGGTGGCGGCGTGGGCGTCTTCAGCATCCAGATTTCTTTGCCGAGCGTTG
TGGCCTTGTCGAAAGGCTCCCCGACGTGAG
>TRINITY_DN647_c0_g1_i1 len=499 path=[1:0-317 1001:318-341 320:342-498] [-1, 1, 1001, 320, -2]
GCAGCGCGAACTGAGCGGGAACCGCTCTGCTGCAAAATCGAGCCGACTCGGGCGCTCAGG
CCGTCGCGTTTGCGAGATTTGTGTGGCGCTTGACCCTGCGGACCCGCACGCCTGGAATGC
GCTCGGGTGCTCGCTGATCCTTTCGCTTGAAGGCGGCCATTCTGCGGAAGAGAGGCGGGT
AGCTCAGCTTGCACAGCACTGCCTCGTCCGCTCCCTGCAGATCGAGAGCGGGTCCAACGG
GGAGGCGTGGCAGAACCTCGCAGCCTTGTTCGAGCTGTATGGTCGAGACGGAGCGGCAAC
TCGCGCTTTGGAGAATGCACAGGGCGGCGCGTCTGGCCCTGCAACCGCTGTGGCGTGGAC
CGCTCGCGCCCGCATCGGCATGCGTGCAGCCAAAGACGTCACGGCAGCTCTCGAGTGCGC
CGTTGATGCGGCAGGAGTTGGCATTCTAGATCCCGCCGCTTTGCAAGCCTGCACCCAATT
TGCGGCGCACGTTCTCTTT
>TRINITY_DN629_c0_g1_i1 len=921 path=[1:0-307 1845:308-331 310:332-920] [-1, 1, 1845, 310, -2]
CGTACAAGAGATTCTTGCGATGTATTGTATACTCGTGCGATCGAAAGAAAGCATCGAAAA
CAACGCATTGATCATCATGATATCAAGGTAGTTGACCATGCGACCAAAGATCAAGTGGAC
GACATGGCCATGACCATCGCTTCATTGCAAGACAAACTTCAAGTCGTCACCGCACAAACA
GAAACTGCTTTAATTCATATTATGAATCGATTGGAAAGACTCGAAAGTCACGTACAAGCT
TTGGTGATATCACGCACCCCAAACGTGTACAACACATGTAGGCATTCCTCCTCAACGAAC
TAAACGCGACGAGGAGCGCGTGTTGGAAAGTACGTCGGAAACGCTGTTGTCGGGGGCCTC
GTCGGCACGCGCGGAAACGTAGGTACAGGCGTAGGCCTAGAAACACTGTCCGGATTAAAG
GGCTGCACCTGCTTGCCTTCACGCGGCTTGAAAGTCAGCACAGTATCGGTAAATTCGTTC
TTCCACACATCGTCATCCTCATCAACCGTTTCTTCGTGAAAGAACGGGTCGCACTTGTGA
TAGAGAATACAAAGGAATCGATTGTACTTTGTTAAATCCAAATATGCAGCGCAGTCGATT
CTTCCGAGGATAGAATCAGATCCACTAGGGGAAATACGTTCCTCACACGCTTTCTTGCAA
TCACCATTGAGACGGTATACAGCAACGGCTGTCGACACGGTGCTTGGATCGCAGCGGATT
TCAGGGCGGTTTACAAGGCCGATGTAATCGAGTGGGTATACTCCATTTTCGGGAATGTTC
TCAAAGGTTTCAAAACTTCCGTGAATTGCGATCAAAGAGATTCCTACCGCAGCTCCAACT
GAAAACAGCCACATTGATCGTCCCCAAGTCGCGAGGCGCTTGTAAAATGCTTCAAACGTA
CTAAAAAAATCACGCATGTTG
>TRINITY_DN670_c0_g1_i1 len=573 path=[1:0-320 1149:321-344 323:345-572] [-1, 1, 1149, 323, -2]
GGCATAGAACCGGGCAGGGGATCCCTTCTTGAACCCCTCTTCATAGGCGAGGATTTCCAT
CTCGTAGTCTAGGATCCTGTCCTTGGTCTGCGCCCCGTGCTGCTGCACGTGGGGCTTGAT
GGCGGCGTTGGCCATGGCAACCATGTTGTTTTGCCCGTCGATGATGCTCTCCCAGTCGGC
GCGCAGCTTGGCAATGTCTTTCTGGCGCTTTTCGCCATTGACGGCGTGGTGGCGCTGCAG
GTGCTCGGTCACGCGCTCGAAAACGTCTAGGTCAAGCTCAATCGCCTCGCGCTCGGTCTC
CATTTGAAAGAGCTTTTCTTTGACGCCGAGCAGCGCGTTGACGTCCGAGGCGAGCTCCTT
GGCGTAGTTGGGGTTGATCGCCTTTTCGAGCTGCACGCGTGCGCTGGTGACAAACTTGCG
GACGTACTGGTACTTGCGCTCGACAGCCTCGCGCAGCAGTGGGCCGCTCATTTGGTTGGC
GCCCTTGTTGTTGCCGTCGGGGAAGGTCACCGTGAACGGGCTTCCCCGGATAGGGCCGGA
CTTGCCCGTCTCGTAGCGCTGGCCCGTGTCGTC
>TRINITY_DN681_c0_g1_i1 len=242 path=[220:0-241] [-1, 220, -2]
GACGGCGGCACGCAGGCGCGCAACGAGCACGCACTCGCAGCCGAGCAAGCAGGCAAGCAA
GCAGGCACACGGCAAGCAGGCGGGCAGGCAGGCGCTGAAGGGGACTGGCTGGCTGCTTGT
CGAGCCCCCGCGCGCGGCTCAGTTTGGTTTGGGCGATTTTTTGGCGTGGTTTTTGGCGCT
GGAGTGGCTGACGCCAGTGCAGGCGACCGACGAGGCCGACCGACCGCGAGGGGAGAAAAT
GA
>TRINITY_DN612_c0_g1_i1 len=505 path=[1:0-220 199:221-244 223:245-504] [-1, 1, 199, 223, -2]
GGGGGCGGCGGGGGGGGGGTGCATTCTGCCCGCGCCGAGGCTGCGCCGTCTAGTGCTGCA
CTCGTCCGCGCCGAGGCTGCGCCGTCCAGTGCTGCACTCGTCCGCTGGATGCGTGTCTCG
CTCGCTCAAGGTGACAAGAAATAACTACTTCCGTCTCGTCGCTTCCCTCTTTCTTGGCCA
CGCCGGCCGCGAGCGCCTCTTGTTGCTTGCTGCTTTGCTGTATACGGTGGGTTTGTGCTG
GAGGTCAGTGCATTTTCAGGAAATACGTTCGACGCGCACTGGCCCAGCTTCAGCGCGCAG
CAGGTCACCACGCCACTGCAATTTGCCTCTACTGGGGGGCTTCTCGAGGTGGGGCGTGCA
CTCGGCCCTCGAGGCGCAAACTGGACGAAGGCAGGCGGCTTCGGGGATCGATCGATCACT
TGTCACCTTTCCGTTTCAGAGTCAGTTTCATTCCTCCCGTTTTCCTTCGTCGCTTTTTTT
TTTGGCAGTTTCAAAAGAAGTCAAT
>TRINITY_DN665_c0_g1_i1 len=223 path=[1:0-114 93:115-160 139:161-222] [-1, 1, 93, 139, -2]
AAGTGAGCCTCCATTGCTTCCATCTCGTCGCTGATGCAAACGATGCGGTCCTCGTCGCAG
GAGACCGCAGCCAAAGCAGCAAGCTCCCCACGTGGCGCACTGGTCTCCCTAGTCCTGGGC
GCTTGGCTGGTCGCGGACTCGCCCTGTGAAGCGTTTAATGCGCTCGTCGAGCTCTGCGAG
CCCTCACTGACAGGTTCAGGTGTCTCCTCTGCCTCGCCGAGCG
>TRINITY_DN685_c0_g1_i1 len=606 path=[1:0-353 1215:354-377 356:378-605] [-1, 1, 1215, 356, -2]
TGGTGTTAGAAAATCAACTCGCTCTAAAGATAATCCAAAGCTGTATATAGTGGGAAAGGT
TTCAGGGGAAATTCACTGTTCTACAACGATGTTTGACGTACATCTTGGGGTGAAAAAAGA
AGTAAGCAGACGTTAAGGTCAAGAACTTAAAGCTTTTAACAAATTAAACAAAGACGGTAC
ACTCGCAGCTTTACCCTATCTGCCACTGTCGGAAAATAACAATTTTGATTAGTTAAAAAA
CAATAAAATATCAAATATAATTTGTTAAAAGAGTGTTCGAGGGATTTTTGTTGGTTTAGA
AGCCGCCTGTTTGCTCTTGGTAAACTTCGATTGTGTCATTGTCTTCCATTTCTAGGTCTT
TAGGGGCTTGTTCATCGTTGATTCTTTGTCCTTCGAAGAGGAAACGGACACTATTGATTG
GTATTCCCTGTCTCTCACAGAAAGCTGCTTTCAGCTTCTTCATCTGGGTTGTCTTCTTGA
TTCTGAAATGTACTTCACTGTTGTTCTGACCGATAACTCTCAAGTTAATGTGGTCGTTGT
CACCTCCGGCGGGCTTGGTTTCCTCTTCAGCGGACATATTCGAACTAAAGCCTTTCTGAC
CTCAAA
>TRINITY_DN610_c0_g1_i1 len=320 path=[1:0-194 173:195-257 236:258-319] [-1, 1, 173, 236, -2]
GGCGGGCCTGGCACTGCCTTCGCTGCTGGTAGCGCCGGCGCCGGCGCAGCATTTGCCGCT
GGCGGTCCCGGCACAACCTTCGCCGGTGGAGGTCCTGGAACTGCGCTTTCCTCGGCCGGT
CGAGAAGAAGCTGCTGGCGGTGGTCCCGGGGCCGCTGGAACAGCACTAGGCTGCTGCTCC
TCGCGCTCTGCAACGGGCTCTGGGTGATCACCTGGGACCAAACTCGCCTGCGCAGGCGCC
GGTCCTGTCGGCGCTTCACCGCCTCGGGCGCCCTGTGCAACGAGGCGCGCGCCCTCCTCA
GCCTTGCTCGAGCCTGCATC
>TRINITY_DN610_c0_g1_i2 len=308 path=[1:0-194 595:195-245 236:246-307] [-1, 1, 595, 236, -2]
GGCGGGCCTGGCACTGCCTTCGCTGCTGGTAGCGCCGGCGCCGGCGCAGCATTTGCCGCT
GGCGGTCCCGGCACAACCTTCGCCGGTGGAGGTCCTGGAACTGCGCTTTCCTCGGCCGGT
CGAGAAGAAGCTGCTGGCGGTGGTCCCGGGGCCGCTGGAACAGCACTAGGCTGCTGCTCC
TCGCGCTCTGCAACGTGCTCTGGGTGATCAGCTGGCTGCGCAAGCGCCGGTCCTGTCGGC
GCTTCACCGCCTCGGGCGCCCTGTGCAACGAGGCGCGCGCCCTCCTCAGCCTTGCTCGAG
CCTGCATC
>TRINITY_DN678_c0_g1_i1 len=792 path=[770:0-595 1563:596-619 1367:620-791] [-1, 770, 1563, 1367, -2]
CACGACACAGCGCGCCGGGTGCGCCTCGAGGAAGCTGCCGAGGCCCCGGCCCAACTGCAC
GAGCTCTGGCCACATCGCCGCGGTGGACCTGTGCCGCGAGCTCGGCACCGAGATCACCAC
AAAGGACGCGGACGGCGAGTGGCCAAAACCGAGCAATGTCGGGATCACCTCGCCCCATCG
AAGCTGCTGCGGCTCAGATCCGCCAAAGGCGGTCAGTCCTGTGCAGCGCCCTGCACAAGC
TCTGGAAGCAAGGAGTGCTGCGGACGCGTTTGAGTCAATGCGGAGGCGCGCCCGCACCCG
CCGCGCCTGCGCACTAGCGTTGTGGAGGTCTTGACCCACGTCTGCAAAACCGAGCGCCGC
CTCGTTCAAATACACTGCAAACTGTTCGCTCACTGCCTGTCCGTGCGGGGTCACCAGCAC
GACTAGGTCGGGCGCCATCTTCCGCAGCGCCTCGCGGGCATCAAGGGCAGCAGCGTGGAC
TCGGTCGGCGGCCACCCTCGCAGCAGACCCCTCGGCGAGCAGCTCGGGCATCAACGCAAA
GTCGCCGTGGGGAATCACTGCGGCGCCGACGAGTCTGGCATCGGCCGTCCAATTCAATCG
CGCGACAGCCGCCAGCGCGACCGCCGCGCGCGCGACTTGCGCCAACCTGGCCGCCATTCT
GGGCGCCATTCTGACCACCATTCAGGTTTCGAATTTTTGGGAGTCGAAGACTAGACCTCT
AGCGTCGCGCGAGCCGGCCAGTACGCGCAGCCTCATCCAAGCAGCAGCCTTGGCGGCCGA
GTCACTCTCCGG
>TRINITY_DN652_c0_g1_i1 len=518 path=[1:0-217 1003:218-241 220:242-508 487:509-511 487:512-514 487:515-517] [-1, 1, 1003, 220, 487, 487, 487, -2]
CCCGACTCAGGGGCAGCTCCGCCCTCTTCACCTTCACGGCCGAAGAGACTTCCCATGGGC
GATGCGCTTCCAAGCGAAGCGTCGTCCTCGCAGCTTCTGGACTCTGCTGGCGAGTCGAGC
TCGTCCCCGCGAGCAGCCTCGCGGCCATCGCAGCCGTCCTCGTCCTCCTCGACCTCGTTG
TTGTTCCTTGTTGCGCTGATGGGGCCCGGCTCCTCGCGAACGCTATCTGGCCCAGACGGC
GACGCCGGGCTATTGGTCTCCGGGCCATCGTCAACGCGCGGTCCTTCGAGCTCTGCCCCA
CGCTCGCAGTGCTGCTCGACCCGGCTGTCATGCGCGGGACAGCGCGACTTGGCCGCTTGG
GCGGCGGCCGTCAAACTTCGCGGGGCGCCGGCCAGGTCCTGGCTTGAGCGCCGTGGCGCC
CGCAGGATAACCTGGCTCGCGTTTGGGACCTCGTCTGCGTTCGAGCGCTGGGCACCATCG
GGTTGTTGCTGCTGCTGCTGCTGCTGCTGCTGCTGCTG
>TRINITY_DN693_c0_g1_i1 len=303 path=[1:0-209 609:210-233 212:234-302] [-1, 1, 609, 212, -2]
GCGCGGTGGGCGCAAGCGCTTCAGCAGGCGCTCCAAAATGGAAGGCCAGTGGGAAAACGA
GCGCAAGGACTCGATTGATCAGGCCGCTGTGGTCAAGGAGGAGCTCCAGCGCAAGTCGTC
GCAACGGCGGGCCTCAATGGACATGGACGAAGAGCAAGCCAGGCGAGCCACTGAAGCCGC
AGCGGCCAAGGTCAAGGAACAGCTGACGCGCGCACAGGCACAGAAAGCCGCCGGCGCACT
CGTGAAGGAAGAGCAGGCCACACACGTCGCCGAAATGCAAGCAACCAAGGCCAAGGAAGA
GCT
>TRINITY_DN623_c0_g1_i1 len=812 path=[1:0-223 1675:224-247 226:248-724 1676:725-748 727:749-811] [-1, 1, 1675, 226, 1676, 727, -2]
GCTGTGCCGGGCCGCCCCGTCGAGGCTGAGCCGGTCGGGGCGCAGGCCGACTGCGGAGGC
GGCGCCACGTGCCAGGCGCCCGAGGAGTGCGGCGCGAACGCTCCTGCTGGGACTGCGAAC
GACGCCGCGGCTGTCGAGGCTGCGATACCCGTGTATCCCGAGCATTGGCAGGGGCTCCTC
GGCCCGTTGGACGACGCGCTTGCCCAGGCCGAGGAGCGGAGGAGGAAGTCCATCAGCGAC
CCTCTGGTGGCCGTCCGGAGTGTGGACAAGCCGGCCTCGCTCAGGTCGCAGCTCGCGGTG
CCCAAAAGGGTTCTTGCAGAGTGCTTCCCCAACGATGCAAACCGCGCGCTCGTCAAGCGC
GTCGAGGAGGAGGCCGGCTACATGGACAACACGCTCGAGCTCCTCGGGCAGCGACTCGCT
GATGACGCCGAGATCGGTCGCCTGTTCGGGCGGGCCAATCTGCGCGCCGAATTTGGCGAC
GATGTGGACGCACGAGCAGTCACCACGGTGCTGCGGCAGATGCACGCCGAGAGTCGGCGT
GCGCTTGACGCGCTTGCCAGGGAGCTCGAGGCGCAGTGCCACACACTGACTGGCCTGCAC
GACCAGCTTTGCGCGCAGGCGGACGGGATCGCGGCGTTTGCCAACGAGCTGGAGGGCATC
GACTCAGCGGCGCCGAGGATCAAGGACCTCCAGCATTCGAAGCGCGTGATGGTGCTCGAA
ATGAGGCGCTTGGCTTCGCGTTTGGAGCAACTGCTCCGCCTCCCCGCAGATCGAGCAACC
TCGGGACAAGTAAAACATGAGGAGCGAGGGCT
>TRINITY_DN605_c0_g1_i1 len=799 path=[1:0-569 548:570-798] [-1, 1, 548, -2]
CGTAGGCTCGACAAATTCACCCGATGTAGCAACAATCTCGCCATTCTCATCTGTAGCACC
ACCCATTTCCCCGTGGAGATCCATCAGTTTGTGTGCATCGAATTTGGGTTTCTTCAGTAC
TTTGACTTTACGGATGTGAACATCATGGAGAGGATAGACATCTTGGCATGCCTTCTCGAT
ATCCTTACCGATGGAATCTGGAATCAGCTTCAGTACCAGAGACTTCAAGTCTTCAGTGGC
GACCTCCTTGGTCATCACCTCTACCATCTTAGCCCGGATGGCCCTAATCTGTGAGGATTT
GGCATATGCGGTCTTCTTGATCTGTTTCTGGACTTTCTTGGTGAAACCAATGCAGAAAAG
TCTTAGCCAGTATCCGTCAGTGGTCTTGACATCAACGAAAGCCTCGATAAGAGTCTGCCA
TTTCCTCACAAGTGAGCACAGCTTATCTCTTGTAAGGTCCATGCCGTGGAAGTTGGTATA
ACAGTACTTTCCCTGGACATCTTCACAGATAAGCTTGAACTTCCTGAAGGCGTTCTCATC
TGCATTAAGATCTGCAAGTGCACACTCATACACTCGTCCTTTCAGGGCATCAGCGGCGAT
TTTGGTACCAGTAGTTCTAGTTACGAGGGTCTTGCCTACATCTCTGGCTGTGAACATGCT
TGGTGCCTTCACGTCATACCATTCCTTCTTGGTGAAGGGATCAACAATCTTCTTCTTGGT
TCCCTTCCTTTTGGACAGCCTCTTGTTCTTACCGACAGCCATGTTTCCTAGACCTCAAAT
TTGATTGTATAAAGTAGTG
>TRINITY_DN659_c0_g1_i1 len=918 path=[1:0-71 50:72-747 726:748-783 762:784-816 1977:817-862 841:863-917] [-1, 1, 50, 726, 762, 1977, 841, -2]
AATACGACTGGTCTCCCCAGAGCTAGCAAGGTAGCTTTTAAAAGTCTGTGCCGTCTGCGC
TCGAGTCTTCCTTGGCGGGAAGCCGCGAGAACTGGACCTCGCCGCTGGCGGGCAGCAAGA
CGACAAAGCTGCCGTCGACACTGAACGAGCCAGGGTTGAACACTTGCGACCCCGTGTCGT
GCTTGGTGCGGAATTGGTCATACCGGTCGCCAAGCACAACTGCCGCCGGGAGGGGATACA
GACGCAACGACGAGTCGTGAGCCCAGGCTATTGGGCGAAGGTGAAGCGGTAGAGGACTCA
AGTGCGCCTGCGTAAGAATCGTATGCGTCAGGTGGTCGCCGAGGTCCAAACCGTCTCCCT
GCGGCGGCAAGACGCAATTGCGCCGCATACGACCGACGAGATCGTCGCGAAACAACACGA
TCTCCTGCGAATGCCATCGCAGCCTGCAGGGGTTCGTCCCAAAGTCTAGCTTGGCTTCTG
GGACAGCTGTCGTAATTCTCTCTGTGAACGCAGAGCAGATAAATTTGGGGAGACAGCGCT
GCGGAAGGAGGCCTGCACCGCCAACATCTGCCGGTCCCGGAATGAAGAGAAAGGCCGAGT
GGCGGAGCACCTCGGGGAAGCCGAGCAGCACAGTGGCCAGCTCATCCAAGTGGCGCTTAA
ACTCGGCTACTCCGCACTGGCCCTCGCTCTCGCCGAATGGCCGGTCAGTGAAGTTTCCCA
TCAGTACGAACAGCTTGGGCAGGCTCCCGAGACTGGCGAATCCATCGAGCATTGTTGCGA
CTCGGTCGCGGACGGCACTGCGGTCAATCTGGACATCAGAGAGGATGACAAACGAGTCGC
ACGAAGACTGCGCCTCACGCTGCGCTAGATCTTGCATCTGGTCGGCAGTGAGCGTGACGT
CGCGCTCCACAAAGTCTG
>TRINITY_DN659_c0_g1_i2 len=926 path=[1920:0-79 50:80-755 726:756-791 762:792-824 1977:825-870 841:871-925] [-1, 1920, 50, 726, 762, 1977, 841, -2]
TTTTATTGCTTTACAGTACTGAATACGACTGGTCTCTCCAGACAGCTAAAAGTCTGCGCC
GTCTGCGCTCGAGTCTTCCTTGGCGGGAAGCCGCGAGAACTGGACCTCGCCGCTGGCGGG
CAGCAAGACGACAAAGCTGCCGTCGACACTGAACGAGCCAGGGTTGAACACTTGCGACCC
CGTGTCGTGCTTGGTGCGGAATTGGTCATACCGGTCGCCAAGCACAACTGCCGCCGGGAG
GGGATACAGACGCAACGACGAGTCGTGAGCCCAGGCTATTGGGCGAAGGTGAAGCGGTAG
AGGACTCAAGTGCGCCTGCGTAAGAATCGTATGCGTCAGGTGGTCGCCGAGGTCCAAACC
GTCTCCCTGCGGCGGCAAGACGCAATTGCGCCGCATACGACCGACGAGATCGTCGCGAAA
CAACACGATCTCCTGCGAATGCCATCGCAGCCTGCAGGGGTTCGTCCCAAAGTCTAGCTT
GGCTTCTGGGACAGCTGTCGTAATTCTCTCTGTGAACGCAGAGCAGATAAATTTGGGGAG
ACAGCGCTGCGGAAGGAGGCCTGCACCGCCAACATCTGCCGGTCCCGGAATGAAGAGAAA
GGCCGAGTGGCGGAGCACCTCGGGGAAGCCGAGCAGCACAGTGGCCAGCTCATCCAAGTG
GCGCTTAAACTCGGCTACTCCGCACTGGCCCTCGCTCTCGCCGAATGGCCGGTCAGTGAA
GTTTCCCATCAGTACGAACAGCTTGGGCAGGCTCCCGAGACTGGCGAATCCATCGAGCAT
TGTTGCGACTCGGTCGCGGACGGCACTGCGGTCAATCTGGACATCAGAGAGGATGACAAA
CGAGTCGCACGAAGACTGCGCCTCACGCTGCGCTAGATCTTGCATCTGGTCGGCAGTGAG
CGTGACGTCGCGCTCCACAAAGTCTG
>TRINITY_DN642_c0_g1_i1 len=216 path=[1:0-160 411:161-184 163:185-215] [-1, 1, 411, 163, -2]
GGTCCGTCTTTACCAGCGGGTACAGCACACAGTCGGAGCACTCGAGCACGCGCAGCTGCT
TGCACAGCACGGTGAACGAGCACCCGCGGCACTTTCGTATGTAGCAGGACCCCTGGCAGG
GCCCGATAAAGACGCGGCAGTTCACCAGGCCTTCCACCGTGACCTGCTCCACATGATCGA
GCAGCACCACCTCGCACCCCTCGAGGTCGTTGAGCG
>TRINITY_DN671_c0_g1_i1 len=245 path=[223:0-244] [-1, 223, -2]
ATCCAGCTCGTACGCCGCAAACGCCACCAGCTCCCCGTGAGCGCTCGGCCCCTGTTCGTC
ACTCTCGGCGCCTTCCACGAGCAGCGCGGCTGCGTCCAGGCCAGCCTCGCAGTGCCACCT
TGGCATCGTCTCCGCACAGTCCGCCGTGAGGCCGCTTGCACGCTCGCTGAGCAGACGCAT
GCCGCCGTCGACCCGACCGCCATCGACCGTTTCGCCCGACGGCTCCATCGCGGCCGCGTC
GAGTG
>TRINITY_DN717_c0_g1_i1 len=689 path=[667:0-167 812:168-168 1414:169-192 837:193-256 1413:257-280 925:281-688] [-1, 667, 812, 1414, 837, 1413, 925, -2]
CCACCGTCTCGGCGGCGTCGCATGTTCGGGCGCCGCGCTCTCGGCGCGTTTCGCGGACGG
CGCGCATTCGCGACGGACGCTACAAAGGGGATGGCGAACAGCGGATCTGGGCAGAGGGCC
CTCGGCGTTTTGGTCTCCGAGAGGTTCGCAGACCGGTTTGCTGAGGAGCTCGCTGCCGTG
AGCGAACGCGTCAAGCGGGCGGGCGGGCCGCAGATTGATATCCTTCGTCTCCCGCTGCAA
AAGACGGAGGAGCCGCATTACGGCTCGTGGGAGGCGTTCAATGACCTGGACTCGGAGACG
CTCGAGCGCGTGGACGCGGCGTACATCAGCGAGGACGTTACGATTCATTGGGCCACGTTT
CGGAGCTTTTTCGGGGCAGTGGCCGCGGCCCCGCGGTGCTCGTGGCTCCACACCGGCTGG
ATCGGGATGGACTACCCTATCTTCGACGCAGTGACCTGCAAGCCGGGCCTCGTCATTTCC
AACTCGGCGGGGACGAACGCGCTGCCAATCGCAACGGCCGTGCTCGGCGCGATCATCTCT
TTCAATCGCGGCGTGCTGGCTTGGAACGCCGCCAAGCTGGAGCGAAAGTGGGTCAGCCGA
GCAGAGATCGGCGAGCGCCGCGACCTGCAGCATGAGAAGGTCGTCTGCTTTGGGTTTGGC
GCCATCGGTCAGCAGATTGGCAAGCTCTG
>TRINITY_DN737_c0_g1_i1 len=560 path=[538:0-419 1075:420-483 999:484-559] [-1, 538, 1075, 999, -2]
AGTGAGACAGAGAGAGAGACAGAGTGAGAGAGAAAGTGAGACAGAGGGAGACAGAGAGAG
GGAGGGGCTGGATTCTCCGCGGGAGTGTGCAGCCACCCACCTTGAGTGTGTATGTAGTTC
CAAAAAGCGCCCACCGTTCTGTCTCATATTCGATTTCCCCCTCTGCCTCTCCCAAGAGGG
GCGGCGGAATTCAGCGCGAGAAGGTGAGCAGTCCCGCCTGCACACTCACATCACAGTGGC
CGGGTTCGCCAAGAACGAAGCTGGCACTTGAGAGTGTGTGAATTGGTTTTCTCAGAGTGT
GTCCCGATCAGCCTCATAAGAACGGCGAGAAATGGTGCGTATTTGGTCCTCGCTCCATTG
CGGGTGTGCAGCTGGAGCGAGTCAGTCCCTCACACACTGGGAGTGCGATTTTCCGTTTTT
GCACGTTTTTTGGTCGTTTTTTCCCCCTCGTTTCTTTCTGTGTTTCGCGGAAAGAACTGC
TCTCTGTTCGGAGACGACCGAACGCCTTGACGACTGGCTGACGACTGTCAAGTCTGTCTG
TCACGCAAGCCAGCCAGCCG
>TRINITY_DN719_c0_g1_i1 len=310 path=[1:0-184 163:185-223 202:224-309] [-1, 1, 163, 202, -2]
GCGGGCGACAAGGAGGCACACGAGCCATACAGCGGTGATGTCCCAAAGCGCCTTGAGCGC
TCCCTTGTGCACGTTGCACGACCGTCCAGCCTTGATCATGAAGTCGCCAGCGCCAGTGAA
GCTTGGCTTGCACTCGCACATGGACGTGTTTGCGTTGCATGCGCCTCCGTAGGGGCACGC
CTCGAGCGGCCAGTATGCTACCTCTTCGCACATGGCTGTGCGCGGCGCGCGGCTCACCCG
GGCCCGCCGTTCTGCTGTTGTTGGCGATTGCGTCAAGATGGATTGAACTGCTGCACCAGC
ACAAGGTGGG
>TRINITY_DN774_c0_g1_i1 len=513 path=[1:0-512] [-1, 1, -2]
GGGGCGTTGCAGCGGCGGCCGCAGCCGCGAGCTGGGCGGTGCCGGCAGCCGCCGCGCTGA
GCCGGCACGGCAAGACCCGCAGAGGCGACGCGCGTTCCGGATGGACGGCCGACGTGCAGA
CCTGGACGGTGCCGAAGAAGTGGTTCCTGCACTTTTACGCGGTGGCCCTCGCGTGGACTC
TCGCTCTGCTCGTGCTGGTTTTGGCGCGCGTTGACGTTCTGCATGCGTTTGCTGGAGCGA
TCATTTCGGACCGCGGCGCCCTTGCCAGCCTCGGCGGCAGTTCGCTCGCGCTGTGCGCCG
AAGGGTCCCGCGAGCAGCGGCTGGACGCCGTGGCGCAGGGGGACTTGGTCCTGTTCGTGT
CGCTCGGCGCGCTCGCTCTGCACGCGCTGCGCCGGCTCTTGGAAACTGCACTGCTCTGCG
TCCCCTCGCCGTCTGCGCGCATGCATGTCTTTGGATACCTGATCGGCCTGACATTTTACC
TTGCACTGCCTTGGAGCCTCGTCGTGGACTCTG
>TRINITY_DN744_c0_g1_i1 len=240 path=[218:0-155 351:156-239] [-1, 218, 351, -2]
GTGGACGGAGGCGTTGCCGGATTTGACGGTCGGCGGGCACGTCGCAGTTGGCCAGAATGA
GCCTGGCTGCGCGGATTTGCGAAGAGAGGGAGCGGCTCGCAGTCGCCAAGGAAAGGCTCC
GCGGGCGGCAGGTGCTCTTGGCAAGGCCACAGAGCTCCCAAGGGACGCGCGGGGATGGAC
AGCGCGACTCGCCTGCGCAGCGGCCTCGAATCGATCTTGGCGTTGCGTCAAATCGGAGGT
>TRINITY_DN736_c0_g1_i1 len=403 path=[1:0-182 785:183-206 185:207-402] [-1, 1, 785, 185, -2]
GTTGGCTTGGAGCACATCGAGCGCGGCTCGCGCCATCTGCGCGCTGGCTTTTCCCGCCCC
TGTCACAACGATCCTCTCGAACGCATCGCTTCCCAGCACCCCAGCAACGCGCGCGTCCTC
CCTGATCGTGCGCTCGACAGCTGAACGCGGGTCTGCGCCACGAAGCGCCGCCTCGAATAT
CGTTCGAGCGCGTTGCCTTTGCCTTCGAGCAGCGCCGTCAAGCGCCATCGCGGCCGACTT
TGCAGCTGCAGCACGGGCCATCAATCCTGCTCCCGGGCCGCTCCATCGGCTGCCAGATCC
AGCGCCGCAGACCAGTTGGGCGGAGTTGGAGGGCTGCGACGTCCGTCGTCCGAAGATCGG
CACATCATCGCATCGAGCATCGAGGATTCGGAATTGCGACAAA
>TRINITY_DN796_c0_g1_i1 len=431 path=[1:0-343 841:344-367 346:368-430] [-1, 1, 841, 346, -2]
GGGCGCGGCTGGCGTCGGGGCGGAACTGGGGAGCGCGGCGAGCCGCGGCGACCTGCAAAC
AAGCGATCCAATCCAATGCACGGCGATCCATGATAAGTTACTCTCTACTTTTTCGCAACC
TGCGCTGACTGCGAGTCCCTCCCTGTCAAAATCGGGACCCCAGCCGGGCTGATGCGGGCC
GATTTTTCCCCACACTACTCCTCGAGCAGCCGGAGCTCGTACGGGGCGTCGGGCCCGAGC
GGGAGCTTCACCCCCTCCTCGCTGGGCTGGGCGCTGCGCTTGCCCTCCATGCAATCGCGA
AACGCCATGGCGGCGTTCTGCATGTGCTCTTTGTTGACGAGGCCTGCCTCGAAGAGCGAC
AGCGCGCGAATGTAGGTCGTGCCGGCCTGCTCGGCCTGCTCGGCCGCCGCCAAAAAGATG
CGCACCTCCGA
>TRINITY_DN725_c0_g1_i1 len=670 path=[1:0-669] [-1, 1, -2]
GAGGCTCTCCCCGTTGCCAAGCTCGTGGCCGTGCCGGGCTCCAAGGCATTTGTCCGAGGC
CTCGTTGCAGGCCTCGACAAGGAGGCGCGAGGCGACGATGCAGAGGTGCGCTGCACTGCC
GCACTCGTTCTGGCGCGTATCTGTGGCGCTGAAACGCCGGCATTGGCGCGCCAGTTTCGC
AAGAGCGGGGGCATCGAGGCGATTTGCGAGCACTTTCTCGCGGTCGACCCTGTCAGCTTT
GCATACACGGACAGTGGCTTGGTCGCGGCTCTTTCCTGCTTGAGGCGCGCCGTCGTCCCG
CTCACCAAGTCCTACCTGCGGTTTCTTGGCGCGGACGGGGTGGAGCGCCTTCTCGACGCT
CTGGAAGCGGCAAGGTCACCTCAACTTCGGGGGCATGTCCTCGCCGTTCTTGCGGACCTT
GTGCACCACAACAGTGAGCACACTCGGCCGTACGTGTTGCAGTGGAAATCGTCCAAGAGT
GGGCGCAGCGCGATCGGGCTGGTTCTGGACTACTGGCTCGAAAGCGCGCATGGCATTGGG
GCACGCGGCGCCCCGAGCTCGAGCAGCAACAACGAATCCCTAGTCTTGCAAGACCTTGAC
TGGCCGCTGCATCGCCGACGTCGCCCAGAGCCAGCTGGCTCGTCGTCCCTTAGCACGGCG
GGCTTGCTCT
>TRINITY_DN777_c0_g1_i1 len=544 path=[1:0-141 1091:142-165 144:166-543] [-1, 1, 1091, 144, -2]
ACTGCCTCCGTGGCCAAGGCCGCGCAGGGTGCGGGCAGGCCAAGGCCACGCTCGACATCG
GCGCAGCGGCACGGCTCGTGGTCCACCTGATCCGAGCCAAAGCCATCAAGGGCTTTGCTA
GCAAGTCGCGAGCACTCTCCGGACTTTCAGAGGCGCCGCGCAGCCTCGTCACTGCTATCG
ATCATCCGCACCTCCGCACGCGACCAGCGCTGGAAGAGCTTTTGCCAACGCTCGAGCAGA
TCGGAGTTGTTCGCCGTGCAGCCTGCACAGCCAACGTGAACGGAACTGCAAGAACCTTTG
ACGCATACGAGGTGCTCACAAACCCCATGGGGGCGCTGCAGGTTGACGCCCCGGCTTGGT
TTCTGCGAGAGCAGCAAGCTGCTGAGCGCCGCAAAGTGGAGGCTCGGGCCCGCCTCGTAT
CGAGCCTTGAGGCCCTGGGCGTTGATGTGGCCCAGATCCCAGCGCAAGAGCTTGACGAGA
ACCGTGGCCCAGTATTGGACACAGTGCGCCGTTGGGGACTGCTTCTAAAGACGTACCGAG
ACCA
>TRINITY_DN701_c0_g1_i1 len=217 path=[1:0-130 437:131-154 133:155-216] [-1, 1, 437, 133, -2]
ACAGTGTCGCGCGAGTCGACCGCCCACATTTGGGTATACCGACTGTCCGGGCCGATAGCA
AGCATCGCGCCCTGGTAGCTCTGCGCGATTGGCCTTTTCTGCTTCCCTTTGTTGCGGGGC
GCCTGTGTCCCCAGGGTGGGGGCCGGCCGCGAAGGCAGCGCCGTCGGTGCAAGAGCGCCA
TCCTCCTCTTCCATGCCGGCGTCAATAGTTCGGCCAG
>TRINITY_DN757_c0_g1_i1 len=388 path=[749:0-63 51:64-387] [-1, 749, 51, -2]
ATTGATTGGTCGATTTAGAAAAAAAAAGCTACAACATTACACGACGAGCTGCGCGGTCAC
GGCGCTATTCGTACGCTTGCCTGTCGAGATCAAAACGGCGACGCGGCGGAGCAGCTGGGG
TTGCAGCACGAGGCTTTCCGCTTGCGGCGACTTGCGAGTGCATTTTGTTGACACGTACTT
GCTCCTTGAGCTCCTCGTTCTCGACAAGGAGGTCGTTGATCTCGCTGGCCTTGGGCGCCT
TGACAGTCTGTGCGCGCTCGCGCATGATGGCCGCGCGAGTGTTGATGAGCATACGACCCA
CAACGCCGTACTCGTCCGCCTTGTCGTAGGTGAGGTCTTTGTCCAGGTTGTACAGCTTGC
CCGACTCGATGAAGGCCTTGTCGCGTCG
>TRINITY_DN757_c0_g1_i2 len=397 path=[1:0-72 51:73-396] [-1, 1, 51, -2]
TGGTTGGTCGAAAACCAGATCCTTTCAAAATACTACAACATGACACGACGCGACGAGCTG
CGCGGTCACGGCGCTATTCGTACGCTTGCCTGTCGAGATCAAAACGGCGACGCGGCGGAG
CAGCTGGGGTTGCAGCACGAGGCTTTCCGCTTGCGGCGACTTGCGAGTGCATTTTGTTGA
CACGTACTTGCTCCTTGAGCTCCTCGTTCTCGACAAGGAGGTCGTTGATCTCGCTGGCCT
TGGGCGCCTTGACAGTCTGTGCGCGCTCGCGCATGATGGCCGCGCGAGTGTTGATGAGCA
TACGACCCACAACGCCGTACTCGTCCGCCTTGTCGTAGGTGAGGTCTTTGTCCAGGTTGT
ACAGCTTGCCCGACTCGATGAAGGCCTTGTCGCGTCG
>TRINITY_DN713_c0_g1_i1 len=297 path=[275:0-220 473:221-296] [-1, 275, 473, -2]
GCGGCCCCGCCGTCCCGCTGCGCGGCCCGCCCTGCAGCACTCGCATCAGCGACGCGGGCA
ACAAAGTAGACGGCTTCCGTGGCTCCCGACGGCACGTCCTTCGTGGCGCCGTTGACGCCA
CGCACAGCAAGAGCAATGATGGACCGATCGGAAAGCGGGGCTCCACCGCACTCGCCAGCT
GCCATCTTGCGCTGCCACTGCTGGGCGCTGAGCACGGCGTCGCTGCTAAACTGGTGCCCT
GGCACCGCGCCGCGCCGCGCCGCCTCTTCGGTGCCCATCACTGGCGTGCGGTGCACG
>TRINITY_DN773_c0_g1_i1 len=568 path=[546:0-567] [-1, 546, -2]
TTCTCGTCGCCCTGGCCCGACGCGCCGGCAATAGCCCCTTGCGCGGCAGCGTCAGCGAGT
AATTGTCTGGTGTCAGTGCAAGCAGGCCCGCTCAAGACGCCTTGGAGCGGGCCACTCTTG
AGTAGGCCGCTCAGAGCGCTGCCGTCGGCCCACGAAATCATCGCGGCAGGTATTGGGACC
GGGCCTGGGCGAAGCTCTCCGGCGCCGGAAGGCATGTTCACCATGGGTTCGAAGGAGCGG
GTGACGACGACGATCCCACTACCGCCAGACGAGACCACTTGGCGCGCCTTGCTCACAAAC
GTGCAACCTCCTCGAAGAACGAGCACGAGGGAATTCTCGGGCAACTCGCCTTGCGATGCG
TCTTGGCGACAAGCCATGTCTAGGCGCCGCGAGGAGCCAAAAAGCGTGATGTTTTGCATC
GTGCACGGAGGCGGAGAGCCGAATTTCGCAAACTGGACCTTGTAGCGCTTCCCCGCGAGG
ATTGGGGGGCTCGCGAGGACGAGCTCGCCCTCTGCCCCAAGATGGCTCCTTGCGCCAGAG
CCGCCGCCGCTCCCTCCTGTTAACCCGG
>TRINITY_DN732_c0_g1_i1 len=347 path=[325:0-175 673:176-199 502:200-346] [-1, 325, 673, 502, -2]
CGGCTCCGAGTCGGAGTGCGCGTGCGCGTCGCTGCAAGCCCTGGTGCACCGTACCGCATG
GGAGAGCTAGTCGCTGTCGATGTGGCGAAGGCCACGTGCTCTGTGCGCCTCGGCGGCGAG
CGGGAAGGCGCAGAGGAAGTTGTGCCGCTTGACAAGGTACAAGCTGTCCCGCCCCCCCCG
GCGCTGCGGCTGGGCGAGAGGGTCGTGGTCACTACGCTTGAAGAACCGCGGGGCCTGTTT
GCAGTGATCACGCGTGCCTGGGAGGACGGCGCGTTTGACGTCCAATGCCAAAGCGGGGGC
AAGCTCGTTCATGTCGCCCCGGGCCAGATTCGCACAGCGGCCCCGAG
>TRINITY_DN753_c0_g1_i1 len=486 path=[464:0-179 621:180-206 648:207-485] [-1, 464, 621, 648, -2]
CATGGTCAGTGTTGCCAAGGTGAAAGCGGAGGTCGCGCTGGGCAAGGCCAAGTTGCATCT
CGCCGAGCTGTATCACCAGGCAGGGGCGGCTGGGCGGGCTGCGGGCGGCGCTGCTGGGGG
CTCGCACCAAGCCCTTATGGTCCTTGAGCCCGTGCAGCCCGATCTCGGCGAGCTCACAGA
AAACACCTGCCGGGCAAGCAAGGAGCTCCGCAGGTGCCGCGCCAAAGCGTTCCTCCTGGC
CACCAACCTGCTCGCGTGGTCATCAGACCGGAGCGGGCACCACGTGATCACCCGCTACAA
GGCGCTGAAGAAGATGTGGCCGCGCTGGGGCTCGGCCCGTTTCCACATGGCCAAGTTTTT
CGAGCGCTTGTACTTGAATGCGCGGCGCAACGATGAGGAGCGGGAGAAGAAGCAACTGCA
GCTCGAGCTGCAGAAGCGCGAATCGAGCTCTGGCGCAGGCAAGGGTGGGCAGTCTCGCGC
AGCCGG
>TRINITY_DN775_c0_g1_i1 len=350 path=[328:0-323 703:324-347 653:348-349] [-1, 328, 703, 653, -2]
GGACGCGGAGCGCGCGGCCGTCAAGCAAGAGCTCGCGCATGCGCACGAGCGGCTGCGCAT
CGAGACAGCCAAGCGCGTGGCGGCGCAAGGCGCCCTGGGCCGGATGGAAGGCAGCTACCG
CCTCACGCACGAAAAGTACGACGAGCTGCTTGGCAGGTACATCCGCCAGGACGGAGCCGA
CCCCGCCGAGCTCAAGAAGACGATGCAAAACTTGACTGAGGAAGTGCGCTTGGAGCGCCG
CCGTGCTGCCGAGCGAGCACAGCGCGTGCGCCTGCTGGAGGAAGAGAATGCGGCCCTCAA
GGCTGACCTAGCCGCCGCAGAGGCGTTTCGCGCGCTTTGCTTCAAGTACT
>TRINITY_DN764_c0_g1_i1 len=550 path=[528:0-409 1079:410-433 939:434-549] [-1, 528, 1079, 939, -2]
GAGACCCGTTGCAAGGCCAGCTTGTGCTAGCCACGTTTGAGCACGGGCTGACGCAGTTTG
CGATCACTGCAGGGCGCAACAAGGAGGTCTGCCTCTGGGACCTCGACAGTCACAAGCGTT
TGGCCACCAAGGCAATCCCAGACGCGGCAACGGCGTGCGCAGTCTCCCCGTCCGCGCACC
ACGTCGCTGTTGGCACGAAAGGCGGCAGCCTCCTTGTGTTCTCTGACCTCATCCAGCGCA
AAGTACTGGACATTGCTGTCTCGTATCACCAGAGCGGTGATCACGCTAAAGACGGTGTCC
GCAGCCTGAGGTATTCTTCGAGCGGCTCGTTTCTCGCGATCGGCTGTGATGACGCCCAAG
TTCGGATCTTGGAGACGCGCAACTATGCTCTTGTCGCTGTTCTTCCGCGGTCACACACGT
CGCCCGTGACGCACTTGGACTGGACAACGGATGACAAGCTCTTGCGCAGCAATGCATGCC
TTGACGCGCTTCCCGTAGGGGACGCGCTCAAGATCGTGCCGCGCCCCGCTGTAGATGAGC
TAGCAGTGAG
>TRINITY_DN702_c0_g1_i1 len=640 path=[1:0-233 1262:234-260 239:261-639] [-1, 1, 1262, 239, -2]
CGGGAGGCGGCCACCGGCCGTCCTTGCCGTCGCGCAGCAGGGCGCGATGATCAAGCTGCT
GTACTCCACGTGCGCATTCTGCAAGAACAAGAACATCAACTACCTGGCGAAGCGGTTCGA
GTTCAAGACCTCGAGCGAGTGCGGGCACCAGATCTGCGAGCACTGCTTCAACAACGTCGT
GTTCAAGACCAAAAAGGTCGTCGAGTGCCCCGCGTGCGCGAACGGGACGCTGATCAAGAA
GACGCAGGTCAAGTCAGAGTCCAAGGAGGAGCTCGACTATGCGCGCGAGATGAAGGTGCG
GCAAGAGGTCATGTCCAAGTTCAACCTCGAGGCAGAGGACTTTGGCTCTGCCGCGGACTT
TGGGGCGTACCAAGAACTGGCCGAGCAGGTTGTTTGGAACAAGCTGTACGGCATCCAAGT
AGAGTGGACGAGGGAGCAGATGGAGAAGAACGAGGCCGACAATGGCGCCAAGATTGCGCG
TCGCGCCGCTATCCGTGCCCAGCGCACAAAGCTGTTCAAGCAGCAAGAGGCGGACCGGCG
CGCGCGCAGGCGCGAGCAGCTCAAGCACATGTTTATGCTCGAGCGCCAGGAGATGCTTGA
AAAGCAGCTCGAAAAGGCCGAGGGCAACCAGGTCGCGCTG
>TRINITY_DN718_c0_g1_i1 len=653 path=[1151:0-158 657:159-652] [-1, 1151, 657, -2]
GGCCAAAGCGCACAGATGGATCTAGTTTGTTCGTATGGTTTGCTCTACTCTCTGTTGACT
CTCTACGTAGACTAGCTAGCTAGAGCTAGCTCGAGAGCTCGAGAGCTACTCTCAAGCTCT
ACTAGTAAAGGTGTAGAATGTGCGTGTACGGCATCGAGCGCTTCAGCAGCGCAATGTCCT
CCTTGAGGGCCTCCAAGTCGGAGACGAGCTTTTCGTTCTGCTGGCGGAGCACAGCGTTGT
CCTCCTTCAGATGGGATTGGGACTTCTCGACGAGGTCGAGCAGGTCCGGGTGCAGGCTTC
CCTTTGGGGTGTGCAAAGCGCCCTGGAGGGACCAGCCCGAGGAGAGTCGCTTGCCGCTGC
GGTAGGTTTGGCGGCCGTTTATTCCCGCGGCCGCGGTCCCGCTTGGGAGCGGTGGCTTTT
TGCCAAGGTGCGGGCTGTTGAGCGGGTCGATGGCGAGTCTGTTGCCGAGCACGTTCTCTT
TGTCGTCACGCCCGCCGCTTTTGCTCTCGAAGAGCGCAGCAGCAGCAGCGCGCGACAGCT
TGCCCTCGGCAAGCGCGTGGCGACTTGCTGCCTCTGCTTGTTGCGACGCCTTGCGCTCAG
CCTCTGCGCGCGCCAGGCGCGCCTCCTCCTCGCGCTTCTTGATGCGTTTCTGC
>TRINITY_DN718_c0_g1_i2 len=599 path=[577:0-44 554:45-45 599:46-47 600:48-104 657:105-598] [-1, 577, 554, 599, 600, 657, -2]
TAGTTTGTTCGTCTGGTTTGCTCTAGCTAGCTAGCTAGCTAGCTAGCTCGAGAGCTCGAC
TCTCCAGCTAGTAAAGGTGTAAAATGTGCGTGTACGGCATCGAGCGCTTCAGCAGCGCAA
TGTCCTCCTTGAGGGCCTCCAAGTCGGAGACGAGCTTTTCGTTCTGCTGGCGGAGCACAG
CGTTGTCCTCCTTCAGATGGGATTGGGACTTCTCGACGAGGTCGAGCAGGTCCGGGTGCA
GGCTTCCCTTTGGGGTGTGCAAAGCGCCCTGGAGGGACCAGCCCGAGGAGAGTCGCTTGC
CGCTGCGGTAGGTTTGGCGGCCGTTTATTCCCGCGGCCGCGGTCCCGCTTGGGAGCGGTG
GCTTTTTGCCAAGGTGCGGGCTGTTGAGCGGGTCGATGGCGAGTCTGTTGCCGAGCACGT
TCTCTTTGTCGTCACGCCCGCCGCTTTTGCTCTCGAAGAGCGCAGCAGCAGCAGCGCGCG
ACAGCTTGCCCTCGGCAAGCGCGTGGCGACTTGCTGCCTCTGCTTGTTGCGACGCCTTGC
GCTCAGCCTCTGCGCGCGCCAGGCGCGCCTCCTCCTCGCGCTTCTTGATGCGTTTCTGC
>TRINITY_DN763_c0_g1_i1 len=332 path=[1:0-118 625:119-131 638:132-132 639:133-148 638:149-149 655:150-159 121:160-331] [-1, 1, 625, 638, 639, 638, 655, 121, -2]
GCAGTCAGACCCTCCCCCCACCCAGCAGGCTCTCCCTGAAGGCGCTCGCAAGGGCCGTCG
GCGTGCGGGCCGGCCTCCTCCAGCCAGGGCCCCGCCGGCCGGAGCTTGGCAGCGAGACTG
AGGGGTCAGCGAGACTGAGGGGTCAGCGAGCCGAGCCGGCCACTGAGGTTGGTCGCTCGC
CGCGTGGCGGCTCCCTCGGCCCTACTCGAGCTGCCGCAAGTGCTGCGGCAGCAAGAGCCA
CCCTCGCTGCCTGGCTCGCCCGCTCGCCCGTTTGGCGCCGGCACAGTATGTCGTGGACGA
CGGCTGGCGGCGGAAGCGGCGCTATCGAAGTG
>TRINITY_DN763_c0_g1_i2 len=315 path=[1:0-118 97:119-142 121:143-314] [-1, 1, 97, 121, -2]
GCAGTCAGACCCTCCCCCCACCCAGCAGGCTCTCCCTGAAGGCGCTCGCAAGGGCCGTCG
GCGTGCGGGCCGGCCTCCTCCAGCCAGGGCCCCGCCGGCCGGAGCTTGGCAGCGAGACTC
AGGGGTCAGCGAGCCGAGCCGGCCACTGAGGTTGGTCGCTCGCCGCGTGGCGGCTCCCTC
GGCCCTACTCGAGCTGCCGCAAGTGCTGCGGCAGCAAGAGCCACCCTCGCTGCCTGGCTC
GCCCGCTCGCCCGTTTGGCGCCGGCACAGTATGTCGTGGACGACGGCTGGCGGCGGAAGC
GGCGCTATCGAAGTG
>TRINITY_DN704_c0_g1_i1 len=218 path=[196:0-148 415:149-172 346:173-217] [-1, 196, 415, 346, -2]
GGTGCAACCATGGCGCAGCAGCTGGCGCGGCGGCGGCACGAGATCACGACGCGGAGGGAC
GTGTTTTTCGACCTGTTGTCATGGCGGTATGCGAACGCGGTGACCGCGCTCGGCAAGCCG
CGGCTGCGCGGGCCGGAGTCGATCGCGGAGTCGTGCGCGGAAGCGGGGAGGCGACGGGAC
CCTCGCATGGAGTTTAAGGATGTGATGAACGGCATCGA
>TRINITY_DN765_c0_g1_i1 len=421 path=[399:0-225 839:226-249 626:250-250 627:251-420] [-1, 399, 839, 626, 627, -2]
GTCGGTCTCCATGCCACCGATGACGTCGTTGACTTGCGAGACAGAAATACTCCTCGCCCG
AACTTTCGCAGTCGGGTTGGCGGGGTCTGGGCGCTTGTCAAGCGGGCACCAATAGACGCG
TTCTAGCTTTTCGTCGCACCAGACGAAGCGAGCGTGCGGCGCGCCACGGCGACAGTGCTT
GAGAAAAACGCCTCCCTTGCGGAGCAGGTCGAAGGTTTGCTTGCCAACGCGCCCGGCCGC
GACCGAGGAGGTCAGGTGCACCTCGTCGCCTACGACCTGAATCGTGTGGATGTCGTTGCG
CTTTACGCCATCGGGGAGGTCGCCACGCTGTTTGGCGAACGGCGACCCCGGCTCCTCGGG
AGCCTTGCACTCTTCGTCAAAAGCAGAATCGATTTCAACCGAGTTGTTGAGCGCATTCTC
T
>TRINITY_DN759_c0_g1_i1 len=766 path=[744:0-159 881:160-765] [-1, 744, 881, -2]
GGCCGTGCACGGCGCAAGGCTGATGCCCCCCCAGTTCCTTCCACCACACGCCTGAACCTC
TTGCGCACCTCGCGCCTGCGGCAGCGCCGCCCCAGCTCTGCCAGTGCAGAACCTGGCGAG
GAAGCGCCACGACCGCCCTGGAACGCCTCAACCGAGGTGGACCGCCCTCATTCCTCCGCC
GTCGCTACGCGCCCTGGGCGCACTGAGGTGGCCAGCGACGCGGAGTTGTCGGTCGATCAG
CCTGCGGCGAGGGCCTTTCGCGCCGGGTCGCTCGTCGACCCCACGTTCAAACCAACGCTT
GCACAGCTTCCACGGCCGCCGGACCCGCCGCGCCAGCGGGGACAGCAGCACCTGGACGCT
GGGCCGAGAGGGCCTGGTCAGCTCTTTGGGCTAGATCACGCGTTGCGTCGTCCGCGCCGC
GCAACACGGCGACGCGCGCTTGCGCCGCAGACCGACGTTGCCGACCTGTTATCGGCCGAT
GCTTCTGCCAGCGCGCTGAGCATTCTGCGGTCGCTGGCCTCAGATCCCAAGCAAGTCGGC
GCGCTACACGCCGAGCACCGCACAACCCTGGCGTGGCTGCTCCTCCCAGACAACCTTCCA
CGTATCTTCGCCCGCTTTCGCTCGTTTGGGGCCACACTTGGGCTGCGCACCTCCGAGCTC
AACCCTTCCGACTTATTTGACCATGTCGCTCAAATCTTCAAGAGCGGCGTATTGCTCTGC
GAGATCGTGAGGACCCTGCACCAGCGCAGCGCTCCAGCCGACACCT
>TRINITY_DN784_c0_g1_i1 len=466 path=[444:0-87 509:88-125 547:126-263 987:264-287 709:288-465] [-1, 444, 509, 547, 987, 709, -2]
GGCAGCGATGCCTTCAGACGTACGCGACTGTTTCGGCGTGCGCCACGCGCTTGCCGTGCA
AAGCGCTATCGAGAGGCGCGTTCACAGCCTTTTTTTCAGGCTACGCGAGCGCGCCCCTGG
CCTGGGTCGCAAGCTAATGGATCTCCTGGTGGACTTTGTCCGGTACCGCTCGCTGCAGGA
CGCGTGCCGTGCGTACCGGCCCACAATTTCAATCCAAGCCGTGCAGCGAGAGCTGCTTCA
CCTCGACCTCAGAGTTGAGTCAGCTTCCTGGCAGTTGCTTGTTGCAGACAACCCCAAGGT
[truncated: 51,159,878 more chars]
