# Supplementary material for: Isolation and transcriptome analysis of a biotechnologically promising Black Sea protist, Thraustochytrium aureum ssp. strugatskii
Source: PeerJ. 2022 Mar 9;10:e12737. doi: 10.7717/peerj.12737 (PMC8917795; doi:10.7717/peerj.12737)
Supplement: Supplemental Information 1 [file peerj-10-12737-s001.zip › Supplement_1_fasta/Thraustochytrium aureum ssp. strugatskii_proteom.fasta]

>TRINITY_DN61_c0_g1::TRINITY_DN61_c0_g1_i1::g.1::m.1 type:internal len:183 gc:universal TRINITY_DN61_c0_g1_i1:1-546(+)
VGSAPSFPCHALPCLAMPCHASNRCALGSLCGMQRSANEVSHARVNREGRFELIVHGVKQGVGMLCRAVQPIHCETELRCSDRLLVCRRTLEDFMKLVPLLVQLTVVGQLLEFAADRFDHTRRTRAPPHRPRRGGFCSGGRQRGCISGEPRCRPLSVCAGVERAPSSFRVDSLHKGLEQDHI
>TRINITY_DN61_c0_g1::TRINITY_DN61_c0_g1_i1::g.2::m.2 type:5prime_partial len:147 gc:universal TRINITY_DN61_c0_g1_i1:546-106(-)
DMVLLQTFVQAVYPEATGRAFDASTNAQGAAPGFAAYAPPLAPPAAETAAPGPMRWSSGATGVVKAIRSKLEQLTNYGELHKQRHELHKILQGASTDKQSITAPQFRLAMDRLHCPAEHAHALFDAMNDQLKPSLAIDACVRDLVG*
>TRINITY_DN42_c0_g1::TRINITY_DN42_c0_g1_i1::g.3::m.3 type:internal len:211 gc:universal TRINITY_DN42_c0_g1_i1:1-630(+)
GRSRDAGVDVLRGSAAREPSQGAVGRLPLQRALAVPPNPFQGTLMSQMACSACGTVSALQGAPFRTLMLPLVVEETGRLLASLETALARFVRQETVSGVVCNGLCRGERRSMFRRCSLGKLPPVLLVHLGRRHFDLRSGRMVKLAHHVSFPSRLDLASFQFYRNGVGASLEDELLSNFDSVLHSVRRSRGTNLVCEDSAAADRPGYSLAA
>TRINITY_DN2_c0_g1::TRINITY_DN2_c0_g1_i1::g.4::m.4 type:internal len:182 gc:universal TRINITY_DN2_c0_g1_i1:544-2(-)
PLRQLLGERFLLDSTSLSVQWPGTGRFGPHVDRPFLTEAFMTDDWPYSAVGMPLPGKEYPLSVQVILLLDNFTSRNGGFYTVGTGNAEQLRSEMHAAANATDWGLNDWFARNKGRVVTGRAGEIILAHGAAWHGALANYWPRPRIALLLQFVPRFVRPSNKLPSSVLSAAPVGLRDRLATI
>TRINITY_DN84_c0_g1::TRINITY_DN84_c0_g1_i1::g.5::m.5 type:internal len:187 gc:universal TRINITY_DN84_c0_g1_i1:2-559(+)
GFAGRLGKERQGISQPIEGAPRARPTLGLGAAGEEQTARVNERVNAELFGSRADEQRVKRREERKRIQQEEEAELRALWQKARAAGVAPPSGSAKLAPKARSRRSGGLKLRTAAELERERAGPATRPGEGEFVVIDMRGGQPRVIRDARELTRPRRTRSGSSASCGSNESAASSAASSTASSASQS
>TRINITY_DN84_c0_g1::TRINITY_DN84_c0_g1_i1::g.6::m.6 type:5prime_partial len:120 gc:universal TRINITY_DN84_c0_g1_i1:561-202(-)
EDCDALEAVLEAALEAALSFEPQLALLPERVRLGRVSSRASRMTRGWPPRMSITTNSPSPGLVAGPARSRSSSAAVRSFSPPLRRDLALGANLAEPEGGATPAARAFCHRARSSASSSC*
>TRINITY_DN78_c0_g1::TRINITY_DN78_c0_g1_i1::g.7::m.7 type:internal len:125 gc:universal TRINITY_DN78_c0_g1_i1:3-374(+)
PYSTRGTSSAQDAGASRDDRPQKTMRVRWRSASQTRCVQSRVHACHNAVDLLRARRVGLDEALDLLVQHNFPRARFARPDAKAGRTRGSHEPLPRIGVQGEAGFRPSRPNQVVQDPCCNRTRAD
>TRINITY_DN78_c0_g1::TRINITY_DN78_c0_g1_i1::g.8::m.8 type:internal len:125 gc:universal TRINITY_DN78_c0_g1_i1:372-1(-)
LPGSCCNRDPGQPGWACWVENRLRLGRRCAGAAHDCRACGPPLRRGVRNGRAGSCAGRANRAPHRGLPVAPAKDRRHYDTHVLGFARIAFVTHFASERASFSAVGHLGLLQRPEQSWYLWLSRV
>TRINITY_DN18_c0_g1::TRINITY_DN18_c0_g1_i1::g.9::m.9 type:internal len:205 gc:universal TRINITY_DN18_c0_g1_i1:1-612(+)
VARLRNRREAWRVVHRPVPTELDEFMSMPATQVVAMLGFLARLDLASATVVPPFNASEQARANTAFNSLRGLDDDWLGEEPKVLREARHLCYRLGATLRAQPASMIQERVYYNEEIFPLLAGKLTPGEERAFFAFFKVLDETHKGHVTGTDLRMWVLKNSASVSSSLFLDYVFFVRDTATPGAARLEEFVQCIEWFATLPEGEL
>TRINITY_DN51_c0_g1::TRINITY_DN51_c0_g1_i1::g.10::m.10 type:internal len:104 gc:universal TRINITY_DN51_c0_g1_i1:1-309(+)
ESSEGTSSHSMPPSSRWSLRASARSRSSWLLCGFARFFPLAAGFLVLPWALAGATSLVCLTRFAGFFAGCLAAFVRLVPALCLVCAAVAAGSSSAASRPASAC
>TRINITY_DN51_c0_g1::TRINITY_DN51_c0_g1_i1::g.11::m.11 type:internal len:104 gc:universal TRINITY_DN51_c0_g1_i1:311-3(-)
EQAEAGREAADEEPAATAAQTRQSAGTKRTKAAKQPAKKPAKRVKQTKLVAPAKAQGKTKKPAASGKKRAKPHKSQEERDLALALKLQREEGGMECDDVPSED
>TRINITY_DN51_c0_g1::TRINITY_DN51_c0_g1_i1::g.12::m.12 type:internal len:104 gc:universal TRINITY_DN51_c0_g1_i1:310-2(-)
SRPRRAARPLTRSRRPPLRRPDKAPGPSERRRPSSQRRNRRSASSRPSSSRPPKPRAKPRSPLQVGRSAQNRTRAKRSAISRSPSSSSARKGAWSATTCPPRT
>TRINITY_DN51_c0_g1::TRINITY_DN51_c0_g1_i1::g.13::m.13 type:internal len:104 gc:universal TRINITY_DN51_c0_g1_i1:3-311(+)
VLGGHVVALHAPFLALELEGEREIALLLALVRFCALLPTCSGLLGFALGFGGRDELGLLDALRRFLRWLLGRLRSLGPGALSGLRSGGRRLLVSGLAARLGLL
>TRINITY_DN28_c0_g1::TRINITY_DN28_c0_g1_i1::g.14::m.14 type:internal len:253 gc:universal TRINITY_DN28_c0_g1_i1:756-1(-)
GTRAAMAEDSRTAALEPLEASAEAYDCLMREDGADEGKRTRSGVKCQPSHMRFVLPKTRSYTHQYSHVYLKRLHALRRVVERQAERLWGKDVPIIDKVISLSPGSGPCVAIGTLYKQQSLKPSVLAEFEEEFKGEGQRVALENYCSDDDQLVLEDESGRMDILGLEQDLINSLLTGIIVGMKGRLNDNGEFVVEEYCFPGFAPQEAFEPPPRAVGDAGRYLVLASSLSVGDSADPLRLQMLVDYLAGHLGAG
>TRINITY_DN28_c0_g1::TRINITY_DN28_c0_g1_i1::g.15::m.15 type:5prime_partial len:112 gc:universal TRINITY_DN28_c0_g1_i1:1-336(+)
ARTKVAGQIVDKHLKAQRVCRVAHGKRGGEHEVPARVAHGARRGLESLLRGKPGKTVLFHDKLAIVVQAALHADDDAGQKRVDQVLLQPEDVHAARLVLQDELVVIGAIVF*
>TRINITY_DN21_c0_g1::TRINITY_DN21_c0_g1_i1::g.16::m.16 type:internal len:171 gc:universal TRINITY_DN21_c0_g1_i1:512-3(-)
PRRAVASLVSGGGDAVARQTQMDQSPPSLSGVQPEYEERGATSSSHGGLPAEQTSDPPQRPWSTVETNILHAAVSSYNGRDWDKVAEHLPNRNALECLNHWRSHLNTKRHYKGKGSWSPEEDAELTRLVHKYGAANWSTAIAPHMPNRLGKQCRERWHNHLNPELKKSPW
>TRINITY_DN57_c0_g1::TRINITY_DN57_c0_g1_i1::g.17::m.17 type:internal len:130 gc:universal TRINITY_DN57_c0_g1_i1:1-387(+)
ARWISSASLGGSARRSWPSRSPAWARLGLAKRSAKRALAGSWRCTRLQSRSGSASSLMRSRRAGRPRFPKPCSSSRKPSSRPSGRSSTLIKCTCAAWRPWSPAMWLRRAASAFRSGSSWSAVRTWPPRR
>TRINITY_DN57_c0_g1::TRINITY_DN57_c0_g1_i1::g.18::m.18 type:internal len:129 gc:universal TRINITY_DN57_c0_g1_i1:3-386(+)
KVDLVRFAGRVGAPFVAVKVSGLGSTWSGQAQREASLGRLVALHKAAEQVGVGLLIDAEQASRQASVSEAVLELAKTLQPAQRPLFNTYQMYLRGMEAVVARDVAAASGLGFPLGFKLVRGAYMASEA
>TRINITY_DN57_c0_g1::TRINITY_DN57_c0_g1_i1::g.19::m.19 type:internal len:129 gc:universal TRINITY_DN57_c0_g1_i1:386-3(-)
RLGGHVRTADQLEPERKAEAARRSHIAGDHGLHAAQVHLISVEERPLGRLEGFRELEHGFGNRGLPARLLRINEEADPDLLCSLVQRHEPAKARFALRLARPSRAQAGDLDGHERRADPPSEADEIHL
>TRINITY_DN64_c0_g1::TRINITY_DN64_c0_g1_i1::g.20::m.20 type:internal len:101 gc:universal TRINITY_DN64_c0_g1_i1:301-2(-)
GRRYTHALAGRRGRLEPQKRRGFLSKASEPVRALLVRGHVPGEPRARAPFQGALRQAPLRAQRDLREMRKSAGGLFLDHDPANRDIHAHLKAAPAPGPLA
>TRINITY_DN64_c0_g1::TRINITY_DN64_c0_g1_i1::g.21::m.21 type:internal len:101 gc:universal TRINITY_DN64_c0_g1_i1:2-301(+)
GERAGRGRCLEVSVDVAVGGVVIEEEAACALPHFAQIALRSQWSLAEGALKRCSRTRLARYVTADEQRADWLAGFREESAALLRLKAATPPGEGVRVPPT
>TRINITY_DN64_c0_g1::TRINITY_DN64_c0_g1_i1::g.22::m.22 type:internal len:101 gc:universal TRINITY_DN64_c0_g1_i1:300-1(-)
VGGTRTPSPGGVAALSRKSAADSSRKPASQSARCSSAVTYLASRVREHRFKAPSAKLHCERSAICAKCGRAQAASSSITTPPTATSTLTSRQRPRPARSP
>TRINITY_DN13_c0_g1::TRINITY_DN13_c0_g1_i1::g.23::m.23 type:internal len:104 gc:universal TRINITY_DN13_c0_g1_i1:1-309(+)
SVRASCATSLAANASLAVAMPTSAASASATAAWCCLSAAAFAAIPSPAKTVSKSAPRTPSPLLRMAADEAPELDRAGPGSAAGAAALALALVPRGFLGFLPPP
>TRINITY_DN13_c0_g1::TRINITY_DN13_c0_g1_i1::g.24::m.24 type:internal len:103 gc:universal TRINITY_DN13_c0_g1_i1:308-3(-)
GGGKKPKKPRGTKAKAKAAAPAADPGPALSSSGASSAAMRSSGEGVLGALFDTVFAGEGIAANAAALKQHHAAVAEALAALVGMATASEAFAAKLVAHEART
>TRINITY_DN13_c0_g1::TRINITY_DN13_c0_g1_i1::g.25::m.25 type:internal len:103 gc:universal TRINITY_DN13_c0_g1_i1:3-308(+)
RARLVRNELGRKRLTCGGHADERGERLRHGRVVLLERSSVCGDTFAGENGVKECAENPFSAASHGRRRGTGARQSGARIRRRRRRLGLGFGSARLFGLFAPP
>TRINITY_DN13_c0_g1::TRINITY_DN13_c0_g1_i1::g.26::m.26 type:internal len:103 gc:universal TRINITY_DN13_c0_g1_i1:307-2(-)
GGAKSPKSRAEPKPRPRRRRRRRIRAPLCRAPVPRLRPCEAAEKGFSAHSLTPFSPAKVSPQTLLRSSSTTRPWRRRSPRSSAWPPQVRRLRPSSLRTRRAR
>TRINITY_DN6_c0_g1::TRINITY_DN6_c0_g1_i1::g.27::m.27 type:internal len:119 gc:universal TRINITY_DN6_c0_g1_i1:3-356(+)
LGHRHQLVLQLVQALLRLIRGRGALAAPMDDAWALAQPPLVHASLDLLLLLAMGRRHIIAHAVQLLKRGAHLLTMLGLEQRELRLLLRFCGRQESGLLGFELLLSQRFGVLALELLGC
>TRINITY_DN6_c0_g1::TRINITY_DN6_c0_g1_i1::g.28::m.28 type:internal len:119 gc:universal TRINITY_DN6_c0_g1_i1:356-3(-)
AAQELERKDAEALAQEQFEAEQAALLAAAEAEKEAQLALLKAKHGQEVSAALEELNRMGDDVSATHRKQQEEIKARVNERRLRKGPGVIHRRRERAPPADEAEERLHELEDKLMAMAE
>TRINITY_DN75_c0_g1::TRINITY_DN75_c0_g1_i1::g.29::m.29 type:internal len:103 gc:universal TRINITY_DN75_c0_g1_i1:1-306(+)
AGFASALRSPAGTRKKAIELLRAESPACWICNSTHKASEALCSTRWRRLCERQPQRSLDPRRLETQHPPPKENAPNWMLLQRPRRASLPTQEARLPSHLGEV
>TRINITY_DN75_c0_g1::TRINITY_DN75_c0_g1_i1::g.30::m.30 type:internal len:103 gc:universal TRINITY_DN75_c0_g1_i1:2-307(+)
QVSHRHFDLLLAQEKKQSSFCVPKARLVGSATAHIKLVRPCALLAGGDFASGNRSVHLIPDDSKPSILPQKKTRQTGCFFSDPGARLCQRKKPDCRATWERF
>TRINITY_DN91_c0_g1::TRINITY_DN91_c0_g1_i1::g.31::m.31 type:internal len:107 gc:universal TRINITY_DN91_c0_g1_i1:3-320(+)
TLCTILGEFTEFKRNSVLLEFQLGGWTWGWESGEILTLICRKEAERSERTNERTSGRTDGQPFSAASALALRAWVGSPRGKQARERTVCDGRPAGWPVPSPTAWPE
>TRINITY_DN91_c0_g1::TRINITY_DN91_c0_g1_i1::g.32::m.32 type:internal len:107 gc:universal TRINITY_DN91_c0_g1_i1:319-2(-)
SGQAVGDGTGQPAGRPSQTVRSRACLPRGDPTQARNASADAAENGCPSVRPLVRSFVRSDLSASFLQISVRISPDSQPQVQPPSWNSNNTLFLLNSVNSPRIVHNV
>TRINITY_DN26_c0_g1::TRINITY_DN26_c0_g1_i1::g.33::m.33 type:5prime_partial len:117 gc:universal TRINITY_DN26_c0_g1_i1:2-352(+)
PTVAGRLGRPFAKVARVGCWLVAAEPRDNQRRRRNWSSRTEHQQHQQGPSWAASCPGLKRRRFDAPARSTTLPVLETRRAAHGGAAIGTRRRWTWGMWNPRSSCWSLAVRALAKRA*
>TRINITY_DN26_c0_g1::TRINITY_DN26_c0_g1_i1::g.34::m.34 type:3prime_partial len:113 gc:universal TRINITY_DN26_c0_g1_i1:277-612(+)
MDLGDVESSLKLLVVGGEGVGKTCMTSMFCRGDFPLQYRKTIGTEFKEKNVSLRDGMDELNLMIWEIGGDHAFAQMNSKYFRDADAVIIVFSTTDRTSMEKVKLLRDKVVEE
>TRINITY_DN31_c0_g1::TRINITY_DN31_c0_g1_i1::g.35::m.35 type:internal len:125 gc:universal TRINITY_DN31_c0_g1_i1:1-372(+)
AAPVSRPDEAKAAPSAGVLDSSSDSTSAVPGTARHRRMPMQRSTASSSDTSSLSWARAPSLSHETSKSCGRLGQAPLSAPSAPERDSAPHAWTAPNKPLQASGPPWSMQQDAALSKPWSIPRLP
>TRINITY_DN31_c0_g1::TRINITY_DN31_c0_g1_i1::g.36::m.36 type:internal len:124 gc:universal TRINITY_DN31_c0_g1_i1:371-3(-)
GSRGIDQGFERAASCCMLQGGPDAWSGLFGAVQAWGAESRSGALGALRGAWPSLPQLLLVSCDKDGALAQLSELVSDDEAVDLCIGILRCRAVPGTALVESLLESRTPALGAAFASSGLDTGA
>TRINITY_DN85_c0_g1::TRINITY_DN85_c0_g1_i1::g.37::m.37 type:internal len:159 gc:universal TRINITY_DN85_c0_g1_i1:475-2(-)
RQEFSRKRRAAVALQGFARGRSAAAKFGAARLACVRIQAAARAAAARSNLATVRRAVIKLQAMVRQDRQQMMYQYVRRQVTVIQSLERRRRTFKLLEQWQNSATRIQALRRGRACRAAMRNKHAAATALQTAWRVSLAKTYRKEALASACRIEAFART
>TRINITY_DN85_c0_g1::TRINITY_DN85_c0_g1_i1::g.38::m.38 type:5prime_partial len:138 gc:universal TRINITY_DN85_c0_g1_i1:473-60(-)
PGVFKEAQGGCCAARVCPWPLSGGQVRGSALGMCADPGGCSCRCSPIKSGNRAQGSHQAAGDGPAGQAADDVPVRSTPSDRHPVFRTAPTDLQVARAMAEQCDAHSGVAAGPRLPRSNAQQARSCHRTANRLARLTC*
>TRINITY_DN85_c0_g1::TRINITY_DN85_c0_g1_i1::g.39::m.39 type:3prime_partial len:106 gc:universal TRINITY_DN85_c0_g1_i1:159-473(+)
MRVALFCHCSSNLKVRRRRSKDWMTVTWRRTYWYIICCLSCRTIACSLMTALRTVARFDRAAAARAAAWIRTHAKRAAPNLAAAERPRANPCSATAALRFLENSW
>TRINITY_DN35_c0_g1::TRINITY_DN35_c0_g1_i1::g.40::m.40 type:internal len:101 gc:universal TRINITY_DN35_c0_g1_i1:1-300(+)
ALHALLHGAQFLGLPVNARLELAHLGVAQFAEVQQLLGALLERLSQPLAFLLLELGFASCELHLGLAVVALQGAHLVFQLGGALSLCPGAGTSFLKLFLQ
>TRINITY_DN35_c0_g1::TRINITY_DN35_c0_g1_i1::g.41::m.41 type:internal len:101 gc:universal TRINITY_DN35_c0_g1_i1:300-1(-)
LQEELEEAGARARAERQRAAKLEDEVRALQSNDGKAEVELARRKAELKEKESEWLRESLEERAKELLDLRKLRDAQVGELEARVDRQAEELRAMQERVQS
>TRINITY_DN35_c0_g1::TRINITY_DN35_c0_g1_i1::g.42::m.42 type:internal len:100 gc:universal TRINITY_DN35_c0_g1_i1:2-298(+)
LCTRSCMARNSSACRSTRASSSPTWASRSLRRSSSSLARSSSDSRNHSLSFSLSSALRRASSTSALPSLLCRARTSSSSLAARCRSALARAPASSSSSC
>TRINITY_DN35_c0_g1::TRINITY_DN35_c0_g1_i1::g.43::m.43 type:internal len:100 gc:universal TRINITY_DN35_c0_g1_i1:299-3(-)
CRKSLRKLVPAPGQSDSAPPSWKTRCAPCRATTARPRWSSHDAKPSSRRRKASGCESRSRSAPRSCWTSANCATPKWASSRRALTGRPRNCAPCRSACR
>TRINITY_DN0_c0_g1::TRINITY_DN0_c0_g1_i1::g.44::m.44 type:internal len:164 gc:universal TRINITY_DN0_c0_g1_i1:3-491(+)
TLAIDGSTIVVGAHRWSNGSKSTQGKVFAFSRAPTEQVWPATPTLGLTLPQEEAQRNDLFGANVAIWGETIAVHARLVKKENETNHIVREPGSGAVYIFEAKDGAWQGEYSAKLQLVRPRDREYTGERLHFVAEDKLLVTSQRPGSEVVLFERGPDGVWPREP
>TRINITY_DN0_c0_g1::TRINITY_DN0_c0_g1_i1::g.45::m.45 type:3prime_partial len:131 gc:universal TRINITY_DN0_c0_g1_i1:392-3(-)
MQSLSGVLPISRSDQLQLCRVLSLPRAVLGLENIHCARSGFAYYVIRFVFLFDESCVDGDRFAPNSNIRAKQVVPLGLLLWQCEAESRCGRPDLLGWRAGERKHFSLRRLAAIGPPMRADDDRAAVDRKG
>TRINITY_DN0_c0_g1::TRINITY_DN0_c0_g1_i1::g.46::m.46 type:5prime_partial len:122 gc:universal TRINITY_DN0_c0_g1_i1:2-367(+)
DPCDRRQHDRRRRASVVQWQQVDARKSVCVLPRANRASLAGHTDSRPHTATGGGPEERLVWRECCYLGRNDRRPRKTRQKGKRNESHSTRTRIWRSVYFRGQGRRVARRVLGKAAAGQTER*
>TRINITY_DN46_c0_g1::TRINITY_DN46_c0_g1_i1::g.47::m.47 type:internal len:129 gc:universal TRINITY_DN46_c0_g1_i1:384-1(-)
KAPSSLATSPGGASQKALAKQSFIPPPSPSYTRSNGSKTAPDVPTVGQLGPEAQSPTSSRRHLNAIAQGGASSSGASPVLGSLRSYVRAAEGSARGGREIAPPRPTGVGLSKSKLGATAQRGGSESVG
>TRINITY_DN25_c0_g1::TRINITY_DN25_c0_g1_i1::g.48::m.48 type:5prime_partial len:262 gc:universal TRINITY_DN25_c0_g1_i1:3-788(+)
RAGATGAGSPPSALPSGCGTGWVETRPPLRYGACSWTFAGANCSGQRPSTACGASSGGWLEVLRVAGCSRLSGEGRPRGRGWWGRPACSSGRLPHIRSHGPDRPVLLLRAPRARRSPSSERKLRDPSMACRSLERIEHHGQGEVVSNESLSGGLARWCRQLVSVDFGACTRLGNVGLVILAGNCHRLDEARLDSCPAMVDDCGLQACSRPKQRPKQRTRRCSSPPGVHHRQLRKDTRKLVQLAWAAAPSRRASHLAGSRPA*
>TRINITY_DN25_c0_g1::TRINITY_DN25_c0_g1_i1::g.49::m.49 type:complete len:132 gc:universal TRINITY_DN25_c0_g1_i1:94-489(+)
MVRAAGPSRVRTVLVSDRALLAALPAGAGSRCFASRAARDCPAKVVRAVEAGGDARLAHLDVSLTFDRTGQTGPCCCCAHPGPAGRRARSASCATPQWRAAPLSESSTTARGRSCPTRAYQEGWRAGAASL*
>TRINITY_DN25_c0_g1::TRINITY_DN25_c0_g1_i1::g.50::m.50 type:5prime_partial len:114 gc:universal TRINITY_DN25_c0_g1_i1:876-535(-)
SKSEQNRELVAVAGAASCALNGLDASAEELKQDATRLSATPVEREQPPRRAGRACGCLCAAGGDGRLAVMNTFLSSALVSALVWSTPAGRSRLPWRGNCQGGPRRADGSFPPV*
>TRINITY_DN25_c0_g1::TRINITY_DN25_c0_g1_i1::g.51::m.51 type:complete len:104 gc:universal TRINITY_DN25_c0_g1_i1:595-284(-)
MAGQLSRRASSSRWQFPASMTRPTLPSLVQAPKSTLTSWRHQRASPPDKLSLDTTSPWPWCSIRSRERHAIEGSRSLRSELGDRRALGARNSSTGRSGPCDRM*
>TRINITY_DN20_c0_g1::TRINITY_DN20_c0_g1_i1::g.52::m.52 type:internal len:140 gc:universal TRINITY_DN20_c0_g1_i1:2-418(+)
NDANRAEAERDVRESTVAGVGMGLFSRRAFAPGDLVVEYVGEVVTLDESDHRLDSTYRDEQHKYMFAMGGGLHVDATRVGGLARFVNHSCEPNAKAELWVAGKKPRVGYFATREIAPGDEVFINYAFERYGEAEECKCG
>TRINITY_DN20_c0_g1::TRINITY_DN20_c0_g1_i1::g.53::m.53 type:5prime_partial len:114 gc:universal TRINITY_DN20_c0_g1_i1:418-77(-)
AALALLGLAVPLEGVVDEDLVARSNLSRGKIAHAGLLACHPELCLGVRFAGMVYKTGQAAHSRCVHVQAAAHRKHVFVLLVSVRRVEPVVRLVQRDNLPDVLDHKVTGSKGAP*
>TRINITY_DN62_c0_g1::TRINITY_DN62_c0_g1_i1::g.54::m.54 type:internal len:239 gc:universal TRINITY_DN62_c0_g1_i1:714-1(-)
PAVYEATGLVHVLSAALCSVFLGRPAPTDWADAAGTNMMDLDTRDWLGELDEIFAAPGLRSKVGALTRSASVVGTVGAFAQARYGLRGDCKVVAFTGDNPASLLGAADGPQAVVVSLGTSDTVLSQHRTRDGIDASAGGLSIFPHPLGEGFMVMSCWKAGGRVRSDVKGPLSWDDVDAALLGAEPEGGDVLCFFYPEGEIAPRPIAPCKRAFRVRDGEEVDPASLSMQQLVRGVLWSR
>TRINITY_DN62_c0_g1::TRINITY_DN62_c0_g1_i1::g.55::m.55 type:complete len:151 gc:universal TRINITY_DN62_c0_g1_i1:254-706(+)
MTMKPSPSGCGKMERPPAEASMPSRVRCCERTVSEVPRLTTTACGPSAAPSSEAGLSPVKATTLQSPRSPYRACANAPTVPTTDALRVRAPTLLLRPGAAKISSSSPSQSRVSRSIMLVPAASAQSVGAGRPRNTLHSAALSTCTRPVAS*
>TRINITY_DN62_c0_g1::TRINITY_DN62_c0_g1_i1::g.56::m.56 type:5prime_partial len:119 gc:universal TRINITY_DN62_c0_g1_i1:1-357(+)
AAPQDAAHELLHREARRVDLLAVAHAKRPFARRNRPRRDLPFRVEEAKHVPAFGLGPQQRGINVVPRKRALDVAPNAATGLPTGHDHEALTERVREDGEAAGRGVDAVASPVLREDRV*
>TRINITY_DN36_c0_g1::TRINITY_DN36_c0_g1_i1::g.57::m.57 type:internal len:401 gc:universal TRINITY_DN36_c0_g1_i1:1201-2(-)
GAGTGPRPETSSRTTGTSRKGCRDALFFSCVGVSDNQHNMGGGNSVEAKTELQSSMKASVEQSITSSVDASSSAYCTNIQEAIGNKGCKIRFSEQTCEAQIIAHSVVTNESRAEVSQSLLSTVSQAAEAMMEIDWGALASANESSSSTFVGQQLELATSVVMNLESKCVKDIRLTNIQSAVDNEATDTQGCEITFGKQASSAEVIADCAISQSSSSKIAQDMTSVVDQTATATFKAGGIFDLLMAMLLPLILFLLLPILIPLAIGGGLKALMSSTDAKKPKFPTPPQERAGVALIYMLVLSLAIWYPGLGAWYFGAPPWPYPFRESKYCSKNSTADTIEEAFVNKFAFYDGMCLLRKSKGQSCLSEEDKLVHYKTCGLFSSGEDAKPLCDDSRFVADKGR
>TRINITY_DN36_c0_g1::TRINITY_DN36_c0_g1_i1::g.58::m.58 type:5prime_partial len:383 gc:universal TRINITY_DN36_c0_g1_i1:2-1150(+)
PPLVRHETAVVAQGLGVFARREQPARLVVHQLVLLAQARLALRLAQQAHAIIEGELIHECFFDRVRRAVLGAVLAFSKRVRPGRRAEVPGAQAGVPNGQREHQHVDQRNTRALLRGRRELGLLGVGRAHKRLQTAAYRQRDQDREQQEEDQREQHGHQQIEDPARLEGGCGRLVDHRSHVLRDLARAGLGDGAVGNDLGAARLLPERDLTALRVRGLVVHRALDVRQANVLHALGLQVHHHARCQLQLLTDEGARAALVGGGQRAPVDLHHGLRGLRHGGEQGLAHLRARLVGHHRVGDYLRLAGLLREPNLAPFVPDGFLDIRAVGGGRGVHAARDRLLHRGLHARLQLRLRLDAVPAAHVVLVVAYSNAREKKGITTTFP*
>TRINITY_DN36_c0_g1::TRINITY_DN36_c0_g1_i1::g.59::m.59 type:5prime_partial len:118 gc:universal TRINITY_DN36_c0_g1_i1:1-354(+)
TAPCPPRNGCRRTGAWRLRPTRTARTSCSAPACPPRSSTTGPSTCAAGTCHHRRRTYSRMLLRSCPPCCSWSSTCFLEKGKARAARRSTRRPGRGTKWPARAPACRSAQHPRAPAGA*
>TRINITY_DN19_c0_g1::TRINITY_DN19_c0_g1_i1::g.60::m.60 type:5prime_partial len:124 gc:universal TRINITY_DN19_c0_g1_i1:1-372(+)
DGAGVDEPLSLACDSRYRSAMTRFQRLAGTSAFTGASRFSFSALSLLATYSTSACIAPSQPPSFCRPRLRSKSGHRPRGSRSRPRGEARALERGRPRRRLHAALRETSVTAETEWQNGREDGE*
>TRINITY_DN19_c0_g1::TRINITY_DN19_c0_g1_i1::g.61::m.61 type:5prime_partial len:111 gc:universal TRINITY_DN19_c0_g1_i1:430-98(-)
VGPADLRRPARVQRVSTPPSTRHPPCHSAILSPLLRSSRATRREVFSWDGLALELEPRLEDATASHEDGDRSCCGGVAYKSSEAGWERCRLMLNMWRAGSRPKRRNETLR*
>TRINITY_DN48_c0_g1::TRINITY_DN48_c0_g1_i1::g.62::m.62 type:internal len:105 gc:universal TRINITY_DN48_c0_g1_i1:1-312(+)
TSSTSPLSWTSAHTRRARGAPPPCSPTASCSSAALSGSCLLRFCGSSSTLGASASSLRLRFTRTSSLPPSAALACHASGEAACDIGLLQAGRDRAASRRAPSTP
>TRINITY_DN48_c0_g1::TRINITY_DN48_c0_g1_i1::g.63::m.63 type:internal len:104 gc:universal TRINITY_DN48_c0_g1_i1:2-310(+)
PRRPRHCLGRARTPGEHAARHRHARPLRAAQARRSAGPACCASAAAAARWGPRPARCACVSRAPAACRRPRRSPATRPARLPATSGSCRPVETGPRAAEHQAL
>TRINITY_DN48_c0_g1::TRINITY_DN48_c0_g1_i1::g.64::m.64 type:internal len:104 gc:universal TRINITY_DN48_c0_g1_i1:311-3(-)
GVLGARRLAALSRPACRSPMSQAASPDAWQASAADGGRLLVRVKRKRNELAEAPSVLLLPQKRSKQDPLSAALEQLAVGEHGGGAPRALLVCALVQDNGEVDE
>TRINITY_DN48_c0_g1::TRINITY_DN48_c0_g1_i1::g.65::m.65 type:internal len:104 gc:universal TRINITY_DN48_c0_g1_i1:3-311(+)
LVDLAIVLDERAHQESTRRATAMLAHCELLKRGAQRVLLAALLRQQQHAGGLGQLVALAFHAHQQPAAVRGARLPRVRRGCLRHRAPAGRSRQGREPPSTKHS
>TRINITY_DN39_c0_g1::TRINITY_DN39_c0_g1_i1::g.66::m.66 type:internal len:305 gc:universal TRINITY_DN39_c0_g1_i1:3-914(+)
LLSERESFQDLDNLYSSDEDIPEEDCAVGLAAGSEKARVALPQRKDSNMGDPDAQQDKGKALVLALYRAALRVEPSEWPGLSRIVQAPAQSSAGEASSSSLRETHKAADLRRTFWEHVVHLAWDIKHKGFPYLSDRFCTERALITLLRAAQFDLAHELIMVLRVDQPGAVVTKAQVERIVLAVAAEFFNSASDFAFQEMDNAKQTLRALPFASDRAQTERNLIEVVDLLVNDFGFPIVPLQVRLHMNSANPIALVEQVLRDSPEAYRGGAAGRSGGAQVGMPDTKILRLASLLGRGALDDVYMV
>TRINITY_DN39_c0_g1::TRINITY_DN39_c0_g1_i1::g.67::m.67 type:internal len:305 gc:universal TRINITY_DN39_c0_g1_i1:914-3(-)
HHIDVVKRAAPEQGREAKYFRVWHSDLRTAAPSRSAATVRLGAVAKDLLNERDGVGRVHVKAHLQRDDWEAKVVHKKVDDLDEVALSLGTIRRERQSSERLLRVVHLLEGKVAGAVEKLCSNCQNDTLHLRFRDYCTRLVDAEDHDQLVREIKLRSPEQGDQGALCAKPVREVWKALVFDVPRQVNDVLPERAPQIGSLVRFSERRAGRLSGRRLGGCLDNAGEARPLGRFDPQRSTVKRQNERLAFVLLGIWVAHVRVFALRQCNASLLRARSEPDGAVFLWDVLIRGIEIVQVLKRLPLTEQ
>TRINITY_DN39_c0_g1::TRINITY_DN39_c0_g1_i1::g.68::m.68 type:5prime_partial len:144 gc:universal TRINITY_DN39_c0_g1_i1:1-432(+)
NCSVRGSRFKTWTISIPRMRTSQRKTAPSGSLRALRRLALHCRSAKTRTWATQMPSRTKARRSFWRFTVLRCGSNRPSGLASPALSKHPPSRLPERRPARRSEKRTRLPICGARSGSTSFTWRGTSNTRAFHTSLTGFAQSAP*
>TRINITY_DN39_c0_g1::TRINITY_DN39_c0_g1_i1::g.69::m.69 type:complete len:104 gc:universal TRINITY_DN39_c0_g1_i1:670-359(-)
MRLRSVWARSDANGKARSVCFALSISWKAKSLALLKNSAATAKTIRSTCAFVTTAPGWSTRRTMISSCARSNCAARSKVIRARSVQNLSERYGKPLCLMSHAK*
>TRINITY_DN17_c0_g1::TRINITY_DN17_c0_g1_i1::g.70::m.70 type:5prime_partial len:123 gc:universal TRINITY_DN17_c0_g1_i1:437-69(-)
LETISAHPWCTNEGSDLVDLPDFVAPIEVSEDEIEAAVSSFKPQNFVSVGTTVWMAKCSLLKLRTPKASQRRRSSVHKADALPSGRKASLVDHSTGEDSEDIDDDNLSELPEYDLERRRETH*
>TRINITY_DN77_c0_g1::TRINITY_DN77_c0_g1_i1::g.71::m.71 type:internal len:110 gc:universal TRINITY_DN77_c0_g1_i1:327-1(-)
PCCPSCSPAASPEGAGAGVASGAVSALGSALTGRGLSSPPLASLPSRPLESPTLLDLLGPCHPPAPSPSLVACIFARAPSKRLEDFAVAVARAPASLGCQQPPRVRVCR
>TRINITY_DN77_c0_g1::TRINITY_DN77_c0_g1_i1::g.72::m.72 type:internal len:109 gc:universal TRINITY_DN77_c0_g1_i1:2-325(+)
RQTRTRGGCWHPRLAGALATATAKSSSRFEGARAKMHATNEGDGAGGWHGPRRSSRVGDSSGLDGRLANGGEDSPRPVNAEPSAETAPEATPAPAPSGDAAGEQDGQQ
>TRINITY_DN63_c0_g1::TRINITY_DN63_c0_g1_i1::g.73::m.73 type:3prime_partial len:171 gc:universal TRINITY_DN63_c0_g1_i1:510-1(-)
MALAELNREAPEYVSLLSKGQLRAAETAMQEGGLDGYEVALRLAVVQVLRQILSGDKKLAEACLQRLATAEVQCGKAAQDAQARFTEQSHASRSLLMALSFRPTFAHPWTEGTGPGRTELLDESAVRALVEWRRAEGMRALAFLLRGVIQFSKHAYMKGALSLRSSWLLC
>TRINITY_DN16_c0_g1::TRINITY_DN16_c0_g1_i1::g.74::m.74 type:internal len:261 gc:universal TRINITY_DN16_c0_g1_i1:780-1(-)
ALRRAPPGVLGPSSAVAAALPCASERRAALVGYLAESACSGDRLAAEYLAMWIVSGAFARPCEGIVVGKVSLALTQHPGGDMARRTSEVLAELLPRVQSLALDVNELNSTALAPRKCHHANRLRAGRLQTCAGTPIVVNETSLQAGKLEAQGLRNLDALKQLAERQTVSYDFEFYQTEWSVDQPVLVLTSNRTPLVETADCLVPLRPRAGDQGPLAVAPTTTDECLEACREHVRTVAELSQTEFQIPDDVCAAVELDFVN
>TRINITY_DN16_c0_g1::TRINITY_DN16_c0_g1_i1::g.75::m.75 type:3prime_partial len:137 gc:universal TRINITY_DN16_c0_g1_i1:374-781(+)
MGVPAQVCNLPARSRLAWWHFRGASAVELSSFTSRASDWTRGSSSARTSEVRRAMSPPGCCVRASETLPTTMPSQGRAKAPETIHMARYSAASLSPLHADSARYPTSAARRSEAQGRAAATAEEGPSTPGGARRSA
>TRINITY_DN16_c0_g1::TRINITY_DN16_c0_g1_i1::g.76::m.76 type:5prime_partial len:105 gc:universal TRINITY_DN16_c0_g1_i1:782-468(-)
WRCDARPQACWAPLPQLPLPCLALPSGAPRSSGTWQSLRAAAIGLPPSTSPCGLFLAPSLGPAKALSSVKSRWLSRNTRVGTWRVAPRRFLPSCCRASSRLLST*
>TRINITY_DN37_c0_g1::TRINITY_DN37_c0_g1_i1::g.77::m.77 type:internal len:119 gc:universal TRINITY_DN37_c0_g1_i1:2-355(+)
QRRARTGQRGRRLRRRTELAEQGSRAAGPAAPLEVRVRGDQGAKRGVHVVEQAQPRPTRGLVLPVPVFRSARRAHSLLDPEKPRIPRAHHSQRVWCVQHRFFHGQPESLGCRHVRRHG
>TRINITY_DN37_c0_g1::TRINITY_DN37_c0_g1_i1::g.78::m.78 type:internal len:118 gc:universal TRINITY_DN37_c0_g1_i1:3-353(+)
SGAPEPGSEEGAFAGELSSQSKEAEQPDLQLLWKFGCEETKGRNVACMSWNKLNQDLLAVSYCQFQFSDQRDGLILFWTLKNPEYPERIIRSESGVCSIDFSTASPSLLAAGMYDGT
>TRINITY_DN9_c0_g1::TRINITY_DN9_c0_g1_i1::g.79::m.79 type:internal len:148 gc:universal TRINITY_DN9_c0_g1_i1:2-442(+)
RDRPGEASSLTLTNGEESRDNLDSSSSTTEHGSGFSAPLMPPQDQPQGKESQARVSGARKPVRSLRARADELARTLRSLPTFAGSKSYEELGGPGARATDFLTAYGPVEEVDPLRLEAIARYETALHLFQDGSFQRALDQFIAIRAE
>TRINITY_DN9_c0_g1::TRINITY_DN9_c0_g1_i1::g.80::m.80 type:5prime_partial len:122 gc:universal TRINITY_DN9_c0_g1_i1:442-77(-)
LRPDGDELVKRSLERAVLEKVQGCFVASDGLEPQRIDLFHRAVRRQKIGRSRAWAAKLFVRLAACEGRQAAERPRQLISASAQRPNRLARTGNPCLALLSLRLVLRWHKRSREARPVLGRA*
>TRINITY_DN9_c0_g1::TRINITY_DN9_c0_g1_i1::g.81::m.81 type:3prime_partial len:120 gc:universal TRINITY_DN9_c0_g1_i1:357-1(-)
MASSRSGSTSSTGPYAVKKSVARAPGPPSSSYDLLPAKVGKLRSVRASSSARARKDRTGLRAPETLAWLSFPCGWSCGGIRGAEKPDPCSVVLDDESKLSRDSSPFVKVSDDASPGRSL
>TRINITY_DN38_c0_g1::TRINITY_DN38_c0_g1_i1::g.82::m.82 type:internal len:119 gc:universal TRINITY_DN38_c0_g1_i1:356-3(-)
EVDHHAPGHILAGAGLAEEGVERVIDRAVGLLRAGGLLAVGLDAMLEAEQLPAGVADLATGLAEVDEQALAHLAWLLSLVLSSLCAASAAAAACTCLRSIGVCSGGGLSASVTAPCKE
>TRINITY_DN38_c0_g1::TRINITY_DN38_c0_g1_i1::g.83::m.83 type:internal len:119 gc:universal TRINITY_DN38_c0_g1_i1:3-356(+)
LLARRRNRRRQTSAAADPNRPQARTSSSSSTSSAKRRQDKRQQPSKMRECLLIHLGQAGCQIGNACWELFCLEHGIQPDGQKPSCSQETDGSVDDSFNTFFSETGAGKYVPRCVMVDL
>TRINITY_DN38_c0_g1::TRINITY_DN38_c0_g1_i1::g.84::m.84 type:internal len:119 gc:universal TRINITY_DN38_c0_g1_i1:355-2(-)
RSTITHLGTYLPAPVSLKKVLNESSTEPSVSCEQEGFWPSGWMPCSRQNSSQQALPIWQPAWPRWMSRHSRILLGCCLLSCRRFALLVLLLLLVRACGRLGSAAAEVCLRRLRRLARS
>TRINITY_DN38_c0_g1::TRINITY_DN38_c0_g1_i1::g.85::m.85 type:5prime_partial len:115 gc:universal TRINITY_DN38_c0_g1_i1:1-345(+)
RSLQGAVTDADRPPPLQTPIDRKHVQAAAAALAAQSDDKTRDSSQARCASACSSTSARPVARSATPAGSCSASSMASSPTARSPPARRRPTARSMTRSTPSSARPAPASMCPGA*
>TRINITY_DN4_c0_g1::TRINITY_DN4_c0_g1_i1::g.86::m.86 type:internal len:107 gc:universal TRINITY_DN4_c0_g1_i1:1-318(+)
DDYRRQVTKHVFAVLIESAKLIHDCIVETQSGSPNRDVVAAGAVFAQRKEELAAFTASVGDSERGSELPFHAADVFGELLAFRRLPAVVDAIKTIAQAEAAVERYR
>TRINITY_DN99_c0_g1::TRINITY_DN99_c0_g1_i1::g.87::m.87 type:internal len:246 gc:universal TRINITY_DN99_c0_g1_i1:736-2(-)
AAPGPELDSEGCAPHLCCLAQPPVAASRLPSQASFSSLLAGDGASGRPSRAGGGGDASLAVASEPRWKDQFVMAKADRVEFFGPEDPASVYAVVGDKRRLAWFRNYLVVVTSGTGNLLAASPAGQRQHLGEDADDSSSGAATRGSHLERKKDLLQLYDFRNKFIAASIPLRDEGVGSVAFVTHQWGKLVVFTSTRRVFLLKEKDTQTKLNDLFRRNLFGTAISLAVSSGSPEDQVKEIHKMYGDH
>TRINITY_DN99_c0_g1::TRINITY_DN99_c0_g1_i1::g.88::m.88 type:5prime_partial len:209 gc:universal TRINITY_DN99_c0_g1_i1:735-109(-)
PPPARNWTRKVAHRTCAAWRSHQWPPRVCPRRRHFPLFWLATVRAVGQAAQEAAATPPWRSRANQGGRINSSWQRRTVWSFSARKTPPPCTPSLGTNGAWLGFETTWSSSPAALATCSPPRPLASASTWVKMLMTALPGLQRAGRTWSARKTFFNCTTSATSLSQQASRYATKALVLLHSSHTNGASLWSSLPHVAYSSSRRKTRRRS*
>TRINITY_DN99_c0_g1::TRINITY_DN99_c0_g1_i1::g.89::m.89 type:5prime_partial len:131 gc:universal TRINITY_DN99_c0_g1_i1:737-345(-)
RRPRPGTGLGRLRTALVLLGAATSGRLAFALAGVIFLSFGWRRCERSAKPRRRRRRRLPGGRERTKVEGSIRHGKGGPCGVFRPGRPRLRVRRRWGQTALGLVSKLLGRRHQRHWQPARRLARWPAPALG*
>TRINITY_DN7_c0_g1::TRINITY_DN7_c0_g1_i1::g.90::m.90 type:internal len:108 gc:universal TRINITY_DN7_c0_g1_i1:3-323(+)
DDDAEYAAMRAELERERASLQAELAVFRESMAQHGSTDSITTLFESSTLITSGAAGPGAPVTTQTVTQSEIRASVEQQPVRALELLQDSDAGTQHEEDASEAESVQR
>TRINITY_DN7_c0_g1::TRINITY_DN7_c0_g1_i1::g.91::m.91 type:internal len:108 gc:universal TRINITY_DN7_c0_g1_i1:323-3(-)
ALDGLGLARVLLVLRPGVRVLKQLERTNGLLLDGGSNLALGDGLGCHWSAGSGRARRDQSGAFKEGGDRVCGAMLRHRLAEHGQLGLQGRALALELGAHRRVLGVVI
>TRINITY_DN89_c0_g1::TRINITY_DN89_c0_g1_i1::g.92::m.92 type:internal len:186 gc:universal TRINITY_DN89_c0_g1_i1:556-2(-)
LAQKDSAPETTNAGSSEAEVSERAEPDVSSATFEFVHPDGSKVWDRPTLSFGQFLDALLRVAYVAFPDVAAAGEPERAFKAFVQHLAKCLRRSYVVALVEKRKDLKSSPSGLLNGADKLYKRFLQMWKYEGQLDYATQAPAQNPPLQSDNQPRAVATGGDQVCSPACGVPGKWPLPSPRRPVPPS
>TRINITY_DN89_c0_g1::TRINITY_DN89_c0_g1_i1::g.93::m.93 type:5prime_partial len:117 gc:universal TRINITY_DN89_c0_g1_i1:554-204(-)
RSKGLGPGDDERGQQRGRGLGKSRARRFQRHIRIRSPRRLQGLGPAHTLLWTVSRRSPSGGICRIPGRRSCWRAGAGFQGFRAASCKVLASVLRGRSRREAQGPQVVPVRPFERRR*
>TRINITY_DN89_c0_g1::TRINITY_DN89_c0_g1_i1::g.94::m.94 type:5prime_partial len:113 gc:universal TRINITY_DN89_c0_g1_i1:555-217(-)
SLKRTRPRRRRTRAAARPRSRKEPSPTFPAPHSNSFTPTAPRFGTGPHSPLDSFSTLSFGWHMSHSRTSQLLASRSGLSRLSCSILQSACVGPTWSLSSRSARTSSRPRQAF*
>TRINITY_DN12_c0_g1::TRINITY_DN12_c0_g1_i1::g.95::m.95 type:complete len:592 gc:universal TRINITY_DN12_c0_g1_i1:677-2452(+)
MDEKAYASLESAIGRDSKDVVDTPHNRKKRSRLNEFLAYLREKTGDVSIDSERVSKSPDQYKGYAELYIKDFMERQIRLGNKSGGTMTIRAVSALRSVGIELDKRLRELIMKKIQKENNAREELKNEERASRSENYEMLRDGLERLLVWLGNCTNKEFMLKSLEFLVESKGSAKSYARETIDHINKTMRPKHLRVLRFQVRAMLALMATTGLRGISFWRMREGDIKEISGDLVNCGLAIYYKSYKTGSSGRGVTLLTRVVPHSNPHVCPIICLYQYMNITGNREYIFRNSRGTKDSWWKRASSVLQIAVYATNLDSAFSSKKFHAFRGYCTTFLMERGAHKDERHNHLGWKRETVDIESEHYLLDTVQLNSNPAAFIAAGRLTRTSTNSEIKPPPPFWRYLEKSVGDTICDKVCYLAAAAGFQCGNKIDVDPEIATVVVSDSGAKRKREDSGVLELALNLERAKNARCDSGTLVEAVEELERIFNDRLKPHCTKEEFPLLCKAVVVEDMAPILDKWAMHGVTKGMGLGLDLTKGFGRDLVVCLRLAACSDIKVTFREGSWLTFAKSHSKYLKPLHGVTKPAWSEFRKVIFK*
>TRINITY_DN12_c0_g1::TRINITY_DN12_c0_g1_i1::g.96::m.96 type:complete len:129 gc:universal TRINITY_DN12_c0_g1_i1:2328-1942(-)
MSLHAARRKHTTKSLPNPFVRSRPSPIPLVTPCIAHLSRIGAMSSTTTALHSNGNSSFVQCGFRRSLNILSSSSTASTKVPLSHLAFFALSRFNASSNTPLSSRFLFAPLSETTTVAISGSTSILFPH*
>TRINITY_DN12_c0_g1::TRINITY_DN12_c0_g1_i1::g.97::m.97 type:complete len:105 gc:universal TRINITY_DN12_c0_g1_i1:16-330(+)
MGVKMNFGDFKRELIKMEKFANKKCDEMIKEHKIKCRVKNTHVKEEDENGITTTIAMLLEDRIVSLINDECEDKESCIEYYKNNTPAIISKVHTFLLTKISVQQ*
>TRINITY_DN50_c0_g1::TRINITY_DN50_c0_g1_i1::g.98::m.98 type:internal len:225 gc:universal TRINITY_DN50_c0_g1_i1:672-1(-)
ARGSANPAAAALPEPIPIDRRHADELDMPEFFNKYAKAGRPVIIEGLQLFKMNEWDLAHLNAVCGDRLVRPVKFDNATEAWGGLVADGARITLSEFLQTFRVVEERKAWQIHDLPLPKMCPELFGAAPFHQVSIPKYFAGDFFQRVPFAPNKDSWPSLFISGELAQSRMRVEPAGTNFWTHLLSGTKEWRVFPRDEVPNLYHKPLTSHFAVDPFSPDLGKFPLF
>TRINITY_DN15_c0_g1::TRINITY_DN15_c0_g1_i1::g.99::m.99 type:internal len:249 gc:universal TRINITY_DN15_c0_g1_i1:744-1(-)
LDCVERHDAKRGGRGRRRAGHDAEPRRGRRQQHWPRGHGRFDDGCRARRLAGRRDRQRGPRRPRGVQDAHEGLFAQSAEQQAHAQRGAPPRRPKEKTGGQASPAQARHRAPKGGRSSQAQEAQGKGRSCREDPSQHLLGRVRGDAAGPPRHIQGRQDGGRHEQSGIQGAKRAHPRDRHAHARRRRPHARHLDVVLEAQGCRPLVGGRDQALLLCAAPVRPGLHHGRAVLSGAGPSPDRQKVQARGTRA
>TRINITY_DN15_c0_g1::TRINITY_DN15_c0_g1_i1::g.100::m.100 type:internal len:248 gc:universal TRINITY_DN15_c0_g1_i1:743-3(-)
STASSVMMPSAGAAGGAGLGMMPSLGGAGGSSIGHGGMAVSMTAAGPGVLLGGGIASADLAVPEVSKMRMKDFLRNRPNSKRTPSGERRRDAQKKKQEDRRRLRKLGIELPKEDEAAKRKKRKEKAEAAAKTRANIFSDESEATPLAPRVIFKDGKMVVDTSSLVYKAQNVPIPEIDMPMQDDEDRTHVTSMSYSKRKGAARWSEEETKLFYFALRQCGQDFTMVAQFFPERDRRQIAKKYKREERE
>TRINITY_DN15_c0_g1::TRINITY_DN15_c0_g1_i1::g.101::m.101 type:3prime_partial len:181 gc:universal TRINITY_DN15_c0_g1_i1:205-744(+)
MGMSISGMGTFCALYTRLLVSTTILPSLNMTRGASGVASDSSEKMLARVFAAASAFSLRFLRLAASSSFGSSMPSLRRRRLSSCFFFWASRRRSPLGVRLLFGRLRKKSFMRILDTSGTARSALAIPPPSKTPGPAAVIETAMPPWPMLLPPAPPRLGIMPSPAPPAAPALGIMTLDAVE
>TRINITY_DN15_c0_g1::TRINITY_DN15_c0_g1_i1::g.102::m.102 type:5prime_partial len:107 gc:universal TRINITY_DN15_c0_g1_i1:3-323(+)
LAFLALVLFGDLATVPLRKELRDHGEVLAALAQRKVEELGLFLRPAGGTLALRVRHRGDVRAVFVVLHGHVDLWDGHVLRLVYQTARVDHHLAVLEYDAGGQRRRL*
>TRINITY_DN23_c0_g1::TRINITY_DN23_c0_g1_i1::g.103::m.103 type:internal len:204 gc:universal TRINITY_DN23_c0_g1_i1:1-609(+)
DLYCALRSFAFGFFFSCKLGSMGLVNLDGGDEYDHELVAPPAKQTGAKRPGADGEGEADKDLVVKKKKRALGISGLRREDLFHETKGLKAIKRSFEAFKTRGKGHELADLNRLLRKYQLWAVQMAPHLTLAETIEGMDRSTSQLKKTDVQVYMHDLRDEECRRLFELSLPAQSKGNRPAPQDDAVSVASSDSGGSAAAAETAP
>TRINITY_DN23_c0_g1::TRINITY_DN23_c0_g1_i1::g.104::m.104 type:5prime_partial len:121 gc:universal TRINITY_DN23_c0_g1_i1:608-246(-)
GAVSAAAAEPPLSLEATDTASSCGAGRLPLLCAGSESSKRRRHSSSRRSCMYTCTSVFLSCEVLRSMPSMVSASVRCGAICTAHSWYLRSSLFRSASSWPLPRVLNASNDLLIAFSPLVS*
>TRINITY_DN88_c0_g1::TRINITY_DN88_c0_g1_i1::g.105::m.105 type:internal len:100 gc:universal TRINITY_DN88_c0_g1_i1:299-3(-)
QTRTPQTRPACPPARLPACLPACLPRPSVRDGVCSAATPASASQSLGQPNNDSAARSPKPADHRTTSLVRPLHGATTQRPLGSSPPSLRSCVRACSLAW
>TRINITY_DN88_c0_g1::TRINITY_DN88_c0_g1_i1::g.106::m.106 type:internal len:100 gc:universal TRINITY_DN88_c0_g1_i1:2-298(+)
STQASTHARTNATREGSSPEAFAWLLRAVVSRGSLCGGLRVSGFVQRCRCWADRVTGWRSQELLQSRLHHARSDEEGRRAGRQAGGQAGRQAAFEACVF
>TRINITY_DN83_c0_g1::TRINITY_DN83_c0_g1_i1::g.107::m.107 type:internal len:100 gc:universal TRINITY_DN83_c0_g1_i1:2-298(+)
RRPASGRPTAPTPSKGLHPAGGKMAARGVMQVLAGVCLGIALDRSALVDWKVSEGELGSEALPISRTDLQVVLNETAVFTCDAEGSAAFAGDLRFPFGV
>TRINITY_DN83_c0_g1::TRINITY_DN83_c0_g1_i1::g.108::m.108 type:internal len:100 gc:universal TRINITY_DN83_c0_g1_i1:297-1(-)
TPNGNRKSPAKAAEPSASHVNTAVSFKTTCRSVREIGSASLPNSPSDTFQSTRAERSRAIPRHTPASTCITPRAAIFPPAGCRPLLGVGAVGRPEAGLR
>TRINITY_DN33_c0_g1::TRINITY_DN33_c0_g1_i1::g.109::m.109 type:internal len:119 gc:universal TRINITY_DN33_c0_g1_i1:355-2(-)
ALALENGALRRARPRIASSGSAASSPASSNGIECFASTSAAQASASPARPPIASAADFAAAACPSPDFPPSARASAARAALSLRAALHHSTSGSPSIERGMGSPKMSSFRRTPIRQSE
>TRINITY_DN33_c0_g1::TRINITY_DN33_c0_g1_i1::g.110::m.110 type:internal len:119 gc:universal TRINITY_DN33_c0_g1_i1:3-356(+)
SDCRMGVLRKEDILGEPMPLSMEGDPLVEWWSAARNESAARAAEARAEGGKSGLGHAAAAKSAAEAIGGRAGEALACAADVLAKHSIPFELAGDEAALPELAILGLARLRAPFSSASA
>TRINITY_DN33_c0_g1::TRINITY_DN33_c0_g1_i1::g.111::m.111 type:5prime_partial len:105 gc:universal TRINITY_DN33_c0_g1_i1:1-315(+)
ARTAGWAFCGRRTSWASPCLFRWRAIHLLSGGAPPAMKAPPGPQKRGPRVGNRGSGMPPQRNRPLRRSAGVPARRSPVLQTCWRSTRSHSNSPATKLRSRNLRS*
>TRINITY_DN79_c0_g1::TRINITY_DN79_c0_g1_i1::g.112::m.112 type:internal len:118 gc:universal TRINITY_DN79_c0_g1_i1:351-1(-)
LEAELAAKTVEVETVAARAREKANANLSFVRTQLEQAWSKLQSQLEAQTAATAEAEEALNRVLAEKERLADDLANAQAEISKLQEDGEFTPSQVQAGIEHAQHAMDEATQARTQLVQ
>TRINITY_DN32_c0_g1::TRINITY_DN32_c0_g1_i1::g.113::m.113 type:internal len:301 gc:universal TRINITY_DN32_c0_g1_i1:3-902(+)
AGFIAAVGGPQDQAVAQALERAAIAEVRQLATTQLICPGFIDTHIHAPQYSYTGTAVDKSLMEWLDHYTFPAERALRDPARARDVYGKVVARTLSYGTTTAVYYATIDLEPCKILVDVCSSRGQRSLIGKVCMDRNSPATYVETTEQAIADTRAFIEYVRSTPQGEAGLVLPVITPRFIPTCSPELMTGLGRLASEFSCHVQSHISESLDEVEFSASLHPGEGTDASIFDKHGLLTDKAIMAHGVHLSDSDLDLVKARNSAVAHCPLSNLYFAHGNLATASVLRRGVKCGLGTDVAGGYS
>TRINITY_DN32_c0_g1::TRINITY_DN32_c0_g1_i1::g.114::m.114 type:complete len:102 gc:universal TRINITY_DN32_c0_g1_i1:616-311(-)
MWLCTWQLNSEASLPSPVMSSGEQVGMNRGVITGKTRPASPCGVDRTYSIKARVSAIACSVVSTYVAGELRSMQTLPMSDRWPRLEQTSTRILHGSRSIVA*
>TRINITY_DN52_c0_g1::TRINITY_DN52_c0_g1_i1::g.115::m.115 type:internal len:152 gc:universal TRINITY_DN52_c0_g1_i1:2-454(+)
ARNFSALLLWSIAQVCGGGLATLCIRALLHWRVWTSCALLLRNRALLSRDDFATLVKRVLRLWRDWNAERKLSFLGLAAMSLFVRLPLPFPRPWAGARVSWGSFHIIIATIGAHGAFPTLRACCKLRTELAPRVHHCAAARPAGPVPRVEG
>TRINITY_DN52_c0_g1::TRINITY_DN52_c0_g1_i1::g.116::m.116 type:internal len:152 gc:universal TRINITY_DN52_c0_g1_i1:454-2(-)
AFHARHGSCGPGSRAVVHAWRELGAELAASSQRGEGAMSSDGGYDDVKTPPADARSGPRSRKRKRKSYKKRHRSKSEERELSLSIPVSPKPENAFDQRRKIIAAEQSSVSKKQRTGCPDSPVQESPNAKRRKAPAADLGYAPKKKRAEVPR
>TRINITY_DN93_c0_g1::TRINITY_DN93_c0_g1_i1::g.117::m.117 type:internal len:119 gc:universal TRINITY_DN93_c0_g1_i1:2-355(+)
GNLPWAAKGACAAVLERVPRRDWGAKREQAASADQTGPWRHSGGLVCAARRHCQGPDLFVARAPPSRTCWGASRLRPLRLPKPPQPRQHRHQHAAAGGGNRSPLQEALQAAALRRDGA
>TRINITY_DN93_c0_g1::TRINITY_DN93_c0_g1_i1::g.118::m.118 type:internal len:119 gc:universal TRINITY_DN93_c0_g1_i1:356-3(-)
ARRHDEGPLLVALPEEGCDFPRQLLRVGVCADAAEAALEVGGVEGGSRPSTFWKVALLPRKGRVLGSGAVRHRQDHRNVAKVQFGQRWPLARAWRPNHVVEHVRVRLRKHLWLPRADF
>TRINITY_DN93_c0_g1::TRINITY_DN93_c0_g1_i1::g.119::m.119 type:internal len:119 gc:universal TRINITY_DN93_c0_g1_i1:3-356(+)
EICPGQPKVLAQPYSNVFHDVIGAPSASKRPALTKLDLGDIPVVLSVPHGATAKDPTFSWQERHLPERAGARAAFDPSDFQSRLSRVSTDTNTQQLAGEIAALFRKRYKQRPFVVTAR
>TRINITY_DN68_c0_g1::TRINITY_DN68_c0_g1_i1::g.120::m.120 type:3prime_partial len:151 gc:universal TRINITY_DN68_c0_g1_i1:141-590(+)
MEDRARPWTTQPSRSRNKRLVPGIPRGKKLPAKLRTVVTASGASVHETCKTLEEVVLLRRFEGSIAPSKVGAFADKIVDRTAHADWRTPNASHRTRNTRGTTIPYLSPNCDPRHVDPEAFAMVPYEGRKGGNNNFEDQTLTCEQKRGNAS
>TRINITY_DN68_c0_g1::TRINITY_DN68_c0_g1_i1::g.121::m.121 type:complete len:119 gc:universal TRINITY_DN68_c0_g1_i1:161-517(+)
MDNTTFTVAEQAARARDTQGQKAPCQAANRRDRLRSKRARDLQDAGRGGLAPSIRGLHCAVKGRGVCRQDRGQDRPRRLAYAKRKPSDTQHARDNNTVSLAQLRSATCGPRGVCNGAL*
>TRINITY_DN68_c0_g1::TRINITY_DN68_c0_g1_i1::g.122::m.122 type:3prime_partial len:112 gc:universal TRINITY_DN68_c0_g1_i1:334-2(-)
MEPSNRRSKTTSSSVLQVSCTLAPEAVTTVRSLAGSFLPLGIPGTSRLFRDREGCVVHGLARSSIARPRDAPKLPRAASCNQRQPASQPAGELPVATVHLDQSCARGRTSI
>TRINITY_DN14_c0_g1::TRINITY_DN14_c0_g1_i1::g.123::m.123 type:5prime_partial len:374 gc:universal TRINITY_DN14_c0_g1_i1:1-1122(+)
AIDGLAKKHGQYFTCEVGSDEWFDLPSGYRGQLIHQAVVLGVDYVLAVYGSTSAVYFSCLVHVNAEVKDTWIDALKPTAELCLWAHANLDVESGSPPILPRNIPEADVATLLSHLLMWKALKKRIDRDGPFVPIRSITSLLQWTYSRNKIGVDKSTEYAVSILKKSMRFDWECSVLFRAVADIAVNSKIVYSIYVCRDLVETWQGVDHFRSSCAKVTSLADFIWDLAFEMFAEANNKRDHVVLSAAQVQDLLVSAERNGAELTAKELDSIRELAPKRNRLNWFFARGGNGWKLRTCCNAHESVGGGYSQDGDKRMYKSFRCIVCNSNASTRCKICRVPLHYGRKNKDLPGSQTCAGLFHAHSTKLADVEVRRK*
>TRINITY_DN14_c0_g1::TRINITY_DN14_c0_g1_i1::g.124::m.124 type:3prime_partial len:106 gc:universal TRINITY_DN14_c0_g1_i1:929-1243(+)
MATSACTKASGALSATVTQAQDAKSAGFHCTTGGRTRTYLEAKLAQASSTRIAQNWQMWRCGGSKVTKTLTRTFFAASSWRTISSTKSCLRTQIAPWTNVSARLG
>TRINITY_DN14_c0_g1::TRINITY_DN14_c0_g1_i2::g.125::m.125 type:5prime_partial len:133 gc:universal TRINITY_DN14_c0_g1_i2:1-399(+)
GKEEGKLSRADFENGGARVELTAEQLDSIRELAPKRNRLNWFFARGGHGWRLRTCCNAHESVGGGYSQDGDKRMYKSFRCIVCNSNASTRCKICRVPLHYGRKNKDLPGSQTCAGLFHAHSTKLADVEVRRK*
>TRINITY_DN14_c0_g1::TRINITY_DN14_c0_g1_i2::g.126::m.126 type:3prime_partial len:106 gc:universal TRINITY_DN14_c0_g1_i2:206-520(+)
MATSACTKASGALSATVTQAQDAKSAGFHCTTGGRTRTYLEAKLAQASSTRIAQNWQMWRCGGSKVTKTLTRTFFAASSWRTISSTKSCLRTQIAPWTNVSARLG
>TRINITY_DN34_c0_g1::TRINITY_DN34_c0_g1_i1::g.127::m.127 type:internal len:197 gc:universal TRINITY_DN34_c0_g1_i1:590-3(-)
TGLAGQSSAASSILSEASDPDASLERLSREERVRVETLTAQRAQSRRVSNVLKECVSAAGLTFDPCASHESERRPSCRPQSAVAASAQLRASRKERAGQPSRFDFDRSCRAGSALELDSFLRPAAGLASGFNPSSSTLDQGQYPLSAAPGRMLKAMARSSQLEAAGASSNSTSKDQYEDGADRSALVPLCLKCGNL
>TRINITY_DN34_c0_g1::TRINITY_DN34_c0_g1_i1::g.128::m.128 type:5prime_partial len:192 gc:universal TRINITY_DN34_c0_g1_i1:1-576(+)
ARFPHLRQRGTSALRSAPSSYWSLLVELLLAPAASSCEDRAMAFSIRPGAALKGYWPWSSVDEEGLKPLASPAAGRRNESSSKALPALQLRSKSKREGCPARSFRLARSCALAATALCGLQEGLRSDSWLAHGSKVKPAAETHSLRTFDTRRLCARCAVRVSTRTLSSLDSRSSEASGSEASDRMEEAAED*
>TRINITY_DN5_c0_g1::TRINITY_DN5_c0_g1_i1::g.129::m.129 type:internal len:131 gc:universal TRINITY_DN5_c0_g1_i1:2-391(+)
STSSAARAICALAFPAPVTTILSNASLPSTPATRASSLIVRSTAERGSAPRSAASNIVRARCLCLRAAPSSAIAADFAAAARAINPAPGPLHRLPDPAPQTSWAELEGCDVRRPKIGTSSHRASRIRNCD
>TRINITY_DN5_c0_g1::TRINITY_DN5_c0_g1_i1::g.130::m.130 type:internal len:131 gc:universal TRINITY_DN5_c0_g1_i1:390-1(-)
SQFRILDARCDDVPIFGRRTSQPSNSAQLVCGAGSGSRWSGPGAGLMARAAAAKSAAMALDGAARRQRQRARTIFEAALRGADPRSAVERTIREDARVAGVLGSDAFERIVVTGAGKASAQMARAALDVL
>TRINITY_DN92_c0_g1::TRINITY_DN92_c0_g1_i1::g.131::m.131 type:complete len:112 gc:universal TRINITY_DN92_c0_g1_i1:462-127(-)
MNESTCAVPSRAAAPRRAGAGGGQAGGTTRQARSSSSQQRGDAMDWRDAPRQIVIVSSSSQPEGSQPLLHYHLRTTEKRNLLAFSLCSLCSLPSPRDACSHGFLSPLLSPL*
>TRINITY_DN92_c0_g1::TRINITY_DN92_c0_g1_i1::g.132::m.132 type:complete len:103 gc:universal TRINITY_DN92_c0_g1_i1:261-569(+)
MAGFPQAGRRRKRSQSGEERPSSPSHRHAAASSKNGLDALSRPPARRPLQHAEARRLGLGLRRLIHSFIHPRSRPSWLPNRGFFIREKKKKRVKMPNETENY*
>TRINITY_DN24_c0_g1::TRINITY_DN24_c0_g1_i1::g.133::m.133 type:internal len:262 gc:universal TRINITY_DN24_c0_g1_i1:785-3(-)
IRGPVQGLSNEDDQLLAGPQRDQELNSAFSSPTRPIGDPKGKRGRGSFGSLADSMGGATDAEGGGRGGAGGEGADTADETESKQHNLSFLEATQPMSEALLTRRISIVRVSCGHRHTALVTRAGLLLTFGYGGGGRLGHGSEVDVLQPTVVDWFARRRIYVDDVECGRDHSVALCTEHSRPGVAFAWGWGEAGRLGQGKEIGVQSTPLKIDRFVEGSEQVSSAAVQIIAAACGYEHTLLLSGAGKLYACGAGGFGRLGLGS
>TRINITY_DN24_c0_g1::TRINITY_DN24_c0_g1_i1::g.134::m.134 type:complete len:124 gc:universal TRINITY_DN24_c0_g1_i1:369-740(+)
MPETASSAVPERQQKARPCNKRSVPVPARHANDADAPRQKRLAHRLGRFEKREVVLLALSFVRCVCALAAGASPSTALSIRCAAHAVRQAPKTTASAFALGIADGARRGGKGAVELLVSLRPG*
>TRINITY_DN24_c0_g1::TRINITY_DN24_c0_g1_i1::g.135::m.135 type:5prime_partial len:121 gc:universal TRINITY_DN24_c0_g1_i1:3-365(+)
AAEPKPAEAPSTACIELACAREQQRVLVTARRGDNLDRRRGDLFRPLDEAIDLEGRGLHSDLLSLTEPTSLAPTPRKGDARARMLSAECDRVVPPALDVVDVNPATSKPVYHCRLQNVYF*
>TRINITY_DN73_c0_g1::TRINITY_DN73_c0_g1_i1::g.136::m.136 type:internal len:114 gc:universal TRINITY_DN73_c0_g1_i1:2-340(+)
ESALARGVRAAVRLGNVARRVDPGGREAGRPSVGAVVLAEDATGAWRAVGAGRSRAPGEADGASRAFAGAEVDAVQAALLGTGGLLQGAVLCCSRRPSEEVVRRVMGEGVSRV
>TRINITY_DN73_c0_g1::TRINITY_DN73_c0_g1_i1::g.137::m.137 type:internal len:114 gc:universal TRINITY_DN73_c0_g1_i1:339-1(-)
TLDTPSPITRLTTSSLGRLLQHSTAPCNKPPVPSKAACTASTSAPANARLAPSASPGALLRPAPTALQAPVASSASTTAPTLGRPASRPPGSTRLATLPSRTAARTPRASALS
>TRINITY_DN73_c0_g1::TRINITY_DN73_c0_g1_i1::g.138::m.138 type:internal len:113 gc:universal TRINITY_DN73_c0_g1_i1:338-3(-)
PLTRPRPSRVSPPPHLDACCNTARRLATNRQSQAKLPAPRQPQRPQTPGSRHPLPLGPYCGQRQQLSRPQSHPLPARPRLRWGVQLRDRPGQHASRRCRAELQLERLARARS
>TRINITY_DN67_c0_g1::TRINITY_DN67_c0_g1_i1::g.139::m.139 type:3prime_partial len:124 gc:universal TRINITY_DN67_c0_g1_i1:215-583(+)
MAGQLQIKVCSARNLNNDRTLYPYVQVVSGAQKEKTPNRKCAAGQKNTFWNSKFTVQVASGEEVRLELKNKESFLQPAQLLGIAPLTTPQPGELLDVWVPVLDPLSKVATGGEIHCVLQFETL
>TRINITY_DN67_c0_g1::TRINITY_DN67_c0_g1_i1::g.140::m.140 type:complete len:103 gc:universal TRINITY_DN67_c0_g1_i1:462-154(-)
MPRSCAGCKNDSLFFSSSRTSSPLATWTVNFEFQNVFFCPAAHLRFGVFSFCAPLTTCTYGYNVLSLFKLRALHTLICSCPAIPARPRRRRYGTPPQAGRDN*
>TRINITY_DN82_c0_g1::TRINITY_DN82_c0_g1_i1::g.141::m.141 type:internal len:139 gc:universal TRINITY_DN82_c0_g1_i1:1-414(+)
AGPASAAGAAVFREVAQVVVGNVSTTTVVGLRAAHEYKFAIEALVEDQLDSRWVQVDLYGRRALLPGALASVRSEETEPVTTLWHDVAFELFNANSTLDHGASDDRSTIGPSRNEHGEGHFGLSLVGDAHIANCNASG
>TRINITY_DN82_c0_g1::TRINITY_DN82_c0_g1_i1::g.142::m.142 type:5prime_partial len:109 gc:universal TRINITY_DN82_c0_g1_i1:2-328(+)
QDRRRRPALRSFARSPRWLSGMYPRRRSWASELHTSTSLPLRLSLRTSSTRAGCKSTCMGGALCCQGRSRACAARRPSPSQRSGTMSRSSSSTPTRRSIMVPPTTGPR*
>TRINITY_DN82_c0_g1::TRINITY_DN82_c0_g1_i1::g.143::m.143 type:3prime_partial len:101 gc:universal TRINITY_DN82_c0_g1_i1:300-1(-)
MIERRVGVEELERDIVPERCDGLGLLAAHARERPWQQSAPPIQVDLHPARVELVLNESLNGKLVLVCSSEAHDRRRGYIPDNHLGDLAKDRSAGRRRRSC
>TRINITY_DN76_c0_g1::TRINITY_DN76_c0_g1_i1::g.144::m.144 type:5prime_partial len:198 gc:universal TRINITY_DN76_c0_g1_i1:2-595(+)
VPVCALDEAKRLLVFFAFPMAYFDSRVSFLDEVRAAGPGRSPQGKLPSGLKRATDPLAPVFAAPDKAKAKLFTKKYQSGFVWGQMAGWFKQTVAAPDASLSAERRGTLSLPDVDSCFGGAKYADRKAILDRIHASPSNMWPTGTHWSFKNKRKVYGSPWLDAAIQPSSVGAVEAMREMKYHMDHGKPPPRVQLGGKS*
>TRINITY_DN76_c0_g1::TRINITY_DN76_c0_g1_i1::g.145::m.145 type:5prime_partial len:178 gc:universal TRINITY_DN76_c0_g1_i1:660-127(-)
EARVAPASLELLAACLLFEGNYYDLPPSCTRGGGLPWSMWYFISRIASTAPTDEGWIAASSHGLPYTLRLFLKDQCVPVGHMLEGEAWIRSKMAFRSAYLAPPKQESTSGRDSVPRRSALNEASGAATVCLNQPAIWPHTKPLWYFFVNSLALALSGAANTGASGSVARLRPDGSLP*
>TRINITY_DN76_c0_g1::TRINITY_DN76_c0_g1_i1::g.146::m.146 type:complete len:133 gc:universal TRINITY_DN76_c0_g1_i1:436-38(-)
MRSCRPHVGRRGVDPVQNGFSVRVLGPAKAGIDVWKRQRSSTLRAQRGVRGRHRLFEPASHLAPHKTALVLFRKQLGLGFVGSRKHRRERVSCALEARWQLALRRAARSSGPDLVEERNARVKVGHWKSKKH*
>TRINITY_DN135_c0_g1::TRINITY_DN135_c0_g1_i1::g.147::m.147 type:internal len:305 gc:universal TRINITY_DN135_c0_g1_i1:1-912(+)
GLLLLGGNLLLGINVLDHGLAVASLAVDDDLFGGQLLAHGIYRGLGLVQLCETASEALDALLRLALVLLHARAVVGDVVQKVLGRHVVVPAQLQEKALAGPHHALVHHDHVVYNALALRVRERLVLQKVVCHASQRVGGPREEPVDHAPADEARKVAAANPQRLATRGHGQHNVQVCAALANVVRPEVVLGVNDAFRLGGVSNGVANRVLFVVLEEGRHHPGRKHVVDELQEPLLHHVGIGEQKHHWALGEHLVEVLEVLAKVLFAVAAAQRDLKDAVPARKRRQARERLLAAPPPADEEAVTQ
>TRINITY_DN135_c0_g1::TRINITY_DN135_c0_g1_i1::g.148::m.148 type:internal len:305 gc:universal TRINITY_DN135_c0_g1_i1:912-1(-)
LGHCLLVGGGGSGKQSLTRLASFACGYRIFEITLCRGYGEKDFREDLKNLYKMLSEGPVVFLFTDAHVVEEGFLELINNMLTTGMVPALLENDEKDAVCNAVRNAAKAEGIIDTKDNLWAYYISQCRANLHIVLAMSPSGETLRIRCRNFPGLVSGCVIDWFFPWPADALRSVANYFLQDEPLPDAQREGIVDHMVMVHQGVMGASEGFFLELRRYNYVTPKNFLDYISNYRSGMKENKRKTEESIKRLGGGLTKLNEAETSVDAMSKELAAKKIIVDGKTRDCQAMIEDIDAKQKVAAEKQEA
>TRINITY_DN135_c0_g1::TRINITY_DN135_c0_g1_i1::g.149::m.149 type:5prime_partial len:158 gc:universal TRINITY_DN135_c0_g1_i1:911-438(-)
WVTASSSAGGGAASSRSRAWRRLRAGTASLRSRCAAATAKRTFARTSRTSTRCSPRAQWCFCSPMPTWWRRGSWSSSTTCLRPGWCLPSSRTTKRTRFATPFETPPRRKASLTPRTTSGRTTLASAAQTCTLCWPCPRVARRCGFAAATFLASSAGA*
>TRINITY_DN143_c0_g1::TRINITY_DN143_c0_g1_i1::g.150::m.150 type:internal len:133 gc:universal TRINITY_DN143_c0_g1_i1:398-3(-)
GNIVAKAVSAMGLLGHATGGDGVVSLAKGSAASLLNCLSDSKKAVTSATEKALELWTVHDGVTHRGAFLAILQQCPPALLQTKLDRKIIMQWFINHMIFTEADRADSEAVEAATALAEPLMTCLAGREASER
>TRINITY_DN143_c0_g1::TRINITY_DN143_c0_g1_i1::g.151::m.151 type:internal len:133 gc:universal TRINITY_DN143_c0_g1_i1:3-398(+)
ALRRFAPGQTSHERLGERGGRFHRFAIGTVGLRENHVIDKPLHDDLAVQLGLQQRRRALLQDREESAAVRDPVMHRPELESFLCCRGHGLLRVAQAVEQAGCAPFSQRDDAVAAGGMPEKAHCAHSFRDDVA
>TRINITY_DN149_c0_g1::TRINITY_DN149_c0_g1_i1::g.152::m.152 type:internal len:147 gc:universal TRINITY_DN149_c0_g1_i1:2-439(+)
AWGTQRSQCQVEVHPRLCSDWHSGVRNALRPQSLRPASQHWAGRGLHAGFCNSIDWVLELRRWLRGEAHAADHQAKQRAEGHINHPYRRAVPDLVLVAPLSCYVSWHRRARGNARETAQCGLGAPSWPDAPARNDVCDPIVRGVLL
>TRINITY_DN149_c0_g1::TRINITY_DN149_c0_g1_i1::g.153::m.153 type:internal len:146 gc:universal TRINITY_DN149_c0_g1_i1:3-437(+)
HGAPSAASVKSRYIPVFALIGTAAYETLCVRKVFDPRASIGQDVVCTLGFATASIGFWSCGVGFGEKLMLLIIKQSNAQRDTLIIRIVALYRTWSWLLLLVAMSAGTVVPVAMLAKPHNAVWVHRLGQTHLLGMMFVIQSFGAFF
>TRINITY_DN105_c0_g1::TRINITY_DN105_c0_g1_i1::g.154::m.154 type:internal len:129 gc:universal TRINITY_DN105_c0_g1_i1:1-384(+)
RHGLLPATSPWPPRPPTPTPTPPAPAPAKTLRCPAPQLVAAERKAAGRQRGRQIEHFPAQDGARNVRPDPGRGARRTQRRAQQRTAWLQRSSRRPARASRGLGRGGGTSARGWTGRQAGRQARDGPAR
>TRINITY_DN105_c0_g1::TRINITY_DN105_c0_g1_i1::g.155::m.155 type:internal len:129 gc:universal TRINITY_DN105_c0_g1_i1:385-2(-)
HALVRPWPACLPACLSTLSRSFRRHGQGHDSRGPACASSVAATPFVAARASASSSRRDPDLDAHFGRHLGLESARFGDPAVAQPPFALLRRAAALGNGASWRALVLVALVLVLVALEAMGTWPGEDRG
>TRINITY_DN105_c0_g1::TRINITY_DN105_c0_g1_i1::g.156::m.156 type:internal len:129 gc:universal TRINITY_DN105_c0_g1_i1:2-385(+)
ATVFSRPRPHGLQGHQHQHQRHQHQRPPRRSVAQRRSSSQQSERRLGDSGVAKSSTFQPKMAPEMCVQIRVAARGGRRGARSNERRGCNGARAGRPARVVALAVAAERAREGGQAGRQAGRPGTDQRV
>TRINITY_DN105_c0_g1::TRINITY_DN105_c0_g1_i1::g.157::m.157 type:internal len:129 gc:universal TRINITY_DN105_c0_g1_i1:384-1(-)
TRWSVPGLPACLPACPPSRARSAATAKATTRAGRPARAPLQPRRSLLRAPLRPPRAATRIWTHISGAILGWKVLDLATPLSPSRLSLCCDELRRWATERLGGRWCWWRWCWCWWPWRPWGRGREKTVA
>TRINITY_DN105_c0_g1::TRINITY_DN105_c0_g1_i1::g.158::m.158 type:internal len:128 gc:universal TRINITY_DN105_c0_g1_i1:3-383(+)
PRSSPGHVPMASKATNTNTNATSTSARQDAPLPSAAARRSRAKGGWATAGSPNRALSSPRWRPKCASRSGSRREEDAEARAATNGVAATELAQAGPRESWPWPWRRNERERVDRQAGRQAGQGRTSA
>TRINITY_DN105_c0_g1::TRINITY_DN105_c0_g1_i1::g.159::m.159 type:internal len:128 gc:universal TRINITY_DN105_c0_g1_i1:383-3(-)
RAGPSLACLPACLPVHPLALVPPPRPRPRLARAGLRELRCSHAVRCCARLCVLLAPRPGSGRTFRAPSWAGKCSIWRPRCRPAAFRSAATSCGAGQRSVLAGAGAGGVGVGVGGLGGHGDVAGRRPW
>TRINITY_DN183_c0_g1::TRINITY_DN183_c0_g1_i1::g.160::m.160 type:internal len:191 gc:universal TRINITY_DN183_c0_g1_i1:1-570(+)
VQIEHAVGAATTTIRHLFADGSHDAEDPVDIALPKMTPILVEEPAGARAATRGSVAAKEAAPGPLSEQLTIEILLVSDEKRIAGFSTLAALQQANMAVANQVAAYFSRLKPGQVSISIALAGQIYWSRDPITATTSAATLLDEVNKWRIAALENNQLPQHDALHLLSGRNFDGRTIGLARLESICDDTAE
>TRINITY_DN183_c0_g1::TRINITY_DN183_c0_g1_i1::g.161::m.161 type:5prime_partial len:105 gc:universal TRINITY_DN183_c0_g1_i1:570-256(-)
LCSVVADRLETRQANRSTVKVAAAQQVQGVMLRELVVLESRNAPLVDLVQKRRCAGRRCDWISGPVNLACKRDGNRNLARFQSAEIGCHLVGHRHVCLLKRRQR*
>TRINITY_DN160_c0_g1::TRINITY_DN160_c0_g1_i1::g.162::m.162 type:3prime_partial len:258 gc:universal TRINITY_DN160_c0_g1_i1:76-846(+)
MDSTRGRAKANDADGTNASVAAFSRHGDEDDVESKRGDVGKHLAADQLALMETRFRERYAVLKEIYETRLVRVTKRVRDVQVVLESDPVLEKMRSDSTTAPFAPARSQEIAVEALAEEREEEIVQLAEQLALVSAELSAMQEANRRTESQRRSAIRRLRQAMQENEALLERLEHAAHVVQSHETRWAETQAQQMKEKEALRGALRRLAHAMKRSNLASSSPSSGRVRDDDRASRESEVESASSGSDLDELMDLGAEE
>TRINITY_DN198_c0_g1::TRINITY_DN198_c0_g1_i1::g.163::m.163 type:internal len:116 gc:universal TRINITY_DN198_c0_g1_i1:1-345(+)
DDDSDTFAVAPPPLGVQDVHASTLTSAGKSLRRDRTLSTLASKHWGDMTSFTLVVELATHLRDIKPESFADHHQQAYLVELSEMFASMLHFKVFVKAAPGERSEPAAAADALAGL
>TRINITY_DN107_c0_g1::TRINITY_DN107_c0_g1_i1::g.164::m.164 type:internal len:387 gc:universal TRINITY_DN107_c0_g1_i1:1160-3(-)
QERRSPALWTRVSILVSTELDPDNRRAEDVVADSSAPSGPEEGQAQSERLRHTLLFRLDSMSPQVSTAALKLFSALLDLNDPRILHSLVLRQLYPGNHLVPAGEAPSAPLLSGSMDLRTPTKSAHARTPRTPQTPGRTAGSNAVEFLDKYPGSPKPPALSSSRKRHITSQEQQDLIAFEAYLTDGQGQAAAKIAAYMSQISTIHTQNTSPARLPRHRLAQQDAAALSPVGSPLARGAKDPTDPQADFSEGIFLTLLLNKLERMLETTLEECLVLTGILAKLAQCPHRILHAYLFEEEISVAEFLAAASGQPCRTHFSPSSPDTSQLLGPRPGVRTLSSALRAVWKEASERVEDLMPEFASQRAAARARLGVDDSPTPAPASAFATR
>TRINITY_DN107_c0_g1::TRINITY_DN107_c0_g1_i1::g.165::m.165 type:complete len:249 gc:universal TRINITY_DN107_c0_g1_i1:303-1049(+)
MRALRELGEDAGEHEALLQRRLQHPLKLVEEQSEENPLGKVGLGVRRVLCAARERAAHRAERGRILLRKAMPRQAGGRGVLGMDRGDLGHVRGNLGGGLALSVGQVRLEGNQVLLLLASDMALPGRGQRRGLWRARVLVKKLDGVAARGPPRGLRRPRRARVSRLCRGAEVHRAGEKRGRRRLPGGHQVVARVELAQHQAVEYARVVQVEERREQLERCRRHLRRHRVQAEQERVPEALALGLALLGP*
>TRINITY_DN107_c0_g1::TRINITY_DN107_c0_g1_i1::g.166::m.166 type:complete len:153 gc:universal TRINITY_DN107_c0_g1_i1:331-789(+)
MPVSTRHSSNVVSSIRSSLLRSKVRKIPSEKSAWGSVGSFAPRASGLPTGLSAAASCCARRCRGKRAGEVFWVWIVEIWDMYAAILAAAWPCPSVRYASKAIRSCCSWLVIWRFRDEDSAGGFGEPGYLSRNSTALLPAVRPGVCGVLGVRA*
>TRINITY_DN107_c0_g1::TRINITY_DN107_c0_g1_i1::g.167::m.167 type:5prime_partial len:148 gc:universal TRINITY_DN107_c0_g1_i1:1161-718(-)
PGAAQPGPLDARVNLGLHGARPGQPKGRGRRGRLFCTVRARGGPSPKRAPQAHAPVPPGLDVSAGVDGSAQAVLGAPRPERPAHTPQPGAAPALPGQPPGARRGGAVGPASLRLDGPPHPDKVGSRAHAEDAADPGADRGQQRRRVS*
>TRINITY_DN107_c0_g1::TRINITY_DN107_c0_g1_i1::g.168::m.168 type:complete len:106 gc:universal TRINITY_DN107_c0_g1_i1:496-179(-)
MRPRSARWAARSRAAQRTRRTPRPTFPRGFSSLCSSTSLSGCWRRRWRSASCSPASSPSSRSARIGFCTPTSLKRRSLWQSFSPPPPASRAARTLVPARQTPHSF*
>TRINITY_DN167_c0_g1::TRINITY_DN167_c0_g1_i1::g.169::m.169 type:internal len:133 gc:universal TRINITY_DN167_c0_g1_i1:2-397(+)
RLQGAADELEDANRRLTQELAERVESLRKEQDRAEELQRTIDEVSQDLQTYKDRQSTLLSEERQLFKQQMDDLALKLAAAQQSAGSANDGELDRLSAMAEGYQREVAALHIEQTHLRETLQAASAQLDQTRG
>TRINITY_DN178_c0_g1::TRINITY_DN178_c0_g1_i1::g.170::m.170 type:internal len:101 gc:universal TRINITY_DN178_c0_g1_i1:302-3(-)
VSRAQRLRLSSTRSVQSPTVETRRRGWPKGLFLQRLGRRASVERQARKPRRRCLCQRGTRPNYEVNPNQRAGKWRPARATAWTTMQKTSWRRRTCCGPPP
>TRINITY_DN178_c0_g1::TRINITY_DN178_c0_g1_i2::g.171::m.171 type:internal len:101 gc:universal TRINITY_DN178_c0_g1_i2:302-3(-)
VSRAQRLRLSSTRSVQSPTVETRRRGWPKGLFLQRLGRRASAERQARKPRHRCQCLRGTRATYEVNPNQRAGKWRPARATAWTTMQKTSWRRRTCCGPPP
>TRINITY_DN174_c0_g1::TRINITY_DN174_c0_g1_i1::g.172::m.172 type:internal len:246 gc:universal TRINITY_DN174_c0_g1_i1:2-736(+)
RRMASDAGGPECAELDEQFALYAAETPFRGRGAEHSTDDLGRELPGSLMLDCDENRVLRIPNKALHIKAQVELNRMLYSISSEPAAFEALVRQRRASSEMIPAMPSSPISPPVRPGLQQPDPASKILAVVSPSHMASAEVFADAPETEADSDASSVRQDSTEATPSPTYASGVESLVTNDELDMQNPLEAFEIGAVAGRGSFSVVYAAQRRGTEERVALKCVDLAALSSSKAREKCVQEIRTLQA
>TRINITY_DN174_c0_g1::TRINITY_DN174_c0_g1_i1::g.173::m.173 type:5prime_partial len:128 gc:universal TRINITY_DN174_c0_g1_i1:735-352(-)
ACSVRISWTHFSRALEELSAARSTHLRATRSSVPRRCAAYTTEKLPLPATAPISKASSGFCMSSSSFVTKLSTPLAYVGLGVASVESCRTELASESASVSGASAKTSALAMWDGETTARILEAGSGC*
>TRINITY_DN174_c0_g1::TRINITY_DN174_c0_g1_i1::g.174::m.174 type:5prime_partial len:119 gc:universal TRINITY_DN174_c0_g1_i1:736-380(-)
SLQRADFLDAFLARLGRAQCCQIDTLESNALFRPSALCGIYDGEAAPPGDRSDFESFERVLHVQLVICYQALDAARIRGARRSLRGILPHRTCIRVGLSLRRVGEDLCTGHVGWRNDG*
>TRINITY_DN174_c0_g1::TRINITY_DN174_c0_g1_i1::g.175::m.175 type:5prime_partial len:100 gc:universal TRINITY_DN174_c0_g1_i1:3-302(+)
EEWRVMQADQSVRSSMNNSPCMRRRRRFEAGAQSTAPTTSVASYPARSCWIATRIACFASPTKHCISRPKWSSTECCTASAASRPRLKRWSGSAERRAR*
>TRINITY_DN154_c0_g1::TRINITY_DN154_c0_g1_i1::g.176::m.176 type:internal len:127 gc:universal TRINITY_DN154_c0_g1_i1:3-380(+)
TSFQRSAMLKPHERTVGVVNRTEEVLPGFVLLSGGKCTYLIDEDGVLRHEWRAKRIVFAAYLRENGNLLRDGSENLDAPLFMAGGAAGHVEEVTWEGELVWQTQFVPFYKYLSHHSLEVMPNGNVL
>TRINITY_DN154_c0_g1::TRINITY_DN154_c0_g1_i1::g.177::m.177 type:internal len:127 gc:universal TRINITY_DN154_c0_g1_i1:380-3(-)
KYVAVRHHFERMVAQVLVERNELSLPHELAFPSHLLHVASRTACHKKRRVQVLRPVAQEVAILTQVRREDNPLRPPLVPQHAVLVDQVRALPAAQKNKSGEHFLRPVHHADGPFMRLQHGRPLEAR
>TRINITY_DN188_c0_g1::TRINITY_DN188_c0_g1_i1::g.178::m.178 type:5prime_partial len:297 gc:universal TRINITY_DN188_c0_g1_i1:3-893(+)
RSRQVPRRLILPGSAARPSRQGAAWQSPKRTAAPWRSSTRTAIETRSARRKSCHASCPQKVVMELNSQTYPRSIALQLALRRQSPSERSQRSGQRPTVDALLNSKQLSRPRSWASRRVTPGIHTSTKSSTWQESQSSAVLPSTSTLLPSLRRCAQTQEIPAAPIPSRAAATTTTTATTTATITSSTTTRAAGPAALGQTAKSICMARRAQRANMLRSSGKRSSQGLPRRASPKRTVAASPLHEQGPSPTITMPRTQRRPSHTRTRPSTRAHTRKSTSHGTGMSLKSAAGEMGLARF*
>TRINITY_DN188_c0_g1::TRINITY_DN188_c0_g1_i1::g.179::m.179 type:5prime_partial len:285 gc:universal TRINITY_DN188_c0_g1_i1:2-856(+)
PLAAGPTEADLARLRRKAKPAGSSLAEPETDRSAVAQLDADSHRNQERKKKKLPRKLSPKGRDGAELPDISSQHRAPARAAAAKPVGALPAIGAAPNGGRSPQQQATQQAAIMGKPARDARDPYVNKKQHLAGKSKLRGAAEHQHAAPEPATLRSNARNPGGTNPFQGGGNNNHHSNNHSNHNIINHNQSGGASSTGTDSEEYLHGAASPTRKYVAQQRQTQQPGFAKKSIPKKNGGGKSLARAGAKSYYYDAQDTAPAKSYSYKTKYQSPYSQKYIARHRHVT*
>TRINITY_DN188_c0_g1::TRINITY_DN188_c0_g1_i1::g.180::m.180 type:complete len:124 gc:universal TRINITY_DN188_c0_g1_i1:693-322(-)
MLFLANPGCCVCRCCATYLRVGLAAPCKYSSLSVPVLLAPPLWLWLMMLWLLWLLLWWLLLPPPWKGLVPPGFLAFERNVAGSGAACWCSAAPRSFDFPAKCCFLLTYGSRASRAGLPMIAAC*
>TRINITY_DN191_c0_g1::TRINITY_DN191_c0_g1_i1::g.181::m.181 type:internal len:114 gc:universal TRINITY_DN191_c0_g1_i1:340-2(-)
HSSIDHSFNFFDHSFSSEGADPSRVNALEKEGGAARHCQTQLQPQELAQQLRCAGALSEAVGCSGEPDHEVQRFGKLDGSTTRLPRAAILMSFFYRQSSAAKERAFLVSGRPA
>TRINITY_DN191_c0_g1::TRINITY_DN191_c0_g1_i2::g.182::m.182 type:internal len:143 gc:universal TRINITY_DN191_c0_g1_i2:428-3(-)
HSSIDHSFNFFDHSFSSEGADPSRVNALEKEGGAARHCQTQLQPQELAQQLRCAGALSEAVGCSGEPDHEVQRFGKLDGSTTRLPRAAILLLPAEQRSEGAGFPRSGLSSAVAGRPSERASRLSGTLDLPVSGRARRLQASW
>TRINITY_DN191_c0_g1::TRINITY_DN191_c0_g1_i2::g.183::m.183 type:5prime_partial len:131 gc:universal TRINITY_DN191_c0_g1_i2:1-393(+)
FQDACRRLALPDTGKSRVPLKRLARSLGRPATAEESPLRGKPAPSLRCSAGRRRMAARGSRVVDPSSFPKRCTSWSGSPEQPTASERAPAQRSCWASSWGWSCVWQCLAAPPSFSRALTLEGSAPSLLNE*
>TRINITY_DN191_c0_g1::TRINITY_DN191_c0_g1_i2::g.184::m.184 type:5prime_partial len:123 gc:universal TRINITY_DN191_c0_g1_i2:427-59(-)
ILRSIIHSISSIIHSAVKVPTLQESTLLKKRAGLPDTARRNSSPRSSPSSCAALGLFLRQSVVQANRTTKCSVLESSTGPRRGCRVPPSFFFRQSSAAKERAFLGAGFPRQWPAGRASERAA*
>TRINITY_DN191_c0_g1::TRINITY_DN191_c0_g1_i2::g.185::m.185 type:5prime_partial len:118 gc:universal TRINITY_DN191_c0_g1_i2:2-355(+)
SKTPAGVSPSLTRVSREYRSSGSLARSAGRPLPRKARSEESPLLRCAALPEEEGWRHAAAASWTRRAFQNAALRGPVRLNNRLPQKEPQRSAAAGRAPGAGVASGSVWQPRPLFQER*
>TRINITY_DN129_c0_g1::TRINITY_DN129_c0_g1_i1::g.186::m.186 type:internal len:133 gc:universal TRINITY_DN129_c0_g1_i1:2-397(+)
ALRLVSAVDPSDMTVDDAVLVASCLSNLCALGNLDRVKGVSAFLETAENTVRRHVAQLSSHANAGQAHQFEHGLNSARTSLQRILNVRAIMSQPRRTLSNPQRVVAALPIVVRSLLRVLSLHPLGTRFASRA
>TRINITY_DN155_c0_g1::TRINITY_DN155_c0_g1_i1::g.187::m.187 type:internal len:156 gc:universal TRINITY_DN155_c0_g1_i1:2-466(+)
EGAEGRCWSWQKNHDLGLPALVLIKAIERRSAGCKAVLELFHRAGLRDPQHEGLLHPHDVEHAALFGRHREVKQRLLVQSSALLQPASRGAAAAHHDSCLDRAAHSMRVQGSLELCVPLSNLNGHEVHLASRAEPSRALRRAPFATRPAFSPSRS
>TRINITY_DN155_c0_g1::TRINITY_DN155_c0_g1_i1::g.188::m.188 type:internal len:156 gc:universal TRINITY_DN155_c0_g1_i1:466-2(-)
RARGREGGASGEGRPAQRTARLGSAREMDLMPVQVAERHAELQAALYAHGVSCTVKAAIVVSGRSPARRGLQQRGGLDQQALFDFAVTTKEGRVLYVVWVQEALVLRVAQASAVEELQDRLASCAAALDGLDQHERRKAQVVVLLPRPAAALSTF
>TRINITY_DN159_c0_g1::TRINITY_DN159_c0_g1_i1::g.189::m.189 type:internal len:106 gc:universal TRINITY_DN159_c0_g1_i1:2-316(+)
SFRVPERTPRATSWSTGPSGRTPSPISQPTTSSCSSSSSSRLPRWREDGAKISAFWPIWATKWRLCRPSPRRRSRSARSGDSCARGGPVPCGVAQTGGAVASAAG
>TRINITY_DN159_c0_g1::TRINITY_DN159_c0_g1_i1::g.190::m.190 type:internal len:106 gc:universal TRINITY_DN159_c0_g1_i1:315-1(-)
PAALATAPPVCATPQGTGPPRAQLSPDRALRLRRRGEGRQRRHFVAQIGQKAEIFAPSSRHLGSLLLLLLLQLLVVGWLIGLGVRPEGPVDQLVARGVRSGTRNE
>TRINITY_DN159_c0_g1::TRINITY_DN159_c0_g1_i1::g.191::m.191 type:internal len:105 gc:universal TRINITY_DN159_c0_g1_i1:3-314(+)
RFASPSALLARRAGQPGLRAARQAQSASPRPAAAAAAAVAGCRDGVKMARRFRLFGRSGPQNGAFAAPLHVAAAAARGPGTAVHAAGRYPAEWRKLEARWRAQQ
>TRINITY_DN180_c0_g1::TRINITY_DN180_c0_g1_i1::g.192::m.192 type:internal len:128 gc:universal TRINITY_DN180_c0_g1_i1:381-1(-)
QQGSDIKQRIVNSIAPASTVFAGLGLCQGRWHHLLLVHKLQSNLNILLDKSMNGRMTLFLDGQEIATQKLPYPASMPNGGLKTSLFVGVDPILAATRRPSDPVRYWRLGPLQLLDVPKDAAVARSLF
>TRINITY_DN180_c0_g1::TRINITY_DN180_c0_g1_i1::g.193::m.193 type:internal len:127 gc:universal TRINITY_DN180_c0_g1_i1:2-379(+)
KSERATAASFGTSSNWSGPRRQYRTGSEGLRVAARIGSTPTNRDVLSPPFGIDAGYGSFCVAISCPSRNSVIRPFIDLSKRMLRLLCSLCTRRRWCQRPWHRPSPANTVDAGAMLLTMRCLISEPC
>TRINITY_DN180_c1_g1::TRINITY_DN180_c1_g1_i1::g.194::m.194 type:internal len:183 gc:universal TRINITY_DN180_c1_g1_i1:3-548(+)
PTSQMSLVQENAPGNLHIAGLGKRSWPPAIGYSLSMWVWLGEDVGEEILLASVRNSDGQQLLRVTLESGNAIRCVTCGGGAAASVDSSRPGFGAVAATGSSGGISGLAATAAARASNGELNKLSMAAMAAVMAAAEASASFTSALQPKGSSSKKEQALRQMQQQQQHQQGSDIKQRIVNSIA
>TRINITY_DN180_c1_g1::TRINITY_DN180_c1_g1_i1::g.195::m.195 type:5prime_partial len:151 gc:universal TRINITY_DN180_c1_g1_i1:547-95(-)
AMLLTMRCLISEPCWCCCCCCICRSACSFLLLLPLGCSAEVNEALASAAAMTAAIAAIDSLFSSPLLARAAAVAASPEMPPLDPVAATAPKPGLLLSTLAAAPPPHVTQRIAFPDSRVTRSSCWPSELRTDARRISSPTSSPSQTHIESE*
>TRINITY_DN180_c1_g1::TRINITY_DN180_c1_g1_i1::g.196::m.196 type:5prime_partial len:121 gc:universal TRINITY_DN180_c1_g1_i1:1-363(+)
ARPARCRWCKRTPLATCTSPDWASAAGPQPLATRSRCGFGSARTSGRRFSLHLCATLTASSYCVLPSSLGTLSAVSRAVEEPPQVWTAAGRASERSRQLDQAAASQDLLRLLPLGPATAS*
>TRINITY_DN150_c0_g1::TRINITY_DN150_c0_g1_i1::g.197::m.197 type:internal len:166 gc:universal TRINITY_DN150_c0_g1_i1:2-496(+)
SGRTPRHRLGALESSSNSMKTKRRPHPAAKKSPSPEARLRQGTEPSTKAKAHTAAEAHPPAAAAFAPLDKPSPNKVFRHGKLSSPESSRLGERRARTPSPTPAQGRRRTEGHEHESEPSPAPRTHLKASASAPLLARVRRIRSSSHYHSPSLPSLRVGAARRVGE
>TRINITY_DN150_c0_g1::TRINITY_DN150_c0_g1_i1::g.198::m.198 type:3prime_partial len:142 gc:universal TRINITY_DN150_c0_g1_i1:423-1(-)
MRRTRASSGALADALRCVRGAGLGSLSCSCPSVRRRPCAGVGEGVRARRSPNLEDSGEESLPCRKTLLGLGLSSGAKAAAAGGCASAAVCALAFVLGSVPCRSLASGEGDFFAAGCGLRFVFIEFEELSRAPKRCRGVRPL
>TRINITY_DN192_c0_g1::TRINITY_DN192_c0_g1_i1::g.199::m.199 type:5prime_partial len:124 gc:universal TRINITY_DN192_c0_g1_i1:421-50(-)
AVPFFDTINQLFDVLCAHADATPKDLPWYLPRAQRCNCWGGFQVDGLARRAAAHVGEASASPTPHPRHPPLARPYPALAAPAPRRLRYLFFSLRRPQVTTGIMNASTKTVTSKAYSNGIPSSV*
>TRINITY_DN158_c0_g1::TRINITY_DN158_c0_g1_i1::g.200::m.200 type:5prime_partial len:372 gc:universal TRINITY_DN158_c0_g1_i1:2-1117(+)
ENSPIFKQAEARDCLVRRGADLLVQSSATPDFRFGTINLFLPQCQSWYVDLIRRNLLGAGGGKNASGPASDSQRRAGVMGWMADFGELLPFEGLDPDAHNAFPELWAETNRLAIEGDAYSREHAVFFTRSAGARSPGLTTLQWMGDQLTSWDEMDGLHSALIGQLSAGLSGLAYTHSDVGGYTMVDLGPVKYVRNVELLQRWAEYSAFADAVFRTHEGLLPDKSAQVCDDEVLPHFARLATAHSLMWRVRSRVARDEPGMPLMRSMWMHFPLGPGYTSLKTQFLVGGPSILVCPVLQPGRNATMCVLPPGIAYEHVFTQQRLSAATNGTEVRCSARIGSPCVLFDVADKELARLAEDLRAAIRGLPGAEAF*
>TRINITY_DN165_c0_g1::TRINITY_DN165_c0_g1_i1::g.201::m.201 type:internal len:223 gc:universal TRINITY_DN165_c0_g1_i1:3-668(+)
RVFWVPGAGAQSSRGDGGERQHGAALSAQPASACAPDPACGRPLPKTNATEVGRRVLEVFEASPDALLGPQCISPTSCACDVASDDASCAEEDKVCGIAQSLNAMTWFSGQLFGQITAETGPKDNWLAFEDSGALAQLGHLAHWHLFTACYTAPGTIGIAWGLTPSERLPRRGTSCMDGINTGVSSLTEDSWITFVHEVGHSLGMLHSFEEGEGLTGGLMDY
>TRINITY_DN165_c0_g1::TRINITY_DN165_c0_g1_i1::g.202::m.202 type:5prime_partial len:196 gc:universal TRINITY_DN165_c0_g1_i1:668-81(-)
IVHEPPGESLALLERMQHAERMPHLVHKCNPAVFCKGRHTRVDAVHARRPAPWEALRRGQPPCDADRPRRRVACSEEMPMRQVAELGQRATVLKREPVVLRASLGGDLAEELARKPGHGIQRLRDAADLVLFCATCIVRSDVAGARGGRDALRPKQCIRAGLEDLEHAPAHLGGVRFREGPTTSRIWRTRTCRLS*
>TRINITY_DN165_c0_g1::TRINITY_DN165_c0_g1_i1::g.203::m.203 type:5prime_partial len:103 gc:universal TRINITY_DN165_c0_g1_i1:1-309(+)
VESFGSPAQALKAAEAMVASANMVLHFQLNLQVRVRQILLVVGPSRKRTPPRWAGACSRSSRPARMHCLGRSASRPPRAPATSLRTMQVAQKRTRSAASRSL*
>TRINITY_DN121_c0_g1::TRINITY_DN121_c0_g1_i1::g.204::m.204 type:5prime_partial len:574 gc:universal TRINITY_DN121_c0_g1_i1:1854-133(-)
SLESEALTQSIVALSHPTARLARVQEILASTRNQADLVMAASKELGGCALHAAVQECDVEVLKVLLAVPGINVHARCEDGGTAMHWFAEHGHKAGMENSKKMYEVLSKAMGPDAIEERDDDGETPLFWARSTKEQTMLLLDLGAKVSAVDTYGATVLEHAIRVRQDPVTKILFAAMREEGTTDLVMNPPFVAKVVQWMPNSEFVSAFLDEAVKSLGTMPDGTWQYEYKADLVFKPGMQGPSALDYVVERDSRAVCHPVVQAILTRRWALYGRFLFVILAVSQAIRLVTITILATSHPDDKSSLAAVIFLIATAFQGGVELIIGVGKVAQGLRFGWFPTHFHRMSTYAKFLDVCLSLLVIGGQLTLGVDSRPWKIASGIQFFFCWFATIYFLAVLESFGPLVVMVGRVVVKDLPPFLVIGSILVIAFSGVVQVLLDLDFVPLRVMALAVVGEEETYDRNTSPIALNEDVNAAAFGVIVVFLLIVPVALLNLMIASFSFTYQTIIEHVEEVFQLERARFITSHELIPGVGKFRDLSWRPRIQVSTASQNVGAHSKLPGNIHNELAEIKALLMKLQ*
>TRINITY_DN121_c0_g1::TRINITY_DN121_c0_g1_i1::g.205::m.205 type:complete len:145 gc:universal TRINITY_DN121_c0_g1_i1:1202-1636(+)
MVPRLLTASSKNAETNSEFGIHCTTFATKGGFMTRSVVPSSRIAANKILVTGSWRTRMACSSTVAPYVSTALTFAPRSRSNMVCSFVLRAQKSGVSPSSSRSSMASGPMAFESTSYIFLLFSIPALCPCSANQCMAVPPSSHRA*
>TRINITY_DN121_c0_g1::TRINITY_DN121_c0_g1_i1::g.206::m.206 type:complete len:140 gc:universal TRINITY_DN121_c0_g1_i1:202-621(+)
MSANVLRCCRNLDPRSPAQVAEFPNTRDQLVRSNEARAFKLKNLLDMLDNCLIREAEGSDHQVQQRNRNDQEKNDDNPESSGVDILVERNWGRIPVIRLFFTDYSQSHDAKRHKVEIKQNLHDARESNNEDRTDDQERG*
>TRINITY_DN121_c0_g1::TRINITY_DN121_c0_g1_i1::g.207::m.207 type:complete len:118 gc:universal TRINITY_DN121_c0_g1_i1:1703-1350(-)
MPQYKNATLRSSRSCSPCRASTFTRGVRMAGPPCTGLQSMGTKLVWRTARRCTKCFRRPWGPTPLKSEMMMAKRHSFGHAAQRSKPCCSSTLAQKSVQSTRTGQQCLSTPSAYAKTQ*
>TRINITY_DN133_c0_g1::TRINITY_DN133_c0_g1_i1::g.208::m.208 type:internal len:125 gc:universal TRINITY_DN133_c0_g1_i1:2-373(+)
ESRDSELHLELVALARRLSDSDARRAWDIAPFVWRQVLHERSSHTLGSPWSSRRLHVLDIASLAIGASRGCRSAVQGVVLGLDPNCLPLENLVAQAVNPPSGPLETIGVVALVDAVLEANAPLG
>TRINITY_DN133_c0_g1::TRINITY_DN133_c0_g1_i1::g.209::m.209 type:internal len:125 gc:universal TRINITY_DN133_c0_g1_i1:374-3(-)
NQAGRWPRVPRQPKRQPRLFRAGRLAGLLLERRDSRAEGSWGRGQARHLEPRSYIHDSRLSQEMRCQGRAAAWTTKDCPRYASYARGELAATRMEQCPTPAARQSLRGGAPTRLTLGAARCPGS
>TRINITY_DN133_c0_g1::TRINITY_DN133_c0_g1_i1::g.210::m.210 type:5prime_partial len:106 gc:universal TRINITY_DN133_c0_g1_i1:373-56(-)
TKRGVGLEYRVNQSDNPDCFERAAWRVYCLSDEILERKAVGVEAKHDTLNRAPTSTTRAYRKRCDVKDVQPPGRPRTAQGMRATLVENLPPHEWSNVPRPPRVRV*
>TRINITY_DN130_c0_g1::TRINITY_DN130_c0_g1_i1::g.211::m.211 type:5prime_partial len:296 gc:universal TRINITY_DN130_c0_g1_i1:2-889(+)
GDAPRLPVLAAGGAGLRMLHVSFWAAAPASVSQCLPPGLRELELFNCAVASSPVAPQLQRLVMAGCQRNEAPALWCPFPPPSPGFEPQLEELELQSLPGPLPPGDSLPRSLRRLRIHGYGYGPMPSLAGLSRLESLDVADCSDSLEDWDSFTLPSRLQRLVVRGTSAIGQGLERALSNVECLRELRIPDAVVERVRTGGSALEVVEVPRGLVLVESRSELRRLSVRVWSEDDLLALAAGGPKLEFFELWVPDALAGAVDRVLRPRLAAGAPALRELVVRRQPLTLSEAMHTHNRR*
>TRINITY_DN130_c0_g1::TRINITY_DN130_c0_g1_i1::g.212::m.212 type:complete len:173 gc:universal TRINITY_DN130_c0_g1_i1:867-349(-)
MASDSVRGCRRTTSSRKAGAPAASRGRSTRSTAPASASGTQSSKNSNFGPPAANANRSSSDHTRTERRLSSLRDSTSTRPRGTSTTSSADPPVRTRSTTASGIRSSRRHSTLESARSRPWPMADVPRTTSRCNRDGNVKLSQSSSESLQSATSSDSKRDSPASDGIGPYPYP*
>TRINITY_DN173_c0_g1::TRINITY_DN173_c0_g1_i1::g.213::m.213 type:internal len:125 gc:universal TRINITY_DN173_c0_g1_i1:1-372(+)
VTTELQCYRKRDLVAVLLGTSRLGGPRPRHEERVLQRRCLGGETHQRRLKPVLAKVQHPPVVEQQLALEADARSFFVRDYQPCRCPRPWRRRARKQVSCLADCRSGVPCLRDCCRRRRRRRRRR
>TRINITY_DN173_c0_g1::TRINITY_DN173_c0_g1_i1::g.214::m.214 type:5prime_partial len:108 gc:universal TRINITY_DN173_c0_g1_i1:372-49(-)
AAAAAAAAAAAAVTETGHAASAVGETGDLLPGAAAPGTGTPAGLVISDEERARIGLKCKLLLNYGRVLYLREHGFEASLVRFASKATTLENTLLVARPRPAQPAGAE*
>TRINITY_DN153_c0_g1::TRINITY_DN153_c0_g1_i1::g.215::m.215 type:internal len:327 gc:universal TRINITY_DN153_c0_g1_i1:980-3(-)
KCKAVFEDAVSKLEGLDKIKAEFEKLYQALEKSSESNARLQKKTADLETEILLQQEKVAKSKSDDDALQHTRKAVKEEIERNGRKIQEQRILQRNKQDRITEVKQEIAALDRQMQSGNGWTQEQEKALSQLRKREADLSHLLEQRLTSLQVSRSDVELLTGNLRAVEARKVELEAELAGIQSQVDENEAACKKAQMRRDRVDNDLRALKANVERFQLELAEKDRVMEAGEEELAALDQRVKNAKQKMQAYLKQYDELFQETHKLTEELEDQTRVNEHLTEVVGEREAAIEALEREKKVCLRESKTLQAQIEHAQKRIAEVEEAKSK
>TRINITY_DN161_c0_g1::TRINITY_DN161_c0_g1_i1::g.216::m.216 type:internal len:140 gc:universal TRINITY_DN161_c0_g1_i1:3-419(+)
TLMLPQNKLSSAEAVAHVVELPSLSCLDIQKNKIDDPAIIDILEQCPNLAVLYLQGNPVVKQIRFYRKTVIARLKSLKYLDDRPVFPEERLRAEAWCRGLAEGGVDAARDAEKAEIERQRIEKREKEDRNFRAFEAMML
>TRINITY_DN100_c0_g1::TRINITY_DN100_c0_g1_i1::g.217::m.217 type:internal len:121 gc:universal TRINITY_DN100_c0_g1_i1:3-362(+)
VVEERDEGPPAPPMSARDSGNSETVKLEHGGVLQNLVFGAGKSEGDEDENETIRVPVIASVWDSAWEGGAGQGPAPRGGSALARAGQHLYVFGGASRDGTHFNDLWRTLAPGRRASSPPD
>TRINITY_DN140_c0_g1::TRINITY_DN140_c0_g1_i1::g.218::m.218 type:internal len:126 gc:universal TRINITY_DN140_c0_g1_i1:2-376(+)
IVAVNSHLSVKVRRIDVLGALGDVHRDLVIVDTKAGAVGVGIAHDPSLQHSIGRKRNTWDNVGRRESSLLDFSNVVVRVAVQLELADALEGKVLVGPNFGEVKGVPLKVRSLLVGHRLDIHRPLG
>TRINITY_DN140_c0_g1::TRINITY_DN140_c0_g1_i1::g.219::m.219 type:internal len:126 gc:universal TRINITY_DN140_c0_g1_i1:376-2(-)
PKWTMYVQTMTDEQAADFKWNPFDLTKVWPHKDFPLQRVGELELNRNPDNYVAEVEQAAFTPANVVPGISFSPDRMLQARIMSYADAHRSRLGVNYDQIPVNVPKRAENVDTPYLDGQMRVDGNN
>TRINITY_DN125_c0_g1::TRINITY_DN125_c0_g1_i1::g.220::m.220 type:internal len:172 gc:universal TRINITY_DN125_c0_g1_i1:514-2(-)
HEPNEIHEPEPASLAGSPQQEHDLGDRPALASTPLGKAVNPVGQVALRLHPEPVPRSGRAQTPSEERRPCAKSPSIKVFCDQANAGVAPAAPQDAANFEEAMALAEARLHAEFDEALARFWTTKARLEDKFAQRSRCADSVRVEDAIPVSLRRDEPVAQGAPASPAARRRS
>TRINITY_DN125_c0_g1::TRINITY_DN125_c0_g1_i1::g.221::m.221 type:internal len:172 gc:universal TRINITY_DN125_c0_g1_i1:2-514(+)
GPATSCRTSRRPLGDWLVTAKRDRDRVFDAHRVCATRPLRKLVFQAGLCRPEPSERFVEFGVQARLGESHGLLKVCGVLRCGWRHASVCLIAENLDTRALGAGSPLFARGLGAARARDGFGMQSQGDLADRVYSFPERRTSQRGPISQIVLLLGAACEARRLGLVNLIWLV
>TRINITY_DN125_c0_g1::TRINITY_DN125_c0_g1_i2::g.222::m.222 type:internal len:164 gc:universal TRINITY_DN125_c0_g1_i2:490-2(-)
HEPNEIHEPEPASLAGSPQQEHDLGDRPAQACTPLGKAVNPVGQVALRLHPEPVPSEERRPCAKSPSIKVFCDQANAGVAPAAPQDAANFEEAMALAEARLHAEFDEALARFWTTKARLEDKFAQRSRCADSVRVEDAIPVSLRRDEPVAQGAPASPAARRRS
>TRINITY_DN125_c0_g1::TRINITY_DN125_c0_g1_i2::g.223::m.223 type:internal len:164 gc:universal TRINITY_DN125_c0_g1_i2:2-490(+)
GPATSCRTSRRPLGDWLVTAKRDRDRVFDAHRVCATRPLRKLVFQAGLCRPEPSERFVEFGVQARLGESHGLLKVCGVLRCGWRHASVCLIAENLDTRALGAGSPLFARDGFGMQSQGDLADRVYSFPQRRTSLCGPISQIVLLLGAACEARRLGLVNLIWLV
>TRINITY_DN110_c0_g1::TRINITY_DN110_c0_g1_i1::g.224::m.224 type:internal len:105 gc:universal TRINITY_DN110_c0_g1_i1:314-3(-)
NRGRESMSSSSRRRREKLARVTSPAPRIAHGRPQEASSAPSSGSGSDSSSSLPNSKEGKKVRDSSALERQGAPKDGQASSGRNAGQQSAGAGAAVKARAPKRKR
>TRINITY_DN168_c0_g1::TRINITY_DN168_c0_g1_i1::g.225::m.225 type:internal len:112 gc:universal TRINITY_DN168_c0_g1_i1:1-333(+)
GPRGRRGGDEGAGRISAAAARCNRQSDRVGSSNASGGQGRPPDAVSARRKARGSGVYLAASWFKAALRWGKISSTRTAAHRGSRWHSCSAARWVQRPFAQSCQPRRRRARA
>TRINITY_DN168_c0_g1::TRINITY_DN168_c0_g1_i1::g.226::m.226 type:internal len:112 gc:universal TRINITY_DN168_c0_g1_i1:2-334(+)
GPAGGGAETKGQVVSRRLRRVATAKAIVSGLQMRQVGRDGRQTQSQRGERQEALEYISQPLGSRLRSAGARSAPHGQQLIGEAGGTPAQQRAGSNVLLLNPVNPDVVERAR
>TRINITY_DN168_c0_g1::TRINITY_DN168_c0_g1_i1::g.227::m.227 type:5prime_partial len:107 gc:universal TRINITY_DN168_c0_g1_i1:3-323(+)
APRAAGRRRRGRSYLGGCGALQPPKRSCRVFKCVRWAGTAARRSLSEEKGKRLWSISRSLLVQGCAPLGQDQLHTDSSSSGKPVALLLSSALGPTSFCSILSTQTS*
>TRINITY_DN102_c0_g1::TRINITY_DN102_c0_g1_i1::g.228::m.228 type:internal len:127 gc:universal TRINITY_DN102_c0_g1_i1:3-380(+)
DWNRSGRRMSSLLVADSSMGYFPVVCTWGAAQWAIKAAAPGDILLLAGVVFRRAGGALEGRLTDPDKCVVLLRPSETTIDKENRIKLGRVAGAHSQEILMKLPEVRRWVERSYGGVLQCTAIRADR
>TRINITY_DN102_c0_g1::TRINITY_DN102_c0_g1_i1::g.229::m.229 type:5prime_partial len:106 gc:universal TRINITY_DN102_c0_g1_i1:379-62(-)
LSARMAVHCRTPPYERSTHRRTSGSFMRISCECAPATRPSLIRFSLSMVVSEGRSNTTHLSGSVSRPSKAPPARRKTTPASNRMSPGAAAFMAHCAAPHVQTTGK*
>TRINITY_DN127_c0_g1::TRINITY_DN127_c0_g1_i1::g.230::m.230 type:internal len:140 gc:universal TRINITY_DN127_c0_g1_i1:419-3(-)
RLEPEALVEGNKIVVQTPEVDFLVKRSCDHELQLADSEDVLDQVRVLAQAANLLDAKARHKAKVQDVDRVVCCGREERLHVRDPLQVKLGLVHHLAIDEARDALLCDVVDTRVPEGDGHVCCRHGKQLAVRELDVRHIQ
>TRINITY_DN127_c0_g1::TRINITY_DN127_c0_g1_i1::g.231::m.231 type:internal len:140 gc:universal TRINITY_DN127_c0_g1_i1:3-419(+)
LNVTYVELANRKLLAVSATNMTVSFWDAGIYDVAEESIPRFVYREVMDKPQFHLEWVPHMESLFTAAADNTIHILHLRFVPSFCVKEIGRLRKHTDLIQDILAIGELQLVVTAALDQKIYLWGLDDDLVPLDQRLRFKS
>TRINITY_DN127_c0_g1::TRINITY_DN127_c0_g1_i1::g.232::m.232 type:5prime_partial len:116 gc:universal TRINITY_DN127_c0_g1_i1:2-349(+)
AECDVRRAREPQAACRVGNKHDRLLLGRGYLRRRRGEHPALRLSRGDGQAPVSPGVGPAHGVALHGRSRQHDPHPAPSLCAELLRQGDWPPAQAHGPDPGHPRYRRAAARGHSCA*
>TRINITY_DN131_c0_g1::TRINITY_DN131_c0_g1_i1::g.233::m.233 type:internal len:109 gc:universal TRINITY_DN131_c0_g1_i1:3-326(+)
EQRSDAVTSPRDMQKVPLSVHDWSRTQKALQALLHKLEDAGSYHDLRGSKYGMLDDVGTSAAKLVVDEALAGQGVSLASKPVETVCAAVKVLLRQECSSLLPTALLGE
>TRINITY_DN199_c0_g1::TRINITY_DN199_c0_g1_i1::g.234::m.234 type:internal len:100 gc:universal TRINITY_DN199_c0_g1_i1:3-299(+)
APAYQRNNKANGQKNLRCFPGHCQGLGHQRGFCGHSIVVNFYYIPQSIKGQLYSFAHFCIADCELASPAAAAAKGVARERYFPGDKLPIDSIKSRVRQA
>TRINITY_DN117_c0_g1::TRINITY_DN117_c0_g1_i1::g.235::m.235 type:internal len:137 gc:universal TRINITY_DN117_c0_g1_i1:3-410(+)
AFELARANRETRDFMEERRARRREIGKRVQERLAARSEADEEILRLFGGPNGEAFMYSGQKLNIVERQQDELRRRLSKHGKVTYTYSREFQSLGFSLVNEEQVARDEDKRNREQFLTKRGFGYPAIRSAKEDRRPR
>TRINITY_DN117_c0_g1::TRINITY_DN117_c0_g1_i1::g.236::m.236 type:5prime_partial len:117 gc:universal TRINITY_DN117_c0_g1_i1:1-351(+)
KLLSWQGRIARRATLWRSAGRDAARLASVFKNVLQRALRRTRRFCGCLAGPMARHSCTRARSSTLWSGSRTNYADGSPSMARSRTRIRGSFSHSGFLSSTRSKWPGTRTSATASSF*
>TRINITY_DN157_c0_g1::TRINITY_DN157_c0_g1_i1::g.237::m.237 type:3prime_partial len:139 gc:universal TRINITY_DN157_c0_g1_i1:414-1(-)
MGKTRQRAAAPRPARGSTAGPARGVGDDKARLSLASSALVGQVGAHHILEDVTPMPVPQRPRARSRSPRSTRGGQASPPSWKFPEPLASSRGSCSALKTKAADRVRHAPVHRTNTRKAGATFGRGLPPRAADRAHFSL
>TRINITY_DN196_c0_g1::TRINITY_DN196_c0_g1_i1::g.238::m.238 type:internal len:113 gc:universal TRINITY_DN196_c0_g1_i1:336-1(-)
PSRVGLCVIASVPEAELTNELPHAARSRRGSREPGPMASEYEQLRLERIKANEAFLAELDVAQDKGTLERNKRKAKPAATRTKRTKSAAQQAVEPARRSSRLSGKEAESLYI
>TRINITY_DN101_c0_g1::TRINITY_DN101_c0_g1_i1::g.239::m.239 type:internal len:243 gc:universal TRINITY_DN101_c0_g1_i1:727-2(-)
HADMPRQRHPRPRVHSRKRPSTLGTAFKRRRPQLGDAVVRDNADDRSWPVLERRVECQVAARRSAPGNDVRAVAAPAGGVLLNESDCVADVVDHLARVRPRAAKPVRDADDHEALLQELVRHAAVVVDADKRAVALFPAPSVDVEHDRQVCPRHSSRRPINVQVEDATQNSGPVLQKERVAGQSRHVLGVASTRVRVHLDSFVRCGDVGLDGAQPAMCVENVICERVRALPTLKVARVATSE
>TRINITY_DN101_c0_g1::TRINITY_DN101_c0_g1_i1::g.240::m.240 type:internal len:243 gc:universal TRINITY_DN101_c0_g1_i1:2-727(+)
LASRDPGHFESGQSAYSLADHVFNAHGGLRPVEPDITTTYKTVKMDPNASTCDAEDMPGLPGDSFFLQNRAAILRGILDLDVYRPPGTVAGANLPIVLHIHGGGWKKGDRSFIRINYHGGMPHKLLEKGFMIVSVSYRLSCAGSDPREMVDDIRDAIAFVEEHAASWGGDGAHIIPWGTSAGGNLALNAAFKYRPASVVGVISHYGVTELRASALERRAESAWTFAGMHSRAWVSLTRHVCM
>TRINITY_DN101_c0_g1::TRINITY_DN101_c0_g1_i1::g.241::m.241 type:5prime_partial len:131 gc:universal TRINITY_DN101_c0_g1_i1:3-395(+)
SLVATLATLRVGRARTRSQITFSTHMAGCAPSSPTSPQRTKLSRWTRTRVLATPRTCRDCPATRSFCKTGPLFCVASSTWTFIGLLELWRGQTCLSCSTSTEGAGKRATARLSASTTTAACLTSSWRRAS*
>TRINITY_DN172_c0_g1::TRINITY_DN172_c0_g1_i1::g.242::m.242 type:internal len:230 gc:universal TRINITY_DN172_c0_g1_i1:2-688(+)
GKDLDSVVRISLEHLRQPEKAFAIVRKHQSSQGAEMAARYCQSVNDFRGAIEFLLMAKRTTDAFELATAHDTMEVFESALGPNGSPEEYNSIARYYETKQQFDKAAEFYAICGQFHKALRLYLQTNEIEKAIEVVGKARSDMLTHTLIDFLMGETTGVVQDPVHIFRLYMALGNFAQAARTAMVIAHQERENGNYRNAHSTLYETHRELESRGIRVPQSLRSAFLLLHS
>TRINITY_DN172_c0_g1::TRINITY_DN172_c0_g1_i1::g.243::m.243 type:internal len:230 gc:universal TRINITY_DN172_c0_g1_i1:688-2(-)
AVEQQEGGPQALRNANPARLQFTMRLVQRAVRIAVVAVLALLVSDDHGRPRSLGEVAECHVETENVDRVLHDAGGLAHQKVNQGVREHVRARLADHLDRLFDLIGLQIETQCLVELSADSVEFGSLVKLLLRLVVPRDAVVLLGATVGAQRALKYLHRVMRRGKLESICRALGHEQKLDGAAKVVDALAVSCRHLGTLGALVLAHDCECLFGLSQVLERNPDDAVQVLS
>TRINITY_DN162_c0_g1::TRINITY_DN162_c0_g1_i1::g.244::m.244 type:internal len:153 gc:universal TRINITY_DN162_c0_g1_i1:2-457(+)
AASRASHACLTPTVWAMRGNLAAGTRTPSNANMRGDEQDHAPSQLPQLLELSMGGEVMPSSLVQLAQSWTARGQGLRLVNTYGVTEATVYQSTFCVNDLESYGAAPFGLHGVNRIIGEPYAGVSIGLTWDDGERIEWVCLSGVNGERSGGAQ
>TRINITY_DN164_c0_g1::TRINITY_DN164_c0_g1_i1::g.245::m.245 type:internal len:173 gc:universal TRINITY_DN164_c0_g1_i1:1-516(+)
EPVRPEPGRAGDGRHAVLEPPPTKGVVGPRFDSPEPEEQIDSNQLASGTSTAPTRKQKAVLESNHSPVADRSANPELEPNALESAAPGLCESDSIVDHPGFSANSASANSASAESEGLPLKSSRSDSERELSAAAPVTRAPREVDPRQQQSTLPTSAIDICDDAADDGIESG
>TRINITY_DN193_c0_g1::TRINITY_DN193_c0_g1_i1::g.246::m.246 type:internal len:224 gc:universal TRINITY_DN193_c0_g1_i1:671-3(-)
GFCGSLTTFSSWEDAAGNLIVPVPSSLSPSERAYTWFQVQILGIAVALMGWDFGTHAAILTCCRDPKSSAAQADGSNDTKSAFHGSSSTCSLPGVGAILLGILVAVLVATLAAIEQTEVLFALCWGPFGAWLRWRLSKFNVIHSGFPLGTFAGNMLGAALIASAFVLGCTIRPDNVQCSVLKGFSDGFCGALTTVSTFVSELKGLQLRQAYIYGVVSVLVAQL
>TRINITY_DN175_c0_g1::TRINITY_DN175_c0_g1_i1::g.247::m.247 type:5prime_partial len:251 gc:universal TRINITY_DN175_c0_g1_i1:2-754(+)
HARSQSRNRRTERRRDELRGRRSGSGSIDRPPRLSCGKNGTVVTAAQANMRAAALVLAAALLLLATSASAQTACPVGCLTCAEDSSLCQKCDDDYDQRGAYCFEKGISIPAVVGGVVGGVFFLIFACLCCVARQQKQHVAEFQEEVDKYDPENVVVLSQCSGPYGYVLFREDSLRLLAYSMGKHDRTLAADEIMYYPGPEGHGMKLNGFPIYTDDRARFEAKIARLQARGRSLNVPSAIVVPDASDQKTF*
>TRINITY_DN175_c0_g1::TRINITY_DN175_c0_g1_i1::g.248::m.248 type:5prime_partial len:233 gc:universal TRINITY_DN175_c0_g1_i1:958-260(-)
RSATQGLGSVSNAVQGDAVQGLVSPLWHHCARARTSRQFLEDYCTTPPTPSTSSCWKPRRLGAAPGVLLKCLLVRGVGDDDCAGHVQRPASGLEARNLGLKPGPVIGVDREPVEFHSVAFGSWVVHDLVRGKSAVVFAHRVCKQPQAVFTEEHVSVRAAALRQHDHVFGIVLVNLLLELGDVLLLLTSHAAQACKNEKENAPDHAADHGRNADPLFKAISSTLVVVVIALLA*
>TRINITY_DN175_c0_g1::TRINITY_DN175_c0_g1_i1::g.249::m.249 type:complete len:113 gc:universal TRINITY_DN175_c0_g1_i1:276-614(+)
MTTTTNVELIALKRGSAFLPWSAAWSGAFSFSFLHACAAWLVNKSSTSPSSRRRLTSTIPKTWSCCRSAAARTDTCSSVKTACGCLHTRWANTTALLPRTRSCTTQDPKATE*
>TRINITY_DN142_c0_g1::TRINITY_DN142_c0_g1_i1::g.250::m.250 type:internal len:102 gc:universal TRINITY_DN142_c0_g1_i1:1-303(+)
ASFVTATMTDVLNGGAAQTARRKWIFDAHSDAVATVAAEASREEQITHAVKHFMEVHESHFARGFVPKDMDMQHMSDAKMTNSALTINFGVFSSTLRSHAS
>TRINITY_DN142_c0_g1::TRINITY_DN142_c0_g1_i1::g.251::m.251 type:internal len:102 gc:universal TRINITY_DN142_c0_g1_i1:303-1(-)
RGVAPQRRGEHAKVDRQGGVGHLGVAHVLHVHVLGHKPPRKVALMDLHKVLDRVRDLLLAARLGRHRGDGIAVSVENPLAPCGLRGPAVQHVGHRRSHKAG
>TRINITY_DN179_c0_g1::TRINITY_DN179_c0_g1_i1::g.252::m.252 type:5prime_partial len:109 gc:universal TRINITY_DN179_c0_g1_i1:327-1(-)
GTRHFVESEDVARDVLGCRGPLLGTEHLGLSAFDCAGSFSFVSLQGSILGVVVVSRCSCARFSILPWSGGTAGRTETPLVLLANSQTSQSARTWPWERGVGLIRLQRH*
>TRINITY_DN176_c0_g1::TRINITY_DN176_c0_g1_i1::g.253::m.253 type:5prime_partial len:424 gc:universal TRINITY_DN176_c0_g1_i1:1404-133(-)
PGKAPSSLHELEEDASSDAEEGGAASRLPVPAPKPPTPANGSTATQAEQRAADAASEEGSDDEGVVRDILNGHLDRYGFATTGNGSASGNMSASRSAMSLARDRQTYWSKLETDAQRRRRVRLENLRTQKWLRMLDQWPVQVTKKRKRLNRRIRKGIPDCFRDRVWPSLVAVHQSLEAPTSKPAASQDSFETLLSRANKSDDAEMDKIRECISRDIGRTFPRHIIFHKSGGIGQRSLTNVLRAYAELDPVVGYCQGMGFIVGLLLGYVPEAKAFSIFRSLMLSGPWNMSELYKPGMPGSQLLLTQYEVLLKRFVPDVAAHLDKEMIVPSMYATQWFITVFTYNFPFDVVVRVWDIFLLEGWPIVHQVAVAIMKENSKEILGRSFEHILEYFRGIPPSLNPQEILDLALTIPISQAMLDAIRPA*
>TRINITY_DN176_c0_g1::TRINITY_DN176_c0_g1_i1::g.254::m.254 type:complete len:138 gc:universal TRINITY_DN176_c0_g1_i1:1064-651(-)
MRSGGGASASKTCEPRNGCACWTSGLCKSPKKENGSTGASAKASPTAFATASGPPSSLCTRALRRRRQSQPPAKTRSRPCSRARTSRTTPRWTRFVSASAATLAARSRATSSSTRAAGSASAHSRMCSGPTPSSTPS*
>TRINITY_DN176_c0_g1::TRINITY_DN176_c0_g1_i1::g.255::m.255 type:5prime_partial len:127 gc:universal TRINITY_DN176_c0_g1_i1:2-382(+)
DLYSTETRKQRFGAEQTPASCKLQGQRRRAGKLAVLLCQPVPLCYAGRMASSIACEIGIVRARSRISCGFSEGGMPRKYSRICSKERPSISLLFSFMMATATWCTMGQPSRRKMSQTRTTTSKGKL*
>TRINITY_DN176_c0_g1::TRINITY_DN176_c0_g1_i1::g.256::m.256 type:complete len:119 gc:universal TRINITY_DN176_c0_g1_i1:731-1087(+)
MMWRGNVRPMSRLMHSRILSISASSDLFARESRVSNESWLAAGFDVGASRLWCTATREGQTRSRKQSGMPLRMRRLSRFLFLVTCTGHWSSMRSHFWVRRFSRRTRRRRCASVSNLDQ*
>TRINITY_DN190_c0_g1::TRINITY_DN190_c0_g1_i1::g.257::m.257 type:internal len:186 gc:universal TRINITY_DN190_c0_g1_i1:555-1(-)
HCLRGWVGYLVADFWRWRRGRGPCERVDPGEPLGLAVRNQNNPAKESLGRARCILRRLARDLGDKRKGELWLRAAMKLADGQVGLDGHDVVESSQSRLIDVKRDARIPPRHSTIARQVEEKRESPLVPGLFELGGHGTKHAQVAAKSVLDVLGREVDSNGARVGWNVEPRRSRFLLLHFPPAGSC
>TRINITY_DN190_c0_g1::TRINITY_DN190_c0_g1_i1::g.258::m.258 type:5prime_partial len:176 gc:universal TRINITY_DN190_c0_g1_i1:1-528(+)
AGPGGREVKEEEAASARFYIPTNPRPVAVDLAAEDIEDGFGSHLRMLRAVPSKLKKTRHKWTLAFFFYLPGDRAVAWWDSRVTFDVNKPALARLDNIVAIQTHLPVSELHGCAKPELAFALVAQVPGKPSQDAAGSSKALLCRVVLVANSEAKRLAWIDALTRAATAPPSPEISD*
>TRINITY_DN114_c0_g1::TRINITY_DN114_c0_g1_i1::g.259::m.259 type:internal len:126 gc:universal TRINITY_DN114_c0_g1_i1:375-1(-)
HDGDGDYDDGDPRALALGYPCCRGLEFIVWGRLVFVHAKVVSSIKKTLNRLASALSHVSLSKRLSHDQEAIESSMSNSGDEKSILRSSTGLQLNKSPTSPNLLKLESGESMMGSPLAVGSPNGSG
>TRINITY_DN270_c0_g1::TRINITY_DN270_c0_g1_i1::g.260::m.260 type:internal len:102 gc:universal TRINITY_DN270_c0_g1_i1:1-303(+)
GGRLLGGGAMGERARCVGIVATVLVFAALASLESSTLEAAAGLHGMAAPEVGFGHEHAHDQPAAAGSQEEHGVPALDPPTATARHESRAPGNLRMHTSATG
>TRINITY_DN270_c0_g1::TRINITY_DN270_c0_g1_i1::g.261::m.261 type:internal len:102 gc:universal TRINITY_DN270_c0_g1_i1:304-2(-)
FQWRSCACASYLARGFRASRWPLAGPAPGRRAPLGSQRPQVGREHARARSLLLARPYRGGPPLLQACCSPATRAPQKPAPSPRSQRSGLARPSLRRRAGVL
>TRINITY_DN270_c0_g1::TRINITY_DN270_c0_g1_i1::g.262::m.262 type:internal len:102 gc:universal TRINITY_DN270_c0_g1_i1:303-1(-)
SSGARVHAQVTWRAAFVPRGGRWRVQRRDAVLLLAPSGRRLVVSMLVPEAYFWRGHTVEARRCFKRAALQRRERRKNQHRRHDPNAAGSLAHRSAAEQASS
>TRINITY_DN248_c0_g1::TRINITY_DN248_c0_g1_i1::g.263::m.263 type:internal len:125 gc:universal TRINITY_DN248_c0_g1_i1:1-372(+)
GAQAAEEEAQGRAHVVHGGRGGGELRGRCRRRRGGGRARLAGWVCRRRGQPVEPRRVWRELARGLGAVQARGRRVRLGDFVLLAVPVLVAAEAPPAVGGRAVLCLDGCGRGVLWGELGGQGRGL
>TRINITY_DN248_c0_g1::TRINITY_DN248_c0_g1_i1::g.264::m.264 type:internal len:125 gc:universal TRINITY_DN248_c0_g1_i1:2-373(+)
VPRLLRRRPKAAPTWFMAAGVAASCAGVAAGVVEVAELGWLAGFAGAVVSLWSLGAFGASWLVDLELFKPADAGYDSAILFYLRCLCWSPRKRHLLLVAVPFYALTVVGVAYCGANWEARGEAW
>TRINITY_DN248_c0_g1::TRINITY_DN248_c0_g1_i1::g.265::m.265 type:internal len:125 gc:universal TRINITY_DN248_c0_g1_i1:373-2(-)
PGLAPGLPVRPTVRHAHNRQGIERHGHQQQVALPRRPAQAPQVKQNRRVVPCVRGLEQLQVHEPARAKRAEAPQADHGAGKPSQPAELGHLHDAGGNARAARRHPGRHEPRGRGLGPPPQQPGH
>TRINITY_DN203_c0_g1::TRINITY_DN203_c0_g1_i1::g.266::m.266 type:internal len:156 gc:universal TRINITY_DN203_c0_g1_i1:467-3(-)
KRAPEFGTEQTRRCVAAQPEQRCAGAPELRLGLRVHGPRSKPRPARSDLEPSNSASASSFATMASLGDCSFPMTGENCTETWSDVLGSSQPTIATIGTVLFATTIPFTLVVLFTISIQYNGAVKKAKSKGKQVPNIHKLKLFSVVLILFGSVFAL
>TRINITY_DN203_c0_g1::TRINITY_DN203_c0_g1_i1::g.267::m.267 type:5prime_partial len:121 gc:universal TRINITY_DN203_c0_g1_i1:1-363(+)
DSANTLPKRMSTTEKSLSLCMFGTCLPLDFAFFTAPLYWIDIVKSTTRVKGIVVAKSTVPMVAIVGWLDPSTSLHVSVQFSPVIGNEQSPRLAIVANDEADAEFEGSRSLRAGLGFERGP*
>TRINITY_DN271_c0_g1::TRINITY_DN271_c0_g1_i1::g.268::m.268 type:internal len:102 gc:universal TRINITY_DN271_c0_g1_i1:1-303(+)
VMRRTPSPASRRSRSTRRDDSLNACTKAKKTRSPSAAAAALSSLVGSEVVSPSALAKSASSGLAWYCGIVACLGKTAPPRSAAASELSPDSRTLSARPAAR
>TRINITY_DN271_c0_g1::TRINITY_DN271_c0_g1_i1::g.269::m.269 type:internal len:102 gc:universal TRINITY_DN271_c0_g1_i1:305-3(-)
PLAAGLADKVRLSGLSSLAAALRGGAVLPKHATIPQYHASPDEADFASALGETTSEPTSDERAAAAALGERVFLAFVQAFNESSRRVDRDRLDAGDGVRLI
>TRINITY_DN271_c0_g1::TRINITY_DN271_c0_g1_i1::g.270::m.270 type:5prime_partial len:101 gc:universal TRINITY_DN271_c0_g1_i1:304-2(-)
PSPLASRTRFGCRGLAHSRRRSAGAQSCPSTPQYRNTTRAPTRPTLPARWGRPPQSRPATRGPRQPRLASASSWPLCRRLTSRRVVWTATASTLVMVCAS*
>TRINITY_DN243_c0_g1::TRINITY_DN243_c0_g1_i1::g.271::m.271 type:complete len:296 gc:universal TRINITY_DN243_c0_g1_i1:2-889(+)
MCTYNLGPYVYLSPWPLLICNINYICKNENSSETKLKITMDDLTLTRRDYESIRDNGDVCLAYYSYVLSIDDLVKLNLTRHDFMRYIKFVDEFEPWFTDNITSSLDYISGYHWIDVLMSIGVYNSIDETILSISRTPLSVRDLENISIEKFKAFVREKYVDIYLSEVVRMDRYSHRYSISFNSKFTEEWYDAFRHVVGNDKQSEVFLRACSMEFTWMTNFAAKVCAWLQKTRHVCFMTGTFYPPTLNVMAVKLITGVRDNISNNDMVEIIAETSSIDKAVVMEHLVHYSMWFYDT*
>TRINITY_DN243_c0_g1::TRINITY_DN243_c0_g1_i1::g.272::m.272 type:complete len:133 gc:universal TRINITY_DN243_c0_g1_i1:949-1347(+)
MEQQAPKRLKTSNENYISSIPNDILQIIGSFMRPIDCLTLSQTSSSMARVRSIKSIIEIQDIVKKAIGPYSFSDYRSIPLATLSFMDIKMCSVCNSMSGKMMLDPQTKMYGHQKCVKPEAIIGLNASQHLKL*
>TRINITY_DN260_c0_g1::TRINITY_DN260_c0_g1_i1::g.273::m.273 type:internal len:126 gc:universal TRINITY_DN260_c0_g1_i1:375-1(-)
SGMAKISLGAGAGLQFHSGSASNEQAIGFAGALSDVNAALRSIGYDRVKHFDGGDHIQVDIVPADPTGDAGAKSSTVFLDVVLEDHHERVPRIQSVWPRRIIVGSDQNSTLAVRLAAPLAAEQLA
>TRINITY_DN215_c0_g1::TRINITY_DN215_c0_g1_i1::g.274::m.274 type:internal len:133 gc:universal TRINITY_DN215_c0_g1_i1:1-396(+)
DRRRGRRGRRRGGGGGGRRGWRERQRRWRRCRPGRGRRNTRRRLARTDSAASHPSQRERQGPQVRRRDERDRSRWVDHRGLRGEHRRGCSRRAALAAQQRSARAWRTFRSWERVPSARARRRKRQRGPPWRE
>TRINITY_DN215_c0_g1::TRINITY_DN215_c0_g1_i1::g.275::m.275 type:internal len:132 gc:universal TRINITY_DN215_c0_g1_i1:2-394(+)
TDDEDDEDDDEEEEEGDGEGGERGNGDGDVADLDEDDEIPGEDSLGQTPQLRILHSASAKALRSVEETSVTARAGSTTGDYAESIGEAVQDGPPSRHNSARRALGGLFVLGSESPPLGRDAESVSVGPLGA
>TRINITY_DN238_c0_g1::TRINITY_DN238_c0_g1_i1::g.276::m.276 type:5prime_partial len:297 gc:universal TRINITY_DN238_c0_g1_i1:984-94(-)
RGAEQALDEQALALRTALDGSQEPAESPSPLAGSSVLRGSGAIALDGLELLGANLGAVARATGDFCVVTFARCGKLVACCPSQQAIFRGELFGLADGERLASFLQRPEAFESAAEQLRSAVEQLPLSPDKLLAAGMRIDYLEQTVVPVLCDALERVGVSRLKHPCLSARATCLKLLALLLRANNPRVSEIARSGRRRVLDTFVEECELYARISTVAACGTGLRAVRKHREQSATQNEIDNQMAQEMKAEEEKEEGDERLVNDDDNDDDERAVLVSRFHKLLRQSSAVLAARLDIKS*
>TRINITY_DN238_c0_g1::TRINITY_DN238_c0_g1_i1::g.277::m.277 type:complete len:138 gc:universal TRINITY_DN238_c0_g1_i1:76-489(+)
MPSRSNLALDVEARREHCAALPKELVESTDEHRALVVVVVVVVHKPLVALLLLLLCFHLLRHLVVDLILRRALLTVFADCAQPRAAGCHRGDPRIELALLNKGVENAAAPRTRDFAHPGVVCAQEERQQLEACCPCT*
>TRINITY_DN238_c0_g1::TRINITY_DN238_c0_g1_i1::g.278::m.278 type:3prime_partial len:138 gc:universal TRINITY_DN238_c0_g1_i1:572-982(+)
MRIPAARSLSGLSGSCSTALRSCSAALSNASGRCKNDASRSPSARPKSSPRKIACWLGQHATNLPHRAKVTTQKSPVARATAPRLAPSSSSPSSAIAPDPLSTELPASGDGLSAGSWEPSRAVRSASACSSSACSAP
>TRINITY_DN231_c0_g1::TRINITY_DN231_c0_g1_i1::g.279::m.279 type:internal len:119 gc:universal TRINITY_DN231_c0_g1_i1:2-355(+)
RAWAARQKSALRARLGSAFAARARDAQCAGFTVAVAETRKMLAEQKALAQQDDKFQASLAQQAEERRAASAAAEALSKAKHTDLALDTVQRLVGLVLAVVESRKVGDESPFSLTTASA
>TRINITY_DN231_c0_g1::TRINITY_DN231_c0_g1_i1::g.280::m.280 type:internal len:119 gc:universal TRINITY_DN231_c0_g1_i1:354-1(-)
ADAVVRLNGLSSPTLRDSTTASTSPTRRWTVSSARSVCLAFESASAAAEAALRSSACCASDAWNLSSCCARAFCSASILRVSATATVNPAHCASRARAANADPNRARSADFWRAAHAR
>TRINITY_DN269_c0_g1::TRINITY_DN269_c0_g1_i1::g.281::m.281 type:internal len:131 gc:universal TRINITY_DN269_c0_g1_i1:1-390(+)
EGCVVRCGLVLAGLAHVTSLPDDLAIEGSLWIRNCSKLRSLGRHLSVRDDLHISLCPELRQVAAGGGASIGRHLTAFACAKLQHVVEDGVRGTVQVGRHVSFQRCGLRALSSLHPQRGSVTLLGMDGLSV
>TRINITY_DN269_c0_g1::TRINITY_DN269_c0_g1_i1::g.282::m.282 type:3prime_partial len:115 gc:universal TRINITY_DN269_c0_g1_i1:342-1(-)
MQRRQRTQSAPLERHVATDLDSAPYAVLHNVLQLGAGKCSQMAPDRGPATGGDLAELGAQANVQVIPHRQVAPQAPQLGAVADPQRPLNGEVVRERRHVCQPGEDEAAADDAAL
>TRINITY_DN221_c0_g1::TRINITY_DN221_c0_g1_i1::g.283::m.283 type:internal len:130 gc:universal TRINITY_DN221_c0_g1_i1:2-388(+)
EKGAGALRKRAVSRRPGLGGQHDVRTVHQEVAKLFERDALVVAPTLGDLDEQDFHLRAAQTLLVRDPKVLAQPRKLDEGQLFPAVQNLIKRHLLADSQLRRGVPLVHEPKASVVQREQLGHLGPRGGGR
>TRINITY_DN221_c0_g1::TRINITY_DN221_c0_g1_i1::g.284::m.284 type:internal len:130 gc:universal TRINITY_DN221_c0_g1_i1:388-2(-)
AAAAARAQMAELFALYDTGLRLVYKRYASSQLAVGKKVTFDEILHSGEKLTFIKFARLCKDFGIAHKKGLSRAQMKVLFVEIAKRGGDYQSISFEQFRDLLVNCANVMLSAEPWAARYSSLPERSRALF
>TRINITY_DN205_c0_g1::TRINITY_DN205_c0_g1_i1::g.285::m.285 type:5prime_partial len:192 gc:universal TRINITY_DN205_c0_g1_i1:1-576(+)
DGLSLARSSRGPPGVTRAAGLLQRTGSGIDWSICLFVVPAFAVVRPGSGESVGDDAARTARDAPFLDAVWCRSNASWETGFWGSASWAVLPPRRFAASALRLLGAWREGAFRYGAVRREARERIVAGADEHVVRNPAQRRKDLPAGGVPAHKSTGGRRIKVDRARSRGEHCIVLRLEGSRGHNRVQVGRPK*
>TRINITY_DN205_c0_g1::TRINITY_DN205_c0_g1_i1::g.286::m.286 type:3prime_partial len:172 gc:universal TRINITY_DN205_c0_g1_i1:515-3(-)
MQCSPRLRARSTFIRRPPVLLCAGTPPAGRSLRLCAGFRTTCSSAPATIRSRASRRTAPYRKAPSRQAPSSRSADAAKRRGGRTAQLAEPQNPVSQLALERHQTASRNGASLAVRAASSPTLSPLPGRTTANAGTTKRQIDQSIPDPVRCSRPAALVTPGGPRDERASERP
>TRINITY_DN205_c0_g1::TRINITY_DN205_c0_g1_i1::g.287::m.287 type:5prime_partial len:138 gc:universal TRINITY_DN205_c0_g1_i1:663-250(-)
FAPICVDGETGLVGSHDSKGRALHVLTGDLLWSTDLDAVVTSRPLKTQDYAVFATTAGSIYFYSSASGALVRRYSTRGEIFAPLRRVSNDVLVGARDNSLSRFSADSSVSESSFAPSTKQSKRRRSEAAGREDGPAR*
>TRINITY_DN205_c0_g1::TRINITY_DN205_c0_g1_i1::g.288::m.288 type:complete len:106 gc:universal TRINITY_DN205_c0_g1_i1:161-478(+)
MMPLARRETLRFWMPFGVVPTRAGRRGFGVQRAGPSSRPAASLRLRFDCLVLGAKELSDTELSAEKRESELSRAPTSTSFETLRRGAKISPRVEYRRTRAPEADE*
>TRINITY_DN205_c0_g1::TRINITY_DN205_c0_g1_i2::g.289::m.289 type:5prime_partial len:192 gc:universal TRINITY_DN205_c0_g1_i2:1-576(+)
DGLSLARSSRGPPGVTRAAGLLQRTGSGIDWSICLFVAAEFAVVRPGSRESVGDDEARTARDAPFLDAVWGRFNASWEMGFGGSASWAVLLPRRFAASALRLLGAWREGAFRYGAVRREARERIVAGADEHVVRNPAQRRKDLPAGGVPAHKSTGGRRIKVDRARSRGEHCIVLRLEGSRGHNRVQVGRPK*
>TRINITY_DN205_c0_g1::TRINITY_DN205_c0_g1_i2::g.290::m.290 type:3prime_partial len:172 gc:universal TRINITY_DN205_c0_g1_i2:515-3(-)
MQCSPRLRARSTFIRRPPVLLCAGTPPAGRSLRLCAGFRTTCSSAPATIRSRASRRTAPYRKAPSRQAPSSRSADAAKRRGKRTAQLAEPPNPISQLALKRPQTASRNGASLAVRASSSPTLSRLPGRTTANSAATKRQIDQSIPDPVRCSRPAALVTPGGPRDERASERP
>TRINITY_DN205_c0_g1::TRINITY_DN205_c0_g1_i2::g.291::m.291 type:5prime_partial len:138 gc:universal TRINITY_DN205_c0_g1_i2:663-250(-)
FAPICVDGETGLVGSHDSKGRALHVLTGDLLWSTDLDAVVTSRPLKTQDYAVFATTAGSIYFYSSASGALVRRYSTRGEIFAPLRRVSNDVLVGARDNSLSRFSADSSVSESSFAPSTKQSKRRRSEAAGQKDGPAR*
>TRINITY_DN205_c0_g1::TRINITY_DN205_c0_g1_i2::g.292::m.292 type:complete len:106 gc:universal TRINITY_DN205_c0_g1_i2:161-478(+)
MMKPARRETLRFWMPFGVASTRAGRWGLGVQRAGPSFCPAASLRLRFDCLVLGAKELSDTELSAEKRESELSRAPTSTSFETLRRGAKISPRVEYRRTRAPEADE*
>TRINITY_DN296_c0_g1::TRINITY_DN296_c0_g1_i1::g.293::m.293 type:internal len:357 gc:universal TRINITY_DN296_c0_g1_i1:1069-2(-)
GQAGQPQQQQQQQQSSPAQQVTQSHHQVQQIPPMHQHPHLQPMHHHQHAAFQSQVPAADLHAPMYNDPAAQYSSAYSAPYPGAEQGYGYYDSSNPHAYPGPAAPPGVAPPPGMAVPPVRGVSQQMKAPQAYQVPHQQAQQMPPPHQHQQSKMAMPTMPQQQQLNQPYGNSSYGYQGYAYQQYQPYYQPNNQYMPPASMYGQHSFTGYDGMYPGQAGQPQQQQQQQQSSPAQQVTQSHHQVQQIPPMHQHPHLQPMHHHQHAAFQSQVPAADLHAPMYNDPAAQYSSAYSAPYPGAEQGYGYYDSSNPHAYPGPAAPPGVAPPPGMAVPPVRGVSQQMKAPQAYQVPHQQAQQMPPP
>TRINITY_DN296_c0_g1::TRINITY_DN296_c0_g1_i1::g.294::m.294 type:internal len:357 gc:universal TRINITY_DN296_c0_g1_i1:2-1069(+)
RGRHLLRLLVRHLVRLRGLHLLAHAANRGHSHSRRRGHARGRSRARVRMRVAAVIVPVALLCARVRRAVCRRVLRCGVVVHRRVQVGSGYLALESGVLVVMHGLKVRVLVHGRNLLHLVVRLRHLLSRRALLLLLLLLGLAGLARVHAIVAREAVLPIHARGRHVLVVRLVVRLVLLVRVPLVAIRAVAVGLVELLLLGHRRHRHLALLVLVRGRHLLRLLVRHLVRLRGLHLLAHAANRGHSHSRRRGHARGRSRARVRMRVAAVIVPVALLCARVRRAVCRRVLRCGVVVHRRVQVGSGYLALESGVLVVMHGLKVRVLVHGRNLLHLVVRLRHLLSRRALLLLLLLLGLAGLA
>TRINITY_DN296_c0_g1::TRINITY_DN296_c0_g1_i1::g.295::m.295 type:5prime_partial len:153 gc:universal TRINITY_DN296_c0_g1_i1:1-459(+)
AGAASAAPVGAAPGTPAGPSSAGSRREPGAQPFQAEGPRQGAQPGQGTHAGCCCHSTRSLALRQGKARCMQTSTALRGRCTSARAGRQRVPGSGKRRVGGDAWAEGAGAGAWEESAAPGGATASPAEQASSAAAAAAAGAGRPGPGTCHRSP*
>TRINITY_DN239_c0_g1::TRINITY_DN239_c0_g1_i1::g.296::m.296 type:internal len:171 gc:universal TRINITY_DN239_c0_g1_i1:1-510(+)
RLGEAEGPKAHRLGELACLVHDAKVKPAPLNQRVPGSCEARSPHDEGWVDSHRFELLHTLVVGVEERIAHIGVHAVYPSEPDERLAHLLELEQHVVHSGVRVRAHENRAAQRAQGLDHEREGCRFTSAGHPVHADIVLGGQDRCDGAALVRVEVRIRRGQELLRWRHLPR
>TRINITY_DN239_c0_g1::TRINITY_DN239_c0_g1_i1::g.297::m.297 type:internal len:171 gc:universal TRINITY_DN239_c0_g1_i1:510-1(-)
PRQMTPSQQLLAAAYADLNPDQRRTVATVLAAKDYVCVHGMPGTGKTTTLAFMVQALRTLGCSVLVCAYTHTAVDNMLLKLKQVGEPFVRLGRIDSVHPDVRDALLDANHKSVQELEAMAVDPTLVVGTTCLTAARHPLIQRRRFDFCIVDEAGQLTQPVCFGPLCFAET
>TRINITY_DN202_c0_g1::TRINITY_DN202_c0_g1_i1::g.298::m.298 type:5prime_partial len:186 gc:universal TRINITY_DN202_c0_g1_i1:1-558(+)
AAADGSELARLLAEVGVGSVSELAETVSHTAQLRARVAAREAEKSDLVQENLSLRQDLNALTCKSDAARAAGPASPTPAPILSSPPPPLSLQASGRGESTPGSGGKIHRKRHSLIDSFGSLKVSLKGGDKLAQASAQIAQLHHLANSLMETLKEKDELLAEQRFANKVLADQFAELERQATRWRR*
>TRINITY_DN202_c0_g1::TRINITY_DN202_c0_g1_i1::g.299::m.299 type:3prime_partial len:149 gc:universal TRINITY_DN202_c0_g1_i1:446-3(-)
MSELARWCSWAIWALACASLSPPLSDTLSEPKESMSECRFRWILPPLPGVLSPRPDACRESGGGGEDKIGAGVGEAGPAALAASDLHVSAFKSCRRLRFSWTRSLFSASRAATRARSCAVCETVSASSLTEPTPTSAKRRANSLPSAA
>TRINITY_DN202_c0_g1::TRINITY_DN202_c0_g1_i1::g.300::m.300 type:complete len:136 gc:universal TRINITY_DN202_c0_g1_i1:744-337(-)
MTILLDTLTWARRTLSAGRSARVPLDRVLLCAHCLPTAAMAKDRESHVAKVACLVTRPAKSQSAAPSCRLPFELGKLIREDLVCEALLGKQLVLLFQGLHERVGQVVQLGDLGTRLRELVAALERHFERAERVDE*
>TRINITY_DN265_c0_g1::TRINITY_DN265_c0_g1_i1::g.301::m.301 type:internal len:137 gc:universal TRINITY_DN265_c0_g1_i1:1-408(+)
IVVVRVAGHVCCLELERVQRGVERAAPAGTYYIHQGSCALHCTGDLLSRRDTAQPAGGRVCHEYSPRQRVHHNRRRRIECCFRPDSVCFAICVTAESAGHCGHAIRKRLAANHRSCALPRDLADSVPVYNKDGVLE
>TRINITY_DN265_c0_g1::TRINITY_DN265_c0_g1_i1::g.302::m.302 type:internal len:137 gc:universal TRINITY_DN265_c0_g1_i1:408-1(-)
LQNTILVVDGNRVRQVTRQGTTSVIRGETFANSVTTVAGRFGSDANGKADGVGAEATFNAPSSIVMDTLTGRIFVADTASCRLRRITPAEQVARAVQCTTTLVDVIRPSGCSSFNPPLDSLQLQATDVAGDTHYNY
>TRINITY_DN227_c0_g1::TRINITY_DN227_c0_g1_i1::g.303::m.303 type:internal len:145 gc:universal TRINITY_DN227_c0_g1_i1:2-433(+)
GRPAAPGSGSGPPSAAGASLAARSVLSGEIERVERVLGEHLGQLCAQEADRFANSLRAYFGAARKGSFTSGEQSPAESPELAAALDPLRVRLGCWRERLHPRLADLAAARLAPNVSHAFQVGIFDSESVRFDAFGGHRVSRDVS
>TRINITY_DN227_c0_g1::TRINITY_DN227_c0_g1_i1::g.304::m.304 type:5prime_partial len:132 gc:universal TRINITY_DN227_c0_g1_i1:1-396(+)
RAAGGPRLRVGPAICCRCQLGRAQCAERRDRARGARLGRALGPALRTRGRPLRQLAPRVLWRGAKRQLYEWGAKPSRVARACCGARSPPSAVRMLAGAAPPAACRFGSRSFGAQRVPRVPGRHFRQRERSL*
>TRINITY_DN227_c0_g1::TRINITY_DN227_c0_g1_i1::g.305::m.305 type:3prime_partial len:124 gc:universal TRINITY_DN227_c0_g1_i1:369-1(-)
MPTWNAWDTLGAKRAAAKSASRGWSRSRQHPNRTRRGSSAAASSGDSAGLCSPLVKLPFRAAPKYARSELAKRSASCAQSWPKCSPKTRSTRSISPLSTLRAAKLAPAADGGPDPEPGAAGRP
>TRINITY_DN273_c0_g1::TRINITY_DN273_c0_g1_i1::g.306::m.306 type:internal len:138 gc:universal TRINITY_DN273_c0_g1_i1:411-1(-)
SIYCRRSSLGSWRLHVVEPVHVPAASSPRRASCRSGWASESWRVVDARMRELAWRLGHSIGDRPKLSAARSWPSSSSWGWPKSLRGVSGADWKRPDCSAPSVAYDRNEGCANEPCGEPSSTRVPEERYLRDSPPPTS
>TRINITY_DN273_c0_g1::TRINITY_DN273_c0_g1_i1::g.307::m.307 type:internal len:137 gc:universal TRINITY_DN273_c0_g1_i1:3-410(+)
TLGVASRANTAPLGLWSSSAPRTAHSRSPRSGRTPHLAPSNPAASSPRRSHLAATSASPSSKKKASSLPRTVSGGRQCCDPAAKPAHAFAHRRRASSLKPNHCGMTHAAARKQQGRERAPPHEGANSPSCFGGSRL
>TRINITY_DN225_c0_g1::TRINITY_DN225_c0_g1_i1::g.308::m.308 type:internal len:186 gc:universal TRINITY_DN225_c0_g1_i1:3-557(+)
RLTKARTMAGAPSAADEASVEYWRELAETRQKELEELVDMSTELENALEGELATAQAENERLAKLADERAKEVERTKAALRESKAAVDGSLEKSTALQDKYESIQVEKRRLETDNDELERRVRELEASVEDSKHQLEQALEQVVFLQEEKEQGEEQRQRLRSEIQDLTSEVVASKALAQSAAAAA
>TRINITY_DN225_c0_g1::TRINITY_DN225_c0_g1_i1::g.309::m.309 type:3prime_partial len:105 gc:universal TRINITY_DN225_c0_g1_i1:313-2(-)
MLSYLSCSAVDFSSDPSTAAFDSLRAALVRSTSLARSSASLANLSFSACAVASSPSRAFSSSVLISTSSSSSFCLVSASSRQYSTDASSAAEGAPAMVRAFVSR
>TRINITY_DN219_c0_g1::TRINITY_DN219_c0_g1_i1::g.310::m.310 type:internal len:121 gc:universal TRINITY_DN219_c0_g1_i1:1-360(+)
DEEEEEEEQKYSDDSEYPESTDTPAQPDLRDCLDPKSFDGASKSSAPSPSAERAESLLARIEEIQQGPECVEMSVHWRSPEELQRELQEQQPWEKIIHTRPRKPPSSTKDSKRVSKSKTC
>TRINITY_DN219_c0_g1::TRINITY_DN219_c0_g1_i1::g.311::m.311 type:internal len:121 gc:universal TRINITY_DN219_c0_g1_i1:360-1(-)
AGLGLTDAFAILGAARRLSRASMDDLLPGLLFLQLALQLLRRSPMHRHLHTLWALLNFFDSGQQRFGPLRRWRWGRALAGSVKTLGVQAIPQIRLRGRVGRLGVFAIVRVLLLLLLLLLI
>TRINITY_DN219_c0_g1::TRINITY_DN219_c0_g1_i1::g.312::m.312 type:3prime_partial len:120 gc:universal TRINITY_DN219_c0_g1_i1:2-358(+)
MRRRRRRSKSTLTIANTPSLPTRPRSLICGIAWTPRVLTEPARALPHLHLRSGPNRCWPESKKFNKAQSVWRCRCIGDRRRSCSASCKNSSPGRRSSILARESRRAAPRIANASVSPRP
>TRINITY_DN220_c0_g1::TRINITY_DN220_c0_g1_i1::g.313::m.313 type:5prime_partial len:136 gc:universal TRINITY_DN220_c0_g1_i1:477-70(-)
RRAVRERLVPADSRGRCGRSRPRSWRAGSCVAWCLHFGGPRRTLWRWGERCAAERATPGSANRRARLSQRQIRHLSATLGSERAPRRYDGAIPGQPNACLTPLTANGLVERARELLCEAPFAPSLGLQLSTLSTS*
>TRINITY_DN220_c0_g1::TRINITY_DN220_c0_g1_i1::g.314::m.314 type:5prime_partial len:101 gc:universal TRINITY_DN220_c0_g1_i1:479-177(-)
CGGLSANALFLQTLADVVGVPVLVPGEQEAVLLGACILAGRAGLCGAGANAAPQSARRLDPRIDVRGFHSVKFAIFQQLSEANARHADMMAPFLASPTPA*
>TRINITY_DN251_c0_g1::TRINITY_DN251_c0_g1_i1::g.315::m.315 type:internal len:486 gc:universal TRINITY_DN251_c0_g1_i1:1455-1(-)
RALRMLAPPLLKCERVSRRTLNLVFFGGLLVVVFAFGNAVALVSIGTADLGQPSVSLAGAVLCVSGATSLFLLISFPQRILMLWFGAPGTVRPVPEQLVLVSLVLVSQLNPFMSVWSLPYFWSRYAAALASNSTLVDGREPSFFVKFSHAGDQERLRIFALLGITTEYAFLAIGSMLAHVTQRSVSAQEEAYLIGQGLGAGNADQAGGKSGEVPDLPALMTEAANVAATPDGADPSGERTVNKLVSTLAAIKNNAREGTSKVLHHKWLPSDLVIGFVLLGILVVLNIALSLIFDFVPSVYPIVGIISVLRVCASKRAAPSLKSVCASDMPFSRAISQSVIFAFEMLAILYAARVHKATKLTLSRVPYYATRDRQVLFLFVRTQQLFGMFVSLLMATIVASIEPLVLTSGFVASPELSGPLAHIGIHPSNLAVYYFGLISAWTVFILSLSMLPADADKLYGWFCPRPQRASALDGQAAIQMRARSA
>TRINITY_DN251_c0_g1::TRINITY_DN251_c0_g1_i1::g.316::m.316 type:complete len:211 gc:universal TRINITY_DN251_c0_g1_i1:452-1084(+)
MAREKGMSEAQTDLSDGAARLDAQTRKTEMIPTIGYTLGTKSKMSDSAMLRTTRMPSKTNPMTRSEGSHLWCSTLLVPSRALFLMAARVETSLFTVRSPDGSAPSGVAATFAASVMSAGRSGTSPDFPPAWSALPAPSPCPIRYASSCALTERCVTWASMDPIARKAYSVVIPRRAKMRSRSWSPACENLTKKLGSLPSTKVLLLARAAA*
>TRINITY_DN251_c0_g1::TRINITY_DN251_c0_g1_i1::g.317::m.317 type:5prime_partial len:208 gc:universal TRINITY_DN251_c0_g1_i1:1-624(+)
GTPGPHLDCRLAVQRACSLRAWAKPSVQLVGISRQHAKREDEDRPGRNEPKVVDREVGRVDADVGERPTQLGASHKPAGQHQRLDRGNNGRHQQADKHAEELLRAHEQEEHLPVARGVVGHPRQRQLGRLVHPCRIKNSKHLESKDNRLGNGPGEGHVRGADGFERRRRSLGCTNSQNRDDPHNRVHAWHKVKDERQRDVEDNEDAE*
>TRINITY_DN251_c0_g1::TRINITY_DN251_c0_g1_i1::g.318::m.318 type:3prime_partial len:113 gc:universal TRINITY_DN251_c0_g1_i1:1118-1453(+)
MNGLSCETSTSETRTSCSGTGRTVPGAPNQSIRMRCGKEMSKKSDVAPETHSTAPASDTEGWPRSAVPIDTSATALPNAKTTTSNPPKKTRFSVLLETLSHFSSGGASMRRA
>TRINITY_DN274_c0_g1::TRINITY_DN274_c0_g1_i1::g.319::m.319 type:5prime_partial len:126 gc:universal TRINITY_DN274_c0_g1_i1:3-380(+)
NAIRVLCGAPRLSAAECLELGIADRVGEPGKDANDAAHQLMRPFLEARYPGAVRESKHLIGYVDDSHCMSECLAEEREIFSRVWQGAENMDALERVAQAARDRKALRDSALRAASEDAPPASEKR*
>TRINITY_DN281_c0_g1::TRINITY_DN281_c0_g1_i1::g.320::m.320 type:internal len:137 gc:universal TRINITY_DN281_c0_g1_i1:410-3(-)
PDDWPASPIETSAEKLAALLDLAQVESGELWKRRTAQLVKNLSSEIDRVLAYDAAGEKAEDEAPANPAGAERTDEVDSIAGRVEGLINALGESAASPPAQADGETALLKPEEAHPMDVGDDLESLLSYLSDGGEEQ
>TRINITY_DN281_c0_g1::TRINITY_DN281_c0_g1_i1::g.321::m.321 type:5prime_partial len:127 gc:universal TRINITY_DN281_c0_g1_i1:412-32(-)
RRTTGQRAPSKQAPRSSPRCSTWLRSKAVSCGSGALRSLLKIYLAKSTASLPTTRPARRRRTKRQQTLQGPKGQTKWTASQGVLKGSLMLSARAPRPRPRRLMAKRRCSSPRKRTQWTWETTWSHS*
>TRINITY_DN241_c0_g1::TRINITY_DN241_c0_g1_i1::g.322::m.322 type:5prime_partial len:194 gc:universal TRINITY_DN241_c0_g1_i1:609-28(-)
HSGGPPRSKDGAPPKLGEEDLAKLARLQSFRKEGIGYQAIQGTRPQTLGYALNDSPLGLACWIAEKFSAWADTKGTKDPREAVSMDMLLANVCIYWFSGCITSSCRLYFESIGLGRDAPVRYGRVAVPCAIAELPHEIFLAPRAWIEAAFNVRQFTTFARGGHFAALEVPAELASDVVSFFSKMEAELPRHRL*
>TRINITY_DN241_c0_g1::TRINITY_DN241_c0_g1_i1::g.323::m.323 type:3prime_partial len:113 gc:universal TRINITY_DN241_c0_g1_i1:338-3(-)
MFASTGFPGASRPPAGFTLSRSGSAATRRSATAASPCLAPSPSCPTRSFWLRERGSRQPSTCASLRRLRVAATLRRLKFRPSWPVTSCHSSARWKPSCRATGCDNRPRRRVV
>TRINITY_DN241_c0_g1::TRINITY_DN241_c0_g1_i1::g.324::m.324 type:5prime_partial len:110 gc:universal TRINITY_DN241_c0_g1_i1:610-281(-)
ALGRPAAEQGRGPAQAGRGGPRQACTAAIVSQGGHWLPGNPGHAAPDSRVRAERQPTRACVLDRRKVFGMGRHKGHKGPARGGLHGHAARECLHLLVFRVHHVLLPALL*
>TRINITY_DN218_c0_g1::TRINITY_DN218_c0_g1_i1::g.325::m.325 type:internal len:247 gc:universal TRINITY_DN218_c0_g1_i1:3-740(+)
NRGASVKESNEGGPAGLGDLRGTFSFVVRKHPPPTDPLSLLILGGLNGHVSKAKRKLTESGCECQETWDEVFELEDGAKVPFTFRGGVCGNPKDLRERDYCKVVLGTCDSLPSGRDWDYCVPDWAVVKAKAVQVKSFKLGTDGDIPVAVVETAPLSVDNLAEALNELFPEGLDSSLLDALLADVTSSAPSKARDESTSSADRAASAAKNPLAEQGTVQKGASRVPDEPTLAEPASRLVGRDDEEDE
>TRINITY_DN218_c0_g1::TRINITY_DN218_c0_g1_i1::g.326::m.326 type:5prime_partial len:128 gc:universal TRINITY_DN218_c0_g1_i1:739-356(-)
SSSSSSRPTRREAGSASVGSSGTRDAPFCTVPCSARGFFAALAARSALLVDSSLALLGAELVTSARSASRSDESRPSGKSSLRASARLSTLRGAVSTTATGMSPSVPSLNDLTWTAFALTTAQSGTQ*
>TRINITY_DN218_c0_g1::TRINITY_DN218_c0_g1_i1::g.327::m.327 type:complete len:109 gc:universal TRINITY_DN218_c0_g1_i1:142-468(+)
MATFQRPSGNLQSRAASVRRPGTRYSSSRTEPRSRSRFEVGSAGIPRIFENATTARSSWALATRSPLDGTGTIASQTGLWLRQRLSRSSRSSWERMATFRLQSSRLRL*
>TRINITY_DN267_c0_g1::TRINITY_DN267_c0_g1_i1::g.328::m.328 type:internal len:211 gc:universal TRINITY_DN267_c0_g1_i1:1-630(+)
GRAEMGQGESKSGERRRSSWRLGSKRGEEARAERGEEDEVVLLDEVDELEDDREFCEQLSRNIKRLIAYAHSADTQLQREVAETLANQAVRASRQSMIVENGGLDLLLPLTESTDNEVRRLAAHALANLSVDEANQVSMAQQGGIEMIVSLISNPEEAPNTLRQAAKAIANLGVNADNKALIAEKGAIGPLVRLMRDEDEAVQVEAAAAL
>TRINITY_DN263_c0_g1::TRINITY_DN263_c0_g1_i1::g.329::m.329 type:internal len:399 gc:universal TRINITY_DN263_c0_g1_i1:1194-1(-)
DDDEKPDSGKAEKKDDASDGEDGAAGVTKPSRSASITQLIRMCAPDWPVLLAAAGALLIAAVGQSVVPYLTGQIINTVATNPDKALLETATAKLLAAAVVTGVFTALRGSLFTLAMAKLIIRVRERLLASLLKQDIAFYDQTKAGKLASRLNSDTMTLSDQITLNLNVFLRSFVQAVGVLVFMFRINTELSLATFATVPAVALVTQVYGNVVWHLYDATQARLANANAVSDAALTTMHTVRCFASEEGELERYRQKMQIYYRLNVRMSILYAIYMVISTLLPCFSTALVLFYGGKLVIDKQIQPGDLVSFMLYQQSLSDAINSIGGIFSGIAGALGAADKVFSLINREPHERTKGKLRPASFRGTVEFKDVSFRYPARPDSLVLDGINLSINPGEIVA
>TRINITY_DN263_c0_g1::TRINITY_DN263_c0_g1_i1::g.330::m.330 type:5prime_partial len:219 gc:universal TRINITY_DN263_c0_g1_i1:1-657(+)
GHNLARVDAEVDAVQHERVGPRRVAERNVLELDGAAERGGPQLALGPLVRLAVDERKHLVRCAKCAGNPAKDAADAVYRVRERLLVEHEADEVARLDLLVDHELAAVEEHKRGAEARQQGADHHIDRVQDGHAHVEPVVDLHFLPVPLELALLAREAAHGVHCRQGSVAHRVGVREPRLRRVVQVPHHVAVNLGHQRHRRHGGKRGQTQLGVDAKHKH*
>TRINITY_DN263_c0_g1::TRINITY_DN263_c0_g1_i1::g.331::m.331 type:3prime_partial len:137 gc:universal TRINITY_DN263_c0_g1_i1:788-1195(+)
MSCLSRDANSRSRTRMMSLAIASVNRLPRSAVNTPVTTAAARSLAVAVSSKALSGLVATVLIIWPVRYGTTLWPTAAIRSAPAAASSTGQSGAHIRISCVILAERDGLVTPAAPSSPSDASSFFSALPESGFSSSS
>TRINITY_DN272_c0_g1::TRINITY_DN272_c0_g1_i1::g.332::m.332 type:internal len:328 gc:universal TRINITY_DN272_c0_g1_i1:2-982(+)
DEARSSISALETSNELGPVATRLGRLVYGEFNLFGEGEVLLEFARTQIGMHPLFHVVGVRHHSPKCLVEEIAKGESVAAALERTVTTPEEEADRKRAIEILVEYHKVVMSAFIQDGVIHSDVHLGNANYVSPLTLARKASDRARLASQAGPVAASMSGAGPDALSVSMGPDTSEVSNEPSEPSPAPPAANPAGTGAQEESALRHLGKAEFVLFDVGQFDRIGLPDTKALLWTLASLSTNEHRVTLKNVAIAHLASTANLKEKADLTEAQQRKELKERLAVAYGEAIAPNADGETPDKRTAYMLFLRAAEAHGVDMPKGAFSVAKMID
>TRINITY_DN272_c0_g1::TRINITY_DN272_c0_g1_i1::g.333::m.333 type:complete len:122 gc:universal TRINITY_DN272_c0_g1_i1:750-385(-)
MATFFSVTLCSFVDSEASVQSSAFVSGSPIRSNWPTSNRTNSALPRWRRALSSCAPVPAGFAAGGAGEGSDGSFETSEVSGPIETDKASGPAPDIDAATGPACEANLALSEALRASVSGET*
>TRINITY_DN250_c0_g1::TRINITY_DN250_c0_g1_i1::g.334::m.334 type:internal len:151 gc:universal TRINITY_DN250_c0_g1_i1:3-452(+)
ETVRARRGHGARRLRARLQAGWLFCTSPSATRAGHLESLQAPRRCSEDRARRSSRSTGPCAQADLRADNQDGRMFSTKTMKRMKLSRGHGSVETALQGPCPSTAQWQPAVLDRTTATLEPHRRPAQTVPSRRQAPSHAPVPPPKSPPRTA
>TRINITY_DN278_c0_g1::TRINITY_DN278_c0_g1_i1::g.335::m.335 type:internal len:140 gc:universal TRINITY_DN278_c0_g1_i1:1-417(+)
GALGKAKLHLAELYHQAGAAGRAAGGAAGGSHQALMVLEPVQPDLGELTENTCRASKELRRCRAKAFLLATNLLAWSSDRSGHHVITRYKALKKMWPRWGSARFHMAKFFERLYLNARRNDEEREKKQLQLELQKRESS
>TRINITY_DN237_c0_g1::TRINITY_DN237_c0_g1_i1::g.336::m.336 type:complete len:308 gc:universal TRINITY_DN237_c0_g1_i1:1031-108(-)
MGDFKLNFAEEFALSGIAAVVSKTAAAPIERVKLLVQNQDEMIKQGRLDKPYKGVIDCTTRTFANEGLYPFWRGNLANCLRYFPTQALNFAFKGQIKRMFAVPKDASNVTKFASNITSGGVAGSMSLCFVYSLDYARTRLANDAKVAGKDGVASRQYNGLVDVYAKTLKSDGIAGLYRGFVISCVGIFVYRGFYFGLYDTLKPMFLGPDAGFLLSFCLGYGVTVTAGLMSYPIDTIRRRMMMTSGTGVKYNGAIDCASQIMKNEGFMSMMKGAGANILRGVAGAGVLSGFDSVKAMYIDFRVGGKKY*
>TRINITY_DN292_c0_g1::TRINITY_DN292_c0_g1_i1::g.337::m.337 type:internal len:136 gc:universal TRINITY_DN292_c0_g1_i1:2-406(+)
YNNRLNCFDFFRHPFSNQSRSIAMKLPVMLARKPRGGSSVILTLFCSTDTGKSLEGMEVSQSRKSSWTSSGDKSSQIFSSEGSQLVATWQFWRHTQPPRSTASLTARSAMGPWPCPRLTAKSRELIPSSSASRSS
>TRINITY_DN292_c0_g1::TRINITY_DN292_c0_g1_i1::g.338::m.338 type:internal len:136 gc:universal TRINITY_DN292_c0_g1_i1:405-1(-)
LLRLADELGMSSRLFAVSLGQGQGPIAERAVSEAVDRGGWVCLQNCHVATSWLPSLEKICEDLSPELVHDDFRLWLTSMPSKDFPVSVLQNSVKITLEPPRGFRANMTGSFIAMDRDWFENGCLKKSKQFKRLLY
>TRINITY_DN292_c0_g1::TRINITY_DN292_c0_g1_i1::g.339::m.339 type:5prime_partial len:117 gc:universal TRINITY_DN292_c0_g1_i1:1-351(+)
VQQPLELLRLLQAPVFEPVAVHRNEAPRHVGAETAWRLERDLNAILQHRHWKVLGGHGGEPEPKVVVDELWGQVLTDLLQRGKPTRSHVAILEAHPAAAVNRLADGTLGDGALALS*
>TRINITY_DN207_c0_g1::TRINITY_DN207_c0_g1_i1::g.340::m.340 type:internal len:181 gc:universal TRINITY_DN207_c0_g1_i1:540-1(-)
RSSDSGRCLFAGEGNACMHGDRVLSTSLMTFHGQAGNQINFRGDKELKCVRDGDIVTMYANIMDGGQYLCPGAGKNSKRLFWHGSLEMVSGDSATYEFIVRRASPPQPERKGLARTLSIRRLKMFPFRSRRSSTEDFVVDSGPKSKTPPAAAFSRLSAADPSSSSSSSSSSSSFSYSSSS
>TRINITY_DN207_c0_g1::TRINITY_DN207_c0_g1_i1::g.341::m.341 type:3prime_partial len:120 gc:universal TRINITY_DN207_c0_g1_i1:185-541(+)
MESVRARPLRSGCGGLARRTINSYVAESPLTISRLPCQKRRLLFFPAPGQRYWPPSMMLAYMVTMSPSRTHLSSLSPRKLIWLPAWPWKVISDVDSTRSPCMHALPSPANRHRPESLLR
>TRINITY_DN217_c0_g1::TRINITY_DN217_c0_g1_i1::g.342::m.342 type:internal len:212 gc:universal TRINITY_DN217_c0_g1_i1:1-633(+)
ELPGEREIVDRVMASDPDAVIAFMTLLYTFLTARQISRKAAPKVLGAVPGRQHKLGASEPSVQASQRAAPPKEDPFVPRSDINAQDSGLLPAQVSGTGSSLRAPSKVMRGESRKVGPGLSDVQVKAGTVNIKALDYDVMRLRAQRGGGGSVSHASLLQESKLQDHSSESKQAGDIDKLTKASSSAPGSPTVLLESAMTEALGAKSGFTVQS
>TRINITY_DN217_c0_g1::TRINITY_DN217_c0_g1_i1::g.343::m.343 type:3prime_partial len:131 gc:universal TRINITY_DN217_c0_g1_i1:392-3(-)
MFTVPALTWTSDRPGPTLRDSPRITLDGARRLLPVPDTCAGNSPESCALMSLRGTKGSSFGGAARCDACTDGSDAPSLCCLPGTAPSTFGAALREIWRAVRNVYSNVMNAITASGSLAMTRSTISRSPGS
>TRINITY_DN256_c0_g1::TRINITY_DN256_c0_g1_i1::g.344::m.344 type:internal len:168 gc:universal TRINITY_DN256_c0_g1_i1:2-502(+)
PLDSRHAASDREGACGLESPRAMQELVGGSAVLTDVVASSFANPGECLWLSELSSVQVVLRDAAGRLLPRSGAPVELELVADGTPTFYRYTEGASEGDAVVESAFTVESGEAFRFSFEYGPHGTCSAGEAATVDGTAVCVTKQTRLSPAGSGVLPSPFSRWRLRLVS
>TRINITY_DN256_c0_g1::TRINITY_DN256_c0_g1_i1::g.345::m.345 type:5prime_partial len:166 gc:universal TRINITY_DN256_c0_g1_i1:502-5(-)
RDEPQAPTRKRGRQHARTCRAQPGLLRDADSCAVNRRCLASTARSVRAILEREAERLTRLDRKGRLHHGVALRGAFSVAVKGRRAVRDQLELHWRTRPRKQAPGRVAQDDLHTRELRKPEAFAWIRERARHHVGQNGRAADEFLHGTGRLEAARALAVARRVARV*
>TRINITY_DN284_c0_g1::TRINITY_DN284_c0_g1_i1::g.346::m.346 type:internal len:113 gc:universal TRINITY_DN284_c0_g1_i1:2-337(+)
RLRKLLRKSRQLQELVDEGDLVPDEAQRQLIESRSANEDALATLLADSTADRARQLLAAFVPFFVDRVDFFCLHAVYDMPALPFLSVDKPTFLSTQLFMSRLQQQFPAVAFA
>TRINITY_DN282_c0_g1::TRINITY_DN282_c0_g1_i1::g.347::m.347 type:internal len:120 gc:universal TRINITY_DN282_c0_g1_i1:1-357(+)
RAAPGQERASAWPRPSIASTAASRYVWPASLCWPPPSGPWLGPPRLPCAARLPFGLGVCGVHLRPRALRGGGARPPLRWRAAQQPCALPLGACALLLGRGARPPWRGARPPWRGARPPW
>TRINITY_DN282_c0_g1::TRINITY_DN282_c0_g1_i1::g.348::m.348 type:internal len:120 gc:universal TRINITY_DN282_c0_g1_i1:357-1(-)
PRRPSASPRRPSASPRRPSASPKKKSASAKRKSAGLLSCAPTKRRTRAAAAKSARPKMHAANSKTERQPSSARQTRRPEPRPRRRRPTKRRWPNVSRSGCRCDGRPRPSRRPLLPRRRP
>TRINITY_DN282_c0_g1::TRINITY_DN282_c0_g1_i1::g.349::m.349 type:internal len:119 gc:universal TRINITY_DN282_c0_g1_i1:2-355(+)
GRRLGRSGRRLGLGLPSHRQPLRDTFGQRLFVGRLRLGLGSGLLVCLALLGCLSVLEFAACIFGLALFAAAARVRLFVGAQLSSPALFLLALALFFLGEALGLLGEALGLLGEALGLL
>TRINITY_DN282_c0_g1::TRINITY_DN282_c0_g1_i1::g.350::m.350 type:internal len:119 gc:universal TRINITY_DN282_c0_g1_i1:3-356(+)
GGAWAGAGVGLASAFHRIDSRFEIRLASVSLLAASVWALARASSFALRCSAAFRSWSLRRASSASRSSRRRRASASSLARSSAALRSSSWRLRSSSWARRSASLARRSASLARRSASL
>TRINITY_DN282_c0_g1::TRINITY_DN282_c0_g1_i1::g.351::m.351 type:internal len:119 gc:universal TRINITY_DN282_c0_g1_i1:355-2(-)
KEAERLAKEAERLAKEAERLAQEEERKRQEEERRAAELRANEEADARRRREEREAEDARRKLQDRKAAEQRKANEEARAKAQTEAANKETLAKRISKRLSMRWKAEAKPTPAPAQAPP
>TRINITY_DN245_c0_g1::TRINITY_DN245_c0_g1_i1::g.352::m.352 type:internal len:145 gc:universal TRINITY_DN245_c0_g1_i1:3-434(+)
GAETDIDCGGDPGTGGCAQDQRCLAGRGCLTDADCQSGLYCDATFKICGHPTAEQRCANGRRDALETDVDCGGASECNRCLDGAHCLADSDCLNGDCRSGTCISCLDGKLNGDETDLDCGSRACARQRFAQSLNASAAVYLEQG
>TRINITY_DN245_c0_g1::TRINITY_DN245_c0_g1_i1::g.353::m.353 type:3prime_partial len:104 gc:universal TRINITY_DN245_c0_g1_i1:310-2(-)
MHVPDLQSPFRQSESAKQCAPSRHLLHSEAPPQSTSVSKASRLPLAQRCSAVGWPQILNVASQYSPLWQSASVRQPRPARHRWSCAQPPVPGSPPQSMSVSAP
>TRINITY_DN287_c0_g1::TRINITY_DN287_c0_g1_i1::g.354::m.354 type:3prime_partial len:177 gc:universal TRINITY_DN287_c0_g1_i1:530-3(-)
MRQACRAAPLVAVLVGAVVFVLEGASSSIRKAAWACGACVSAVAHAVLGVATAQPVTLAVVAVLCGLDTFGVEPAGRSRFALVAKKSALAVPLALHPGALATFMGGVASPWVTFEVLRLCTATFWVHVVSLALLALGRLLGRTNPGLDAVDFFQIAAADAMACLLHPSLSFSAFLV
>TRINITY_DN287_c0_g1::TRINITY_DN287_c0_g1_i1::g.355::m.355 type:5prime_partial len:130 gc:universal TRINITY_DN287_c0_g1_i1:532-143(-)
RCARRAEPLRSSPCSSALSCSCWRVPPAQSGRRRGPVERAYQQSRTPYLALPRHSQSLSLLLQCCAVWTPLASSRLVARGLLLWPRSPRSLCHSLFILAHWLLSWAGWHHHGLHLRFCGCAPRLFGSTS*
>TRINITY_DN287_c0_g1::TRINITY_DN287_c0_g1_i1::g.356::m.356 type:5prime_partial len:115 gc:universal TRINITY_DN287_c0_g1_i1:531-187(-)
DAPGVQSRSARRRARRRCRVRAGGCLQLNPEGGVGLWSVRISSRARRTWRCHGTASHSRCCCSVVRFGHLWRRAGWSLAVCSCGQEVRARCATRSSSWRIGYFHGRGGITMGYI*
>TRINITY_DN222_c0_g1::TRINITY_DN222_c0_g1_i1::g.357::m.357 type:internal len:128 gc:universal TRINITY_DN222_c0_g1_i1:2-382(+)
ISPLYDCTKLINSPRKSLINSLRRSTPSGPIAQYFSLSLVNPEMSASITTLNVVLWAGTRGPSSRKKGNSCSGTNDTSFRMSLGVVERGRAPGDHKSSFGRLPSGPDARACESLTASFCRKTFISSR
>TRINITY_DN222_c0_g1::TRINITY_DN222_c0_g1_i1::g.358::m.358 type:internal len:128 gc:universal TRINITY_DN222_c0_g1_i1:381-1(-)
REEMNVFLQNEAVKLSQARASGPLGNRPNDDLWSPGALPRSTTPKDIRKLVSFVPEQLLPFLREEGPLVPAHSTTFSVVMLADISGFTKLSEKYCAMGPEGVDRLSELISDFLGELISLVQSYKGDI
>TRINITY_DN253_c0_g1::TRINITY_DN253_c0_g1_i1::g.359::m.359 type:internal len:103 gc:universal TRINITY_DN253_c0_g1_i1:306-1(-)
SSSPKWSECACLAGAAACCCLAPHLSTPSSAREISSEAQLRRWAFPQASALFSVPLAGRWGTDYSYRYMVGSIQGSAPRRRLRRAAPHRPSQRHARPGRNWP
>TRINITY_DN206_c0_g1::TRINITY_DN206_c0_g1_i1::g.360::m.360 type:internal len:103 gc:universal TRINITY_DN206_c0_g1_i1:308-3(-)
LHGLLAQPCRPRHQVPVRIPLLKPCAPWIPALLCERLARPEPRARLSQAESPKGHRHDPCRRASSPQPRHPAQTTPPRRLLLLHKLLLLLLLLLLLLLLLLL
>TRINITY_DN206_c0_g1::TRINITY_DN206_c0_g1_i1::g.361::m.361 type:internal len:103 gc:universal TRINITY_DN206_c0_g1_i1:307-2(-)
SMASLRSLVVPAIRSQFASHSLNPARRGSPPCSASVWRGRSPAPGCPKPSPPRATATTPAVEHPRRSHAIPRKQRHRDACCCCTSSCCCCCCCCCCCCCCCC
>TRINITY_DN206_c0_g1::TRINITY_DN206_c0_g1_i1::g.362::m.362 type:internal len:103 gc:universal TRINITY_DN206_c0_g1_i1:3-308(+)
QQQQQQQQQQQQQQQQELVQQQQASRWRCLRGMAWLRRGCSTAGVVAVALGGLGLGQPGAGLRPRQTLAEQGGDPRRAGFKEWDANWDLMAGTTRLRKEAME
>TRINITY_DN283_c0_g1::TRINITY_DN283_c0_g1_i1::g.363::m.363 type:internal len:130 gc:universal TRINITY_DN283_c0_g1_i1:387-1(-)
QEAREPGLASPSRQVASERGLGLHGSSKWRTSLHRRSRGCSRAGAGLAQFLEALLATPRNRSARPLLELDRALGAEVVLLEAVLAVRTLAAVQAVAAAALCARAVGALCSNAAAVDADLGAEWARGSLA
>TRINITY_DN283_c0_g1::TRINITY_DN283_c0_g1_i1::g.364::m.364 type:internal len:129 gc:universal TRINITY_DN283_c0_g1_i1:3-386(+)
QGFLVPILRRDRRQLRPRCCKVPQPPLHKVQPPPPPEPLQAYALQALLQGGPPQLQVPGQAQGVVARFGCAASRAAPQGIGPDRPQRGCTLGCADADWCAICCFRASLGRALMRLAYLARPTLARVLP
>TRINITY_DN283_c0_g1::TRINITY_DN283_c0_g1_i1::g.365::m.365 type:5prime_partial len:109 gc:universal TRINITY_DN283_c0_g1_i1:1-327(+)
RKASSCPFCAEIGVNCGRVAAKCPNRPCTKCSRRHRLNRCKRTHCKHCFKEDHLSSKCPVKLKEWSRASVARRREQRLKELGQTGPSAAAPSAAPMQTGAPFAASVQA*
>TRINITY_DN275_c0_g1::TRINITY_DN275_c0_g1_i1::g.366::m.366 type:internal len:120 gc:universal TRINITY_DN275_c0_g1_i1:1-357(+)
TPSSSSAANLTFRGLPEMSLSCASRSGRSRRWSTARRSRAPTKKTNPARPCQSTTLQPSCRARRRTRTSRKCRPGLTSCGTRSSSSGRALTRWDSASQAASQRILRLPPRRLRPPPSRP
>TRINITY_DN275_c0_g1::TRINITY_DN275_c0_g1_i1::g.367::m.367 type:internal len:120 gc:universal TRINITY_DN275_c0_g1_i1:359-3(-)
LGRDGGGRRRRGGSRKIRWDAACDALSHLVNALPELLDLVPQEVSPGLHFLLVRVRRLARQDGCRVVLWHGLAGFVFLVGARDRRAVDQRLERPDLLAQLSDISGKPLKVKLAALLELG
>TRINITY_DN275_c0_g1::TRINITY_DN275_c0_g1_i1::g.368::m.368 type:internal len:120 gc:universal TRINITY_DN275_c0_g1_i1:3-359(+)
TQLEQRRQFDFQGFTRDVAELREQVRALEALVYGAAIAGADQENKSSQAVPKHDPATVLSREATHTYEQKMQARADLLRHQIEQLRQSVDEVGQRVAGGVPADLAAAPPPPPPAAVAAK
>TRINITY_DN275_c0_g1::TRINITY_DN275_c0_g1_i1::g.369::m.369 type:5prime_partial len:105 gc:universal TRINITY_DN275_c0_g1_i1:357-43(-)
WPRRRRAEAAGGQPQDPLGRRLRRAVPPRQRSAGAARSGAAGGQPWPAFSARTCASPRATRRLQGRALARPGWICFLGRRPRSPRRRPAPRAPGPARAAQRHLG*
>TRINITY_DN247_c0_g1::TRINITY_DN247_c0_g1_i1::g.370::m.370 type:internal len:125 gc:universal TRINITY_DN247_c0_g1_i1:1-372(+)
ALAKSSTVSGSSAFGAGKLVEAAGADESLKVGLPRSLGALSSSPLAGAAPKPVNLSRVSACPCCPAPSLSSCCESPSRAALLCAPPPSCSFSLAPSLEATASSILPSSPTPSAASTRAGPVRGA
>TRINITY_DN247_c0_g1::TRINITY_DN247_c0_g1_i1::g.371::m.371 type:internal len:124 gc:universal TRINITY_DN247_c0_g1_i1:2-370(+)
LSPNRALCRVPAPLELANWSRQPVRTNRSKSGCLARSGRSPPAHWRELRPSLSICLASRLALAALPRRCRVAASRRHEPLYSALRPHRAAFHWPHRSRPPPRPSCRAHRHLAPRPRVLGQSAA
>TRINITY_DN247_c0_g1::TRINITY_DN247_c0_g1_i1::g.372::m.372 type:internal len:124 gc:universal TRINITY_DN247_c0_g1_i1:371-3(-)
APRTGPARVDAALGVGELGRMDEAVASSDGASEKLHDGGGAQSKAARDGDSQQLDNDGAGQQGQAETRDKLTGLGAAPASGLEESAPSERGSPTLSDSSAPAASTNLPAPKALEPDTVLDLAR
>TRINITY_DN247_c0_g1::TRINITY_DN247_c0_g1_i1::g.373::m.373 type:5prime_partial len:111 gc:universal TRINITY_DN247_c0_g1_i1:3-335(+)
SRQIEHCVGFQRLWSWQIGRGSRCGRIAQSRAASLARGALLQPTGGSCAQACQFVSRLGLPLLPCPVVVELLRVAVTSRFTLRSAPIVQLFTGPIARGHRLVHPAELTDT*
>TRINITY_DN258_c0_g1::TRINITY_DN258_c0_g1_i1::g.374::m.374 type:internal len:236 gc:universal TRINITY_DN258_c0_g1_i1:706-2(-)
EEECRSGEEDVESDRSVAQGDELDDDQGADTKSTSNDESSDEEATQSDNAQRELDDAPCQSDDARSAQDDVETDSAFAWPFLSHAEPAESARSEGDTSEVDSSLHGDSASEKGEREENVEERTAPSSSVTCAVSESRLDSTTRRSGDHADSKSGIVRVVHSSSDTDDDFVDAESDDEDFGTPEAGFEGQSADEGGGAQSTPKDIDNRSALLKGVADDDHMEREAVSPFDEPFEPA
>TRINITY_DN277_c0_g1::TRINITY_DN277_c0_g1_i1::g.375::m.375 type:internal len:331 gc:universal TRINITY_DN277_c0_g1_i1:1-990(+)
YRHVRTLAALASSNLKKCAAPTRKEVLLLAFQWAESSNLNLFEVRLPARTDLRLLNRPPSWQSLPIRADLPHPAGPINTKTGLFFLGRSSLYHVRTCLMAASRVPSWNSLALSRAVSKGLKLGGSVKNSGCLACSPTAEAARGRSAWCLALPSIMAAKLAMESAKLAFIVWNISWPRTSPSRPSQLRWSASASEATRGTIRPALCSAAYLNSRLHASSSAPALTLRTYSSVKRARMTSASSIASAAAPARSAVAARSAVAAGLRSSNQTLQSVLRASQLAISSTTSSTGRPSTTDEASNKIVTISSPSCSAISALALAGSKNSRFAGLAR
>TRINITY_DN277_c0_g1::TRINITY_DN277_c0_g1_i1::g.376::m.376 type:internal len:330 gc:universal TRINITY_DN277_c0_g1_i1:989-3(-)
RARPANREFLLPASASAEMAEQDGELMVTILFEASSVVDGRPVEEVVEEIASWLARNTDWSVWFDDRKPAATADRAATADRAGAAAEAIDDADVILALLTDEYVRKVNAGAEDDACKREFRYAAEHRAGRIVPLVASDALADQRNWDGLLGLVLGQEMFQTINANFADSMASLAAIIEGKARHQAERPRAASAVGEQAKQPEFFTLPPSFSPLLTARLKASEFHDGTREAAIKHVRTWYKDDLPKKKSPVLVFIGPAGCGKSALMGKLCQEGGLFSKRKSVLAGKRTSKRFKLLDSAHWKASKSTSFLVGAAHFFKFDDANAASVRTCL
>TRINITY_DN277_c0_g1::TRINITY_DN277_c0_g1_i1::g.377::m.377 type:5prime_partial len:193 gc:universal TRINITY_DN277_c0_g1_i1:3-581(+)
QARAHAGGVGVVKLEEVRSADEKGGALAGFPVGRVQQLEPLRGSLAGQDRLALAEQAAFLAELAHQGRLAAPGGTDKHQDRAFLLGQVVLVPRSNVLDGRLARAIVELAGFEPCREQRAKAGWQREELRLLGLFAHGRGRTRSLGLVPGFALDNGCQARHGICKVGIYRLEHLLAQNESEQAVPVALVGERI*
>TRINITY_DN277_c0_g1::TRINITY_DN277_c0_g1_i1::g.378::m.378 type:complete len:102 gc:universal TRINITY_DN277_c0_g1_i1:502-197(-)
MPTLQIPWRAWQPLSRAKPGTKPSDRVRPRPWANRPSSRSSSRCHPALALCSRHGSKPASSTMARARRPSSTFERGTRTTCPRRKARSWCLSVPPGAASRP*
>TRINITY_DN257_c0_g1::TRINITY_DN257_c0_g1_i1::g.379::m.379 type:internal len:128 gc:universal TRINITY_DN257_c0_g1_i1:3-383(+)
HLERVRLASLHGMHEDDARLLGLRVDGTDPRLSRLAGAGFFYSRQSNDRVGKLVHFESGVTASLYSLVARKLVQNPTLEHSFLAPWSRFVQHKVTANVPLAISMAASARRSPGLATRRFDEASHDAA
>TRINITY_DN246_c0_g1::TRINITY_DN246_c0_g1_i1::g.380::m.380 type:3prime_partial len:329 gc:universal TRINITY_DN246_c0_g1_i1:986-3(-)
MVAGKVMCTFAAVAVALAVGQEFEQLSSLRATLTNDVQLGIDLGTTLSVAALCVKGDVSVVEVDGAATTPSTVWFSKSRGIAVGREAVAARSQEPENVIYAAKRVMGLDYEDPDKHQHLAGLPFDFAPVSESGPWAGNVGYRLPGRRVVAPEQVGALVLKKLKKAAEESTLLDWLRRNLGFSFKSVTVSIPVTFGAEQKKATIRAAKMAGFREVRLIEEPIAAAIAYGLGRERETKRVLVFDIGGGTLDVALLFFNSYSGNFYVETTAGEPKLGGEDFDIIVADLALAGAPAALAAAVRASPGAYQNLLVAAEAAKRGLSRESSVEVC
>TRINITY_DN246_c0_g1::TRINITY_DN246_c0_g1_i1::g.381::m.381 type:3prime_partial len:130 gc:universal TRINITY_DN246_c0_g1_i1:745-1131(+)
MPRDLENQTVEGVVAAPSTSTTLTSPLTHSAATLRVVPRSIPSWTSFVRVALKLLSCSNSWPTASATATAAKVHITLPATIFLQRQASRPAELCALARVAGKLLAGLSSFPGADGAALGSKVCTLRRVS
>TRINITY_DN246_c0_g1::TRINITY_DN246_c0_g1_i1::g.382::m.382 type:complete len:112 gc:universal TRINITY_DN246_c0_g1_i1:325-660(+)
MGSSMRRTSRNPAILAARMVAFFCSAPKVTGMETVTDLNEKPRLRRSQSSRVDSSAAFLSFFSTRAPTCSGATTRRPGSRYPTLPAQGPLSLTGAKSNGRPARCWCLSGSS*
>TRINITY_DN209_c0_g1::TRINITY_DN209_c0_g1_i1::g.383::m.383 type:internal len:209 gc:universal TRINITY_DN209_c0_g1_i1:624-1(-)
PGICNHAAVARWLQWADVLLSGSRMRDSDAGAAMVRLIYRKYVRELGGAVDLPSSAAPAWASPWGAAEEFAHAHAAALALRSQVDQAVMHLACDEADKCERAEKAYCVGAIVVGRDADQWLARGYSRELPGNTHAEETAFMKIGADQSGKPAEEQGSLDDAACGAAEGTTIYSTMEPCSVRLSGNRPCTSRCIAAKVARVGVGVREPS
>TRINITY_DN209_c0_g1::TRINITY_DN209_c0_g1_i1::g.384::m.384 type:5prime_partial len:118 gc:universal TRINITY_DN209_c0_g1_i1:1-354(+)
GRFANANADPGNLCGDASGRARPVPGKPHAAWLHRRVDRGSFGGPARGVVERALFFSWLARLIRSDFHECRLFCVGVARQFAAVASREPLVRISPHHDGADAVRLFGSLALVRLVAG*
>TRINITY_DN209_c0_g1::TRINITY_DN209_c0_g1_i1::g.385::m.385 type:3prime_partial len:111 gc:universal TRINITY_DN209_c0_g1_i1:293-622(+)
MAPTQYAFSARSHLSASSQARCITAWSTWLRSASAAACACANSSAAPHGDAHAGAALDGKSTAPPSSRTYLRYMRRTIAAPASESRMREPDRSTSAHCNQRATAAWLQMP
>TRINITY_DN209_c0_g1::TRINITY_DN209_c0_g1_i1::g.386::m.386 type:complete len:103 gc:universal TRINITY_DN209_c0_g1_i1:207-515(+)
MPSLLRGCCPAVRGCSLARATGPHLAPPRWRRRSTPFRLARTCPPRRRLGASPPGRPGCAVRARRHVHAQTLLRHPTETPTPARRLTANRQPPPARARTCGI*
>TRINITY_DN235_c0_g1::TRINITY_DN235_c0_g1_i1::g.387::m.387 type:internal len:120 gc:universal TRINITY_DN235_c0_g1_i1:1-357(+)
HATLKLKDLDERKASQVDLLLRELRSALDARDEADEAAAEESSGSEPVSIDGDSEMSAAPKGAEAAFLHPEPLDASNLAQERAAFPGVRVNEKDTERFAGAAEEPRSSHVSDILQVPVE
>TRINITY_DN235_c0_g1::TRINITY_DN235_c0_g1_i1::g.388::m.388 type:internal len:119 gc:universal TRINITY_DN235_c0_g1_i1:356-3(-)
STGTWRISDTCEERGSSAAPAKRSVSFSLTRTPGNAARSCARLLASSGSGCRKAASAPFGAADISESPSMLTGSEPLLSSAAASSASSRASRADRSSRRSRSTWLAFRSSRSLSLSVA
>TRINITY_DN226_c0_g1::TRINITY_DN226_c0_g1_i1::g.389::m.389 type:internal len:164 gc:universal TRINITY_DN226_c0_g1_i1:491-3(-)
ISCVLLAQATTVLNDHVLFANVYVSAKNTGTLVVAGSAGFSAVALLGFVGAYHRYRNTVKVFLLLALFLLIFQALCVVLVSGAGHPDLLRVQEKEFRNGWVDVVSRVVGGNDTDGRYMAFISDITNEGACCGFDSTTEVTQNPPEVRCSHTLTCQTYLNSYIQ
>TRINITY_DN223_c0_g1::TRINITY_DN223_c0_g1_i1::g.390::m.390 type:internal len:157 gc:universal TRINITY_DN223_c0_g1_i1:470-3(-)
FVAVFVAVFVAVFVAVFVADVVPNVQLALFARPARSSTNGLRLASCEVRHRSILRPAVRATVAPSHPCHDALEMKQVLTLVELAERRPFVFQVLQADGAAFLLGLLRDGSHASSVIYPRIRPQRLALLLLDGSQSGSHTGSHTGSHSGSHSGRHTG
>TRINITY_DN223_c0_g1::TRINITY_DN223_c0_g1_i1::g.391::m.391 type:internal len:157 gc:universal TRINITY_DN223_c0_g1_i1:3-470(+)
SGVASGVASGVASGVASGVASALAAVKQEQCEALGPDARVDYAAGVAAVTEEPEKECCSVCLEYLEDEGPPLGKLNQCEHLFHFKCIVTWVRGSNSCPNCRAENTAVANLATGESEAIGAASSRPSEEGELYIWDDISDEDSDEDSDEDSDEDSDE
>TRINITY_DN228_c0_g1::TRINITY_DN228_c0_g1_i1::g.392::m.392 type:5prime_partial len:205 gc:universal TRINITY_DN228_c0_g1_i1:2-616(+)
AAERVGGAEKGNLIGLWSDGFGPSEDGLTKVAGFDLDGTLVETASGRKAFMRVDGHDWRYAFPGVRARLLDLLDDGFKVAVLSNQNTIKGAHQGKAASKLRLVVDSLVADLGAPDGLCFLGATQKDHLRKGEGIGMWTFLASELLRDKVDLAESFFVGDAVGGPGQHGAADRDFAAAVGLPLHVARDYFTSDRAQQRRTTARRT*
>TRINITY_DN244_c0_g1::TRINITY_DN244_c0_g1_i1::g.393::m.393 type:internal len:470 gc:universal TRINITY_DN244_c0_g1_i1:1-1407(+)
AQLCVQMGFARGPAGGRPGPGPVRDAARYLTGEDPALVDHYPELALFRDIVFLFKALLSPTASSLPELREWKATDARLFWAVGKRIDPDDVGAMLQADAASKAGVTLDVAGFGKQRLECAAYVRTYVHESLQQKSTLQSFLDFIGLGGSNQPRAPPSGANPSSLVGQEIRTEDDVLHILRLPDFGGRIRARDSELLIQYLTVPYMRIPLVLQFFADQMRIGALAEPQLQGILDACLFEPSVWQGPGPVEEPTTVPARTRAHLATPVGLLFNELQHTPKVVLDAVENMLFYAIELDVGRYSPNVSQVILYVTRLVVRVLEYVSFLVEHYALEDRIKSGSHEAAQVTSRSGAQALVRGLYQPGTAENLVYLRAMRAKLREKLDSSIYPMLEQWCKVAVKNREMQLACVFHSHMAYLYLGAHESQLNRRTVSAILISYIFVSVNFRFNVEVGDTPVEHEVAQSAAAQQGAVS
>TRINITY_DN244_c0_g1::TRINITY_DN244_c0_g1_i1::g.394::m.394 type:complete len:148 gc:universal TRINITY_DN244_c0_g1_i1:723-1166(+)
MAGAGPRGGAHNSSSAYPSAPGDSSGSALQRASAHAQGGPGRRGEHALLRNRARRGALLPERVAGDPLRDAPRCARFGVRILLGRTLRLGGQNQVWLARGRSGHLALGGAGARPRPLSAGNRGEPRVPSGDARQIAREVGLVNLPHA*
>TRINITY_DN276_c0_g1::TRINITY_DN276_c0_g1_i1::g.395::m.395 type:internal len:158 gc:universal TRINITY_DN276_c0_g1_i1:1-471(+)
LFEVLVPTSARAALWQGLRCSPPEAAQRHHNVSAKSSTPASQSTGRTTSKTLAHRLSRYLPLDIVQLTRLATLLLFYLKLSSPLNLNGSTKEFLNPGDYHQRQSASLTKNMHHTTFLLHLVLHHVDQRANPCSADVIPGKTVVVVVVRWWRWSRELV
>TRINITY_DN276_c0_g1::TRINITY_DN276_c0_g1_i2::g.396::m.396 type:internal len:163 gc:universal TRINITY_DN276_c0_g1_i2:1-486(+)
LFEVLVPTSARAALWQGLRCSPPEAAQRHHNVSAKSSTPASQSTGRTTSKTLAHRLSRYLPLDIVQLTRLATLLLFYLKLSSPLNLNGSTKEFLNPGDYHQRQSASLTKNMHHTTFLLHLVLHHVDQRANPCSADVIPGKIEPSQRRVGLERLGQRASPCIA
>TRINITY_DN295_c0_g1::TRINITY_DN295_c0_g1_i1::g.397::m.397 type:internal len:115 gc:universal TRINITY_DN295_c0_g1_i1:2-343(+)
KPSPGADAEWLASVHMIAVSWRTSGSARRAGPIPDTGSALTALMLFSSLRNRTSFDGSMQRTSGRSMAYVQRPESRAASAGAESPGHRAGSPHWSISASPSAIKTRAESSTLAG
>TRINITY_DN295_c0_g1::TRINITY_DN295_c0_g1_i1::g.398::m.398 type:internal len:115 gc:universal TRINITY_DN295_c0_g1_i1:342-1(-)
PAKVLDSARVLMAEGLALMLQCGEPALWPGDSAPADAALLSGLWTYAMLRPLVRCIEPSNEVLLRKLENNINAVSADPVSGIGPALRADPEVRQLTAIMWTDASHSASAPGEGF
>TRINITY_DN255_c0_g1::TRINITY_DN255_c0_g1_i1::g.399::m.399 type:5prime_partial len:200 gc:universal TRINITY_DN255_c0_g1_i1:670-71(-)
ARNARTHARTQRTHARTHATHARTWWVVSWAGFTCKVKSKRRLALSFEKVMHDDTRLVSPGRELEDAMQWDLQKRDLIGRCAQKVPHERPDTGLVGHDEHIVAQALHIDNERVEPVDHIDVRLAQRVAENEFIPLALFKLFGSFGANLLVRFAFTEPCVDLIELVRVQKVRVLPTGLFERLNGLQSAAQHAGGHHETLA*
>TRINITY_DN255_c0_g1::TRINITY_DN255_c0_g1_i1::g.400::m.400 type:5prime_partial len:185 gc:universal TRINITY_DN255_c0_g1_i1:2-556(+)
FIRDAREAQSERDDEVSRRAGDDSSERLMVATSMLRRALQTIEPFKKACGEDTHFLHTNQLNEINAGLCEGKTYEEIRAERPKEFEERQRNKLVFRYPLGESYVDVINRLNPLVVDMERLRYDVLIVSHQACIRALMGYFLGTPPNEVPLLEVPLHCVLELAPGAYKARVIVHDLFEGEGKPSF*
>TRINITY_DN255_c0_g1::TRINITY_DN255_c0_g1_i1::g.401::m.401 type:5prime_partial len:106 gc:universal TRINITY_DN255_c0_g1_i1:3-320(+)
LSAMRARPNRNATMRSRAAPATTQASVSWWPPACCAALCRPLSRSKRPVGRTRTFCTRTSSMRSTQGSVKAKRTRRFAPNDPKSLKSASGINSFSATRWASRTSM*
>TRINITY_DN255_c0_g1::TRINITY_DN255_c0_g1_i1::g.402::m.402 type:3prime_partial len:102 gc:universal TRINITY_DN255_c0_g1_i1:369-671(+)
MCSSCPTKPVSGRSWGTFWAHRPMRSRFWRSHCIASSSSRPGLTRRVSSCMTFSKERASRRFDLTLHVKPAQLTTHHVRACVACVRACVRCVRACVRALRA
>TRINITY_DN230_c0_g1::TRINITY_DN230_c0_g1_i2::g.403::m.403 type:internal len:133 gc:universal TRINITY_DN230_c0_g1_i2:2-397(+)
CREEKLLWPGALHGVGLPTYRWLSRWRQAAAVGRPPACSGKNCVDCGASGARATADVLPYSFVDSTFAPVEGRLPTPASACVSTTSQPGALSKQVAEDSDGHNSGVLVFDAHSACLQFSLALEQGALCLSSL
>TRINITY_DN252_c0_g1::TRINITY_DN252_c0_g1_i1::g.404::m.404 type:complete len:727 gc:universal TRINITY_DN252_c0_g1_i1:1083-3263(+)
MDNFKIKLRLIKFSDQIYYAVDELHVNTYIKVIQGLFNDSRNIIELNEYMFGTHANDFFEVDEERYNALLDKAFVIDSNKLQGESELLMTACNYQGDGKQTNVETGAGGDESSRNRKVVVFVDGLKVILALYCVTILSVSIKTALDNLDKNGKADMWTVINFICDIINYDSFSIDGVTQFDIFKTIDKVTHGFVGTFFLKDKLECIASSINGNFTAAYEKCKFDNHANVENSILNFKQFAGNDYKVNREFWKQFAGTVSSEAPMKRLAGSSDYFSQVSDALKTTDNNNPVLYKYYSTVLVEGYDEVYSTAEVLTEKVLGVELLTPNKIFFKLSNRAMATFFGADTEGFFTFLLRNSKRNALKKFSALMASIFSVFIVFKNLAHACLFETVFRFSRGGGYQSTKVEYFGRLMEYVNLTSLLCASMSYSAYYSSATQDLQSFNGFRNTVMSATSVHYLLYYIIGSSFRNVVQRGMDQMFTLLFITVVLERSLEINSLTLGSQYASMFMGMLTFISTFVPFMVFERNLSGNRITNSFTSDVRKTLRRFTGFEDDKDYITDLTLGRIEDINGYTEQRNASIDSNNSMFSLISKSGSGEDKRGRSMERQSGQRQGRSKSGSTRRTSQNSVRTFKVSKNTRVRYAGTIFIFKKYKTYVEVFIDDAIFCRFFNDNNVLERDLGDRTSEGGVILEPVSPKEPSIEEIPDVRKVYLTYNEEGCSFNIGGNNIYKL*
>TRINITY_DN252_c0_g1::TRINITY_DN252_c0_g1_i1::g.405::m.405 type:complete len:328 gc:universal TRINITY_DN252_c0_g1_i1:1042-59(-)
MHSIKNNKMILIDNAPYSIEIWCWYNQNKHLASIPADTPIISTVFKHLFPSSWKYDVPRDFNSLNLGEFWSLLWEVFMLASGLSKKKIEKEVSLSQLREELMVIKSVAVRWALRKNIQEDEFGDYDHVDIDKDKGVVKQTYRYRVYYMLQVILTSYEELSKSIDCELSKMPTSDIERLSNTSDPTLFYSSLIRDKSKGDLDEFIIYTMQYIQFNAITPHHEKLALLERFIKTENSDFESRLSPSDTWRFLFPSFFDGFEDVYDKFFNEFANESVLYFLSDYLSNDYGIRHAKFYNIYFTSKASDTVFDLISQRTVLKDIVNIEKSYA*
>TRINITY_DN252_c0_g1::TRINITY_DN252_c0_g1_i1::g.406::m.406 type:3prime_partial len:248 gc:universal TRINITY_DN252_c0_g1_i1:4331-5071(+)
MKLLLFVLAAVVNHVFATEIVWMLDGSASIGRQNFRNVKNLVKRTSEQVQERRNVTFHLVEFGKKARSFSPLNYQTFYRRLKEQQPNLAGTSRPSVAFDHLSNTVFKDTLNSTEERIVVLISDGVPKPGPFFDGPVLYDSVQNAVNVTGIDKIIYVNLNNTVGSRKSNPRMLNPVGPPYNNETDLMSLNFRRQQPPRVVNELVMKILGLPTESPTSSPTGSPTTTPTGSPTGSPTTTPTGSPTGSPT
>TRINITY_DN252_c0_g1::TRINITY_DN252_c0_g1_i1::g.407::m.407 type:complete len:168 gc:universal TRINITY_DN252_c0_g1_i1:4239-3736(-)
MDRRSLSKFYQQQHDALFDKGKLHGGPYELKYNNNKSRAGMCLFSPPTIFISNYFMDSPKTTPKDVKDVILHELAHAMTGPYVENPHGVEWKKCAKEIGCSGERCTKPFITLNQCNYILKCPKGCKTGRHKLPAKFVSSAKRCAKHSLQILVYKKNGDKYTRYISTK*
>TRINITY_DN252_c0_g1::TRINITY_DN252_c0_g1_i1::g.408::m.408 type:complete len:146 gc:universal TRINITY_DN252_c0_g1_i1:3718-3281(-)
MCDSVETSGLFSGRTKRTTDNIYEELMEIYKMSTDIWIKFNDLKDKTKDGNYSYYETPGRNLMKQLLDLQWRGDDLMKKMRTAYTKEIAEHTKRIEDEQGREFESATSIRSKYKAMAKPTGQSNPQDDEDLIATVAMVRDLMSMK*
>TRINITY_DN286_c0_g1::TRINITY_DN286_c0_g1_i1::g.409::m.409 type:internal len:133 gc:universal TRINITY_DN286_c0_g1_i1:3-398(+)
VLGSLLSLRSARKRPSSPSSCLPALVHLLHDSVVSVREAASWAVSTFVSNSDGSEALCETPKLVSNLVRSVPDPNQSASVNIQVMDALEYITRQERGVELCLDAHGEDKLVELATLTYLSDQVASIARNLGA
>TRINITY_DN236_c0_g1::TRINITY_DN236_c0_g1_i1::g.410::m.410 type:internal len:260 gc:universal TRINITY_DN236_c0_g1_i1:2-778(+)
GIDEFGVKTSGDPGSGAATLAIPPQIDPPAPLKMARYKSLDAIAINAPAKWYSLHRAPGMQTVRGEVKLRISFYCGTGAGVQAGNSFASVVDTTKSSSFVRRKETQAPQNVPVDDNGQDASLRALALVNSRRYCKAQTILHVRVIQGRNLIAADSNGKSDPYATVTVRKVSRETTIQRKTLNPVWNATFEFGHGQEFLTETDVVHISLKDHDSFVRDDDLGVVSIPIWSVLGAAAGPVWYALKVPNGPSATNSWLKDQA
>TRINITY_DN236_c0_g1::TRINITY_DN236_c0_g1_i1::g.411::m.411 type:5prime_partial len:220 gc:universal TRINITY_DN236_c0_g1_i1:778-119(-)
RLVFKPRVGRARAVRYLQGIPNRTGRRPENAPYGDGHDTKVVVTDEAVVVLEGDVDHVGFGEELLAVAELEGGIPHRVERFPLDRRLATHLSNCHCCVWIALAVRVGGDQIASLDDAHVQYCLCLAIPPAVYECERPQGRVLAIVIYRNVLRSLGLLAPHKRAGLCCVHHTRKAVPGLDASAGPAVERDAKFDLSAHRLHPGGPMQRVPLGRCIDGDCV*
>TRINITY_DN236_c0_g1::TRINITY_DN236_c0_g1_i1::g.412::m.412 type:5prime_partial len:151 gc:universal TRINITY_DN236_c0_g1_i1:777-325(-)
AWSLSHELVALGPFGTFKAYQTGPAAAPRTLHMGMDTTPRSSSRTKLSWSLREMWTTSVSVRNSWPWPNSKVAFHTGLSVFRWIVVSRLTFRTVTVAYGSLLPFESAAIKLRPWMTRTCSIVCALQYRLLFTSASARKDASWPLSSTGTF*
>TRINITY_DN249_c0_g1::TRINITY_DN249_c0_g1_i1::g.413::m.413 type:internal len:150 gc:universal TRINITY_DN249_c0_g1_i1:1-447(+)
STVLGTEGFVSGVNSWSIKIEESDSCYMFIGVASRRACLTTFLGGDEHGWGFIGDRALYHKRNRVNVYGERFGQGDVVGVTLDMEAGTLSFAKNGKDLGVAFEGLSGRLYPAFAFYSGSQRVCIERDAGVVIDPQASTEADLLLSRACE
>TRINITY_DN249_c0_g1::TRINITY_DN249_c0_g1_i1::g.414::m.414 type:internal len:150 gc:universal TRINITY_DN249_c0_g1_i1:447-1(-)
LTSPRQEQVGFRASLRVNHDARVALDAHALRPAVKGERRVKAPGEPLESNAQILAILRKRQSARLHVQGHADHVALPEPLPVHVNPVALVVQGAIADKPPAMFVPAEEGGQASPARGHADKHVARVRLLDLNRPRVDPTYKPFCSQNCA
>TRINITY_DN213_c0_g1::TRINITY_DN213_c0_g1_i1::g.415::m.415 type:internal len:333 gc:universal TRINITY_DN213_c0_g1_i1:996-1(-)
LYATGMPDQASRAALAQAIRTVNASLATPSSHHASAMTIAGRAQLLQSVAWETYGHASLSWLASLAHLSYYSGRNGSAASDTCLAVCRLACAQADLGTLSNLCPGAYTVPRSERNAFIGALLLLLEASKTYRHRANNSVVQTMVYLLQGRAIARGDVLESLMLGSTLRSLTPPNQSVFGIGGSSFDEGLHVKAQAQGIDALRTMGRLGEAHLLTHELQSRCAGLSLHAVQETMDLMLAQIFLDSGSSAVSALPYTLRCISRTEKTGQETLFNAATVKLATNQLRMGHVHRAYGLLVQALPHTVAHGTLRLRGELHLLMAKCHLVFCDQDPGH
>TRINITY_DN213_c0_g1::TRINITY_DN213_c0_g1_i1::g.416::m.416 type:5prime_partial len:106 gc:universal TRINITY_DN213_c0_g1_i1:2-319(+)
WPGSWSQNTKWHLAISKCSSPRKRSVPCATVCGRACTKSPYARWTCPMRSWLVASLTVAALKSVSWPVFSVREMHRSVYGSAETADEPESRKIWASIRSIVSCTA*
>TRINITY_DN289_c0_g1::TRINITY_DN289_c0_g1_i1::g.417::m.417 type:internal len:304 gc:universal TRINITY_DN289_c0_g1_i1:909-1(-)
LRPGSAPARTLFAEVHLAQNRPLDAVSQLEAAAHSDGPPSPGLLVRLGKAQTLVGQVEQALASFREALAALRSRNAGAVEVQDTTSEAALLVLVGNATLHLGHPGQAEATFREALAAGAGAAALEGLGHCRVRQGDAAGGIEHLLAAIAAGADRPEVYLSAADLLLRDPRGVDDQEVARSTLEGALRLWPRDSRAHLELGRLLVRRGLDGDGEAGLALLQKAANLDPSCLPCKMEVGLALMAHGRFHRALEAFTAAYKLDKTDAALHLHMGNALTRLERIDGAIQSLQSAIKIADGSPAPESS
>TRINITY_DN289_c0_g1::TRINITY_DN289_c0_g1_i1::g.418::m.418 type:complete len:115 gc:universal TRINITY_DN289_c0_g1_i1:467-811(+)
MAARRCSMPPAASPCRTRQWPRPSKAAAPAPAASASRKVASAWPGCPRCSVALPTSTSSAASEVVSWTSTAPALRLRSAASASLNEARACSTWPTSVCALPRRTRSPGDGGPSE*
>TRINITY_DN289_c0_g1::TRINITY_DN289_c0_g1_i1::g.419::m.419 type:5prime_partial len:105 gc:universal TRINITY_DN289_c0_g1_i1:1-315(+)
ARLRGRGSICNLYRALEALDCPVDSLKPGERVTHVKMKRSVRFVELVGGREGLESAVKTTVGHERKADLHFAGQTGGVQVGSFLQKRETCFAVSVEPATHQKAS*
>TRINITY_DN290_c0_g1::TRINITY_DN290_c0_g1_i1::g.420::m.420 type:internal len:145 gc:universal TRINITY_DN290_c0_g1_i1:3-434(+)
RARLAGGSSCAEGASRGPFEDGLDVNELARASVTSSGARSCFDAIKPIPPPPRRAVRPLLPLPGVACHKMDSAAATISTPRDTRIASEMRAYLSAFDEDEGRGFLDTNDEEALRRAYLDDLDPDSTLFKFAAGLSGREAAEPLE
>TRINITY_DN336_c0_g1::TRINITY_DN336_c0_g1_i1::g.421::m.421 type:internal len:103 gc:universal TRINITY_DN336_c0_g1_i1:1-306(+)
ADVAEMAEMDEMDENVESKVVQDAEQGASARQVEADEDPDDLETKYADQRQPEEMLVEEQGDGAPEEKRIDSVDSNEDDEDDNQRDLADEDAALNEDADAES
>TRINITY_DN336_c0_g1::TRINITY_DN336_c0_g1_i1::g.422::m.422 type:internal len:103 gc:universal TRINITY_DN336_c0_g1_i1:307-2(-)
RFRRLRPHSGPRPHRPGRADCRPRRPRWSLHCRCVFLPVPRLLAPPPASLPADAGPHTWSQDRQGLRRPPLASPMRPARRPGRLCSPHSRPSRPSRPSRPRR
>TRINITY_DN336_c0_g1::TRINITY_DN336_c0_g1_i1::g.423::m.423 type:internal len:103 gc:universal TRINITY_DN336_c0_g1_i1:306-1(-)
AFGVCVLIQGRVLIGQVALIVVLVVLVGVYTVDAFFFRCPVSLLLHQHLFRLTLVRILGLKIVRVFVGLHLPRRCALLGVLDDFALHILVHLVHLGHLGHVG
>TRINITY_DN306_c0_g1::TRINITY_DN306_c0_g1_i1::g.424::m.424 type:internal len:112 gc:universal TRINITY_DN306_c0_g1_i1:335-3(-)
GLWAIAAGFEPTESIADVNYGVTEKACPSDGNLLLVVLFVAFMAMAVSCILAQQTRNFSGLIFSEAKFMFFSNYNAAMATTFALAISMLDGLSVAEKTVFVAGCVSFSTTV
>TRINITY_DN355_c0_g1::TRINITY_DN355_c0_g1_i1::g.425::m.425 type:internal len:146 gc:universal TRINITY_DN355_c0_g1_i1:3-437(+)
SSELGDVHDAQASGAPPFLPAMPTGAVPSRFPNEPFYPPGTATSPAWNAYVATQWAGFMQHQALTAQAAASAAQAAREAAETLVASLRRTASQSGASAQEAHTPDAAASAAEGHAASGPKRKRSKYKTASKYRGVSWNERDQRWT
>TRINITY_DN355_c0_g1::TRINITY_DN355_c0_g1_i1::g.426::m.426 type:3prime_partial len:115 gc:universal TRINITY_DN355_c0_g1_i1:344-3(-)
MALGGRGCGVRRVGLLRAGARLACRPPERRYKRFCGFSCCLGSAGRGLGSQRLVLHKPGPLRSHVRVPRRRGGRSWRVERFVRKPRGDCAGRHSREERWRSARLRVVHVSQLGR
>TRINITY_DN355_c0_g1::TRINITY_DN355_c0_g1_i1::g.427::m.427 type:5prime_partial len:109 gc:universal TRINITY_DN355_c0_g1_i1:436-110(-)
VHRWSRSFHETPRYFEAVLYLLRLRFGPDAAWPSAAEAAASGVWASCALAPDWLAVRRSDATSVSAASRAAWAALAAAWAVSAWCCINPAHCVATYAFHAGEVAVPGG*
>TRINITY_DN355_c0_g1::TRINITY_DN355_c0_g1_i1::g.428::m.428 type:5prime_partial len:105 gc:universal TRINITY_DN355_c0_g1_i1:2-316(+)
LFRAGRRARRAGERSATFPPCYADRRSPLAVSERTVLPARNGHLAGVERVRGYAVGRVYAAPGADCPSRGQRCPGSTRSRRNACSVAPADGKPIWRQRARGPHA*
>TRINITY_DN383_c0_g1::TRINITY_DN383_c0_g1_i1::g.429::m.429 type:internal len:127 gc:universal TRINITY_DN383_c0_g1_i1:379-2(-)
DPAARARRRPSACKAAGKMLGEYLMGPLKRYLTQSLASSLSKYISNINIETLGVGGDLILRDLELRLDVLQESLKIPLAFEFSRGFIKELRIQIHWTKLFSHPIHVKISTIEIILTARSELQFRRL
>TRINITY_DN340_c0_g1::TRINITY_DN340_c0_g1_i1::g.430::m.430 type:5prime_partial len:132 gc:universal TRINITY_DN340_c0_g1_i1:1-396(+)
AGAAQSPALRMSPSKPPSVAGDAGAPSEANSKTWKITKERFALCYKFFVKLSVDDGGTPVVLGRSAGEFLLKSGLPMKTVAHILELADIDKDQRLDRDEFVVAHHLAICISKEGMPEPSSLPAYLIPKSKR*
>TRINITY_DN347_c0_g1::TRINITY_DN347_c0_g1_i1::g.431::m.431 type:internal len:193 gc:universal TRINITY_DN347_c0_g1_i1:2-577(+)
EAHVQGHAERLGEVPARERGWIGDDGVGAERGLACRKGKAWPKADVPVGVSPLWPWGARVLWALAEVAVCERAGVPGVVENMLNPGAVRGHAFLDELEREHVVFGDHAQQLFGVARQRSETEPVRDHKLAKALVRRNAHVVPSAVQREPQGDVRLDVATRADENDNKAQLWHEAAPDLVVVVHGGLLSSHRV
>TRINITY_DN347_c0_g1::TRINITY_DN347_c0_g1_i1::g.432::m.432 type:internal len:193 gc:universal TRINITY_DN347_c0_g1_i1:577-2(-)
DSVRAEQATVDDDDEIRRRLVPKLRFVIILVGSRGDVQPYIALGLALHCRGHYVRVAAHECFREFVVSHGLGFAPLAGDPKELLRMVTENNMFSFQFVKEGVTSHRTWVQHVLDDAWDACTLADRDLRQGPEDPSAPRPERADPNRNVGFGPGFAFAARKSSFRADAIIANPPAFAGWHLAEALGVPLYMSF
>TRINITY_DN347_c0_g1::TRINITY_DN347_c0_g1_i1::g.433::m.433 type:5prime_partial len:102 gc:universal TRINITY_DN347_c0_g1_i1:576-271(-)
TLCELSRPPWTTTTRSGAASCQSCALLSFSSARVATSNRTSPWGSRCTAEGTTCALRRTSAFASLWSRTGSVSLLWRATPKSCCAWSPKTTCSRSSSSRKA*
>TRINITY_DN377_c0_g1::TRINITY_DN377_c0_g1_i1::g.434::m.434 type:internal len:208 gc:universal TRINITY_DN377_c0_g1_i1:622-2(-)
PTPEPTPEPTAAPTLPTPAPTLSPTLPPTVWWRSGSECRGCRKDLFAGQYVYCDGSYYTQNTVTHCNWVGGPGDCVFPAEKSVSAAQCKAKCEADPNCNYYGTYSGSICNLFMVNQCETTSWVGSVHALPPPTPQPTKTPSTSPTPLPTSSPSMRPTNGPSASPTLKPTQSPTLSPTSSPSSSPSDSPSARPTESPTAAPTLPTPFP
>TRINITY_DN377_c0_g1::TRINITY_DN377_c0_g1_i1::g.435::m.435 type:5prime_partial len:175 gc:universal TRINITY_DN377_c0_g1_i1:624-100(-)
RRPQSRRRSLLRRRRCRLQRQPCRRPCRPPCGGDLVPSAVGAARICSRDSTCTATGATIRRTRSRTATGLADLGTACFRPKRASPRPSARPSARPTRTAITMGRIRGRSATCSWSTSAKRPRGWAASTRFRRRRRSPPRRRLRARLPCLLPRQACVQQMGQALAQHSSRRRARR*
>TRINITY_DN377_c0_g1::TRINITY_DN377_c0_g1_i1::g.436::m.436 type:5prime_partial len:163 gc:universal TRINITY_DN377_c0_g1_i1:623-135(-)
ADPRADAGAYCGADAADSSANLVADPAAHRVVAIWFRVPWVPQGSVRGTVRVLRRELLYAEHGHALQLGWRTWGLRVSGRKERLRGPVQGQVRGRPELQLLWDVFGVDLQPVHGQPVRNDLVGGQRPRASAADAAAHQDAVYEPDSPAYFLAKHASNKWAKR*
>TRINITY_DN377_c0_g1::TRINITY_DN377_c0_g1_i1::g.437::m.437 type:5prime_partial len:107 gc:universal TRINITY_DN377_c0_g1_i1:3-323(+)
GNGVGNVGAAVGLSVGRALGLSLGLELGLEVGLNVGLCVGLSVGLALGPFVGRMLGEEVGRGVGLVDGVLVGCGVGGGSAWTLPTHEVVSHWLTMNRLQIDPEYVP*
>TRINITY_DN304_c0_g1::TRINITY_DN304_c0_g1_i1::g.438::m.438 type:internal len:287 gc:universal TRINITY_DN304_c0_g1_i1:859-2(-)
LNYHRFALQTGGTVSQTPSHHDLGRRARRSGRWQNAEKLEHVRVLRDPRDRQKLAQVQVQGRATPLDKGRLEVVAQHLGLLGGQRRQRREQVRAVKGGAHEAVQVHELGKPLALRNSRLTAHARLQVVHDHRLGHGLARAHHVVHLGRGHAASHNVGVVVAHERLVQLLERDLRAVRLEQRRVERVGKLALLVEPDSRADHAVPHAVLELGRAERGVARPFEGAVHKHGHLAALVMPQQDPMVQLAVGVALGQNLAVPQTLLRAEPGAVFVAALARPSLAGPREFP
>TRINITY_DN304_c0_g1::TRINITY_DN304_c0_g1_i1::g.439::m.439 type:5prime_partial len:268 gc:universal TRINITY_DN304_c0_g1_i1:2-805(+)
WELAGSGETRPRQGSDEDGARLRAEERLRYCEILAKCDPDGKLYHWILLRHYESGKVAVFVDGAFEGTGHASFSSAELKYRVGDRVVCTRIGFNEKSKFAYSFDTSLLEPNGSQVPLKELNETLMSNHDPDVVTGSVTTAEVDHVVRPGQAVAKAVVMYHLQASVRGEPTVAQRKRFSEFVDLDRLVRSAFHGSHLLSSLPSLPPKQSKVLSNHLEPAFIERRRAALDLYLRKLLTVPRIAQNPDVLEFLGVLPAAAASSAPPEVVV*
>TRINITY_DN304_c0_g1::TRINITY_DN304_c0_g1_i1::g.440::m.440 type:5prime_partial len:168 gc:universal TRINITY_DN304_c0_g1_i1:1-504(+)
VGTRGVRRDSAAPGQRRRRRQAPRGGASAVLRDSGQVRPRRQAVPLDLAEALRERQGGRVCGRRLRRDGPRLVQLGRAQVPRGGPRGLHANRVQREEQVCLLVRHVAARAERLAGPAQGAERDAHEQPRPRRCDWQRDHGRGGPRGAPGPGRGQGGGHVPLASERAR*
>TRINITY_DN386_c0_g1::TRINITY_DN386_c0_g1_i1::g.441::m.441 type:internal len:110 gc:universal TRINITY_DN386_c0_g1_i1:328-2(-)
QRTARDARRSRRPVSAPRRALRGRPRLLVTRSPRSLLTSGWTTRPSTALATSCAAASSGSTLTTLPSSSWPPTASTSSTTSEAPTSFAPTRSRPTRTTCRRRSRSSSTF
>TRINITY_DN386_c0_g1::TRINITY_DN386_c0_g1_i1::g.442::m.442 type:internal len:109 gc:universal TRINITY_DN386_c0_g1_i1:3-326(+)
KVLEERDLLLQVVRVGRERVGAKLVGASLVVLEVDAVGGHDELGRVVKVDPDDAAAQDVAKAVLGRVVHPLVNKDRGLLVTSRRGRPRNARLGALTGRRERRASLAVR
>TRINITY_DN386_c0_g1::TRINITY_DN386_c0_g1_i1::g.443::m.443 type:internal len:109 gc:universal TRINITY_DN386_c0_g1_i1:326-3(-)
ANRKGRAPLSPPGERAKASVARPAPPASDEEPAIFVDKWVDYTSKYGLGYILRGGIVGVYFNDSTKLVVAPNRVDFQYYERGSHKFRAHSLTTYPDDLQKKVTLLKHF
>TRINITY_DN331_c0_g1::TRINITY_DN331_c0_g1_i1::g.444::m.444 type:internal len:156 gc:universal TRINITY_DN331_c0_g1_i1:3-467(+)
KGIHHDLVVPGRLAGLQVGKVRLTVFGLEPLPLLGARNGRKPLGEVPSAFPRVVVEVKLCAGLVEANVPCRGARCLRLQSVRHVKRAVLHKLEAEWSSPHRLARRFAVVERVARCFVLPDLPLCIDGAPDANAPKIAPHAPLQRLRCHFAGCRVL
>TRINITY_DN331_c0_g1::TRINITY_DN331_c0_g1_i1::g.445::m.445 type:internal len:156 gc:universal TRINITY_DN331_c0_g1_i1:467-3(-)
EDAAAGEMAAQSLQRCVRGYLGRVRVWRAVNAEWEVWKDETTGNAFYHSKTTGESVWTAPFGLELVKNRPLHMPHTLQSEAARPTAWYICLDEAGTEFYFNNDTGESAWDLPEGFTTIARSEEWERLETEDGQSYFANLETGETTWDNKVVVDSL
>TRINITY_DN393_c0_g1::TRINITY_DN393_c0_g1_i1::g.446::m.446 type:internal len:136 gc:universal TRINITY_DN393_c0_g1_i1:405-1(-)
LPPPRCPARAARQTQPRPARAGLGPCGAQASSGAGPLAQGSPERGPDQSLQSLAAGRQKCVSSLRRGTGRAPSARAQTQCPHGRHRQAFSGTLQLWRGRARQTSGRSARTAERPWSPAAIRVRSPRVAPAHSRHA
>TRINITY_DN393_c0_g1::TRINITY_DN393_c0_g1_i1::g.447::m.447 type:internal len:135 gc:universal TRINITY_DN393_c0_g1_i1:404-3(-)
SPPRVAPHEPLGKRNRGQRGRVLARAERKHRQALVLLLKVVQNAARIKACSPWRQVDKNAYRVFDGALVEHPARVLKHNARMGATAKPSQVLYSFGEVGRGRQAAGAQGRRSDHGRLLRFECGRRESRPLIRVT
>TRINITY_DN393_c0_g1::TRINITY_DN393_c0_g1_i1::g.448::m.448 type:internal len:135 gc:universal TRINITY_DN393_c0_g1_i1:3-404(+)
RDANERARLAATALESQQATMVAPPSLRSCRLSASPYLAKAVEYLRRLGGGAHAGIVFEHARWVLDQCPVEDSIRIFVDLPPGTAGFDPGRVLDYLEQEDQRLTMLALRTGQDPPALAAVAFAERLVRGNAGGG
>TRINITY_DN334_c0_g1::TRINITY_DN334_c0_g1_i1::g.449::m.449 type:internal len:294 gc:universal TRINITY_DN334_c0_g1_i1:1-879(+)
AGESDEMWPIRFSFTVTDEALSVDVTCWNKACQAHFSSVNVGDCVLVRGSRLKFRRSLQEGALLPEERVSPNEFEVVVDNVHVLSGAGGDDDGGRRTPMDAPPSVVGVDPGAVPPSLRPWAPRVFADIDRRPRERLTFGDLQAEAHKALVVKGAAARERYTVCGTVAYVGRRELLRTKFGLLFEFRWLRIRDPTSESDIAVQVFPNCHAEAYLNVRVGEIFALTRLALCVQMLPSGPASTCLRTTAESDLLRGISFRLALPALFEECERRTVSFDSIAFDPPFVSSPQVAGEE
>TRINITY_DN334_c0_g1::TRINITY_DN334_c0_g1_i1::g.450::m.450 type:5prime_partial len:126 gc:universal TRINITY_DN334_c0_g1_i1:3-380(+)
RRKRRDVAYPVLVHSDGRGAQRRRHMLEQSLSGPFQQRQRGGLRPGPGVASEIPPLPAGGRASSRREGFAQRVRGCRRQRPRALRCWRRRRRRAAHPHGRAAVRRRCRPWRSATQSAAVGAARVC*
>TRINITY_DN334_c0_g1::TRINITY_DN334_c0_g1_i1::g.451::m.451 type:complete len:118 gc:universal TRINITY_DN334_c0_g1_i1:830-477(-)
MLSKETVLRSHSSKSAGKANRKEIPRSRSDSAVVLRQVEAGPEGSICTQSARRVRAKISPTRTFRYASAWQLGKTCTAMSLSEVGSLMRSQRNSNKRPNLVRRSSRRPTYATVPQTV*
>TRINITY_DN334_c0_g1::TRINITY_DN334_c0_g1_i1::g.452::m.452 type:5prime_partial len:104 gc:universal TRINITY_DN334_c0_g1_i1:880-569(-)
PPHPPLEETRRTAGQTRCCRKRQFCARTPQKVPARPIGKRFRAAGPTRQWFSGKSRQVQRAASARRAPGASGRRSRPRAHLGTPLRGNWGRPAPRCRSPRSGL*
>TRINITY_DN338_c0_g1::TRINITY_DN338_c0_g1_i1::g.453::m.453 type:internal len:110 gc:universal TRINITY_DN338_c0_g1_i1:1-327(+)
EQETQHRLELSRPQKLRVRPDSHPTQPESRSVDLPARERARGRFLSWAPCAGHQCSRRRASCRRSNCSSSSKRSTLSKSNKVSCSSSSITTTNRSKFSSSSSSSSSSSS
>TRINITY_DN338_c0_g1::TRINITY_DN338_c0_g1_i1::g.454::m.454 type:internal len:110 gc:universal TRINITY_DN338_c0_g1_i1:327-1(-)
AAAAAAAAAAAAEFAAVGCGNAAAGAGNLVAFGERAAFAAAGTVAAAATGPAPRTLVSCTWRPREKPSPRSFPCWKINRPRLRLRWVTVRSHAKLLRSAQLKAVLCLLL
>TRINITY_DN385_c0_g1::TRINITY_DN385_c0_g1_i1::g.455::m.455 type:internal len:135 gc:universal TRINITY_DN385_c0_g1_i1:1-402(+)
SKKSSKEDKRSKKSSKEDKRSKKERKRSRKEHKASRENGGGGKDEPRREDEKEKRRKKKRKREGSRAEEQVEGGFVAQEALDLHRQELESKRGAHLVSLFGYTNEDNPFGDSTLAEQFVWAKKADKDGTMKREF
>TRINITY_DN385_c0_g1::TRINITY_DN385_c0_g1_i1::g.456::m.456 type:internal len:135 gc:universal TRINITY_DN385_c0_g1_i1:404-3(-)
WNSRFMVPSLSAFFAHTNCSASVESPNGLSSFVYPNSETRWAPRFDSSSCLCKSSASCATNPPSTCSSAREPSRFRFFFRRFSFSSSRRGSSFPPPPFSLLALCSFLDLLRSFFDRLSSFELFFDRLSSFELFF
>TRINITY_DN385_c0_g1::TRINITY_DN385_c0_g1_i1::g.457::m.457 type:internal len:135 gc:universal TRINITY_DN385_c0_g1_i1:403-2(-)
GTRASWSHLCLPSLPTRTAPLASSPRTGCLRSCTRTARPGGLRASTRALACANRALLVPQTLPRLALQHASPRASASSSAASPSRLRGAARPSHHRHSPCWPCAPSSTSCAPSSTACPPSSSSSTACPPSSSSS
>TRINITY_DN385_c0_g1::TRINITY_DN385_c0_g1_i1::g.458::m.458 type:5prime_partial len:114 gc:universal TRINITY_DN385_c0_g1_i1:2-343(+)
RRRARRRTSGRRRARRRTSGRRRSARGRGRSTRPAGRMAVVGRTSRAAKTRRRSGGRRSGSARARVLKSKSREGLWHKKRSICTGKSSSRSAEPTWSRCSGTRTKTTRSGTRR*
>TRINITY_DN385_c0_g1::TRINITY_DN385_c0_g1_i2::g.459::m.459 type:internal len:151 gc:universal TRINITY_DN385_c0_g1_i2:451-2(-)
WNSRFMVPSLSAFFAHTNCSASVESPNGLSSFVYPNSETRWAPRFDSSSCLCKSSASCATNPPSTCSSAREPSRFRFFFRRFSFSSSRRGSSFPPPPFSLLALCSFLDLLRSFFDRLSSFELFFELFFELLFELFFELFFELLFELFFEL
>TRINITY_DN385_c0_g1::TRINITY_DN385_c0_g1_i2::g.460::m.460 type:internal len:151 gc:universal TRINITY_DN385_c0_g1_i2:450-1(-)
GTRASWSHLCLPSLPTRTAPLASSPRTGCLRSCTRTARPGGLRASTRALACANRALLVPQTLPRLALQHASPRASASSSAASPSRLRGAARPSHHRHSPCWPCAPSSTSCAPSSTACPPSSSSSSSSSSSSSSSSSSSSSSSSSSSSSSS
>TRINITY_DN385_c0_g1::TRINITY_DN385_c0_g1_i2::g.461::m.461 type:internal len:150 gc:universal TRINITY_DN385_c0_g1_i2:3-449(+)
SSKKSSKRSSKKSSKKSSKRSSKKSSKKSSKEDKRSKKERKRSRKEHKASRENGGGGKDEPRREDEKEKRRKKKRKREGSRAEEQVEGGFVAQEALDLHRQELESKRGAHLVSLFGYTNEDNPFGDSTLAEQFVWAKKADKDGTMKREF
>TRINITY_DN385_c0_g1::TRINITY_DN385_c0_g1_i2::g.462::m.462 type:5prime_partial len:130 gc:universal TRINITY_DN385_c0_g1_i2:1-390(+)
RARRRARRGARRRARRRARRGARRRARRRARRRTSGRRRSARGRGRSTRPAGRMAVVGRTSRAAKTRRRSGGRRSGSARARVLKSKSREGLWHKKRSICTGKSSSRSAEPTWSRCSGTRTKTTRSGTRR*
>TRINITY_DN343_c0_g1::TRINITY_DN343_c0_g1_i1::g.463::m.463 type:internal len:216 gc:universal TRINITY_DN343_c0_g1_i1:647-3(-)
EVVQDHFFAAILRRDLLADVSAPLNLPKRYAETAKGRVLVGFNSTADETFPHILDRYESVATDQQWWGAPDVDAARVRDLIVKYRETAHEMNLDVEDDRDLEFNLEKLVLPYWPFFSSCAGYDSHIPIWDMMESEKCELPLFDESGSRIPTDWARYAYPPLPDYDDITTINPYSFSGEPISDYCHHALQCHFEEDLSSKDLTPRWFEAAGGTALL
>TRINITY_DN343_c0_g1::TRINITY_DN343_c0_g1_i1::g.464::m.464 type:5prime_partial len:177 gc:universal TRINITY_DN343_c0_g1_i1:3-533(+)
QECGASSGFEPSRREVFAAQVLLKVALQCVVAVVRDWLARERIRVDRCNVVVVWKWRVRVSGPVCRDPRPRLVKQWQLALFRLHHVPDRDVRVIPSAAREERPVRQNKLLEVKLQVAVVLDVEIHLVGGFPILYDQVPDPRCINIRSPPPLLVRRHGLVPVQNVREGLVRGTVKPH*
>TRINITY_DN343_c0_g1::TRINITY_DN343_c0_g1_i1::g.465::m.465 type:3prime_partial len:132 gc:universal TRINITY_DN343_c0_g1_i1:256-648(+)
MSQIGMCESYPAQLEKNGQYGKTSFSRLNSKSRSSSTSRFISWAVSRYFTIKSRTRAASTSGAPHHCWSVATDSYLSRMCGKVSSAVLLNPTRTLPLAVSAYRLGRFRGAETSARRSRRRIAAKKWSWTTS
>TRINITY_DN359_c0_g1::TRINITY_DN359_c0_g1_i1::g.466::m.466 type:internal len:289 gc:universal TRINITY_DN359_c0_g1_i1:2-865(+)
CKPPKLNYEAICGAEFVSRVFSSGRVVLQLFPFRRHCHCDVAKSESLQHTRVGVRRRVLELLGQGHETAKVLEMLHAEHHGLSPKAPKAPHYSRRLVASMRLRFGHSLRQHRNDWESIRITILAKREEDAVEVSKGNLLGKLYPAFKLNTEGHGQSLRADEHQAGLPEGVQALLAPELVFIVVMTDCGRAAGADHGQTILIDSTHCVSLVHNLKVVTAFVLDGNGISHSVAHLITNCEKSEVIKGFALVIERETRKLIAKPGWNRTDSAWPPEFIISDMCDSFVEGFR
>TRINITY_DN348_c0_g1::TRINITY_DN348_c0_g1_i1::g.467::m.467 type:internal len:152 gc:universal TRINITY_DN348_c0_g1_i1:1-453(+)
IGNRSAVMRINAVEFINLCLRANPRLARKGGMAHQLGRDCLQLSRDPHPEVRTGAKKLLDMLNQEGRGSPPSFLPRASRGSSRLHQRHPKLELPEIPTVSSIDGQHRRPNQVASSRAQGADSSPANRSSPAKRRSPAARHPSPLASRSPMA
>TRINITY_DN348_c0_g1::TRINITY_DN348_c0_g1_i1::g.468::m.468 type:internal len:152 gc:universal TRINITY_DN348_c0_g1_i1:2-454(+)
SVTAAPSCASTRSSLSTSAFGQIRDLPGREEWRISSGATASSCRATPTRRCAQGLRSCWTCSTRRGGAARRPSSLALRVARRGCTSATQSSSCLRSQRFHLLTASIAGQTKSLRRERRAPTRRQRIDRRQPSGARPLPGTLPRSQVARRWQ
>TRINITY_DN348_c0_g1::TRINITY_DN348_c0_g1_i1::g.469::m.469 type:5prime_partial len:118 gc:universal TRINITY_DN348_c0_g1_i1:455-102(-)
FAIGERLASGEGCLAAGERRLAGDDRFAGDESAPCALDEATWFGLRCWPSIDETVGISGSSSFGWRWCSRDEPREARGRKDGGLPRPSWLSMSNSFLAPVRTSGWGSRDNWRQSRPS*
>TRINITY_DN348_c0_g1::TRINITY_DN348_c0_g1_i2::g.470::m.470 type:internal len:152 gc:universal TRINITY_DN348_c0_g1_i2:1-453(+)
IGNRSAVMRINAVEFINLCLRANPRLARKGGMAHQLERDCLQLSRDPHPEVRSGAKKLLDTLNQEGRGSPPSFLPRASRGSSRLHQRHPKLELPEIPTVSSIAGQHRRPDHLASSRAQGADSSPANRSSPAKRRSPAARHPSPLASRSPMA
>TRINITY_DN348_c0_g1::TRINITY_DN348_c0_g1_i2::g.471::m.471 type:internal len:152 gc:universal TRINITY_DN348_c0_g1_i2:2-454(+)
SVTAAPSCASTRSSLSTSAFGQIRDLPGREEWRINSSATASSCRATPTRKCVLGLRSCWTRSTRRGGAARRPSSLALRVARRGCTSATQSSSCLRSQRFHLLPASIAGQTTSLRRERRAPTRRQRIDRRQPSGARPLPGTLPRSQVARRWQ
>TRINITY_DN348_c0_g1::TRINITY_DN348_c0_g1_i2::g.472::m.472 type:5prime_partial len:118 gc:universal TRINITY_DN348_c0_g1_i2:455-102(-)
FAIGERLASGEGCLAAGERRLAGDDRFAGDESAPCALDEARWSGLRCWPAIDETVGISGSSSFGWRWCSRDEPREARGRKDGGLPRPSWLSVSNSFLAPERTSGWGSRDNWRQSRSS*
>TRINITY_DN321_c0_g1::TRINITY_DN321_c0_g1_i1::g.473::m.473 type:internal len:209 gc:universal TRINITY_DN321_c0_g1_i1:625-2(-)
GCPPTRALSLRGRCCSINQKICSLVRWPALGVAAGVGRCRGWPRWGFRFWFCCRALQDARPREHGRCGRTMLSWPCRCRCRGLQAAAVGVGSEVAVLLLLLLLLRRRRRCWQGQVQIGATRKRGLWGGSLVGLVVDRLELAEEALDGAAKARSSVFEQEVVGLADRLGGGRFVLLLGVDDHCGPVGDRAALPRELLKGSQQLALEGPG
>TRINITY_DN321_c0_g1::TRINITY_DN321_c0_g1_i1::g.474::m.474 type:5prime_partial len:146 gc:universal TRINITY_DN321_c0_g1_i1:626-189(-)
RMPAHASIVAARSMLFNQSKDLLACAVACAGCRGGRGSLSWMASMGFSVLVLLSGAAGCPPTRAWTLWTDDAVVAVSLSLSWSAGGCGRCGQRSGGFAFAAVAAAAAAAMLARSSSDRCHAQTWVVGWLASRPCCRSTRACRGSA*
>TRINITY_DN321_c0_g1::TRINITY_DN321_c0_g1_i1::g.475::m.475 type:5prime_partial len:130 gc:universal TRINITY_DN321_c0_g1_i1:624-235(-)
DARPREHCRCAVDAVQSIKRSARLCGGLRWVSRRAWVAVVDGLDGVFGFGFVVGRCRMPAHASMDAVDGRCCRGRVVVVVVVCRRLRSVWAAKWRFCFCCCCCCGGGGDVGKVKFRSVPRANVGCGVAR*
>TRINITY_DN366_c0_g1::TRINITY_DN366_c0_g1_i1::g.476::m.476 type:internal len:162 gc:universal TRINITY_DN366_c0_g1_i1:1-483(+)
AGREARRGGRQLARPRPCKSPLRLVLLLEPGEPGHVRAGGLVNETGLAARSRSTRGGLGTAVKRASSSASSAPSTRWTSSAPRPQSVSGTRASRGQGGASARSRCATALGQAATATRTTWRENALATRLPAWCRATRTTRTQRAAARNAGALPVQAPRRAR
>TRINITY_DN366_c0_g1::TRINITY_DN366_c0_g1_i1::g.477::m.477 type:internal len:161 gc:universal TRINITY_DN366_c0_g1_i1:3-482(+)
RPRGASGRPPTCTAPPVQVPPPPGAAAGAGRARTRAGGRPGQRDGPGGAKQVHTRRSRYGSKARLQLGKLGTKHSLDELGAKASERLGHSSVSGTRRRISSLKMRHSAGSGGDSDEDDMAGERPRNAFAGLVSSDEDDEDAESSGQERRSSTGAGATASK
>TRINITY_DN366_c0_g1::TRINITY_DN366_c0_g1_i1::g.478::m.478 type:5prime_partial len:119 gc:universal TRINITY_DN366_c0_g1_i1:481-125(-)
LLAVAPAPVELLRSWPLLSASSSSSSLDTRPANALRGRSPAMSSSSLSPPDPALWRILSELMRRLVPETLECPRRSEALAPSSSSECLVPSLPSWRRALLPYLDRLVWTCFAPPGPSR*
>TRINITY_DN345_c0_g1::TRINITY_DN345_c0_g1_i1::g.479::m.479 type:internal len:156 gc:universal TRINITY_DN345_c0_g1_i1:1-465(+)
ERVTARDALRGLFVALMVFVDECGDEHPEWIGHSAWHGLRLADIVMPGFLFVAGAALGLALARTPAARRTRFFRNLTWRCAKLYGLGVLLQGGNSFEGEVPFGYDLRRLRFCGVLNRIGLALWVCGAVEIATAWLVPRHAAAASIMAHAALQVVY
>TRINITY_DN310_c0_g1::TRINITY_DN310_c0_g1_i1::g.480::m.480 type:internal len:220 gc:universal TRINITY_DN310_c0_g1_i1:1-657(+)
DEEEWNVWRMNETQMMVSAHDMLQSFGMLDVFGVKQTAFRNFFNVVARLYRASNPYHNLYHGYDVMKTCFFYLEVAELGKNAPNLSGYALLLAAFCHDIGHPGRNNRFQVALESDLAIRYNDRSVLESYHASLAFRCIRKCKDEMFGNLDVAGRKEMRKIFVECILATDVSKHVKLLKAVNEGSVTDHLLQLKLVLCSADVSNPIKPDRIFRKWTALVN
>TRINITY_DN310_c0_g1::TRINITY_DN310_c0_g1_i1::g.481::m.481 type:3prime_partial len:102 gc:universal TRINITY_DN310_c0_g1_i1:303-1(-)
MADVMAERCQEQRIPGQVGRVLPQLRHLEVEEARLHHVVPMVEVVVGVTGTVQPRNDVEKVAKSRLLDPKYVEHAKGLQHIVSGDHHLRLVHAPHVPLLFV
>TRINITY_DN354_c0_g1::TRINITY_DN354_c0_g1_i1::g.482::m.482 type:internal len:119 gc:universal TRINITY_DN354_c0_g1_i1:2-355(+)
LKAPNAASQSKQLVENESGTQNAPRSCISCSEGWALATVISSSRSPTAFKSLGDTTRLRTTRLLLLRQQRDRSTRHPMMRLLLRSPSTMMNCGGRPSSLHTARNMPTLKRARAPASLA
>TRINITY_DN354_c0_g1::TRINITY_DN354_c0_g1_i1::g.483::m.483 type:internal len:119 gc:universal TRINITY_DN354_c0_g1_i1:355-2(-)
GQGRRRASSLQRGHVSRRVQGARPAAAVHHCGGRPQQQTHHWVPSASVALLPQQQQPCGPQPGCVPQALERGGASAGRDDSGQGPPLAAGNAASGRVLGSGLVLNELLALRGRVWGLQ
>TRINITY_DN354_c0_g1::TRINITY_DN354_c0_g1_i1::g.484::m.484 type:internal len:119 gc:universal TRINITY_DN354_c0_g1_i1:354-1(-)
ARDAGARARFNVGMFRAVCKELGLPPQFIIVEGDRSSKRIIGCLVLLSRCCRNSNSRVVRNLVVSPKLLNAVGLRLDEMTVAKAHPSLQEMQLRGAFWVPDSFSTSCLLCEAAFGAFS
>TRINITY_DN317_c0_g1::TRINITY_DN317_c0_g1_i1::g.485::m.485 type:internal len:110 gc:universal TRINITY_DN317_c0_g1_i1:1-327(+)
STPASTSTVPVLLIVASLFKHLCMPAARVRARLAQAFARAAPLQRQQAKKPRHPKWRPNNNNNNPQQKRNQPAPSPKRRPAPLRHRPRCSCCCCAAAVLLLLLLLLLLL
>TRINITY_DN317_c0_g1::TRINITY_DN317_c0_g1_i1::g.486::m.486 type:internal len:109 gc:universal TRINITY_DN317_c0_g1_i1:2-325(+)
PPQPPPPPSPSCSSSPASSSTSACPPRACARAWRRPSRVRRRCNVNKQKNRDTPNGDPTTTTTTRSKSATSPRQAPSGGLRLYATAPAAPAAAVLLLCCCCCCCCCCC
>TRINITY_DN317_c0_g1::TRINITY_DN317_c0_g1_i1::g.487::m.487 type:internal len:109 gc:universal TRINITY_DN317_c0_g1_i1:3-326(+)
HPSLHLHRPRLAHRRQPLQAPLHARRARARALGAGLRACGAAATSTSKKTATPQMATQQQQQQPAAKAQPARAKPQAAACASTPPPPLLLLLLCCCCAAAAAAAAAAA
>TRINITY_DN317_c0_g1::TRINITY_DN317_c0_g1_i2::g.488::m.488 type:internal len:106 gc:universal TRINITY_DN317_c0_g1_i2:1-315(+)
STPASTSTVPVLLIVASLFKHLCMPAARVRARLAQAFARAAPLQRQKPKKTAPPQMATQQPTTTATTRGNSARAEPQAAACASTPPPPLLLLLLCCCCAAAAAAA
>TRINITY_DN317_c0_g1::TRINITY_DN317_c0_g1_i2::g.489::m.489 type:internal len:106 gc:universal TRINITY_DN317_c0_g1_i2:2-316(+)
PPQPPPPPSPSCSSSPASSSTSACPPRACARAWRRPSRVRRRCNVKNQKKPRHPKWRPNNPQPQQQPAATAPAPSPKRPPAPLRHRPRCSCCCCAAAVLLLLLLL
>TRINITY_DN317_c0_g1::TRINITY_DN317_c0_g1_i2::g.490::m.490 type:internal len:106 gc:universal TRINITY_DN317_c0_g1_i2:315-1(-)
SSSSSSSTAAAQQQQEQRGRWRRGAGGRLGLGAGAVAAGCCCGCGLLGRHLGWRGFFWFLTLQRRRTREGLRQARAHARGGHAEVLEEAGDDEQDGDGGGGGWGG
>TRINITY_DN317_c0_g1::TRINITY_DN317_c0_g1_i2::g.491::m.491 type:internal len:105 gc:universal TRINITY_DN317_c0_g1_i2:3-314(+)
HPSLHLHRPRLAHRRQPLQAPLHARRARARALGAGLRACGAAATSKTKKNRATPNGDPTTHNHSNNPRQQRPRRAPSGRLRLYATAPAAPAAAVLLLCCCCCCC
>TRINITY_DN318_c0_g1::TRINITY_DN318_c0_g1_i1::g.492::m.492 type:internal len:222 gc:universal TRINITY_DN318_c0_g1_i1:2-664(+)
LLARPLCVDVPSPKGDLAAPLAQVPPLGHAERPDLVLEAGPRPPGPKHGPESPQQDALEALSNLLVLLGELCPRPEKLAEAQAPGKVLDNSVVVRRVEALSVVGEGYLGFALRNLDKGFPGGEKPRKALELPVPIGPLFLLHIVEHVVLRPCCEGDALGVKGFALLYDALRIGVHSLHDHVAAHNGPLRSRLCVVPRQEAVAGLRVPPHVSCAALFPRPRP
>TRINITY_DN318_c0_g1::TRINITY_DN318_c0_g1_i1::g.493::m.493 type:internal len:222 gc:universal TRINITY_DN318_c0_g1_i1:664-2(-)
GPRSRKKGRATYMRRYTETRDRLLARNNAKPAAQRAIVGRDVIVEAMNADAERIIEQRKTFHAQRIAFTAWAQDYMFNYVQQKKRADRHWQLQRFPRFFTAWKSFVEISQSEAKVALSYNTERFDATHNDRVVENFSRRLRLRKFLRAWTKLAEQNKQVRQRFQSILLRRLRAVFGAWRTRARFQHQVRALCVAEWRDLGQRRRQIPFRAWYIYTQRARQQ
>TRINITY_DN318_c0_g1::TRINITY_DN318_c0_g1_i1::g.494::m.494 type:5prime_partial len:122 gc:universal TRINITY_DN318_c0_g1_i1:665-300(-)
WAAVAEKGPRNLHAEVHGDPRPPPGAEQRKAGCAEGHCGPRRDRGGYERRCGAHHRAAQNLSRPTHRLHSMGARLHVQLCATEKAGRSALAAPALSAVFHRLEILCRDFAERSQGSPLLQH*
>TRINITY_DN312_c0_g1::TRINITY_DN312_c0_g1_i1::g.495::m.495 type:internal len:142 gc:universal TRINITY_DN312_c0_g1_i1:3-425(+)
RKSGEPVQPVQASGADHHHQHHHHHQTGQVHQALAFKSSGCRRWFLSIGCMRASRRGLSHLHKCVRSSQLANLLFEALPRRLDSSKPTSSCSRRPPRLRSSILPAKRRSKWNALELARGPATLTKRSGERAKGSQDRAARQ
>TRINITY_DN302_c0_g1::TRINITY_DN302_c0_g1_i1::g.496::m.496 type:internal len:276 gc:universal TRINITY_DN302_c0_g1_i1:827-3(-)
LGSAAPGAARGARVRARGRLAAGVVCRGFAVLRRWSPSGRGAPRGSSGRRSGCSLFAACLRACFAQRPGMEPAVGRGDLAAFAVEFEVEFEPRYQRNNKRTGQKNLRCFPKCSKRGHSNTGFCGRPVTCTVSGLDLRDPNKVILAWAEFTEVNCTGQLRPKQRIPLVQALAKERTREDPIQPWIKGQVSVSQKRQDECTIVFNRELLGWSYSWVSSKHTCDAFHQLNITLFEQKVGSDELVFLGSVTSPRFQLFSRRRQFAYDAPGLAAPAAASA
>TRINITY_DN302_c0_g1::TRINITY_DN302_c0_g1_i1::g.497::m.497 type:5prime_partial len:127 gc:universal TRINITY_DN302_c0_g1_i1:826-446(-)
SGVRRRELRGAHECGREVGWRPGLSVEVSLSCGAGLPPVAGRREDRPVVDRGARCLRRACVRALRSAREWSPPWGEATWLPLRSSLRSSLNRGIRGITKGQGRRTSGAFPSAPSAGTPTRGSADAP*
>TRINITY_DN302_c0_g1::TRINITY_DN302_c0_g1_i2::g.498::m.498 type:internal len:287 gc:universal TRINITY_DN302_c0_g1_i2:860-3(-)
LGSAAPGAARGARVRARGRLAAGVVCRGFAVLRRWSPSGRGAPRGSSGRRSGCSLFAACLRACVLACFACLRACFAQRPGMEPAVGRGDLAAFAVEFEVEFEPRYQRNNKRTGQKNLRCFPKCSKRGHSNTGFCGRPVTCTVSGLDLRDPNKVILAWAEFTEVNCTGQLRPKQRIPLVQALAKERTREDPIQPWIKGQVSVSQKRQDECTIVFNRELLGWSYSWVSSKHTCDAFHQLNITLFEQKVGSDELVFLGSVTSPRFQLFSRRRQFAYDAPGLAAPAAASA
>TRINITY_DN302_c0_g1::TRINITY_DN302_c0_g1_i2::g.499::m.499 type:5prime_partial len:138 gc:universal TRINITY_DN302_c0_g1_i2:859-446(-)
SGVRRRELRGAHECGREVGWRPGLSVEVSLSCGAGLPPVAGRREDRPVVDRGARCLRRACVLACLRALRACVRALRSAREWSPPWGEATWLPLRSSLRSSLNRGIRGITKGQGRRTSGAFPSAPSAGTPTRGSADAP*
>TRINITY_DN311_c0_g1::TRINITY_DN311_c0_g1_i1::g.500::m.500 type:internal len:157 gc:universal TRINITY_DN311_c0_g1_i1:468-1(-)
ALWTLAAEWRRSSKAQGEDRTTKKGNPRCAADLVTAGTNVTDTTCNGSAASPAGSYAAANARSPLNATTIMLAGWRRTVESRVLANWPLQVLAWPPQAEHGEPILLSRGAVWAPPAARRERAIRVDGCKHAASKAIFLQAQSRATLPACLPACQSN
>TRINITY_DN311_c0_g1::TRINITY_DN311_c0_g1_i1::g.501::m.501 type:5prime_partial len:101 gc:universal TRINITY_DN311_c0_g1_i1:2-304(+)
LDWQAGRQAGSVALDCACRKIALLAACLQPSTLIARSRRAAGGAQTAPRLKRIGSPCSACGGHANTCSGQFASTRDSTVRRHPASMIVVALSGERAFAAA*
>TRINITY_DN365_c0_g1::TRINITY_DN365_c0_g1_i1::g.502::m.502 type:5prime_partial len:205 gc:universal TRINITY_DN365_c0_g1_i1:2-616(+)
QATAEQHSAAAAAAAGRPVTKKRALIEALLSGNDNAVSQSTNAKRRKLANGPCIIPGFAVNDQVRRTVPPTAPSRAPAHYAAPPPIRVPQQVAAAPVFTFSTSPDKIAASPTPTSALAHASLPSPPKAKFGEPLSKRRVSIPFNFDDMSELAPEDQTFANAMSDMLMSAKSHVDEEVVDESEFNDFQSSIVSILNDPAVEMLGF*
>TRINITY_DN365_c0_g1::TRINITY_DN365_c0_g1_i1::g.503::m.503 type:5prime_partial len:146 gc:universal TRINITY_DN365_c0_g1_i1:1-438(+)
AGHGRTAQRRSRRRRRPPCDQEARSHRGSAQRKRQRSQPVDERQTPQASQRPLHHPGVCRQRSGAQDCAADRAFTRPGPLRGPATDSRPAASGRGARFHVFHFAGQDRGVADAHLRSRACEPALAAQGKVRRAAQQASCLDSLQL*
>TRINITY_DN396_c0_g1::TRINITY_DN396_c0_g1_i1::g.504::m.504 type:5prime_partial len:151 gc:universal TRINITY_DN396_c0_g1_i1:2-454(+)
PSLAAGTRSVAASKPILASKATGRLVRRASALTTSISRACATSTGASALSTAETTFSGALRAAASCSTQTWPCSSASLQARAVWTPRTAVAARAAPGAPLRPPPSWSTSSQTTRPPSSPSSPPRSSTSSAQAQASSRPPRSSNEAARTPH*
>TRINITY_DN396_c0_g1::TRINITY_DN396_c0_g1_i1::g.505::m.505 type:5prime_partial len:141 gc:universal TRINITY_DN396_c0_g1_i1:1-423(+)
ALIGGGHSLGGCKQANSGFQGDWTPGPARFRFDNQYFARLRDLNWRQRAVNRGNNFQWSTQGGGLMLNTDMALFFGVAPSESGLDTSDCRRGSRSPRCTASPTAELVDLFADNPSAFLAEFTSAFEYLVRAGAGELSPAA*
>TRINITY_DN396_c0_g1::TRINITY_DN396_c0_g1_i1::g.506::m.506 type:5prime_partial len:107 gc:universal TRINITY_DN396_c0_g1_i1:500-180(-)
WSAERERVQGGDAASSNVECVPLRLSYAAGESSPAPARTRYSNAEVNSARKADGLSAKRSTNSAVGEAVHLGLREPRRQSEVSKPLSLGATPKNKAMSVLSMRPPP*
>TRINITY_DN344_c0_g1::TRINITY_DN344_c0_g1_i1::g.507::m.507 type:internal len:317 gc:universal TRINITY_DN344_c0_g1_i1:2-949(+)
CKVLLDHDAVAVLSKPSGMPGRVLDAWYKKVRPAWRVLQPQSIMTNAVDVALVAKSAEAEDDLNELRRTLKLERWSIALVHGLVDEDRAKVICASPVPCDRVDEVTTLETYRSNDREWLSLIRVRWAPESSVATLKSSLLRCGAPVGGRGSGAYKLRGSSKGVMMASVAVSLPAPCWDGEIEARPVLKAWDEAEEARVLERLRRIGAKQQQFWDTRTAQRARELHGADVGLGADEVRSLAALRTPVAHATGQQGFRGVQLAARADVFVPHESSACLVDTALKLVRERGLAEGGTALDLGCGSGCLLVSFLRELPGW
>TRINITY_DN344_c0_g1::TRINITY_DN344_c0_g1_i1::g.508::m.508 type:5prime_partial len:163 gc:universal TRINITY_DN344_c0_g1_i1:948-460(-)
HPGNSRKNETRRHPEPHPRSSAVPPSARPRSRTSLRAVSTKQAELSCGTNTSARAASWTPRNPCCPVACATGVRRAASDLTSSAPSPTSAPCSSLARCAVRVSQNCCCLAPMRLSLSRTRASSASSHAFRTGRASISPSQHGAGKLTATEAIMTPLLLPRSL*
>TRINITY_DN344_c0_g1::TRINITY_DN344_c0_g1_i1::g.509::m.509 type:3prime_partial len:128 gc:universal TRINITY_DN344_c0_g1_i1:568-948(+)
MGRGRRSARSGKAKAHWGQAAAVLGHSNRAASERAARRRRRARGRRGEVAGGSTHPSGARHRAAGVSRGPASGARRRVCATRELGLLGRHCPQARAGARSRRGRHGARPGVRLGVPSRLVLARVAGM
>TRINITY_DN344_c0_g1::TRINITY_DN344_c0_g1_i1::g.510::m.510 type:3prime_partial len:123 gc:universal TRINITY_DN344_c0_g1_i1:366-1(-)
MRLSHSRSFDRYVSSVVTSSTRSHGTGDAQITLALSSSTRPCTRAIDHRSSLSVRLSSFRSSSASADLATRATSTALVMMLWGCSTRHAGRTFLYQASSTRPGMPLGLLSTATASWSSNTLH
>TRINITY_DN391_c0_g1::TRINITY_DN391_c0_g1_i1::g.511::m.511 type:internal len:179 gc:universal TRINITY_DN391_c0_g1_i1:1-534(+)
VGVICFMLLTAKRPFRGKKDSEIIRNILTCNYRFQPELWENYSEDSKAFISRLLVQEPEARMSAAEALQHPWITKMAPSIVPLPGSEREAAFRKTILANLIAFEAHPVLKRLSLRIIAQDLTFEATREFVPYFTWLVSTDPGIVSIDRLRAILPADVLSEDLLVRVFEALDPDGKLYF
>TRINITY_DN391_c0_g1::TRINITY_DN391_c0_g1_i1::g.512::m.512 type:5prime_partial len:123 gc:universal TRINITY_DN391_c0_g1_i1:3-371(+)
GRYLLHAPNRKAPLPREERLGDHQKHPYLQLSLPARALGKLQRRFQGLHLAAPGPGTGGPNVGSRSAPAPLDHQDGALNCPASGLRARGGFSQNHPCQFDRLRGASCAQAAELEDYCAGPYL*
>TRINITY_DN391_c0_g1::TRINITY_DN391_c0_g1_i1::g.513::m.513 type:5prime_partial len:100 gc:universal TRINITY_DN391_c0_g1_i1:534-235(-)
KVQLAIWIQRLKHAHQEVLRQDVRGQNGSQPVDRNDPWVRAHEPGEVRDKLPCCLKGKVLRNNPQAQPLEHRMRLEGDQIGKDGFAKSRLALGARKRDN*
>TRINITY_DN313_c0_g1::TRINITY_DN313_c0_g1_i1::g.514::m.514 type:5prime_partial len:147 gc:universal TRINITY_DN313_c0_g1_i1:3-443(+)
QREGCAKLRSKMRVHGLSAGAATGAAIERRPRTAGVNLQGNRRVVLLRGGASRSAPRMAPVRALTQPKTKVERNALLAQVHGLLNGTDTADEAPEDQGDAQALRRKCEDLRRMIDVLRASPEEDVVPEEVLAYWARGRLVASPSEA*
>TRINITY_DN313_c0_g1::TRINITY_DN313_c0_g1_i1::g.515::m.515 type:5prime_partial len:123 gc:universal TRINITY_DN313_c0_g1_i1:510-142(-)
QKQVQFVLSLCKYMIISRVEAQLTPRSVMRQAALAPSRPGPLLARHPPPGWRAARRSCASGPRTFCARPGHRPGPPAPRRRCRSRSKGHAPERGAHCVPLSFWVASGPERAPCAARTLTPHL*
>TRINITY_DN300_c0_g1::TRINITY_DN300_c0_g1_i1::g.516::m.516 type:5prime_partial len:151 gc:universal TRINITY_DN300_c0_g1_i1:517-65(-)
SAARARSRRACGPGLAVRSAAVRRSLTYTPTRTAWKTPIWLCLSSRGSSARASGAAATSSLPSRRAFDNSEASLASRGRDGWKSRTNSSGPPAKQARPTLPRHGPRGSNGRPTPSPVPRRSNGRPRPVCRYSTHYSSYSCCRVNVSRHSS*
>TRINITY_DN316_c0_g1::TRINITY_DN316_c0_g1_i1::g.517::m.517 type:5prime_partial len:127 gc:universal TRINITY_DN316_c0_g1_i1:634-254(-)
VESSGSATGAASGKRGRLFEVFSAFDQDGDGEVSRDEFADLLLDKLGLELHEREVDAVFSAFDPNGDGQLKFVEFSFAYYNRRAFSARLARADARSKRGATRMRKPFLPCNPFEARAAMHRAPVKL*
>TRINITY_DN316_c0_g1::TRINITY_DN316_c0_g1_i1::g.518::m.518 type:3prime_partial len:121 gc:universal TRINITY_DN316_c0_g1_i1:275-634(+)
MHRSARLKRVAGQERLAHPRGPALAASVCPREPRAKRTTIVVRKAELYKLELTVAVRVESGKHGVDLALVQLESQFVQEEIGKLVPGDLAVAVLVKGRKHLEKPSSLAACSASCGSAALY
>TRINITY_DN369_c0_g1::TRINITY_DN369_c0_g1_i1::g.519::m.519 type:internal len:149 gc:universal TRINITY_DN369_c0_g1_i1:445-2(-)
LDAGDQVRVSLAGRWATIALLVGGGLLLFVGLAFKSHSFGLGGVVEGFIGDALNRSFNIFDMVAAVQSTVAVQADGFLKVFFSVGANSALLFLVFAAPLANAVLLSYLWCSGLTLSRQIQLFETAELLRAASALEVYVVTIALMSLQV
>TRINITY_DN369_c0_g1::TRINITY_DN369_c0_g1_i1::g.520::m.520 type:internal len:149 gc:universal TRINITY_DN369_c0_g1_i1:2-445(+)
YLQRHERDGHDVHLESRGGAKELGGLEELDLARQREPRAPQVAEQHGIGEGRSKHQEQKRAVGPYREEDLEKPVSLHRNGALHGRHHVEDVETAVERVPDKPLDHAAEAKAVRLESQANEQKQSSTNKQRDRGPPARQANADLVARVE
>TRINITY_DN371_c0_g1::TRINITY_DN371_c0_g1_i1::g.521::m.521 type:3prime_partial len:104 gc:universal TRINITY_DN371_c0_g1_i1:112-420(+)
MAALVLALAAAWRRKDGWKKGRKEGWKKGRKERTCSSTVSARATSAPPSSSSAHAQHARTHAGLSGAGERRGRGGRLISQFQDQSMKNPLLLPNVNFYKRNGG
>TRINITY_DN324_c0_g1::TRINITY_DN324_c0_g1_i1::g.522::m.522 type:internal len:199 gc:universal TRINITY_DN324_c0_g1_i1:3-596(+)
KDSMGSATREGFLLLCTERFNSKLERKAKRKRMYCVLEAGKLRCFDKVDDVTPDVLPAYARRQKAAIVVRMAEVVQVVAAPYGIEESSEKMRLRKNSESPLALRLTVHQAWEGAQDRTLEFAAEAGGNVRRWIKALHTATWEGAPLASSFLGMPEPRGVCAVVVKLLLDPALHPEAAKTASAALVARQRTCPRALVLC
>TRINITY_DN324_c0_g1::TRINITY_DN324_c0_g1_i1::g.523::m.523 type:5prime_partial len:123 gc:universal TRINITY_DN324_c0_g1_i1:595-227(-)
QSTKARGHVRCLATSAAEAVFAASGCSAGSKRSFTTTAQTPLGSGIPRKLDASGAPSQVAVCRALIQRRTFPPASAANSRVRSCAPSHAWWTVKRRARGDSLFFRSRIFSLLSSMPYGAATT*
>TRINITY_DN358_c0_g1::TRINITY_DN358_c0_g1_i1::g.524::m.524 type:internal len:163 gc:universal TRINITY_DN358_c0_g1_i1:487-2(-)
YGCCMGIFSASRLVFMPLFGIWSDRRPMLEPLIVSVFLSVLGNLLYAMAGGLQNAWLILVGRMFVGLGAANATLSMAYVTRITESETRTKALAMLNGINLVGVVIGPATNLLVNDIDFQIGDKVVFNYLTNPGWFMVVLLLALLGVMLCTFEEPPRTPPASA
>TRINITY_DN358_c0_g1::TRINITY_DN358_c0_g1_i1::g.525::m.525 type:complete len:116 gc:universal TRINITY_DN358_c0_g1_i1:141-488(+)
MSLTSRLVAGPITTPTRLIPLSIASAFVRVSDSVMRVTYAIDNVAFAAPSPTNIRPTRISQAFWRPPAIAYSRLPRTLKNTDTISGSSMGRRSDQMPNSGMNTSRDALKIPMQHP*
>TRINITY_DN358_c0_g1::TRINITY_DN358_c0_g1_i1::g.526::m.526 type:5prime_partial len:106 gc:universal TRINITY_DN358_c0_g1_i1:2-319(+)
RAGRRGSGRLLERAEHHAEQGQKEHDHEPARIREVVEHHLVADLKVDVVDEQVGCWADHNAHKIDPVEHRERLRTRLRLRNARDVRHRQRRVRGAQPDKHPPHKN*
>TRINITY_DN320_c0_g1::TRINITY_DN320_c0_g1_i1::g.527::m.527 type:internal len:113 gc:universal TRINITY_DN320_c0_g1_i1:2-337(+)
SLRQAGAMSVCMSSAWNAKIITSAWWVSAEQVSKTAPTGEYLSTGSFMIRGKKNYLPPCRLELTFGLLFKLDETQESFDDRKLDWRAREGEEGDQDDAATAAKPPKGTVSSR
>TRINITY_DN384_c0_g1::TRINITY_DN384_c0_g1_i1::g.528::m.528 type:3prime_partial len:129 gc:universal TRINITY_DN384_c0_g1_i1:386-3(-)
MDCIPVLPLICSAASFRDTSSFFAFKRMAGSGRARASCLDSAEPTPLFFGFRQNEACDPLLALHYHNLSRRSQIDEGSASTNSLPLSHLFPAPYPKHSLRAGTCAGPAQINKTDTCAGGGRRAQLAVC
>TRINITY_DN374_c0_g1::TRINITY_DN374_c0_g1_i1::g.529::m.529 type:5prime_partial len:276 gc:universal TRINITY_DN374_c0_g1_i1:1-828(+)
GRVAPSTADAGSSGSLWLDFFWGRELYPRVLGVDLKQLLICRVGMMLWCLFVLSFAAKTRQLAGEVPNSQAASASLLFVYIAKFYWWERHYLCAADIAVDRFGFMLCWGTLAFMPLVHSLQNLYLVTHHEPMGTLLACSWVALGNFMTWLNYDSDTQRHRIRAADGKCMVWGRPARVIRAEYETLDGARHSALLSVCGYQGLVRHFHYLPDIVNLILYCAPCGLNHLLPYTYAIYLTCLLVDRTNRIDQRCAAKYGKFWDQYIAVVPYRLIPGVY*
>TRINITY_DN374_c0_g1::TRINITY_DN374_c0_g1_i1::g.530::m.530 type:5prime_partial len:274 gc:universal TRINITY_DN374_c0_g1_i1:855-34(-)
SLSNCCTIASIHPRDEAVGNHCDVLVPELAVLCCATLVDPVRAVDQEAGEVNCVRVWQKVVQAARSTVEDQVYDIRQVVKVANKALVAAHAEQRAVPGPVKGLVLGPNHAGRSPPNHALAVRRPNPMPLRVAVIVEPGHEIAERDPRASQQGAHRLVMCYEVKVLQRMHQRHERQCAPTEHKPKPVDRDVRRAKVVALPPVKLGNVHEEQRGGRRLRVGDLARELPRLGGKAQHEQAPKHHADAADEQLFQIHAQHTRVELPAPKEVKPKRPT*
>TRINITY_DN367_c0_g1::TRINITY_DN367_c0_g1_i1::g.531::m.531 type:internal len:114 gc:universal TRINITY_DN367_c0_g1_i1:341-3(-)
GESVVATRGWRCGLVSLYCVARQGSTTRPKGLARPATRAEKPSREAARGTACLADLELALERNHLNRVCHGLAVRLGRSNRGAVLVAMHKVPNAKLNKVHGAAPVRVGARHEN
>TRINITY_DN399_c0_g1::TRINITY_DN399_c0_g1_i1::g.532::m.532 type:internal len:112 gc:universal TRINITY_DN399_c0_g1_i1:1-333(+)
VLAALQLHAFQSGLGRPAPWLQPPRRRQASSPLRVSVATRRFCWRARRLPARPRTGPGLPCPAGCALCRRAGRERLVLATVPFATMGLRFRLRFRRRPGRGLEPAVLPRAA
>TRINITY_DN399_c0_g1::TRINITY_DN399_c0_g1_i1::g.533::m.533 type:internal len:111 gc:universal TRINITY_DN399_c0_g1_i1:2-331(+)
YSLHCSCMRSKVALEGPPPGSSPLVAARRRLLYAFQLQRDAFAGALDGCLHGLGLAQVCHVPQDALCVAEQVVNDLCLRRFRLRRWASAFASAFAAVPAAAWSRRSCRAP
>TRINITY_DN399_c0_g1::TRINITY_DN399_c0_g1_i1::g.534::m.534 type:internal len:111 gc:universal TRINITY_DN399_c0_g1_i1:332-3(-)
AARGRTAGSRPRPGRRRKRRRKRRPIVANGTVASTSRSRPALRHRAHPAGHGKPGPVRGRAGSRRARQQKRRVATETRKGDDAWRRRGGWSQGAGLPRPLWNACSCNAAS
>TRINITY_DN399_c0_g1::TRINITY_DN399_c0_g1_i1::g.535::m.535 type:internal len:111 gc:universal TRINITY_DN399_c0_g1_i1:331-2(-)
RRAAGPPAPGRGRDGGESGGESGGPSSQTEPSQAQVVHDLLCDTERILRDMANLGQSEAVQAAVERASKSVALQLKRVKETTPGGDEGAGARGRAFQGHFGTHAAAMQRV
>TRINITY_DN362_c0_g1::TRINITY_DN362_c0_g1_i1::g.536::m.536 type:5prime_partial len:166 gc:universal TRINITY_DN362_c0_g1_i1:583-86(-)
ARPAAAAVGALLRAGSLGDRAAPREAALASKGGAASQAAIARPPSRSRPDSATRKLPLALLAPARRGAGPGRAAGLDRAAGTAVAGATAGAGLAPASSNRPCIAAREAEAARPPNQFPTGADARTRALATRGWSRGCSLERVKSIDLRDFQLLLSLLPSPSRATY*
>TRINITY_DN362_c0_g1::TRINITY_DN362_c0_g1_i1::g.537::m.537 type:5prime_partial len:121 gc:universal TRINITY_DN362_c0_g1_i1:581-219(-)
PAGGGGGGGAASGGVAGRSGGAKGGSVGQQGRGGVASGNSQTAKPLSTGFSYSQAAASAAGARPSGSGAGSGSGAGSSSGHGRRGGHGGGGSSSGQQQQTVYRGKGSGGGQATKSVSYRG*
>TRINITY_DN330_c0_g1::TRINITY_DN330_c0_g1_i1::g.538::m.538 type:5prime_partial len:218 gc:universal TRINITY_DN330_c0_g1_i1:727-74(-)
STLKQHVRPVFMALVPALLMSGITVAIVTFSPQTELIKNLVTMIFPRLARIGENFFVCGSDECRRGSGDPRGGGSGPQVQGSPGMCVMRDGDSPFPQGPVPMSPGGEEMADCSRALPCTPCGSQTGFLDSFSPTHNGKLSHLEFVCEAFNTRRGGAQQSLPISTQDCLLVDDDPSNVKHAFKSQTRAILFCASHERGEQTFMNDLACKRWQIPGAKS*
>TRINITY_DN330_c0_g1::TRINITY_DN330_c0_g1_i1::g.539::m.539 type:5prime_partial len:136 gc:universal TRINITY_DN330_c0_g1_i1:728-321(-)
QHAQAARSTGVHGACSSLADEWHYGGHRHVLAADRAHQEPRDNDFPSPSPNWGKLFRVWLGRMPTRLRRPARRRLWTASAGQSRHVRDARWGFALSARAGAHVAWRRGDGRLFSCPPLYALRVADWILGLLFAHS*
>TRINITY_DN330_c0_g1::TRINITY_DN330_c0_g1_i1::g.540::m.540 type:complete len:113 gc:universal TRINITY_DN330_c0_g1_i1:459-121(-)
MGIRPFRKGRCPCRLAERRWQIVLVPSPVRLAGRRLDSWTPFRPLITASYPTLSSCARRSILGGVVLNKVSRFPPRIASWSTTTRATSSTRSKARRAPYCFAQAMRGGSKPS*
>TRINITY_DN330_c0_g1::TRINITY_DN330_c0_g1_i1::g.541::m.541 type:3prime_partial len:103 gc:universal TRINITY_DN330_c0_g1_i1:423-728(+)
MGTGPCGKGESPSRITHMPGLPCTCGPEPPPRGSPEPRRHSSEPHTKKFSPIRARRGKIIVTRFLMSSVCGENVTMATVMPLISKAGTSAMNTGRTCCLSVL
>TRINITY_DN395_c0_g1::TRINITY_DN395_c0_g1_i1::g.542::m.542 type:internal len:105 gc:universal TRINITY_DN395_c0_g1_i1:314-3(-)
PATQASAPEMGFELSTSQLAGMNRRELQALAKAHNVRANMKSADIIEELARIASQAQQPAAPALAPARKTAKRALAERAVNKENVMVAEETAPRKSADKTRPSK
>TRINITY_DN368_c0_g1::TRINITY_DN368_c0_g1_i1::g.543::m.543 type:internal len:216 gc:universal TRINITY_DN368_c0_g1_i1:1-645(+)
DSHAFVAAGQVLVALVALLDPRQSDAVLHAAGGLVADYLTHAAEGPAQFVAEGKAKKSSPCADLHRFVALATAVNKTVARTAVQSMRALRNALLQEEEASNLAQITCIAVETACSAEDSAEIRVECLDFLLDLVSESSTGFDAFVSTASGKYDGLSAVECLAYHAFEQSTPFEVQDAAAKLLNRASADARVVASFATDARMLRAVDTVFSRGLER
>TRINITY_DN368_c0_g1::TRINITY_DN368_c0_g1_i1::g.544::m.544 type:5prime_partial len:201 gc:universal TRINITY_DN368_c0_g1_i1:645-43(-)
PLQPAAEHCVDRPKHSRVRCERGHNAGIGTSSVQELGSCVLDLKGRALLESVVGEALDGGQSVVFARGSAHKCVKACTGLGDQIEEKVEAFHSDLRRVFGRARRFHRYAGDLRQIASFLLLQQGVPQGAHALNRSSCDGLVDCRGQGNKAVQVGARRALLRFAFRHELRRSFRGVSQVVSHEAAGRVQHGVALARVQQRH*
>TRINITY_DN314_c0_g1::TRINITY_DN314_c0_g1_i1::g.545::m.545 type:internal len:152 gc:universal TRINITY_DN314_c0_g1_i1:2-454(+)
VVRTGASNACSGNGGGGGSAHGTAAAVPARRVRYAPSPTGELHLGGLRTALFNYLFAKQAGHGSAFLVRIEDTDRTRLVEGADQRLLEQLRRFGIEPDEPVQHQSDRKAVHVRHAQQLVETGHAYPCFCSAERLATVRAAARAGGGGATAS
>TRINITY_DN314_c0_g1::TRINITY_DN314_c0_g1_i1::g.546::m.546 type:internal len:152 gc:universal TRINITY_DN314_c0_g1_i1:454-2(-)
GRGCPASARAGSCSNRGEPLRRAKARVGMARLDQLLGVPHMDRLAVRLVLHGFVGLDAEAPQLLKQPLIRAFDEPRAVGVLDSHQEGAPVARLLCEQVVEERRAQAAQVELASRAGRVPHATRWHRRRRAMGAAAAAAVAGAGVRRTGSHH
>TRINITY_DN314_c0_g1::TRINITY_DN314_c0_g1_i1::g.547::m.547 type:5prime_partial len:100 gc:universal TRINITY_DN314_c0_g1_i1:455-156(-)
RTRLPRLRPRGQLLEPWRASPQSKSKGRHGPSRPVVGRAAHGPPCGPTGAARVRRARCRSAAVAQAAADPRLRRAACGRCPRFAPRRRSRGPPALRTSS*
>TRINITY_DN380_c0_g1::TRINITY_DN380_c0_g1_i1::g.548::m.548 type:internal len:172 gc:universal TRINITY_DN380_c0_g1_i1:1-513(+)
LSSFRMELYMVPTVWTATCCSLHTIQSCVLSAKRSLCMPSRRAVTFSFAVAPPVLAASPTAWEAAANLCASILSNCWSDTAGRSRKSGESMEASASLSVHSARNSSASTAQASTTCCNLRSSAWPPSPVLASRARTIVSCTEKLCTSCSSLISLELKRTASPPGSSACLAS
>TRINITY_DN380_c0_g1::TRINITY_DN380_c0_g1_i1::g.549::m.549 type:internal len:171 gc:universal TRINITY_DN380_c0_g1_i1:512-3(-)
LAKQALEPGGLAVRFSSSEMRLEQLVHNFSVHETIVRALDANTGDGGQALLRKLQQVVEACAVDAELFRAECTDKLAEASMLSPDFLDLPAVSLQQFERIEAHRLAAASHAVGEAASTGGATAKENVTARREGIHKDLFALNTQLWMVCKLQQVAVQTVGTMYSSMRKLD
>TRINITY_DN350_c0_g1::TRINITY_DN350_c0_g1_i1::g.550::m.550 type:3prime_partial len:151 gc:universal TRINITY_DN350_c0_g1_i1:2-451(+)
MRRTAVNGGAGLDVDVELARLAQSYERPVNALNDPIDVDAMLARMQNHQPLASAQGPRTSYRPAPPAPHHQQHFSAAPHHVHAQAHASGYQQHLGQADHLSRQQHQQQHNQQHHLQQQRTRVDNERYGQTHYRADAGPYPPPRATSAGHA
>TRINITY_DN350_c0_g1::TRINITY_DN350_c0_g1_i1::g.551::m.551 type:internal len:151 gc:universal TRINITY_DN350_c0_g1_i1:451-2(-)
RVACTCRARWRVRPGVGAVVRLAVPLVVDSSPLLLQVVLLVVLLLVLLAAEVISLSEVLLIPTCMRLGVNVVRSCGKVLLVVRRRRSRAVARARSLRGREGLVVLHAREHGVNVYRVVQRVYRALVRLGQARELDVDVEAGAAVHSSSPH
>TRINITY_DN373_c0_g1::TRINITY_DN373_c0_g1_i1::g.552::m.552 type:internal len:168 gc:universal TRINITY_DN373_c0_g1_i1:1-501(+)
GGLRRGRNAQELPPRSSGPDVLLWARRGRRGARRERRVGPRCSLPGPGRGHHHGAAGDPQRRCPVRRVPCGARHRRVRWLGRRCQDLGPARRRRGHCNHDRAQQGFCDGRVRQHGADTGCARRAHAALVRRARHVQAARGARLFAPVPDQGRALHARRSRVRAWLHR
>TRINITY_DN373_c0_g1::TRINITY_DN373_c0_g1_i1::g.553::m.553 type:internal len:168 gc:universal TRINITY_DN373_c0_g1_i1:502-2(-)
SDAAKRVPGSVGREAHGPGLVLERRVALLERLGHVAHVVQAQRAPGVRNQYLPHVVARVHRKNLVGLCRGCSGPVADARVPGLDSGVPATGHDDAAPRKERDAPDSVVVGPQRRRGDARAQVLVVNSAVQPAAHAAHLCAPDAPKAARQGRCCVVVAPERCARVAGH
>TRINITY_DN373_c0_g1::TRINITY_DN373_c0_g1_i1::g.554::m.554 type:internal len:168 gc:universal TRINITY_DN373_c0_g1_i1:2-502(+)
VACDAGATLRSYHHAAAALTCCFGRVGGAEVRGVSGGLDRAVHYQDLGAGITTAPLGTHNDAVRCVAFLAGRGIVVSGGWDAAVKTWDPRVGDGATATTTEPNKVFAMDACDNMGQILVAHAGRTLRLYDVRDMSKPLEERDSSLQYQTRAVRFTPDGAGYALGCIA
>TRINITY_DN373_c0_g1::TRINITY_DN373_c0_g1_i1::g.555::m.555 type:5prime_partial len:124 gc:universal TRINITY_DN373_c0_g1_i1:501-130(-)
AMQPSAYPAPSGVKRTALVWYWSEESRSSSGLDMSRTSYKRSVRPACATSICPMLSHASIAKTLLGSVVVAVAPSPTRGSQVLTAASQPPDTTMPRPARNATHRTASLWVPSGAVVMPAPRSW*
>TRINITY_DN351_c0_g1::TRINITY_DN351_c0_g1_i1::g.556::m.556 type:internal len:150 gc:universal TRINITY_DN351_c0_g1_i1:1-447(+)
ACSAGKATEAGLRPPTTRLRRGRDMDALLKPAFEPGSAAVLGGNARSLPPVSPRSQLPLRNPARGKKAENSLAEVELERKAEEEYDAQFRVHVAAHEGNARELQDALDCNANFNPYDESMRTPLYYCAAASNLECVQLLCERRPDIINM
>TRINITY_DN376_c0_g1::TRINITY_DN376_c0_g1_i1::g.557::m.557 type:internal len:131 gc:universal TRINITY_DN376_c0_g1_i1:390-1(-)
AGHGGHHNPVVQGQGANRDLGHEGWRACSFAHLAFGCFRRCEASRSCLRPCPCSCAVCFALLACLLAFGVCPACAGLPVCGDRCIPRVDATRRSSSCHFRHLERRALQRCIIRVHAAAAASLALEQNATS
>TRINITY_DN376_c0_g1::TRINITY_DN376_c0_g1_i1::g.558::m.558 type:5prime_partial len:124 gc:universal TRINITY_DN376_c0_g1_i1:389-18(-)
RVMGAIITLLYRVKAPTVTWDMRVGALAALPILPLVAFVGARLVALVFVLVLVLVLFALLCLLACLRLGSAQPAQACRFAAIGVFLEWMRQGAAARVIFGTSRGAHCSGALFEYTRQPLHLSR*
>TRINITY_DN329_c0_g1::TRINITY_DN329_c0_g1_i1::g.559::m.559 type:internal len:255 gc:universal TRINITY_DN329_c0_g1_i1:762-1(-)
VFSSPLALAWTAARFASSRAARSRRSSLSRLSMPALACSRSECACSTTFCSVEARSASLLASPRSLTAASSLDCVSARASFVWPATCSCSRNSLHSAVLDPSSSFAVVSSATLLCSARFDACSFSIACLLFTKIDVSDLISSSLSRIVAFAISSCSASSAERFCSISPSSPCRLTCISRCSYSWHRIFILNTWLFRSSTLDPILLTERKQRLAACSSAGGYLHVQANSSSLYQLLAALPPAAGLPSAPPVLLPP
>TRINITY_DN329_c0_g1::TRINITY_DN329_c0_g1_i1::g.560::m.560 type:3prime_partial len:204 gc:universal TRINITY_DN329_c0_g1_i1:155-763(+)
MGSNVEDLKSQVFNMKMRCHEYEQRLMQVNLHGLDGEMLQKRSAELAEQLEIANATIRDKEDEIKSLTSILVKSRQAIEKLQASNLALQSRVAELTTAKEELGSKTAECNELRLQLQVAGQTKLALAETQSKLDAAVKDLGEAKSEALRASTLQNVVEQAHSDLEQAKAGMESRDRELLRLRAALDEAKRAAVQARAKGEENT
>TRINITY_DN309_c0_g1::TRINITY_DN309_c0_g1_i1::g.561::m.561 type:5prime_partial len:152 gc:universal TRINITY_DN309_c0_g1_i1:2-457(+)
CRRRSCSSSATAACSTTLRSQIKRMRQRWLLMPRTRTCAWHGVSKSFCRRAARRPRLWIAFGPPRATWNPTPSGSFCARLRPTLVGDGLCAPSSSPQRDRSFYVSVEKLPFRVPGDSAPERASAGRGHERKLQAKHAPRASKPTAAGELRC*
>TRINITY_DN309_c0_g1::TRINITY_DN309_c0_g1_i1::g.562::m.562 type:5prime_partial len:138 gc:universal TRINITY_DN309_c0_g1_i1:479-66(-)
WILFGVETSISVLLLPLASRREARAWLAISFRVLGQRSLALARNRLGPGTVASPRRHRSYGLAADWNSGRKVHRPRELVAIWRKSCRKVSGSMSLAVARKRSTIEAVVRLSDKNSWRRRATRMCGSVASTAIAAACA*
>TRINITY_DN309_c0_g1::TRINITY_DN309_c0_g1_i1::g.563::m.563 type:5prime_partial len:101 gc:universal TRINITY_DN309_c0_g1_i1:1-303(+)
VSAQILQQLRNRSVLDDSEVADQAHAAAMAVDATDPHMRVARRLQEFLSESRTTASIVDRFRATASDMEPDTFRQLLRQIATNSRGRWTLRPEFQSAARP*
>TRINITY_DN403_c0_g1::TRINITY_DN403_c0_g1_i1::g.564::m.564 type:internal len:314 gc:universal TRINITY_DN403_c0_g1_i1:3-941(+)
QRASLVLQRGMRCLVARRQVSVARQEANRLGAVWEAAARATSNGAAEGDIDAAAALSATEGLGLDSEEALVQLGLYLLGVELAFDRATAILQACVRGGGEASRDPRAFYALAVASRMTASPPRPAALARLVQDGKRLDQRSLIASRERPLAFFGPEGAGVSFRPCISEVDYILRRAAVSAPANEEESEPSRAALRLCLYGVFRQLVCKDRHGAQFFLRRALQLRKGDEFILGCFYGRAARSRDGPVPVAVQAEDFDDYVQGGAAARPVLDAGQRVLQKWPVRIRVFDRAARSKWGSSSGAFDLLLEISRSEAA
>TRINITY_DN403_c0_g1::TRINITY_DN403_c0_g1_i1::g.565::m.565 type:complete len:110 gc:universal TRINITY_DN403_c0_g1_i1:635-306(-)
MAVLADQLSKHTIQAKPQRGSARLGLFFICWRADRCTSQNIVDLADAGAKRYACTFGPEERQRALAARDQGPLVQPFPVLHQARECGGPWRRGGHAACNCERVESPRVS*
>TRINITY_DN435_c0_g1::TRINITY_DN435_c0_g1_i1::g.566::m.566 type:internal len:370 gc:universal TRINITY_DN435_c0_g1_i1:1107-1(-)
SVESMFQYIKCEHGRVVDDATLRAFCEQSAPTFAWLEDRVGVPFRAGDGSRSLYTRKTSYPPSTTTLYQSGNESAAPYAEAAIPAPRGHRTFGDYLTGNQFFGAFERAVEAHPNITVQLHARAEGLHITSGGCSAVRLKLLPSCGPWADVRSMHDMLHLIGSGSPMFDSRRKMDAACFRLEQELFSKFAVDVNVPAPCGVVVATGGFYFNQEMVRKFAPKHQGFMPLGNLGDDGSGILLAESAGAGLGSMDRCSAWKFINPPFAFVRGILTNASGRRVGNEDVYGATFADFLIREHGGKGWLIIDDAIWTEANNDCLDPSSGLQEDQRMQGLANLHRNLVSADTAEQLAKETGMDIAELRATLSAYDEA
>TRINITY_DN435_c0_g1::TRINITY_DN435_c0_g1_i1::g.567::m.567 type:5prime_partial len:159 gc:universal TRINITY_DN435_c0_g1_i1:1106-630(-)
ALRACSSTSSASTAESWTTQRSGRSASRAPPPLRGLRTASGCHFALATEAVRSTLARRATRPARPRCTSPGTSRQRHTQRQPSLLRGAIARSVTTSRETSSLARSSARWRHTRISLSSSTPGPRACTSRVAGAALCASSFFLAADPGPTCAACTTCCT*
>TRINITY_DN435_c0_g1::TRINITY_DN435_c0_g1_i1::g.568::m.568 type:3prime_partial len:137 gc:universal TRINITY_DN435_c0_g1_i1:410-3(-)
MAAGFSSPRARVRASEAWIGARHGNSSIPRSPSSAASSPTQAAVASAMRTFTVLHLQTFSFASTAERAGSSSTMRSGPRPTTTASIPRQDYRRTSGCKVSLTYIATSYRPTRPSNSQKRRVWTSPSCAPRSLPMTR
>TRINITY_DN432_c0_g1::TRINITY_DN432_c0_g1_i1::g.569::m.569 type:5prime_partial len:153 gc:universal TRINITY_DN432_c0_g1_i1:578-120(-)
VPVLVPVLVPVLVPVLGKGLELMLAPRPQPETARRQQESESEHAASIARRRLSLRRRLRRRCPRRCTRSEARSQPNRQWLVRTACTSRPHRPRSRSRPDRPSPTRLPRASARAPPVLVQVLLRVPLSERARQALVFAAASLGSAGMANSPGV*
>TRINITY_DN432_c0_g1::TRINITY_DN432_c0_g1_i1::g.570::m.570 type:3prime_partial len:103 gc:universal TRINITY_DN432_c0_g1_i1:275-580(+)
MADRDDCVSEVGEDEMYTLSAPTIVYWVGNEPRIEYIVVDSDDEDDDEVKVVDGQCSPRAQTPIPAGDEQSPVEDEARASTPVPSPTPAQAPAQAPAQAPAQ
>TRINITY_DN418_c0_g1::TRINITY_DN418_c0_g1_i1::g.571::m.571 type:internal len:460 gc:universal TRINITY_DN418_c0_g1_i1:1-1377(+)
GTTADAPRTKVEVLDVESETWAELDGVELPESISDGIAFTTHDNRIMFTGGYLVDKLYVASETTYVIDSADHLTDDGPALKQHRGDASVAKLGEYIYIVGGFDATNGFSPIATMETFNGVSFETHPVPADIAAGDRAVAVLDSKLYVFGGELGSGVGTDRIEAFDPATQRWEDGGKLRHSRSRSGAASAGSMVILFGGQMQQGLSGDGLAVVLKSVEAFVLTAGASVSPSVSPSASPSASPSTSSSSSPSTAPSNSPSAGHSATPSVAPSLAPTAFGFCNNARVLVAVDRSYSIKSTNLAAQVAVANSLVEQLFIGEFGARLSVVSIGLSVSDVVPISSLASSSSYNAASLRAALDGLMTGSNATSRGTNFPQIFGADYGVALAHSTANPTIVLLSDGTPREPRVSGRKALQNACAAAERFRAGSAVRTKVICFQSSKRSRSAAFFKCACDAIWLADGL
>TRINITY_DN418_c0_g1::TRINITY_DN418_c0_g1_i1::g.572::m.572 type:complete len:136 gc:universal TRINITY_DN418_c0_g1_i1:257-664(+)
MRAWPSSASTSTLSAVSTPPTAFPPSQLWKPSTACPSRPTPCRRTLPLATARSRFLTASFTSLAANSGAESVQTALRPLTLQHSAGRMAASSGTLAADPAPPRPAAWSFSSVDRCSKGFQEMAWPLFSSLWRPLC*
>TRINITY_DN471_c0_g1::TRINITY_DN471_c0_g1_i1::g.573::m.573 type:5prime_partial len:102 gc:universal TRINITY_DN471_c0_g1_i1:358-53(-)
PPLSPARSIVSGGHWNRARARNASASMDSDGQVRVDLAQSARSSFATKMHAFAPDISVATSAETPGTHRPGSPRNAGLGSPTASLPDKIRDLKRTIAVHSP*
>TRINITY_DN471_c0_g1::TRINITY_DN471_c0_g1_i2::g.574::m.574 type:5prime_partial len:102 gc:universal TRINITY_DN471_c0_g1_i2:467-162(-)
PPLSPARSIVSGGHWNRARARNASASMDSDGQVRVDLAQSARSSFATKMHAFAPDISVATSAETPGTHRPGSPRNAGLGSPTASLPDKIRDLKRTIAVHSP*
>TRINITY_DN469_c0_g1::TRINITY_DN469_c0_g1_i1::g.575::m.575 type:internal len:332 gc:universal TRINITY_DN469_c0_g1_i1:1-993(+)
GAVADRRASGASRATGRPTGRTWRERSRTTRWQAARRCPPRARMGEPHATEANGGGQMSAASDLELLKRTVSELRSKLASLVEGQTAASEAQQATAGSEPAPTGAAVREPLATMSADVNADNPYSRVMALKRMGIVENYELIRDKAVVIVGLGGIGAVAAEMLARCGVGKLLLFDYDRVEMANMNRLFFRPEHVGMSKTEAAEQTLASINPDVQFEQYTYDVTTMDNFEHFMDRIRRGALDGASPVDLVLSCVDNYAARMAINQACTELDQPWMESGVSEDAMSGHIQYLLPGRTACFACVPPLAVATGIDEASLKREGVCAASLPTTMGI
>TRINITY_DN469_c0_g1::TRINITY_DN469_c0_g1_i1::g.576::m.576 type:3prime_partial len:194 gc:universal TRINITY_DN469_c0_g1_i1:579-1(-)
MLGSEKEAVHVGHFNAVVVEKEQFAHAAPREHFCGYGADTAEADDHDGLVADQLVVFDNAHALERHYARVGVVGVHVRRHGGQRLPHGGARWCRFRASGGLLRFARCGLALYEACEFAAQLADRAFEQLEVAGGGHLASAVRLCRVGLAHPCSGRATTCCLPPCRPRPLSPSAARRAPCCAARPGRSAVCDCS
>TRINITY_DN469_c0_g1::TRINITY_DN469_c0_g1_i1::g.577::m.577 type:3prime_partial len:114 gc:universal TRINITY_DN469_c0_g1_i1:341-3(-)
MVARGSLTAAPVGAGSEPAVACCASLAAVWPSTRLASLLRSSLTVRLSSSRSLAADIWPPPFASVAWGSPILARGGQRRAACHLVVLDLSRQVRPVGRPVARLAPDALRSATA
>TRINITY_DN408_c0_g1::TRINITY_DN408_c0_g1_i1::g.578::m.578 type:internal len:139 gc:universal TRINITY_DN408_c0_g1_i1:3-416(+)
QLEAAARDLRQSNLEAQGQVSNLLKQVEELKGSYAKAKDQLRVDQEALHASSERIDELKQELEAARRLAASLDCETSKATEGYRRTIASLERSVEELERQHASEVSVLQSKLAEAHKQVSETNRSMLELRDDAAGARV
>TRINITY_DN427_c0_g1::TRINITY_DN427_c0_g1_i1::g.579::m.579 type:5prime_partial len:171 gc:universal TRINITY_DN427_c0_g1_i1:2-514(+)
GFLVLFLVPVMRYVASSMSAIRTEKMKREINEMRRVAYLNFRVSAVQIVSTFFAQLFGTIISLVLQDSTDPDREYLRWVAYCFYVLDMDINLLGLLFLTSSWMPKRLLNWANNTRHGMLGRESTMASLQVRHGARIAPAMGGSNTVDLSETAVGTSVGAMSPVKSSQGGA*
>TRINITY_DN427_c0_g1::TRINITY_DN427_c0_g1_i1::g.580::m.580 type:5prime_partial len:101 gc:universal TRINITY_DN427_c0_g1_i1:552-250(-)
ANAIRNRFGTLLSHAPPCELLTGDMAPTEVPTAVSDKSTVLEPPIAGAMRAPWRTCNEAIVDSLPSIPCLVLFAQFRSRFGIHDDVKNKSPSKLMSMSRT*
>TRINITY_DN439_c0_g1::TRINITY_DN439_c0_g1_i1::g.581::m.581 type:internal len:115 gc:universal TRINITY_DN439_c0_g1_i1:1-342(+)
AGAGRACLERSCSSCLPWGKALRKSRPASRRLRPRLAGFPLGRSLQTATRTRHTSNSTSWSLSTPGFLAKPRSRTGNLTAQIARLQASWLQSDMGNATASSRQSPSRRCAALRG
>TRINITY_DN439_c0_g1::TRINITY_DN439_c0_g1_i1::g.582::m.582 type:internal len:114 gc:universal TRINITY_DN439_c0_g1_i1:3-341(+)
RSGARLPGEVLFKLPALGQGPEKEPACFKAAEAKTCGFSAGPLSANCDEDATHVELDLLESFYSWLPREASVSHGQLDGANRTFAGELASERHGERDSVLETEPFQALCRIAW
>TRINITY_DN454_c0_g1::TRINITY_DN454_c0_g1_i2::g.583::m.583 type:internal len:132 gc:universal TRINITY_DN454_c0_g1_i2:393-1(-)
SPQGSAFSSVYLGINQSKLAPQGPSAKADDLHCLGPAGRVPECLVKLAHHRRGQLFLLSILESINQSLLRKGPVRKLTTCIALGRRGAFPNASSSSRITAGVSFSTRSTAPRFSSTWSRLVAPVMTELTWG
>TRINITY_DN412_c0_g1::TRINITY_DN412_c0_g1_i1::g.584::m.584 type:5prime_partial len:179 gc:universal TRINITY_DN412_c0_g1_i1:2-538(+)
RSRSDGGVEGSLPAPGVLSAEPVRTSNQVRSPPNSPGLRSGNGRMSPSSPRGGNATTLRKRLKRGAPFEDPSIDSFDEQAVGRGGAVPKLEITEKNLLQYIGVIEQRVSELLMIYNIVNKQKPQDHWKDARPVRPLPALPSTERENEDWSDDEPDEDALRPLSYEELLHRVSNAVDKD*
>TRINITY_DN412_c0_g1::TRINITY_DN412_c0_g1_i1::g.585::m.585 type:3prime_partial len:114 gc:universal TRINITY_DN412_c0_g1_i1:339-1(-)
MRSSETRCSITPIYWSKFFSVISSLGTAPPRPTACSSKLSMDGSSNGAPRLSLLRRVVAFPPRGELGDMRPFPDLKPGLFGGDRTWLEVRTGSADKTPGAGREPSTPPSLRLR
>TRINITY_DN473_c0_g1::TRINITY_DN473_c0_g1_i1::g.586::m.586 type:internal len:120 gc:universal TRINITY_DN473_c0_g1_i1:1-357(+)
AIAKCSAVFPCVFWWLTGQPRLRKSSAIRLLIFWHATMSPVFPCESVLAGSNPRSRAFSTFAYRPLRIWLKTASTSGMSSFCPCSKMVARRLSVSDSCWTASFRRVSCSDSGRSLFLAR
>TRINITY_DN473_c0_g1::TRINITY_DN473_c0_g1_i1::g.587::m.587 type:internal len:120 gc:universal TRINITY_DN473_c0_g1_i1:358-2(-)
ILRGTSFGRCPSRRRAERRLSNTSQRQTADARPSLSRGKRSSFQTWTPFSARSAMGGTQKWRRPLTLGLSRPAQIRMGIRGSWLRAKISTSGLQSSSSTAAARSTTRTRKETLHCTLRW
>TRINITY_DN473_c0_g1::TRINITY_DN473_c0_g1_i1::g.588::m.588 type:internal len:119 gc:universal TRINITY_DN473_c0_g1_i1:356-3(-)
LARNKLRPLSEQETRRKEAVQHESETDSRRATIFEQGQKELIPDVDAVFSQIRNGRYAKVEKALDLGFEPASTDSHGNTGLMVACQNINKRIAELFLNRGCPVNHQNTQGNTALHFAM
>TRINITY_DN470_c0_g1::TRINITY_DN470_c0_g1_i1::g.589::m.589 type:internal len:299 gc:universal TRINITY_DN470_c0_g1_i1:1-894(+)
AASVGRVSRRRTGAGLGGDGAAVRSRGHGKGSDWVSGMWSKVNSLIQDEPSRKAPAGTASGSDEHEAYLIMDARSQIASMGNQVLGKGTENAANYTGSKLVFLNIDNIHTLRAAFQKLCALAKPEACDAQADFGKAVADTGWLKQVQSVLQSSLALADALHEERRSVLTHCSDGWDRTSQMCSLAMLLLDPYYRTMEGFAVLIEKEWLAFGHKFAERVGNEPLTESSARSEELSPVFGLWMDCVWQVMLQNPLAFEFNERFVVAILDHTTSGRFGTFLGNCERERRSEGCHVQTPSVW
>TRINITY_DN496_c0_g1::TRINITY_DN496_c0_g1_i1::g.590::m.590 type:internal len:116 gc:universal TRINITY_DN496_c0_g1_i1:1-345(+)
AQLHHDVHERGPICRFAPAVQERGVLFVDSPIVLLLDVGELHLHNGLLLGRHLFADVFLDASKKEWAKHVGQFLDLAVTLHVPKFAEELEPHRVPKPKVFRLAVTFAPVVVAAAA
>TRINITY_DN496_c0_g1::TRINITY_DN496_c0_g1_i1::g.591::m.591 type:internal len:116 gc:universal TRINITY_DN496_c0_g1_i1:345-1(-)
SGGGDNDWGESDSEPEDFWFRDAMRLEFLREFGDMKSHSQVKKLTHMLRPFLLRRVKEDVGKQMPPKEETIVEVELTHVQKKYYRGIYEKNTTFLYRGGKPTNGPSLMNVMMELR
>TRINITY_DN449_c0_g1::TRINITY_DN449_c0_g1_i1::g.592::m.592 type:internal len:213 gc:universal TRINITY_DN449_c0_g1_i1:638-3(-)
TLSGPTLQIDYVLDCVRHVLDSPAQGSVWRDEVLPSAELWIHLHTLQGAVSALDMAVDRAGKRDCSDGFDALVDAVVLRLESLPLELLPHKLDLGLMTPAWAARQAFPFALRLCAATCARGFPLHAMTLRLVSFLGSTTAPSDAARGRRSSPRRAGRERTVLQESLLRLDARSRSAAVADVFETFLLHLSAEEDEGWAPDEDSVVAVVTQIL
>TRINITY_DN449_c0_g1::TRINITY_DN449_c0_g1_i1::g.593::m.593 type:5prime_partial len:121 gc:universal TRINITY_DN449_c0_g1_i1:3-365(+)
EDLSHHRDHAVFVGCPAFVLLRGKVQKKRLENVGHSRRTRARIKSQQALLQHSALSARPTWRGPSTSRSVARCCSGAEKTDKPKRHGVQRKPASARCCAQAKRKGKRLTSSPSRRHQAQI*
>TRINITY_DN445_c0_g1::TRINITY_DN445_c0_g1_i1::g.594::m.594 type:internal len:166 gc:universal TRINITY_DN445_c0_g1_i1:3-497(+)
AAGGGCILPAPRLRRLVLHSSAPRLRRPVLHSSAGCVSRSLKVTRNNYFRLVASLFLGHAGRERLLLLAALLYTVGLCWRSVHFQEIRSTRTGPASARSRAPRHCNLPLLGGFSRWGVHSALEAQTGRRQAASGIDRSLVTFPFQSQFHSSRFPSSLFFLAVSKE
>TRINITY_DN459_c0_g1::TRINITY_DN459_c0_g1_i1::g.595::m.595 type:3prime_partial len:262 gc:universal TRINITY_DN459_c0_g1_i1:121-903(+)
MEHDYPDHNVPVAVPVADDRERADRSREQHMEGVQASAAAAALRPAGASAAGRDDEEPQFKYDSAKPWYMFGSGAVDKTGATGGTAWVPDEACASCMGCKAEFTFLRRRHHCRYCGACVCSKCSNQFRLLPSSFGVREPQRVCQSCVPALEPLQDELAATMSNATRSLDLREENGTFFANPLSFSMSAEIKKACQSVESFFADSPQRLLQDEYIPTLLLRQAKGLCFLTVVKAGILFTGRFGTGIVVGRDRQGSWTAPSAI
>TRINITY_DN459_c0_g1::TRINITY_DN459_c0_g1_i1::g.596::m.596 type:5prime_partial len:258 gc:universal TRINITY_DN459_c0_g1_i1:905-132(-)
PMALGAVHEPCRSRPTTIPVPKRPVKRIPALTTVKKHKPFACLSSSVGMYSSCNSRCGLSAKKLSTDWHAFLISADMEKLNGLAKKVPFSSRKSKLRVALLIVAASSSCSGSKAGTQDWQTRCGSRTPKLEGRSRNWFEHLLHTHAPQYLQWCRRLKKVNSALQPMQLAQASSGTQAVPPVAPVLSTAPLPNMYHGLALSYLNWGSSSSRPAALAPAGRSAAAAALACTPSMCCSLERSARSRSSATGTATGTLWSG*
>TRINITY_DN429_c0_g1::TRINITY_DN429_c0_g1_i1::g.597::m.597 type:complete len:203 gc:universal TRINITY_DN429_c0_g1_i1:215-823(+)
MGEDATSSAVKLAIALQLLTVVFAAVPIGAAWMYSDKLDTVFFYLFAANTVPGTDQELPFVATSWFSTMRVCAAIALACVCFAFVMCLVGARAKAWAFQAAAGLNSVAVIVATIAFGIAVAKRRGDEFSQVFVLYTFNVGFAFEVLAAAFSALNVCVCLGASAAVAVGKSAEDEAGAGAESENDAQLPAKEGAAPPSKLAEV*
>TRINITY_DN429_c0_g1::TRINITY_DN429_c0_g1_i1::g.598::m.598 type:complete len:179 gc:universal TRINITY_DN429_c0_g1_i1:883-347(-)
MNSTRLSAKPALLRTANMSVLNLRKLARRRRTLFGGQLCIVLAFRASARLVLSRLADRHCGRCAEAHAHVQGAEGCSEDLEGKADVERVQDENLAELVTASFRDGDPKGNCSHDDGHRVEACSSLKRPRLGAGADEAHDKSEADTRERNGGADPHGREPACRHKRQLLIGARHRVGSK*
>TRINITY_DN429_c0_g1::TRINITY_DN429_c0_g1_i1::g.599::m.599 type:5prime_partial len:125 gc:universal TRINITY_DN429_c0_g1_i1:1037-663(-)
ALCSSLYVARFMQLALCSSLYAARFMQQLELERLMLRRHGPLILRAHKENPHEFDALVSQARAPTDSKYVCFKPPQACSAAPHPLWRATVHRSRFPRQRPPRPQQTCRPPLRQMRRGTRTRSRR*
>TRINITY_DN424_c0_g1::TRINITY_DN424_c0_g1_i1::g.600::m.600 type:internal len:191 gc:universal TRINITY_DN424_c0_g1_i1:2-571(+)
LDVGLLGCIVFRLAAERLGDDQERDVDLVLQERRNRLLDVLDGAAHSVLDQNLPQHGPDDGAHEPARVAAHNLDALAVHLVGLVGPCPVHAGIALLVHEQVRKVDLLKLERDRLDEQLGRHLLGGPQAQLHRLRHGGDPKLDHHRVRVAINHLGVRRKPVRLGVRALHRLFGGVDHVAPVGRHRGGDREA
>TRINITY_DN424_c0_g1::TRINITY_DN424_c0_g1_i1::g.601::m.601 type:internal len:191 gc:universal TRINITY_DN424_c0_g1_i1:571-2(-)
CLAISASVTAYGRDMINATKEAVESTYTKANGFPADAEVVYGDTDSVMVKFGVPTVAEAMKLGLRAAEEVTAKLFVKPIALEFEKVYFPYLLMNKKRYAGMYWTRPDKPDKMDCKGIEVVRRDTCGLVRTVIGTVLRKILVEHTVSGAVEYVKETIAALLQNKVDISLLIITKSLSGKSEDYAAKQAHVE
>TRINITY_DN458_c0_g1::TRINITY_DN458_c0_g1_i1::g.602::m.602 type:internal len:620 gc:universal TRINITY_DN458_c0_g1_i1:2-1858(+)
TDLIVFVFISGRVIIAPMFPKYSVSAAALAVFLAVSGTANGQDCNTNILRIEDTLNNEYNSTIETSDVWQSFTPDYDGYVDFISIILKCVDSNSGNTVNTVVEIYEGVGTSGNVIFSSNNDVVCPISTMNWLVDLNAYSTVLVKESNYTIRFTSSADMRFELVNSISGTFFDGLAEFQDKGLYYTVRGYDTCNIPTSEPTSSPTTYPTSEPTSSPTLPTSEPTTSPTNAPVPTNEPSASPTTNQPTRSPTLYPVRVTHIEVRSGMLVDSVTFHYNSFPLTSVYGGSGGDLRDPFVLDDDEWIVSIFGKHGDNTDSIYFRTNKNRTSQRYGGAGGSVDYEVKIDGTETLPIFGLEMSNPFSSVLSQVVSALGVSAFDFRSTDAPTSSPTDASVPTEQPSVSPSAAPTNGPSASPSASPSASPSAAPTANTPTNEPSASPSASPIAPPTDVDPFCATGATDCNILPIEYRENNWIVVDGNSPATWKVTGERFETVRSFDVAANVGYLTPFSFVSDGPRINCTDITAIFQAPKSGVTRSVRFVPGTSAGERECITTWDDSFNSFTDLRDMVAEGDVMVYFAFSSLRMLRFGGADEPVRMVLIARSDLSAVMPKVQPVFLVTQ
>TRINITY_DN458_c0_g1::TRINITY_DN458_c0_g1_i1::g.603::m.603 type:complete len:214 gc:universal TRINITY_DN458_c0_g1_i1:1653-1012(-)
MHSRSPALVPGTNRTLRVTPDFGAWKIAVISVQLILGPSLTNENGVRYPTLAATSKLRTVSKRSPVTFQVAGELPSTTIQLFSRYSIGRILQSVAPVAQNGSTSVGGAIGEALGEALGSFVGVLAVGAALGEALGEALGEALGPFVGAALGETDGCSVGTEASVGEDVGASVLLKSNALTPSAETTWDRTEENGLLISRPKIGRVSVPSIFTS*
>TRINITY_DN426_c0_g1::TRINITY_DN426_c0_g1_i1::g.604::m.604 type:internal len:350 gc:universal TRINITY_DN426_c0_g1_i1:1-1047(+)
TCAAGYGATRAGGRNQWHRVPGERGPGMGSPAVEATKQEVVVLVLNFLKVNGFENSYEALASESRKLLDLKDPVEKVRDLHEILNEYLVLLSRSNSTRALVASNSVGPSFRSKVSRAFDGFNQLIEDYMALREYVEAEHGSADDMDHDQEHDEHDVAVLPDDMLEGQSDAGAPSPINRRKGHKLTGPNLSNANSVGARSSVTTSSFPGNKKVSTGGTSLAGSADLGGIGLAEHSLMATTPPDTDPADRRGAAHRARNAQNRNNNINNSESKNNCGAQQQLHHQRHHHEANQRQIMAQPQGRHQLGSASLSEVVGTMSEQLKRRRGSVGHGPQLPGSPVPSAAPDSAARS
>TRINITY_DN426_c0_g1::TRINITY_DN426_c0_g1_i1::g.605::m.605 type:complete len:138 gc:universal TRINITY_DN426_c0_g1_i1:794-381(-)
MLLLRFCAFRARWAAPRRSAGSVSGGVVAMRECSARPMPPRSAEPARLVPPVETFLFPGNDEVVTLLRAPTELALLRFGPVSLWPLRLLIGLGAPASLWPSSMSSGSTATSCSSCSWSWSMSSAEPCSASTYSRRAM*
>TRINITY_DN426_c0_g1::TRINITY_DN426_c0_g1_i1::g.606::m.606 type:complete len:110 gc:universal TRINITY_DN426_c0_g1_i1:462-133(-)
MLVVLLVVVHVVSRTVLGLDVLAKGHVVLDELIESVKGARNFGAERGADRVARDERPRRVGPGQEDEVLVQDLVQVAHLFDGVLEVEQFPALACESLIAVFEPVHLQKV*
>TRINITY_DN451_c0_g1::TRINITY_DN451_c0_g1_i1::g.607::m.607 type:internal len:234 gc:universal TRINITY_DN451_c0_g1_i1:1-699(+)
WKHRLEIVPQVVVTDLEQPVRQEAVLNELDKVILQRGEGLVLKNLDSPYVLDQRKPEAWVKVKPENEADMSESIDVLILAGYNGKAGRRAGDVGHFLIGVAQDAEDGGPPCKFYTLGKVGNGYTTTQLKSLRNKLGPHAQPWDQANVPPHFVGKWAMSSSSKDDIPDFWYPPERSVVLEVSGAQLTKTTKFSAFLTIRFPKVKHVRMDKSWDQCNTYSLIQRLFEAQKGSLHK
>TRINITY_DN451_c0_g1::TRINITY_DN451_c0_g1_i1::g.608::m.608 type:internal len:234 gc:universal TRINITY_DN451_c0_g1_i1:699-1(-)
LVQRALLGLKQALDERIGVALIPALVHAHVLHLGKPDGEKGRELCRLGELRPRHLEHNRPLRRVPKVGDVVLAARGHRPLADKVRRHVRLVPGLRVRPELVPQRLELGGRVAVSNLAERVKLAGWPTVLRVLGHTDEEVAHIPRAPPGLAVVAGQDEHVDRLAHVRLVLGLDLDPGLGLALVKHVGRVEVFQHEALPALEDHLVELVQHRLLAHRLLQVGHHDLGHDLQAVLP
>TRINITY_DN402_c0_g1::TRINITY_DN402_c0_g1_i1::g.609::m.609 type:internal len:146 gc:universal TRINITY_DN402_c0_g1_i1:1-435(+)
GRRRQNRFALRAGRARRRPLLLRSAQVTAFHGACPVCAVKAPSQAASALSTRNKLNQRLHLARSPARRCGRRRRRRRKRLHAWSPPTRRRLRTIWTRSQWGATGGHRPAGPPSDVQRFRCWCCLLSQRRRTPRGLSQSSCFPTCH
>TRINITY_DN402_c0_g1::TRINITY_DN402_c0_g1_i1::g.610::m.610 type:internal len:146 gc:universal TRINITY_DN402_c0_g1_i1:436-2(-)
YGTLENMTTEINHAVYAGAAKASSTSSETFAHRLADQQDGGPRSRPTATSSRLSAGAFASEGSKRAAASADGAADDHTDEPASEPDADADSTCSEYSARKLLGSAPSPRKPGKHRETLSPELSEAEAVDAELCPPAERIGSVGGG
>TRINITY_DN402_c0_g1::TRINITY_DN402_c0_g1_i1::g.611::m.611 type:internal len:145 gc:universal TRINITY_DN402_c0_g1_i1:3-434(+)
PPPTEPIRSAGGQSSASTASASLSSGDSVSRCLPGLRGEGAEPSSFRAEYSEQVESASASGSLAGSSVWSSAAPSAEAAARLEPSDAKAPADNLDEVAVGRDRGPPSCWSAKRCAKVSLLVLLAFAAPAYTAWFISVVMFSNVP
>TRINITY_DN431_c0_g1::TRINITY_DN431_c0_g1_i1::g.612::m.612 type:internal len:152 gc:universal TRINITY_DN431_c0_g1_i1:453-1(-)
FQDADAAVLGGGEWSKCLFHLHAIGDTHCHVHFRVPELRVDLRQPDLLRVWEVALRQGAARGPFIVPRDSTTLAAPAEPRSGLAARILSSSLDCQVGKFSLAAPELDSQGNGVLIATDYAVARSAAAHPLPEGGLTDPAQPPLLPQDGSPQ
>TRINITY_DN410_c0_g1::TRINITY_DN410_c0_g1_i1::g.613::m.613 type:3prime_partial len:108 gc:universal TRINITY_DN410_c0_g1_i1:1-321(+)
MQGWPSTSNPDLGLLSAPMRGPTAPRRGWHDAGGEQAANTATASSAARNRQEQTLDEQHNNNHHQQQQLQLQQQQQQQQLRSLQYQSQPQNQQQKQTAPPGLFRVSW
>TRINITY_DN410_c0_g1::TRINITY_DN410_c0_g1_i1::g.614::m.614 type:internal len:107 gc:universal TRINITY_DN410_c0_g1_i1:2-319(+)
CKGGPRRPTQTSVCLARRCAGPRHQGVAGMMQVASRRPTQPQRLQPHEIARNRPLTNNITTTTTNNNNCSCSSSSSNNSCGLCNTSRSRKTSNRSRQRRRGFSACR
>TRINITY_DN410_c0_g1::TRINITY_DN410_c0_g1_i1::g.615::m.615 type:internal len:107 gc:universal TRINITY_DN410_c0_g1_i1:320-3(-)
HDTRKSPGGAVCFCCWFCGCDWYCRDRSCCCCCCCCSCSCCCWWWLLLCCSSRVCSWRFRAAEDAVAVLAACSPPASCQPRLGAVGPRIGALSKPRSGLDVEGHPC
>TRINITY_DN489_c0_g1::TRINITY_DN489_c0_g1_i1::g.616::m.616 type:internal len:115 gc:universal TRINITY_DN489_c0_g1_i1:2-343(+)
ECARLVVLYHSLDDALVKVECEERRSLPAADLAEQPAYRILVRRRSFVGLQVVQLHQIHRKHSDIGTFRIVSDTVAQLAKSSSKGWKGFQLLHGGEKNYNNTSALDSCGLAGDA
>TRINITY_DN489_c0_g1::TRINITY_DN489_c0_g1_i1::g.617::m.617 type:internal len:115 gc:universal TRINITY_DN489_c0_g1_i1:3-344(+)
NVPVLLYCTTASTTRWSRLNARSGAPSQPLTLLNSQLTEFWCGDAPSLAFKSCNCIRYTGNTRTLALSASSVTRSRSSQRAVRKAGKVSSSCTEERRTITTRALWILVGWPATL
>TRINITY_DN489_c0_g1::TRINITY_DN489_c0_g1_i1::g.618::m.618 type:internal len:115 gc:universal TRINITY_DN489_c0_g1_i1:343-2(-)
SVAGQPTRIQSARVVIVLLSSVQELETFPAFRTALCELRDRVTDDAESANVRVFPVYLMQLHDLKANEGASPHQNSVSWLFSKVSGWEGAPLLAFNLDQRVVEAVVQYNKTGTF
>TRINITY_DN481_c0_g1::TRINITY_DN481_c0_g1_i1::g.619::m.619 type:internal len:151 gc:universal TRINITY_DN481_c0_g1_i1:3-452(+)
QLQERVAVLEAQLAESQERLEEELARRRDSGTSTSTFDSSAESCEAGSQTRASIAECPAGGRVSVLVRDKAEMERLLEVERQQHDVEMNLLRKDYDDQVANLERELQLHRSRSAFGGCFGGVVALPRRASVVEPAANPAKKQSAAQYKKK
>TRINITY_DN481_c0_g1::TRINITY_DN481_c0_g1_i1::g.620::m.620 type:5prime_partial len:118 gc:universal TRINITY_DN481_c0_g1_i1:452-99(-)
LLLVLCRALLLSRICCGLDDRRATRESDHATKAAPKGRPRAVQLQLAFKIGNLIVVVLAEKVHFDIVLLPLDLQQPLHLGFVPYKHRHPPPGRAFCDTRPSLRAGLARLGRGVERRS*
>TRINITY_DN481_c0_g1::TRINITY_DN481_c0_g1_i1::g.621::m.621 type:5prime_partial len:103 gc:universal TRINITY_DN481_c0_g1_i1:2-310(+)
AAAGARGRPRGPTRRVARAPRRGARPPPGLWHINFDVRLLGRVLRGRLADSGEYRRMPCRGAGVCACTGQSRDGAVAGGREAAARCRNEPSPQGLRRSSCQS*
>TRINITY_DN433_c0_g1::TRINITY_DN433_c0_g1_i1::g.622::m.622 type:internal len:109 gc:universal TRINITY_DN433_c0_g1_i1:325-2(-)
WNPLIRAASTAPSCWRSAVTCSTSAWFFCWRPRKSSLISSSASLSSLRSRVRASLSLAVASSLERKLVASSSAALACFSAADLSDARRCTCPSRCLRRASRAALDSRA
>TRINITY_DN433_c0_g1::TRINITY_DN433_c0_g1_i1::g.623::m.623 type:internal len:108 gc:universal TRINITY_DN433_c0_g1_i1:3-323(+)
ALESKAALEARLKHLDGHVQRLASDKSAAEKQASAAEEEATSLRSRLEATARDNDALTRERSELKLALDEIKLDFRGLQQKNQALVEQVTALRQQLGAVEAARISGF
>TRINITY_DN405_c0_g1::TRINITY_DN405_c0_g1_i1::g.624::m.624 type:internal len:120 gc:universal TRINITY_DN405_c0_g1_i1:358-2(-)
CNQTVAEDKDSWNPWTRTTEDCLELSGESCAMRGPSIILNPFFDPSASPDAPLESRSVWLPRELLEQYSAALESDIDRESAPWRGFEFNLTEVNLASENFTQFYNVSSPSLKVVSFCLD
>TRINITY_DN482_c0_g1::TRINITY_DN482_c0_g1_i1::g.625::m.625 type:5prime_partial len:209 gc:universal TRINITY_DN482_c0_g1_i1:3-629(+)
DSSSSGESKEVMVPVSTLYSSDGRLCGGRVRCHLPWLALVGEREELDLEDQIALRRDNWWVAGHAVGLDVWDVYARHLATAHERNGLLEAGNESPFAQLKDKRSLSRAARVKHGVVLREVPNVVNANRVPSARVVGAVTWPHSIDAALLLPLLRAVRSSGLRLAEPGAFHSSLSRKPSESRPSRVWRPIEPCRHRTWRCAPPCIARNA*
>TRINITY_DN482_c0_g1::TRINITY_DN482_c0_g1_i1::g.626::m.626 type:5prime_partial len:151 gc:universal TRINITY_DN482_c0_g1_i1:961-509(-)
REAGDSKATSRAPGHPPHQVERALGRLADAERSIGPPARESAEPRYSTHDHVAKRTPLVEHLNEQRGFAPNYRCGLLSRECLGLTFDDRSRWLAIDLRARAPLARAPAAQTQALRAIQGGAQRHVRWRQGSIGRQTLDGRDSLGFRDSEE*
>TRINITY_DN482_c0_g1::TRINITY_DN482_c0_g1_i1::g.627::m.627 type:complete len:132 gc:universal TRINITY_DN482_c0_g1_i1:512-117(-)
MKRSGLGKPQAAAADSAEEGKKECRIDTVRPGDCANYPRAGDSVCIHYVGYLAKDNSVFDSSRARERSLIFQLGERRLIPGLEESIPLMSRGQVARIHVPYIKAYGVTGYPPIVPPESDLIFEVELLSFTH*
>TRINITY_DN476_c0_g1::TRINITY_DN476_c0_g1_i1::g.628::m.628 type:internal len:239 gc:universal TRINITY_DN476_c0_g1_i1:2-715(+)
AVRNLLGRLLLAALEAGPGPARPGPGLPALDEHLTAIRSALEPQTKTDFELPVCREGPSLIFEVFSLAATNSSGSVAGRTALLSEIGQRALSMSEGGSRALVLQLWTEMAAASLRGAATGASGRTLPVGDATTIELVATLVNLPDAELAESLFAAALDAAQAASAHAPGPEANLGALRDALQVACHFLSAAAARSSTVGADWPFRTLPCASFLSLASAAQLDRCSMLWAQVDNCVKTG
>TRINITY_DN476_c0_g1::TRINITY_DN476_c0_g1_i1::g.629::m.629 type:5prime_partial len:213 gc:universal TRINITY_DN476_c0_g1_i1:3-641(+)
PCATCSGVCFSRHSKLAPARPGPARACRPWTSTSLRFAARSSRKQRQTLSFPSAARAPASSSRFSRSPPPTAAAAWLAGQLFSARSGSELYPCQREAPGRSCSSCGRRWPRLPCAVQRRAHLGGPCRSATRRRSSSLPLLSTCPTPSSLNPCSPLRLMLRKPPPRMPRGPRPTWARFETHFKWPATSFRQPQRARPRWGRIGPFERCLARAF*
>TRINITY_DN476_c0_g1::TRINITY_DN476_c0_g1_i1::g.630::m.630 type:5prime_partial len:145 gc:universal TRINITY_DN476_c0_g1_i1:715-281(-)
AGFHAIVHLGPQHRATVELGSAGEAQKARARQRSKGPIRPHRGRARCGCRKEVAGHLKCVSKRAQVGLGPRGMRGGGLRSIKRSGEQGFSELGVGQVDKSGNELDRRRVADRQGPPRCARRCTAQGSRGHLRPQLEHERPGASL*
>TRINITY_DN491_c0_g1::TRINITY_DN491_c0_g1_i1::g.631::m.631 type:internal len:140 gc:universal TRINITY_DN491_c0_g1_i1:418-2(-)
RARHRPGQETSSCGATTFPCSLFQRLRRPRLDHRTQKLLKPSRPQAPSSTRHHLVWSPSNRAKSTAFHKSGLRTSKAGKTAESSSAALWPKPGKRASKRAPNSLSPFAVRPARVRSAKQERRRRGKHVVVAKKVILKKA
>TRINITY_DN491_c0_g1::TRINITY_DN491_c0_g1_i1::g.632::m.632 type:internal len:140 gc:universal TRINITY_DN491_c0_g1_i1:2-418(+)
GLLQDNLFRNDDVLAASPSFLFGGPHAGRSDRKWRKRVRRSLRSSFPRFWPQRGGARLCRFACLRSAQAAFVKGRTFCAIRGRPDQVMTRAAGCLRPTWFQQFLGAVIQPRPPEPLKKRARKSGRTAARGFLPRAMASS
>TRINITY_DN422_c0_g1::TRINITY_DN422_c0_g1_i1::g.633::m.633 type:3prime_partial len:900 gc:universal TRINITY_DN422_c0_g1_i1:2699-3(-)
MKYVILLYRLSTTSWKVKSNTFNMESKILENIRFDILTDNDVAALGVVEVTSKALKVQFDREGNLHDNRMGAFKNLACKTCGKHSTECTGHFGYINLARPIINPLMVYNSSRLLRVALKTLCGKCWKLLKTASNKNRKRLFEPESKRRKKDCDTEGANEEDDDDDDNDDLNDIDIDAASDCEQVETCACDGGSSQLKFVKRKYNSNQSGGLTFQILRDGEDLPLQELIAGISSICIENSKVVMKISRGTGVQGAPLTSDKHIKHILFQRKMLVLPTVARPPNLVNGRWHPSRLTILYSQIIQTNSDLRMMLVHRERGQLANECHNKLQNAVCVLFDINNTRAPMTAQLADAGSLRQRLEGKKGRIRGNLMGKRSDYTAYSVLSGDPNLAISEVGIPLIIAEKLTVPVKVAAYNIDSIDMSQVRYVLRSTGNESEPIRIDTVRNTAFTKDDLQIGDVVERKLKNGDWVSVMRQPVLHRGSIIACRVRIFNANTIRLNYSTMVSLNADTDGDCVVISVPQDLQATAELSELLVASQHIVSSQASKPLTSVTQDSLLGLYLLSVTGKTLQPAIATELLYKALGHIFDIDKLTGDGPFDGHDLLTCIFRHLEITVPRSNDGDKAWDVIIEDSDRITFVRDPVPAKLNKKLLGPERHSLFHVIALAYGHRKAEQVIIAFQRIATAYLDHRGFSMGISDCLFDEGDLNARFDELDKTLWDDMMMRRGVDEDGLMRQLGKIPMQSAKASKTAPGFSVSIENDTGLNRLESMVFAGSKGGVININQIGRAVGQQIDPDGGRIHARFKHESRTLPCFPSGDPSLEANGFVRNSLLKGLTPAEFFFHAQASRVGLIDTCTKTATTGYTQRQLVKRLESLVTESDGSVRDVVTGKVSQFKYGSDGLDATY
>TRINITY_DN422_c0_g1::TRINITY_DN422_c0_g1_i1::g.634::m.634 type:complete len:235 gc:universal TRINITY_DN422_c0_g1_i1:3345-2641(-)
MPKRNLKKQTQKIQRRSPWEKDVTKVNGLQGLMIRFQEEKAQEEQKAPNAFQLPSEVSDLVTDYEIVNVMMTSSVSNMCSLRELVMRSGNIGTYVPIKCPTAIFRFKDPNATINVYATGKISSMGGKSPNAVRNVISRLCAMTGIRVFNTQVRNLVAKCTYKYNVDIHRLHRHIPHISSCDVAIYPNCKINIGPENQVACVCSTGRIMLMGARNEDEIRNTIIQTLNYILESEK*
>TRINITY_DN422_c0_g1::TRINITY_DN422_c0_g1_i1::g.635::m.635 type:complete len:215 gc:universal TRINITY_DN422_c0_g1_i1:3814-3170(-)
MLETDFTRDFKDFIEYFTGNRKGVWDRLGYIPLESCVTDEKHVNESACQFAMKDEIVFISNCMDLLRNQKPLESNCHSIINTVCHSTSISCDCDWKYIYSGILGIYEYIGCESAVRFYSTADTQLIWGIVSFVLYVLVIAYLSWGYFRLNHSLLEQDAEAQLEETNAKNPASLSMGKGRNKSKRTTRPNDTISRGKSPRRTKSPKRLSIAVGSF*
>TRINITY_DN422_c0_g1::TRINITY_DN422_c0_g1_i1::g.636::m.636 type:complete len:186 gc:universal TRINITY_DN422_c0_g1_i1:1972-2529(+)
MTTFEFSMQIDDIPAISSCSGRSSPSRRIWNVNPPDWLELYLRLTNFSCDEPPSHAHVSTCSQSDAASISMSFKSSLSSSSSSSSFAPSVSQSFFRRLDSGSKSLFLFLLLAVFKSFQHLPQSVFSATLSSLDELYTMSGLMIGLARLIYPKCPVHSVECFPHVLHARFLNAPIRLSCRLPSLSN*
>TRINITY_DN422_c0_g1::TRINITY_DN422_c0_g1_i1::g.637::m.637 type:complete len:112 gc:universal TRINITY_DN422_c0_g1_i1:1651-1316(-)
MQDRLDRGWKAKKDAFEETSWASDPTIQHTASSLETLIWPSAKSVFHSSLQKNLPCPLKWRLTISIALTCHRLDMYCDLLETSRNRFESTLYETPRSRKMICRLETWLNEN*
>TRINITY_DN492_c0_g1::TRINITY_DN492_c0_g1_i1::g.638::m.638 type:internal len:122 gc:universal TRINITY_DN492_c0_g1_i1:364-2(-)
HFRKELPKCSSDPRLIADPAARGDSHWQPPQTGPEVRRALPGSRPALLCAASGVFALVDGAIVRLLECGADATEPFSARGAARNLVKRLLHVAHLGEDVGERGARPRRCPRASRCGSRLGS
>TRINITY_DN479_c0_g1::TRINITY_DN479_c0_g1_i1::g.639::m.639 type:internal len:250 gc:universal TRINITY_DN479_c0_g1_i1:1-747(+)
GGLAPSPRPVAGSQSRLRPFALALLLWVRIELWPAVRKDLSRHAAFRGREPHPFGAGSDRERSVAWLCALLLVPRCCCADRNAGDGPSDVQARGNRGRQVWQPDAQSWLLLLGVERELPRNHLHLARHCPRRGDLCGVQDPEHLDRLAGGQVHRVLARGQLASARAWSSCAAVRQGFASIRHAHPSASHVSERQRSSRLYLRSESGQCRARPRRDFRGWLRVRRDRSPQSANRHVMGKPFLGVVPQKSG
>TRINITY_DN479_c0_g1::TRINITY_DN479_c0_g1_i1::g.640::m.640 type:internal len:250 gc:universal TRINITY_DN479_c0_g1_i1:2-748(+)
EGLLLHHGQSQEANLGCVLSLWLYCSGFVLSFGPLFGKTYRVMLLFEGVSRTLSAPVRIGNAQLLGYVLCFWCLDAVVLIAMQVMDPLMYRREVIAADRFGNPTLSRGYCYSASSGSFLAIICTLHATALAVGTFVAYKTRNISIALQEGKYIGFSLAGNLQVLALGLPVLLFVKDSPRSDMLIRALLMFLNASAVLAFIFGPKVVSVARDHVEISGAGSEFVATEVRKAQIGTSWGNRFWGSSPKRAV
>TRINITY_DN479_c0_g1::TRINITY_DN479_c0_g1_i1::g.641::m.641 type:5prime_partial len:139 gc:universal TRINITY_DN479_c0_g1_i1:747-331(-)
TALLGDDPQKRFPHDVPICALRTSVATNSEPAPEISTWSRATLTTFGPKIKARTALAFRNMRSARMSMSDRGESLTNSSTGRPSASTCKLPASENPMYLPSCKAIEMFRVLYATKVPTARAVACKVQMIARKLPLDAE*
>TRINITY_DN401_c0_g1::TRINITY_DN401_c0_g1_i1::g.642::m.642 type:internal len:167 gc:universal TRINITY_DN401_c0_g1_i1:3-500(+)
TGRLWVGDRVRFLGAFPSEIRAALAVDETALEVYGDAATRLNFPDPAERTRLRSAFVDEEQRATREGSDAPAPLGPVPDSSGGHSADSSSPQEQDAEGQNAAQRRKQGAARHPSEPPALRKGGAPRAKDKAASSASSRGSSGAPSARATAESRGAQPNRPDPPSKR
>TRINITY_DN401_c0_g1::TRINITY_DN401_c0_g1_i1::g.643::m.643 type:5prime_partial len:133 gc:universal TRINITY_DN401_c0_g1_i1:499-101(-)
LLDGGSGLFGWAPLDSAVARALGAPELPRLEALEAALSLARGAPPFRKAGGSEGWRAAPCLRRCAAFCPSASCSWGEEESAECPPELSGTGPRGAGASLPSRVARCSSSTKALRSRVRSAGSGKLSLVAASP*
>TRINITY_DN401_c0_g1::TRINITY_DN401_c0_g1_i1::g.644::m.644 type:5prime_partial len:126 gc:universal TRINITY_DN401_c0_g1_i1:501-124(-)
AFWTVGLACSAGRLSTRRWRGRLAHLNSRDSRRWRQPCPWHEEPRPFARQVARKDGGLLLACAVAQRFVPRHLALGAKKNQQSAHQSCPAQDREALGHRCPREWHAVLRPQRRFEVACAPPGPGS*
>TRINITY_DN401_c0_g1::TRINITY_DN401_c0_g1_i1::g.645::m.645 type:complete len:109 gc:universal TRINITY_DN401_c0_g1_i1:338-12(-)
MAGCSLLAPLRSVLSLGILLLGRRRISRVPTRAVRHRTERRWGIAALASGTLFFVHKGASKSRALRRVREVEPCGSVAVDFQRSLVHGERGSYLGGKRPEEAYAVPDP*
>TRINITY_DN461_c0_g1::TRINITY_DN461_c0_g1_i1::g.646::m.646 type:3prime_partial len:101 gc:universal TRINITY_DN461_c0_g1_i1:306-605(+)
MRAMLADEYCVWCWPLRWPPCSAAYRCRLCCSSCSVVDVLEWGKMRTTTERLHALACLRALACLLVATCQTVCGVRQSVPEGGLRLGDPRCAIDYWAGCF
>TRINITY_DN430_c0_g1::TRINITY_DN430_c0_g1_i1::g.647::m.647 type:internal len:111 gc:universal TRINITY_DN430_c0_g1_i1:1-330(+)
AQLRASAGAAKPHSLELGRESSADESGDEGTGNDDAREGGAGAAAGASKERVKLTGFVSKFGEGIGMTSADRQFWFVNGRPVDYNKGSKVLNKVWRQREMKHKPALFLNW
>TRINITY_DN430_c0_g1::TRINITY_DN430_c0_g1_i1::g.648::m.648 type:internal len:111 gc:universal TRINITY_DN430_c0_g1_i1:330-1(-)
PVEEESRFVLHLALPPHFVEHFGTFVVVNGSSVHKPELPVCAGHADPLAELGDKPSQLDALLARPCRRPRSTLSCIVVARALVAGLVGAALPPELKRVGLGCACRGAQLG
>TRINITY_DN483_c0_g1::TRINITY_DN483_c0_g1_i1::g.649::m.649 type:internal len:101 gc:universal TRINITY_DN483_c0_g1_i1:3-302(+)
RPRREGNTRFVTEPEFVPTLCAIRITQVACGARHTVTLTKDGQVLSFGCAEAGRLGHGPPQRNALLPRRVLVQRAPRRVELPDCARGLQVACGTDFTLVL
>TRINITY_DN483_c0_g1::TRINITY_DN483_c0_g1_i1::g.650::m.650 type:internal len:101 gc:universal TRINITY_DN483_c0_g1_i1:301-2(-)
RTSVKSVPQATWSPRAQSGSSTRLGARWTRTRRGKSAFLCGGPCPSRPASAHPKERTWPSLVSVTVCRAPHATCVMRMAQSVGTNSGSVTNLVLPSRRGR
>TRINITY_DN409_c0_g1::TRINITY_DN409_c0_g1_i1::g.651::m.651 type:internal len:115 gc:universal TRINITY_DN409_c0_g1_i1:1-342(+)
GGRLSNGPQAAARVPLPILGLGPCVFIDAQGSREQQDASGSLANRHEASVVAALVGAVLASAPGVPVIVITFYSAQVRSIRALLTQARMCNVRVATVDSFQGSEADVVILSFVR
>TRINITY_DN438_c0_g1::TRINITY_DN438_c0_g1_i1::g.652::m.652 type:internal len:170 gc:universal TRINITY_DN438_c0_g1_i1:1-507(+)
VQSSHESTRDERLGIFGSLTQLGAFQCFRLGRALAGRYYRLGLLSPRAEPPAGAIEAWSTNFKRTQISAQAVLLGLLPRPELREKHAVPVRVPDNDEALNLWGRSAELNACIQTHLRANSVFKEIEALASVRATRDSVEQTIPVYRHVLRPFKWSCVMDHFHCRAARSS
>TRINITY_DN425_c0_g1::TRINITY_DN425_c0_g1_i1::g.653::m.653 type:internal len:191 gc:universal TRINITY_DN425_c0_g1_i1:3-572(+)
AEQAALAATGMAPPRTAVSSAGAGPGHGPLTLLHEDSTNGGSQGVDESDEGEAFNIAPDQVLGQYEIDGTLYLEGNLHEDLLVPGRRCEVVVVAEATPAEGFDDQGELTDADDEDWKPGLIASVHASRDPRTGWISREFAVQVDGPPGQSVLAPVKATSRDIRLIAPRPPLVHGWDPSSVLKKEDATCAG
>TRINITY_DN425_c0_g1::TRINITY_DN425_c0_g1_i1::g.654::m.654 type:5prime_partial len:121 gc:universal TRINITY_DN425_c0_g1_i1:1-363(+)
KPSKLHSRRQAWRRRALQFPPPVLAPAMGLLLCFTRTAPTGAHKAWTSQTKARRSTSRRTRCSASTRLTERSISRGTCTRTCSCLGAVAKLSWSPRPRQRKVSTTKENSRTPTTRTGSQA*
>TRINITY_DN425_c0_g1::TRINITY_DN425_c0_g1_i1::g.655::m.655 type:5prime_partial len:119 gc:universal TRINITY_DN425_c0_g1_i1:571-215(-)
PAQVASSFLSTLLGSHPCTRGGRGAIRRMSRLVALTGASTLWPGGPSTWTANSREIQPVRGSRDACTDAIKPGFQSSSSASVSSPWSSKPSAGVASATTTTSQRRPGTSRSSCRFPSR*
>TRINITY_DN465_c0_g1::TRINITY_DN465_c0_g1_i1::g.656::m.656 type:5prime_partial len:279 gc:universal TRINITY_DN465_c0_g1_i1:2-838(+)
RQDGALGGGPREIWLASEDTGAYGRDMGTDLSTLLFRLTAQLEAASVPDTMLRLGMTNPPFVLGQLDRVAEALRHPNMFRFLHIPVQSGSDRVLAAMNREYSVAQFKLVADYMLKHVPGITLATDIIVGFPGEGEDDFEETMALVARYQFPVLNISQFYPRPGTPAAKMKRINTQIVKDRSRRLSAFFETYKPHESLVGQTIACWVSDEVSKCKTQTIAHTQSYVKVALTPRNDGLRGSRVLVKVVGAHKFHVDAVLADPVVASSEPPVAPDEPKHPL*
>TRINITY_DN477_c0_g1::TRINITY_DN477_c0_g1_i1::g.657::m.657 type:3prime_partial len:299 gc:universal TRINITY_DN477_c0_g1_i1:60-953(+)
MAAASGNHRAGHKISDKYTLGEELGRGGFGTVFACRNSETGETVAVKRIGLRNLSKESLNLIEQEVSLLKKLDHPNIVKYIDTVRTHDHLHIVLEFMENGSLARNLKLFGTLSQSLCALYIRQVLVGLGYLHDQGVIHRDIKGANILTTKSGLVKLADFGVATHTSAQTNEVVGTPYWMAPEIIEMSGPTTACDIWSVGCTIVELLTLKPPYFDIPPMAALYRIVQDEHPPLPEGISPALREFLLLCFKKEPLLRSSAKDLLRHRWVHKARGIHEPKFVRADGFEEPLDDDDDDEEEE
>TRINITY_DN477_c0_g1::TRINITY_DN477_c0_g1_i1::g.658::m.658 type:complete len:151 gc:universal TRINITY_DN477_c0_g1_i1:161-613(+)
MQKLGDWRNGGGEKDRASEPVEGEPQLDRARGLAAQETRPPKHCQVHRHSSHARPPAHSARVYGEWLISAKPQAFRNPLAVALRALHPPGTRRARVPARPGRDPPRYQGRQHSHHKVRPRQAGRLWRGHAHLGADQRGCWHALLDGAGDH*
>TRINITY_DN477_c0_g1::TRINITY_DN477_c0_g1_i1::g.659::m.659 type:complete len:107 gc:universal TRINITY_DN477_c0_g1_i1:334-14(-)
MCRWSCVRTVSMYLTMFGWSSFLSSETSCSIKLRLSFDRFRSPILFTATVSPVSEFLHANTVPNPPLPSSSPSVYLSEILCPARWFPLAAAILSVHRSRAARPARA*
>TRINITY_DN490_c0_g1::TRINITY_DN490_c0_g1_i1::g.660::m.660 type:5prime_partial len:275 gc:universal TRINITY_DN490_c0_g1_i1:3-827(+)
IASYDINACPNGGKQGQRNRLTLLGGGAPGLDACDIKTSGSTGEKDWLHINSLSFDPVRNQILLSVNTQREILIVDRESKQIVYRWGNPQMCGLGTSVDQKLFTQHSVSFIRGCPGEGNVLLFNNGRIPDRPFSTVDELELPETVPGSGKYVRENHRPFGPEKPVWTFGPPANQLGSFYCTHISSCQRLQNGNTLVNMGTMAIIVEVTPAGQECWRYVSPVVLDSASPGTVTFIEQGSFPYPGSRRSLFIANKYAADFAGLRGRELPRIRYLEA*
>TRINITY_DN490_c0_g1::TRINITY_DN490_c0_g1_i1::g.661::m.661 type:3prime_partial len:129 gc:universal TRINITY_DN490_c0_g1_i1:385-2(-)
MRPLLKSKTLPSPGQPRMNETECCVNSFWSTLVPKPHICGFPHRYTICFDSRSTIRISLCVLTESKIWLRTGSKDKLLMCSQSFSPVLPLVLMSHASRPGAPPPNRVRRLRCPCLPPFGQALMSYDAI
>TRINITY_DN488_c0_g1::TRINITY_DN488_c0_g1_i1::g.662::m.662 type:internal len:100 gc:universal TRINITY_DN488_c0_g1_i1:1-297(+)
GVPRGRGRRCRAPAARKQRVARRCGGEMAEHGASGSTGLAVGAAVAATLALQYLISRAGRGQVPLRASLEASRGLHLARRAQHAATGVAFVVVAESRWL
>TRINITY_DN488_c0_g1::TRINITY_DN488_c0_g1_i1::g.663::m.663 type:internal len:100 gc:universal TRINITY_DN488_c0_g1_i1:3-299(+)
RAQGPRSEVQSSCGAQAASRQTLRRRDGGARGKRVDGAGRGSRCRCHPRATVLDQQGRAGPGPSASVSRGVARAALGEARSARGNWRGVRGSGRVEVAH
>TRINITY_DN495_c0_g1::TRINITY_DN495_c0_g1_i1::g.664::m.664 type:5prime_partial len:254 gc:universal TRINITY_DN495_c0_g1_i1:799-38(-)
GLDDFFDGDGEVRRADGQSGAEIGSSSHEDENAGHRWFPHRSNLMSPHTAAESSRRPLLKRGGALILAPSNAAKPFISDCARSGIGLGARRCLTLLKPARRDPRRASSDPIAIARGTFATIELFWETSVAYVRPCERVEILVHFQSKEGRHCSVSQVVADTGVCRIQVDDLVRIVETYPELRDELQASDESPCDELELSARAPSEGRPAVLRLWCEIKWACEERGASAMDGPRLPDPSLTRELCVSTPVYQLS*
>TRINITY_DN495_c0_g1::TRINITY_DN495_c0_g1_i1::g.665::m.665 type:complete len:127 gc:universal TRINITY_DN495_c0_g1_i1:303-683(+)
MRQTPVSATTCETEQCRPSFDWKWTSISTRSHGRTYATLVSQNSSIVAKVPRAMAMGSLLARRGSRRAGLSSVKQRRAPNPMPERAQSEIKGLAALEGARMSAPPRLSSGLREDSAAVCGDMRLLR*
>TRINITY_DN556_c0_g1::TRINITY_DN556_c0_g1_i1::g.666::m.666 type:internal len:144 gc:universal TRINITY_DN556_c0_g1_i1:431-3(-)
ALEKIFKLSEDAESALEIRASAAENEGPASHCFVVVLFRGPDAAPGGNVDRPASSVVCVYRRNNGKTECIQALPVEGYPQSLHYCTKSSALVVAAGGSFSTFSLVSYERGFFYHPTNKVPARQGPQPVAVRLIRTDALFAAAA
>TRINITY_DN556_c0_g1::TRINITY_DN556_c0_g1_i1::g.667::m.667 type:internal len:144 gc:universal TRINITY_DN556_c0_g1_i1:430-2(-)
PSKRFSSYPRTPSLLWRSGPRLQRTKGPPRIALLSYFFVAQTPLPEETWIGRPLLSFAFTGETTGRQSASRHCLWRAIPNLSTTAPSRVRSWWRRADRSPRSHSSATSAGFSITRPTKCLRDKGPSPWPCVSSAPTRFSLQQQ
>TRINITY_DN519_c0_g1::TRINITY_DN519_c0_g1_i1::g.668::m.668 type:5prime_partial len:302 gc:universal TRINITY_DN519_c0_g1_i1:2-907(+)
ELGHRFEEAMKQPIENMKRLHRALPDRTRFELVFATGPLANWEAERREVFEKMMAMVNATVDGRLVYVSPPTIRKSDIHESLKTIISLNWNCCAWSEYQKLGAFNLEQYASVAVIDTDIIYFKGAELLAKCMDQYELLTVPDPVIALQGGMYIIRPNAAVFREARRVLGLPNLYDMWTGWNKTGPPLPLVMNPVSRVLQGKKTQAFAAETPQGFMFWFGHVHMAHGQTGIAFRTGQLEPCQYDHMSRAFIHRGGLNCPNSIQAALDGGRDVIEIHSRHKGDSDLLMLRTALSSIYINDLET*
>TRINITY_DN519_c0_g1::TRINITY_DN519_c0_g1_i1::g.669::m.669 type:complete len:103 gc:universal TRINITY_DN519_c0_g1_i1:669-361(-)
MCTWPNQNIKPCGVSAANACVFLPCNTRDTGFMTRGKGGPVLFQPVHMSYRFGRPKTLRASRKTAAFGRIMYMPPCSAITGSGTVSSSYWSMHLASSSAPLK*
>TRINITY_DN564_c0_g1::TRINITY_DN564_c0_g1_i1::g.670::m.670 type:internal len:154 gc:universal TRINITY_DN564_c0_g1_i1:1-459(+)
GSPIVLSSGVSATSTGGSISLTSGAGVATSSGDIILATAPGGTSGTSGAVTISTGTTSMGDSGEVTISTGNAVDGESGKIALSVGDSAASVGGSIVLAAGRSMSSATGGSVIVKGGDSASASTTGENGGEVLLQGGAGLKAGGVNMLSSDGTS
>TRINITY_DN564_c0_g1::TRINITY_DN564_c0_g1_i1::g.671::m.671 type:internal len:153 gc:universal TRINITY_DN564_c0_g1_i1:458-3(-)
LVPSDDNMLTPPALRPAPPCKRTSPPFSPVVEAEAESPPLTITDPPVALDMLRPAARTMDPPTLAAESPTESAILPDSPSTAFPVEIVTSPESPILVVPVEIVTAPLVPDVPPGAVAKMISPLLVATPAPLVKLIDPPVDVAETPELNTIGL
>TRINITY_DN583_c0_g1::TRINITY_DN583_c0_g1_i1::g.672::m.672 type:internal len:124 gc:universal TRINITY_DN583_c0_g1_i1:369-1(-)
GGAHLFGGGRAGRAGRHDLHSRAVALRGGPRQQRAHAERRHGVSRLHGGQAQRPAQRGGGEAPARARRPVRAPAARGVVWGKIGPHQPGWGPDFDREGLAVSAGCEKVESNLSWIAVHWIGSL
>TRINITY_DN543_c0_g1::TRINITY_DN543_c0_g1_i1::g.673::m.673 type:internal len:240 gc:universal TRINITY_DN543_c0_g1_i1:719-3(-)
LSAQGARAAVWPRSRAARGPGHRPRIGPAKDLAACWKEKPCSAEPPPTTAGKPSSPRHAAGVRLGKLRSSRLLDHRTRSVIARAALPGGACCRLAGLSRTPPRRAPKKRSAGGDQARMSNRRHMVCSECHAQKKSCTFLNSHGEQNGEKCDRCLKMGRLCVPRVVLRGKANRSQKEAQLVELDAFRALGVLDPDLSLSAHSDAAKSWGKVYKSLTESASAGATALSSTSPPPSSPPPPP
>TRINITY_DN543_c0_g1::TRINITY_DN543_c0_g1_i1::g.674::m.674 type:3prime_partial len:137 gc:universal TRINITY_DN543_c0_g1_i1:314-721(+)
MTFSGRGTRSRPCGVCWTSLLGLLPRSASSARGGEECATVLPGDSRRRPAAPRARSPSECDDRASATIAAFLTARRPRGAGLMVCPPWWAAVRRCRAFPSNKLPGPWQGQFGAYAQVRAPRDCEARLQLALLVPTE
>TRINITY_DN517_c0_g1::TRINITY_DN517_c0_g1_i1::g.675::m.675 type:internal len:131 gc:universal TRINITY_DN517_c0_g1_i1:392-3(-)
SCGRACLGGVQGARRTAAGAVSATRQIIAATDPMDASRTVAVLSACWCLTQRVVRLSWTPHQRAKPFARPTLRCAFAFLALLAPFTLHACLCSSWHCCSCRRLDPVDSSHGPERARHLWLELALVPGPFT
>TRINITY_DN517_c0_g1::TRINITY_DN517_c0_g1_i1::g.676::m.676 type:5prime_partial len:104 gc:universal TRINITY_DN517_c0_g1_i1:393-82(-)
KLRPCLPWWCPRSAPNRCRRGLSDPPNHCSDRSHGREPNCCCAVRLLVFNSTRRPIVLDASPTSQAFRSPHSALRLRVPCAARTLYTPRLPLLFVALLQLPAS*
>TRINITY_DN510_c0_g1::TRINITY_DN510_c0_g1_i1::g.677::m.677 type:internal len:120 gc:universal TRINITY_DN510_c0_g1_i1:357-1(-)
AQARRHARPRAGTQARTTTRRHAGTHAGSRALQQSSAGPSCAVVDAWARSLLPGRGLPCGSGFGRVWVAVFGFKADSIHPFRPGPSRGLPACRPACVPACVPAGGPACLRACERGVGAV
>TRINITY_DN510_c0_g1::TRINITY_DN510_c0_g1_i1::g.678::m.678 type:internal len:119 gc:universal TRINITY_DN510_c0_g1_i1:2-355(+)
TAPTPRSQARRHAGPPAGTQAGTQAGRQAGSPRLGPGRKGWMESALNPKTATHTLPKPEPQGRPRPGSKERAQASTTAQLGPALLCCSARLPACVPACLRVVVRACVPARGRACLRAC
>TRINITY_DN510_c0_g1::TRINITY_DN510_c0_g1_i1::g.679::m.679 type:internal len:119 gc:universal TRINITY_DN510_c0_g1_i1:356-3(-)
RRHAGTHDHAQARRHARPRAGTQARTQAVARCSRAALGPAAPSWTPGLALYCQVAVYPAARALAGCGLRFSGSRRIPSILSVLGQVADCLPAGLPACLPACLPAGLRACGPASAASGL
>TRINITY_DN510_c0_g1::TRINITY_DN510_c0_g1_i1::g.680::m.680 type:internal len:119 gc:universal TRINITY_DN510_c0_g1_i1:355-2(-)
AGTQARTTTRRHAGTHDHAQARRHARRQSRAAAEQRWAQLRRRGRLGSLFTARSRSTLRLGLWQGVGCGFRVQGGFHPSFPSWAKSRTACLPACLRACLRACRRACVPAGLRARRRGC
>TRINITY_DN599_c0_g1::TRINITY_DN599_c0_g1_i1::g.681::m.681 type:internal len:142 gc:universal TRINITY_DN599_c0_g1_i1:425-3(-)
DAAEEPEPDHSPSPQHDAQSRLVAVKVVPKERVVESNMADQAVTELRVLRLASQHRYVVGLQFACQTSSKLYIGMEYCPGGELFTLIMRDAVHPADARLYVAEIALALNFLHRNDIVYRDLKPENVAIGSDGHVRLLDFGL
>TRINITY_DN599_c0_g1::TRINITY_DN599_c0_g1_i1::g.682::m.682 type:internal len:142 gc:universal TRINITY_DN599_c0_g1_i1:3-425(+)
EPKVEQAHVAVRANRDVLWLEVAVHDVVSVQEVEGESDFGDVEPCVGWMHRVPHDQRKELAAWAILHADIELRAGLAGKLKTHHVAVLAREPEHAQLGDRLVGHVALNNALLGHNLDGDQSALGVVLGARAVVWLGLLRGV
>TRINITY_DN511_c0_g1::TRINITY_DN511_c0_g1_i1::g.683::m.683 type:5prime_partial len:258 gc:universal TRINITY_DN511_c0_g1_i1:2-775(+)
FAKKLVYVETYIHYNYIFNAYIIFSVIFRFQSPKHPDPEHQSTRANTMSTKFVSIVGMVGKAGSGKDTTVDIIKQATSKKVLHISLAAPIKQVVQQLFMLDEDAFEDRVKKEAVDARWNKSPRQLAQWLGTDIFRDQFDKHFWTRRLLFQIDAAVRSLVEGDRLLVLVSDVRFANEASALMCFAEEINSTGMCKADAALWHITRPSIASNDNHASENSYQEALEQNAQHVKATIKNDMTLCDLKDKVLRTAALHEYI*
>TRINITY_DN511_c0_g1::TRINITY_DN511_c0_g1_i1::g.684::m.684 type:complete len:100 gc:universal TRINITY_DN511_c0_g1_i1:424-125(-)
MLVKLVSKDVRAKPLRELTWAFVPARVHGFFFDTVFKRVFVKHEKLLHDLLDRRSERDVEHLLRSGLFDYIDGGIFATTRLAYHANDTDEFRRHCICAC*
>TRINITY_DN546_c0_g1::TRINITY_DN546_c0_g1_i1::g.685::m.685 type:internal len:113 gc:universal TRINITY_DN546_c0_g1_i1:337-2(-)
TGMDIAELRVTLSAYDEAARAKRDSAFGKAPEYLVPFQAGRLHAVRLDMVGNKFWPTPCMSLGGVRVEGASGMAVSAATGRPIRGLYAAGRAAVGVASNYYISGLSLADCVF
>TRINITY_DN507_c0_g1::TRINITY_DN507_c0_g1_i1::g.686::m.686 type:internal len:105 gc:universal TRINITY_DN507_c0_g1_i1:2-313(+)
ACFVPGSSVRVARVAPRQRCSSVWTSGWRRAQRTCWTSLLSFPRAAPRILSTSSLCAASSPSSCGKLCRTRWPTLLDRVQIRAPRLSQVFDTRRTSRRSVRVVR
>TRINITY_DN507_c0_g1::TRINITY_DN507_c0_g1_i1::g.687::m.687 type:internal len:105 gc:universal TRINITY_DN507_c0_g1_i1:312-1(-)
RTTLTERREVRLVSKTCDRRGARICTRSSKVGQRVRQSLPQLEGELAAHRLLVLKIRGAARGKDSNDVQHVRCARLHPLVQTLEQRWRGATRATRTEEPGTKQA
>TRINITY_DN569_c0_g1::TRINITY_DN569_c0_g1_i1::g.688::m.688 type:internal len:139 gc:universal TRINITY_DN569_c0_g1_i1:2-415(+)
KTITTSQTRRSARSPAAASGSCDWPSSSRGASSNLRSHCSAAPTINVRCVESGCLEGRHDSDDRPEPPSSIRASMNRYSRPLLKPALATTKLPAWLSSSIDNSTIGAVGIQPIFPLLPPDLRASLFGTCALWNESRGG
>TRINITY_DN569_c0_g1::TRINITY_DN569_c0_g1_i1::g.689::m.689 type:internal len:139 gc:universal TRINITY_DN569_c0_g1_i1:414-1(-)
PPRLSFQSAQVPKREARKSGGKRGKIGWMPTAPIVELSIDEESQAGSFVVANAGFRSGLEYRFIEARILEGGSGLSSLSCLPSRQPDSTHRTLMVGAAEQWDLKFELAPREDDGQSQDPDAAAGERAERRVWLVVIVF
>TRINITY_DN524_c0_g1::TRINITY_DN524_c0_g1_i1::g.690::m.690 type:5prime_partial len:114 gc:universal TRINITY_DN524_c0_g1_i1:401-60(-)
EKYKQRSVDLISPNTLLPFDFLVAYFLQVRPRPGLFMQSVACMIETSLPVQVPAKDVDCILHRVANRRATSVHRGPLERQRIWRCVVKDRSPSSDWGDKYSTRTLGHPVPSNS*
>TRINITY_DN524_c0_g1::TRINITY_DN524_c0_g1_i1::g.691::m.691 type:5prime_partial len:107 gc:universal TRINITY_DN524_c0_g1_i1:3-323(+)
GGETVFPFANPSASMFGPASAITRDGMPECSRGIFVPPVARGAAIFYHTSPDSLSLERTSMHGGCPPVGDSVKYAINVFCWNLNWKTGLDHTSNRLHEQARPGADL*
>TRINITY_DN542_c0_g1::TRINITY_DN542_c0_g1_i1::g.692::m.692 type:internal len:100 gc:universal TRINITY_DN542_c0_g1_i1:2-298(+)
RIYSIKNGDLVRNSIELEAPVCGGVVRTGREVIVACTDRTVHSFHIKGRRNWTIYMPAPVTNLSPFECERLGSSGFLVALRNGEVRLYVEKTLMSTIQV
>TRINITY_DN541_c0_g1::TRINITY_DN541_c0_g1_i1::g.693::m.693 type:internal len:118 gc:universal TRINITY_DN541_c0_g1_i1:1-351(+)
VSRGQGGFSTLDRRPGTAPAHMVRRTIPSADARVGGTNTFRKKPNRAHVVQAISARYERERDSYQSYVQKSRTALRAHTQAVVMQRDAILRAGVSHVQRFCLDLADQDYDAPSGHGT
>TRINITY_DN541_c0_g1::TRINITY_DN541_c0_g1_i1::g.694::m.694 type:internal len:118 gc:universal TRINITY_DN541_c0_g1_i1:351-1(-)
SPMARRRVVVLICEIKAKPLDMRYTSAQNCVSLHHDRLRVRAKRSARFLHVALVAVPLSLVPRRNSLHNVRAVGLFAKRIGPADAGVRARNRAPHHVGWCGPGPPIQRRKTALAARH
>TRINITY_DN596_c0_g1::TRINITY_DN596_c0_g1_i1::g.695::m.695 type:internal len:128 gc:universal TRINITY_DN596_c0_g1_i1:2-382(+)
APRAASSVARKWAGVAMAKRIAAAEHPRIRSTACCCLRRWRIRPAGILSAPARVRYLHSSHHVAQPKGGSLSGWREIQDAKRGGLALALRFDLRAGCVANENLATALQSVRFMSAVDAEFCAAAQLH
>TRINITY_DN548_c0_g1::TRINITY_DN548_c0_g1_i1::g.696::m.696 type:internal len:210 gc:universal TRINITY_DN548_c0_g1_i1:627-1(-)
PRVRPWGGPAEARGEHWRDGAGGEEGCIGRTGAGRSRCGRAARPWRTCNSSSTQCTIRPLCLSRCTIEQGGPPLKLPRSGRRSLRRGAEPRLSSSLASKGPPRIGSRAGPRAEPPPRSRCKQSRSHSTTSTQPRTFAFPTRQLARHRKSSWRPASAAVSAAASRQADLPRSVRAQTFSVSHGVGGRSGSSLLQSLPRQPHQEHVGAAPY
>TRINITY_DN548_c0_g1::TRINITY_DN548_c0_g1_i1::g.697::m.697 type:internal len:209 gc:universal TRINITY_DN548_c0_g1_i1:625-2(-)
ASASVGRAGGGQGRALEGRRGRRGRMYRTYGSRQVEVWQGSAPVANVQLQFNPMHYQAPVFVTVHNRARGSAVEAAEERQALAEERRRAKAEQLARFERATKNRIARWAASRAASAQPLQTVKVPLNDLDPAEDVRVSHATAGSPSQIQLEASLSSGLSRSLASSRSASVRARTNLLRFTRGRRSFRIVSVAKSASPATSGACRRRSV
>TRINITY_DN548_c0_g1::TRINITY_DN548_c0_g1_i1::g.698::m.698 type:5prime_partial len:152 gc:universal TRINITY_DN548_c0_g1_i1:3-458(+)
TERRRHAPDVAGEADFATETILNDLRPRVKRRRFVRARTEADRLDARLRLRPLLRLASSWICDGEPAVAWETRTSSAGSRSLSGTLTVCSGCAEAARLAAQRAIRFLVALSKRASCSALALRLSSASACRSSAASTADPLALLCTVTNTGA*
>TRINITY_DN521_c0_g1::TRINITY_DN521_c0_g1_i1::g.699::m.699 type:internal len:124 gc:universal TRINITY_DN521_c0_g1_i1:371-3(-)
CCCCCCCCCCCCCCCCCCCCRKNCSCCCCIICCCICCCSCCCEEKPAKVGCPGMPERPGAKPRTPCADPCMVDCDMPFSARSCLSFGNSSSPEALALAELGGFISPLATRAGHVSLTGPPQRP
>TRINITY_DN521_c0_g1::TRINITY_DN521_c0_g1_i1::g.700::m.700 type:3prime_partial len:104 gc:universal TRINITY_DN521_c0_g1_i1:61-369(+)
MNPPNSARASASGEDELPKLKQLLALNGMSQSTMHGSAQGVLGLAPGLSGMPGQPTFAGFSSQQQLQQQMQQQMIQQQQLQFFLQQQQQQQQQQQQQQQQQQQ
>TRINITY_DN576_c0_g1::TRINITY_DN576_c0_g1_i1::g.701::m.701 type:5prime_partial len:145 gc:universal TRINITY_DN576_c0_g1_i1:642-208(-)
CCCCCCCCCCCTKNVLDAARPVSSSKYTMPKKEACDRPCETDRRLGLFLSLRRRQAHAGGHGAVTSCRGACGWKAPSMRSFCAIMLLSRLLCKLVLCCRAQTNAAKRKEALYRHFKRREEQHSLCNLVLVRQRCSSVASTFQGR*
>TRINITY_DN576_c0_g1::TRINITY_DN576_c0_g1_i1::g.702::m.702 type:5prime_partial len:121 gc:universal TRINITY_DN576_c0_g1_i1:1-363(+)
AAEGAPAFERARARRLARLRTPNGRRQGFFSPTSGQHHKERSSADGPPTMRAVSVRCAKRSLQRARDAISATLESRCDATAALAHQYQVAQTVLFLSPLEVPVQGFLAFGCVGLRAATEN*
>TRINITY_DN576_c0_g1::TRINITY_DN576_c0_g1_i1::g.703::m.703 type:complete len:102 gc:universal TRINITY_DN576_c0_g1_i1:541-236(-)
MRSTLRDRPAFGPFSLATTTSSARWWTRRSHVLPRGLRMESAIDAIILCDHVAIAALVQASSLLPRADQRSQTQGSLVPALQEARGTAQSVQLGIGAPALQ*
>TRINITY_DN565_c0_g1::TRINITY_DN565_c0_g1_i1::g.704::m.704 type:internal len:163 gc:universal TRINITY_DN565_c0_g1_i1:488-3(-)
GAQQRPLLVLSELLGLLLRHLGSFGQEASLKLFEDVSVRRFRLGCGIMRKFASVAAVPSLRERLRLARHQLGSIPWPAPWPATFELVQARAARGGQVGAPAAAPPYPPLLFRQRSLLCSSSAHCPPAHRARSPPACACLASCSPARQRLRHNATRRKATRCA
>TRINITY_DN565_c0_g1::TRINITY_DN565_c0_g1_i1::g.705::m.705 type:internal len:163 gc:universal TRINITY_DN565_c0_g1_i1:487-2(-)
ALSSDLCSCSASSLACCFATWDRLAKRRRSSSSRTSRCAAFVSAAASCASSPASLPCRVSANASALPATNSALFPGPPPGQPPLSLCKRAPRGAAKLVLPPPHRRTRLFCSASAASCAAAARIALPPIAHGLLPPAPAWLPARLRDSVCATTQRGARQRDAR
>TRINITY_DN565_c0_g1::TRINITY_DN565_c0_g1_i1::g.706::m.706 type:internal len:163 gc:universal TRINITY_DN565_c0_g1_i1:3-488(+)
RASRCLAPRCVVAQTLSRRRAGSQAGAGGRRPCAMGGRAMRAAAAQEAALAEQKRRVRRCGGGSTNLAAPRGARLHKLKGGWPGGGPGNRAELVAGKAEAFAETRHGSDAGELAHDAAAETKAAHRDVLEELERRLLAKRSQVAKQQAKELAEHEQRSLLSA
>TRINITY_DN565_c0_g1::TRINITY_DN565_c0_g1_i1::g.707::m.707 type:5prime_partial len:161 gc:universal TRINITY_DN565_c0_g1_i1:1-483(+)
GAHRVALRRVALWRRRCRAGEQEARQAQAGGDRARWAGGQCALLLHKRLRWRNRRGGYGGAAAGAPTWPPRAARACTSSKVAGQGAGQGIEPSWWRARRRRSRRLGTAATLANLRMMPQPRRKRRTETSSKSLSDASWPNDPKWRSSKPRSSLSTSKGRC*
>TRINITY_DN502_c0_g1::TRINITY_DN502_c0_g1_i1::g.708::m.708 type:internal len:126 gc:universal TRINITY_DN502_c0_g1_i1:2-376(+)
AGSDAVMGAAGAEVFADDDSAYIFGTSINIMEQMLIFRNFCRVFRVEGHNRPHYLALLEAIHESEATDFNIDCDHLRSFDVDSRRLYQNLVQYPTEMIPVLDLVIHNEYERMFPRGEVAESPRIQ
>TRINITY_DN501_c0_g1::TRINITY_DN501_c0_g1_i1::g.709::m.709 type:internal len:216 gc:universal TRINITY_DN501_c0_g1_i1:2-646(+)
PSDVLRGGQGHGQDPPQLIKNVMLRLFLAPTLRNALNANFVAAFDDVHYMDSCSWEVLVRVIMSPTTSMLLLCTAKSQAKTPGSKGSLASSGERAFSFNGKAGNTDHKSLQIKVSVQELPGGSGDIQTIRLSRLCLRDVERLVERVFPQEVWSQADMLRIFKLSSGHPFVAVEVARGMRRSSRESTASFSQSAVSTADVMSPTKPSQEDAVTKAF
>TRINITY_DN522_c0_g1::TRINITY_DN522_c0_g1_i1::g.710::m.710 type:internal len:123 gc:universal TRINITY_DN522_c0_g1_i1:3-368(+)
QVRRLGEPAPGATYLGKFREHLTRIGNALGYVRMVRSAGRHWVAAAVELAPDVNRATPLASSLPERGCDETAQARRAVGRIVADLAAKFSEETDYLQVLVDVFRTVMLGSANADHLANFYMI
>TRINITY_DN522_c0_g1::TRINITY_DN522_c0_g1_i1::g.711::m.711 type:internal len:123 gc:universal TRINITY_DN522_c0_g1_i1:368-3(-)
NHVKVCEVVRVGRAEHDGSENVYQDLQVIGFLRELGREISNDPANSASGLRGLVAAALWQGRSERGGPVHVGRQLDRGGDPVPTSRAHHADVPQRVADPGQVLSKLAKIRGAWSRLAEAAHL
>TRINITY_DN588_c0_g1::TRINITY_DN588_c0_g1_i1::g.712::m.712 type:3prime_partial len:127 gc:universal TRINITY_DN588_c0_g1_i1:2-379(+)
MGWKTVIESLQQFVEVNKLSRSTTYFWLDVIAVNQHSEDDIDDRKERDRVRREFQEELKEMPLVVRKTEYLALVIHPFTKPTVLGRLWCWNEIAAALESDRMISLALCKESRGDLKKVLKELSGKS
>TRINITY_DN588_c0_g1::TRINITY_DN588_c0_g1_i1::g.713::m.713 type:5prime_partial len:118 gc:universal TRINITY_DN588_c0_g1_i1:379-26(-)
GLSAEFFEDLLEIPARLLAQSETYHPVRLESGGDFVPAPEAPEHRRLRERVNHKSEVLCFSHDQRHLLELLLELATNAISLLPVVNVIFRVLVHGDDIEPKVCCAPAQLVHLNKLLK*
>TRINITY_DN525_c0_g1::TRINITY_DN525_c0_g1_i1::g.714::m.714 type:internal len:160 gc:universal TRINITY_DN525_c0_g1_i1:2-478(+)
VLKTLMITHKGKNEPLATLVGRVYKERGIGGFYRGIQANALRACILNGTKMACYDQIKGYVVAGTGWSRKDLKTQFVSSCGAGLAMAITVSPIDFLRTRLMNQQAKVYNGIADCLMQTIRKEGAMSLYRGFFPIWSRFAPQATGQLVVFEMLREVAGMD
>TRINITY_DN525_c0_g1::TRINITY_DN525_c0_g1_i1::g.715::m.715 type:internal len:160 gc:universal TRINITY_DN525_c0_g1_i1:478-2(-)
IHARDFAEHFKHNKLARRLGSKPRPDREEAAVQRHGPFLPDSLHKAVRNAIVHFGLLVHEASAQKVDRGDCYRHGEPRAARAHKLRLEVLARPPRASNHVALNLVVAGHFRPVQNAGPQRVCLYPAVKPADAALLVNSAHERRERLVLSFVCDHECLEH
>TRINITY_DN525_c0_g1::TRINITY_DN525_c0_g1_i1::g.716::m.716 type:5prime_partial len:100 gc:universal TRINITY_DN525_c0_g1_i1:477-178(-)
SMPATSRSISNTTSWPVAWGANRDQIGKKPRYSDMAPSFRIVCIRQSAMPLYTLACWFMRRVRKKSIGETVIAMASPAPHELTNCVLRSLRDHPVPATT*
>TRINITY_DN539_c0_g1::TRINITY_DN539_c0_g1_i1::g.717::m.717 type:internal len:320 gc:universal TRINITY_DN539_c0_g1_i1:3-959(+)
LGQGGASLALDPSRVAEAFESELSSVVSACRVLIEQPCYCCEEPSWPDRPNGCAFTQREAALALANLCLIFHTRDAVEDAASESECGPSSRSGAKHGALDLGALVRETSGGQSRTSVSNASGRRTECDPFQRSNGPRRRSVSGITLAEARAAPWAARLTKEAALLLVDVTTSQLPRAGMDSMGTGGSLGAEDEEELLEMRIAWNESRQLATFAISLLAQHPAAHQGLLESGILPPLISFLDRSDPELVLHSVTSLYWLTSGAAPPVEIDPDAPHAGADFGVDLVVVGFIVAQLVSSGALPALIELAKRAELPANVRCVT
>TRINITY_DN570_c0_g1::TRINITY_DN570_c0_g1_i1::g.718::m.718 type:internal len:123 gc:universal TRINITY_DN570_c0_g1_i1:1-366(+)
VIHSSALCRPQGPCAFSSDPSLDQKSPKCRQTWLLAHQLARLDEAQPPPKRPRRKKHKSYQHTAVCQAQPSSLPRRGLRPLRQEMRPKSQGKLRTALQRALGKWARCAPALAKPFRRCLRAC
>TRINITY_DN570_c0_g1::TRINITY_DN570_c0_g1_i1::g.719::m.719 type:internal len:123 gc:universal TRINITY_DN570_c0_g1_i1:367-2(-)
DKPEGSDGKALQVLVRSEPISPELSAELFEAFLDFLGASLAAEVAGRVSADWMAGLGIQQCVDRICAFFYGAFWEEAALRRAAQAGARAAKSDGTLDSSDPDLDLKRTRKGPVDDKGQSYGS
>TRINITY_DN570_c0_g1::TRINITY_DN570_c0_g1_i1::g.720::m.720 type:5prime_partial len:105 gc:universal TRINITY_DN570_c0_g1_i1:366-52(-)
TSPKAATERLCKCWCAASPFPQSSLQSCSKLSLTFWAHLLPQRSQAASRQTGWLGLAYSSVLIGFVLFSTGPFGRRLRFVEPRKLVREQPSLTALWTLLIQTWI*
>TRINITY_DN547_c0_g1::TRINITY_DN547_c0_g1_i1::g.721::m.721 type:internal len:234 gc:universal TRINITY_DN547_c0_g1_i1:2-700(+)
FYFGGCTGNLAESKKAQGAFSNAVMVLDSGTDSFDRPVITGDIPCPRADTCFAYDSKGSRLVLYGGWANQWLGDIYTLDVGCVVGPPYAIMGIHPAQGPITGGTELTIKGFDFIKDERDPRIKVRFVTKRGGVLDVQAQFVDKETITCTSPNFDEVANQDGEVEVDVRVAFKDDSFTTTFQKFHFLTVADAEACLAFGPGILSGGCPGFPTSFVLHANDGNHVLRSTGGDEFE
>TRINITY_DN547_c0_g1::TRINITY_DN547_c0_g1_i1::g.722::m.722 type:5prime_partial len:100 gc:universal TRINITY_DN547_c0_g1_i1:700-401(-)
LKLVAARRPQNVVAVVRVQHERGGEPRAPPRQDPGPEGEAGLCVRHRQEVKLLEGGGERVVLEGNSHVYFHLAVLVCHLVKVWRGAGDRLFVDELGLHV*
>TRINITY_DN528_c0_g1::TRINITY_DN528_c0_g1_i1::g.723::m.723 type:internal len:150 gc:universal TRINITY_DN528_c0_g1_i1:449-3(-)
IKVRRDGAAEFHAVPVVAVRGVVVVVVDLPQCRVGVALFRVANFLVEEGQPTVRLRTSIKHAKLARVQDHLIVELLRDLHHVGTVALALADRVRVGRPALCVVRVAVRVVARPCPLHVDAVVFGGHQHIWHKVVLDGRVCLNDVAALAA
>TRINITY_DN528_c0_g1::TRINITY_DN528_c0_g1_i1::g.724::m.724 type:internal len:150 gc:universal TRINITY_DN528_c0_g1_i1:3-449(+)
RGKRGNIVQTYPAVEYDFVPNVLVASEDDCIHVQWTGSGYNPNRNPNNAEGGPPNPNAIGESKSDRSNMVQITQQLNNEMILDSSQFSMFDAGPETYRRLAFLDQEIGNPEKCYPYSTLREINNNNNDATDRDYRNCMKLSGAVSPYFD
>TRINITY_DN572_c0_g1::TRINITY_DN572_c0_g1_i1::g.725::m.725 type:internal len:209 gc:universal TRINITY_DN572_c0_g1_i1:3-626(+)
VDEARRSRSGPLLDPASWGSVLAAAGLSVSRIVHRAAQGQVVFAAQRPVQEATLAKKPDAPFLTPAGCRRLEHSLSRAAAQGTSVHILSRVALEDVATAEAIQHVAFRAASAFVKGPDHTLVFVTCSDECPAHAMAWGMAASIRNETPKRVLCIDTAAQLDAQQVEALVRAEVDGLAEGDRAEYQVRFDPAGRRLVAKLVACDAARQL
>TRINITY_DN572_c0_g1::TRINITY_DN572_c0_g1_i1::g.726::m.726 type:5prime_partial len:125 gc:universal TRINITY_DN572_c0_g1_i1:1-375(+)
ASTRHGDRAQGRSWTPLPGARCLLRLASPCRESCIGPRKARLSSPPSAPSRKPLWQRSRTRPFSLLLGAGDWNTASVVPLRKEPACTFSHALPWRTWRQRKPFSTLPFAPLALSSRAQITRSFS*
>TRINITY_DN572_c0_g1::TRINITY_DN572_c0_g1_i1::g.727::m.727 type:5prime_partial len:120 gc:universal TRINITY_DN572_c0_g1_i1:626-267(-)
QLSCSIASDELGHKPAPGRVKAHLVLCPVAFCEAIHLGAHECLDLLRIQLRGRINTEHAFWRFVPNRCGHAPSHGVRGALVRASHENERVIWALDESASGAKGNVLNGFRCRHVLQGNA*
>TRINITY_DN572_c0_g1::TRINITY_DN572_c0_g1_i1::g.728::m.728 type:5prime_partial len:111 gc:universal TRINITY_DN572_c0_g1_i1:2-334(+)
RRRGTAIALRAAPGPRFLGLGACCGWPLRVENRASGRARPGCLRRPAPRPGSHSGKEAGRALSHSCWVPETGTQPQSCRCARNQRAHSLTRCPGGRGDSGSHSARCLSRR*
>TRINITY_DN572_c0_g1::TRINITY_DN572_c0_g1_i1::g.729::m.729 type:3prime_partial len:103 gc:universal TRINITY_DN572_c0_g1_i1:307-2(-)
MASAVATSSRATRERMCTLVPCAAARLRLCSSLRHPAGVRKGASGFFARVASWTGRWAAKTTWPCAARCTILDTERPAAASTEPQEAGSRSGPERDRRASST
>TRINITY_DN514_c0_g1::TRINITY_DN514_c0_g1_i1::g.730::m.730 type:internal len:309 gc:universal TRINITY_DN514_c0_g1_i1:2-925(+)
QRPGGMGDAAGCDAPGGAGERPYVKRSKSKLQRQASLVEKQFVAELFSNPDIARRQVLERCDVLADACTVLNRWAQIEGAYGTSLDKIIVSANKLNSLKGASGMVSAIAAVVGSFQSLGKHHLGLQHSILAQVGSVLQPMSKEHQRQVADLTADQLALQKEAIALRAQLVRAKEKAAESGRPDDTVAVQQASRKYEEQTLLQTNGLRHYLANLVSLWVHRDEVLLDSLDGIVEANRHVTSFNEEVVVALQSIVASIDVDAELRTEVASIVAIPNSGQQAVDSTAQGPVGRKRDESAQVDSAEREEENK
>TRINITY_DN514_c0_g1::TRINITY_DN514_c0_g1_i1::g.731::m.731 type:complete len:107 gc:universal TRINITY_DN514_c0_g1_i1:387-67(-)
MLCCKPRWCLPRLWNDPTTAAIALTIPLAPLSELSLFAETMILSSDVPYAPSIWAQRLSTVQASASTSHLSSTWRLAMSGLLNSSATNCFSTKLACRCSLLLLRFT*
>TRINITY_DN514_c0_g1::TRINITY_DN514_c0_g1_i1::g.732::m.732 type:5prime_partial len:100 gc:universal TRINITY_DN514_c0_g1_i1:924-625(-)
LFSSSRSAESTWALSSRFRPTGPCAVESTACWPELGIATIEATSVRSSASTSMEATMDWRATTTSSLKLVTWRFASTMPSRLSSSTSSRCTHRLTRLAR*
>TRINITY_DN508_c0_g1::TRINITY_DN508_c0_g1_i1::g.733::m.733 type:internal len:186 gc:universal TRINITY_DN508_c0_g1_i1:2-556(+)
PKLLDNHVLAHLGESDPKRPWVYEGNRVCVFSPLRHASKPLSRSDLLGCFPVRQLLDVDLHERSHGGPVCADENVELVAEPRNVLDERVLHERDDVLAQAAREQVAHRIVEPAELGVGDLNLERADSDLAACEQELGLPRQVAGAGLCRPGDRLGGWGLVRLRRGVAGRRARRSLVAACLGLRGR
>TRINITY_DN508_c0_g1::TRINITY_DN508_c0_g1_i1::g.734::m.734 type:internal len:186 gc:universal TRINITY_DN508_c0_g1_i1:556-2(-)
PSAQSEAGGNQRAAGASAGDATPESNEPPASEPVPGTTETGPSNLSWQPQLLLAGCEVAVGALEVEITDSQLSWLYNAMSDLFSSSLREYIVTLMQDTLVEHIAGLSDKLNVFVGANWSTVASFMEINIEQLPDRETAEQVAARERLRRMAQRRKDAYTVAFVDPGPLGIALTQVRQYVVVKEFR
>TRINITY_DN508_c0_g1::TRINITY_DN508_c0_g1_i1::g.735::m.735 type:5prime_partial len:110 gc:universal TRINITY_DN508_c0_g1_i1:3-332(+)
RNSLTTTYWRTWVRAIPSGPGSTKATVYASFRRCAMRRSRSLAATCSAVSLSGSCSMLISMNEATVDQFAPTKTLSLSLSPAMCSTSVSCMSVTMYSRKLLENRSLIAL*
>TRINITY_DN538_c0_g1::TRINITY_DN538_c0_g1_i1::g.736::m.736 type:5prime_partial len:119 gc:universal TRINITY_DN538_c0_g1_i1:1-357(+)
ARGGARPDAPRSGLRNPRRNRRRHVRARVQGSRARRGRRRGPRARPQTGAARRAHQGRAGGNDQRGSSHALDRRARKHRQAPRLVHRGRQPQHGHGVLPRRRLGQANQGDTRSWRVLL*
>TRINITY_DN538_c0_g1::TRINITY_DN538_c0_g1_i1::g.737::m.737 type:internal len:119 gc:universal TRINITY_DN538_c0_g1_i1:2-355(+)
RVAGLDLTPRVPGYEILEEIGVGTYGHVYKVRELGEGAGAGQELVLKQVRLEGLTKEEQEETTKEAHLMLSIDEHENIVKHHVSFIEEGNLNMVMEYCPGGDLGRLIKETREAGECFS
>TRINITY_DN573_c0_g1::TRINITY_DN573_c0_g1_i1::g.738::m.738 type:internal len:117 gc:universal TRINITY_DN573_c0_g1_i1:349-2(-)
FHAMGSIVVGNHGKVSDLCRTEVELEFDLNSRGGRNAAAFDARKICNIEDVCTKELVESMQSLPLVGEHVPDSVVDLLKDVCEMQKHVPASGQLKMSDNATDSSGLASFLPNILLV
>TRINITY_DN573_c0_g1::TRINITY_DN573_c0_g1_i1::g.739::m.739 type:internal len:117 gc:universal TRINITY_DN573_c0_g1_i1:2-349(+)
NQQDIREEGGQSAAVRGVVRHFELAAGWNVLLHLTNVLQEIHHRVGDVFANKRQRLHRFDELLCAHVFDVADLARVKGGGVAAPARVQVELQLYFGATQVAHLAVVADNDAAHCVK
>TRINITY_DN573_c0_g1::TRINITY_DN573_c0_g1_i1::g.740::m.740 type:5prime_partial len:115 gc:universal TRINITY_DN573_c0_g1_i1:3-347(+)
TNKIFGRKEASPLLSVALSDILSWPLAGTCFCISQTSFRRSTTESGTCSPTSGSDCIDSTSSFVHTSSMLQILRASKAAALRPPREFRSNSSSTSVRHKSLTLPWLPTTMLPIA*
>TRINITY_DN562_c0_g1::TRINITY_DN562_c0_g1_i1::g.741::m.741 type:internal len:249 gc:universal TRINITY_DN562_c0_g1_i1:3-746(+)
TIRGLGFEALQAQNELFCSFGAATTAASELSSTATHSAARVHSSTEIECLTPPGDAFKDGFARVDIASGNPPIRTSGSGLKYVYDTEIVVRSVFPALGPSTGGTEVVVVGGPFPETRRAMGLFKCKFGDAAVNATWLSRSELTCQAPALAPVPTIEEIQLPGAGPLARVERISVMADPPSDEVFDLRFKVLGREVESDVQRVILRPSPSLQAVQRIIVTRAPSNRAEVHTISTAVNAAARETYSISVS
>TRINITY_DN553_c0_g1::TRINITY_DN553_c0_g1_i1::g.742::m.742 type:internal len:193 gc:universal TRINITY_DN553_c0_g1_i1:1-576(+)
STAAVEPERLVAYWPFDDDLLGDGVVVNRALLGGAAPAHVFDGHAVGVTSTSAGPDGSRALYFNGEAFVQIPIDLRTCAMAAFTIGAWVSVASLPSFDATAETHISVLATVLDRTAKDGLSIFLGTAGPKCGLTWKVQLEDGATLVDSSQTPEINAWTLVAVAVDAVERRATLAVSGQTFTIDIEAPRCASE
>TRINITY_DN563_c0_g1::TRINITY_DN563_c0_g1_i1::g.743::m.743 type:internal len:116 gc:universal TRINITY_DN563_c0_g1_i1:1-345(+)
SPSTLCLRLAPLPEPPRVEADEDSIVATLAALLKNGPIQSWATAALTSAPETLCFKRVAPISAPAVLRLVIRKLPCDALRSRRARGPSSARSSTNAAPRAGAGARELAVAMQLAG
>TRINITY_DN563_c0_g1::TRINITY_DN563_c0_g1_i1::g.744::m.744 type:internal len:116 gc:universal TRINITY_DN563_c0_g1_i1:347-3(-)
PPASCIATASSRAPAPARGAALVEERADDGPRARLDRNASHGSFRMTRRNTAGAEIGATRLKHRVSGAEVSAAVAQDWIGPFFSKAASVATMLSSSASTRGGSGKGASRRQSVDG
>TRINITY_DN563_c0_g1::TRINITY_DN563_c0_g1_i1::g.745::m.745 type:internal len:116 gc:universal TRINITY_DN563_c0_g1_i1:3-347(+)
PVHALPAARPFARAPARRSRRGQHRCNTRRFAEERANPILGDRRADLRTRNPVLQAGRADLGASGVAPRHPEAPVRRVAIEACTRAVVSALFNQRSAPSRRRGTRARRCNAASRR
>TRINITY_DN504_c0_g1::TRINITY_DN504_c0_g1_i1::g.746::m.746 type:internal len:180 gc:universal TRINITY_DN504_c0_g1_i1:1-537(+)
ATRFTPERAARGASSSSLALHSESGAQASRPSELQRAAGAFVTQVICKTLIKMVRSDDDYKDLLRDAGLFREALVPFLQKASLSSPETDPELFTLLPIWSMLLCDLLLGNAANEAVLRDQDIHTTLYDLVPRSPKAVLGVLLQLSRSDSAYLEQDLSALLELVQQAKQKRELECEILSA
>TRINITY_DN533_c0_g1::TRINITY_DN533_c0_g1_i1::g.747::m.747 type:internal len:148 gc:universal TRINITY_DN533_c0_g1_i1:2-442(+)
VGRAGTAGSATLTRPQATASRHGPIDPALAQTSRAKQGAMGPPKWPAAAADLASPLYADDGTLEPLLKKRAGLRRRPGWASGDACPLVEESSVEDARAAIVGGMTDFMANHKSTDVESVGTNTRNEEADSDEANPDEANPDEANPDE
>TRINITY_DN533_c0_g1::TRINITY_DN533_c0_g1_i1::g.748::m.748 type:3prime_partial len:101 gc:universal TRINITY_DN533_c0_g1_i1:300-1(-)
MAARASSTELSSTNGQASPLAQPGLLRSPARFLSNGSSVPSSAYRGDARSAAAAGHLGGPIAPCFAREVCASAGSMGPCLDAVACGRVNVALPAVPARPT
>TRINITY_DN536_c0_g1::TRINITY_DN536_c0_g1_i1::g.749::m.749 type:internal len:106 gc:universal TRINITY_DN536_c0_g1_i1:315-1(-)
TARELTQSTSPESEATTVAPKSSVVSPSSHGFQLASSSSGLSAGAVQASVLAAQSFSPRVASAASATRLAAQTSFRCSLFIAPACSWLVCLLSRLACPSLVLRLP
>TRINITY_DN536_c0_g1::TRINITY_DN536_c0_g1_i1::g.750::m.750 type:internal len:105 gc:universal TRINITY_DN536_c0_g1_i1:2-313(+)
GKRRTSEGHASLESRQTSQEQAGAMKRLQRKLVWAASLVALAALATRGEKDCAASTEACTAPAESPEELLASWKPWDDGDTTLDLGATVVASDSGEVDCVNSRA
>TRINITY_DN536_c0_g1::TRINITY_DN536_c0_g1_i1::g.751::m.751 type:internal len:105 gc:universal TRINITY_DN536_c0_g1_i1:313-2(-)
SSRVDTVHLARVRGDNGCAQVKCGVAVVPRLPACKQLFRALRWRGAGLGTRRAVLFSAGRERRKRDETCGPNQFSLQPLHRACLLLACLPALEARVSFACPSLA
>TRINITY_DN527_c0_g1::TRINITY_DN527_c0_g1_i1::g.752::m.752 type:5prime_partial len:113 gc:universal TRINITY_DN527_c0_g1_i1:3-341(+)
RAAVAAGASVDWLRSFESACVASLACVVALVWGTCSRDKVPQRRGPDQGERQHTVWHLPLAWGPAAGPDGPQSRVWGIERTRGPHAGQWGVGGRPSRLLRSRESFLSRRWTM*
>TRINITY_DN505_c0_g1::TRINITY_DN505_c0_g1_i1::g.753::m.753 type:internal len:104 gc:universal TRINITY_DN505_c0_g1_i1:1-309(+)
LRAASRRCLDFLLLVVAAAVVVAHGRHFRLHGRRNMRRRLLWRRPLAEHGGADPSLLVGIESRGVASVVQVTLGPLFGTRCWVNKVSRPHRALRPVAWRRRGA
>TRINITY_DN505_c0_g1::TRINITY_DN505_c0_g1_i1::g.754::m.754 type:internal len:104 gc:universal TRINITY_DN505_c0_g1_i1:2-310(+)
CEPPVADASTSSFSLLLLLLLLPTEDTSACTAVATCAGDCSGAGRLPSTVALTHLSSSALKVAASPRSCRSPSAPSSARVAGSTKSPALTAPCARWPGGGGGR
>TRINITY_DN505_c0_g1::TRINITY_DN505_c0_g1_i1::g.755::m.755 type:internal len:104 gc:universal TRINITY_DN505_c0_g1_i1:309-1(-)
RPPPPPGHRAQGAVRAGDFVDPATRAEEGAEGDLHDRGDAATFNADEERWVSATVLGKRPAPEQSPAHVATAVQAEVSSVGNNNSSSNNEKEEVEASATGGSQ
>TRINITY_DN537_c0_g1::TRINITY_DN537_c0_g1_i1::g.756::m.756 type:internal len:332 gc:universal TRINITY_DN537_c0_g1_i1:1-993(+)
SVQAWLLAIHQSVSSLRTRSAMDDGSARLAGAQQPHRESKTRLESFEELSSVNEVCDAEFSQLAGESKSTLIRKRTSMVSSFSNMRTGKPRISVRELSKQELEVASSAIVKGVVDEWRMERENSADRVPVSPEAAKTPSAVGGDQAPQPKALGGSSRSDFSRRVSHANVSPPVTLLPKTTMERLTRAELSRMSQGQNHRKPVASSNHTPTSRSRMICPGTKVLRPESWVRLSWDILILVLLAYVALMTPVRIGFDYDADRDSFGGYFELLVDCLFLADVLLNFRTGYFKPEGSIEMRPLQIAKNYVRGYFLIDLFSSFPFDWMVESIGSLQ
>TRINITY_DN537_c0_g1::TRINITY_DN537_c0_g1_i1::g.757::m.757 type:5prime_partial len:180 gc:universal TRINITY_DN537_c0_g1_i1:993-454(-)
LQAPDALHHPVERKRAEQVDQKVPTDVVFRNLQWSHLNRALWLKVPSAEIQENVGEKQAVHEQLKVSPKRVTVSVIVKSDSYRRHQRHIRKQDKDQNVPRQPNPRFRSQYFCPGAYHARAARGCMITACHRLPVVLPLRHSRQLCTRQPLHCGFWKECDWRAYIGVRDAPRKVAARRTT*
>TRINITY_DN537_c0_g1::TRINITY_DN537_c0_g1_i1::g.758::m.758 type:complete len:109 gc:universal TRINITY_DN537_c0_g1_i1:356-30(-)
MRHSSTTPFTIAEEATSSSCLLSSRTDILGLPVRMLEKLLTMEVRLRIKVDLLSPANWLNSASQTSLTLLSSSKLSSRVLLSRCGCCAPASLALPSSIALRVRRLLTD*
>TRINITY_DN520_c0_g1::TRINITY_DN520_c0_g1_i1::g.759::m.759 type:internal len:135 gc:universal TRINITY_DN520_c0_g1_i1:1-402(+)
EGLQAGWLAGWLAGRQACHPMLFDRECPAAQACRPASLSLATGRSPAERTDRGAPHHRRADSESTTAWQNEAGQTTPASASHHQRHLGRFARAKSVSILGTRAAQGRTRAGTGVRCPVLTTSAACGFDDAGVPW
>TRINITY_DN520_c0_g1::TRINITY_DN520_c0_g1_i1::g.760::m.760 type:3prime_partial len:110 gc:universal TRINITY_DN520_c0_g1_i1:78-404(+)
MPRRAGLQTCILVAGDGSITRRAHRPRRPASSSRRQRINDGLAERGGPDDACERQPPPAASRQVCAGQVRFHPRDAGSAGQDAGGDWSALPRPYDERRVRIRRRGRAVA
>TRINITY_DN585_c0_g1::TRINITY_DN585_c0_g1_i1::g.761::m.761 type:internal len:269 gc:universal TRINITY_DN585_c0_g1_i1:2-805(+)
GGPVRRRREPVDTRNAAERGTTMRSPSASSLGTATPTLSKQLRRAKAAMPSTGSSGPKRRQAPSPPPDSPTDTASNKRSKRLTETTKMLVADAYFRQMVARDVATKYLAERGVNERAIYPPLETLDLPPQGRFPRGAEAAVKVLCAFATKVADATILAFGEGPAASFERAFPKYVLNWTFAKNKFPASDADLYQESQAYRNIVREAADSLSPKVFREMDNYTFSPRRPFTSPRSKRFGLAEDFLHAMQRATTFSQAVKLINTKVDVPT
>TRINITY_DN585_c0_g1::TRINITY_DN585_c0_g1_i1::g.762::m.762 type:5prime_partial len:227 gc:universal TRINITY_DN585_c0_g1_i1:805-125(-)
CGNVDLRVDQLDRLAECRGALHGMQKVFCEPEALGARRGEGPARRKRVVVHLAKHLWAQAVGRLAHNVAVGLGFLVEVCVRGRELVFRERPVEHVFWKSALKGCCGPFAEGEDRGVSNLGGKCAEHLDCSFGPTRETALRRQVQGFKRRVDRALVHAALSQVLCCNVARDHLPEVRVGDEHLSGLGEALAAFVGGSVCRRIGRRARGLAPLRARAACGGHRGLGAP*
>TRINITY_DN598_c0_g1::TRINITY_DN598_c0_g1_i1::g.763::m.763 type:internal len:135 gc:universal TRINITY_DN598_c0_g1_i1:2-403(+)
APGSNGAVPAPVLLGNGDGGSSFSPTRSRGPHEDETSTPRERRPILLDEVEAVVCADNSSLLRGKIPTKVLEWVQDPRPVVTMQSAIAASLASNSALHGASQETASTASSDAAPPLLPEDERIATLVPSELSLF
>TRINITY_DN598_c0_g1::TRINITY_DN598_c0_g1_i1::g.764::m.764 type:5prime_partial len:104 gc:universal TRINITY_DN598_c0_g1_i1:405-94(-)
SKSESSLGTRVAMRSSSGSNGGAASEEAVDAVSCEAPCKAEFEAREAAMALCIVTTGRGSCTHSSTFVGIFPRSSEELSAQTTASTSSSRIGRRSLGVEVSSS*
>TRINITY_DN597_c0_g1::TRINITY_DN597_c0_g1_i1::g.765::m.765 type:internal len:252 gc:universal TRINITY_DN597_c0_g1_i1:754-2(-)
RETPLAVAEREVRSLRAAREEAQSELLHVRTQLDSARSDLEDAKLDLATAEATHQASLAEVRSQLNMRVFETEALARTVEEKASVSRKLELQNEMLESKLEVLKSDFIALEATTSKQIVQLTAQAATQEEKLHVYEALELEIDSALLQQARFKLAQEEDRMVSTDSDGDDADRAVNRLISIVGGGDGGDRDEASGRDPKSPGSPSGSPSSKRDEVDPAATHPLLPIAAQRRVKHSVLLAQRLVKAERELEA
>TRINITY_DN597_c0_g1::TRINITY_DN597_c0_g1_i1::g.766::m.766 type:5prime_partial len:142 gc:universal TRINITY_DN597_c0_g1_i1:753-328(-)
ARPPSLLRSGRSAHCARRARRRKASCSTCALSSTAREATSRTPSWTWPPQRPLTRRRWPRSGASSTCASSKPRRSHAPLRRRPRSRASWSSRTRCSRASWRCSSQTLSRWRRPLQSRSSSSPPRRLLRRRSCTSTKRSSSR*
>TRINITY_DN568_c0_g1::TRINITY_DN568_c0_g1_i1::g.767::m.767 type:internal len:114 gc:universal TRINITY_DN568_c0_g1_i1:340-2(-)
LLDVLAGRKDASRVDGTVLVNNAPMRPGDFNAIAGYVVQDDLLMGNLTCRENIAFSAQLRLAADMSDGHKNDVVDHVVESLGLGACADTLVGDDFVRGLSGGERKRTNIGCEL
>TRINITY_DN568_c0_g1::TRINITY_DN568_c0_g1_i1::g.768::m.768 type:internal len:114 gc:universal TRINITY_DN568_c0_g1_i1:2-340(+)
KLAPDVGPLALPAREPANKVVADKRVCARAEPETFDDVVHDIVLVAVAHIRGEPELSREGDVLAAGQVSHEQVVLHDIPGDCVKIAGPHGRVVDENGAIDAARVLAARQDIQE
>TRINITY_DN535_c0_g1::TRINITY_DN535_c0_g1_i1::g.769::m.769 type:internal len:107 gc:universal TRINITY_DN535_c0_g1_i1:1-318(+)
SFSASSSHSPPTCLASSAAHEIVSVLDVASRGSTVRRLGAARHRLPRVAVPLVSSMLPPGAEQAGRSTFSKSRAPVPRTVGVALDSSTATAATASSCTHAAKRASE
>TRINITY_DN535_c0_g1::TRINITY_DN535_c0_g1_i1::g.770::m.770 type:internal len:107 gc:universal TRINITY_DN535_c0_g1_i1:320-3(-)
PSLARFAAWVQLLAVAAVAVDESSATPTVRGTGARDLLNVLLPACSAPGGSMDETSGTATLGKRCRAAPSRRTVDPRLATSRTETISWAAEEARQVGGECELEAEK
>TRINITY_DN673_c0_g1::TRINITY_DN673_c0_g1_i1::g.771::m.771 type:internal len:239 gc:universal TRINITY_DN673_c0_g1_i1:714-1(-)
TSGAIAPPASKLAAPRSGAIAGTAASLQHAKAAARTQPAKRGRATSVPSGPSDLDGDSGDHSGAISRSEDSSAEAEDSDPSSSSSSDVSSSSSSMSDSDSSSSRSGSARSVSRRDDKSVSSSGRRSAASGQRGGIRKRNKHTADLSKSAPTAEKLRPGEVVIYSGPIRLAPMDLAAAHVQPMTKRIEEQGGNGDMLAGWTLTVSTVPNARGAKTSASFFDELGFRYRREAEVIKSLGL
>TRINITY_DN673_c0_g1::TRINITY_DN673_c0_g1_i1::g.772::m.772 type:3prime_partial len:136 gc:universal TRINITY_DN673_c0_g1_i1:311-715(+)
MPPRCPLAALLRPELETLLSSLRDTDLALPLRELEESESDIEEEELETSEELEELGSESSASAELSSERLMAPLWSPESPSRSEGPLGTDVARPRFAGCVLAAAFACCSEAAVPAIAPERGAANFEAGGAMAPEV
>TRINITY_DN673_c0_g1::TRINITY_DN673_c0_g1_i1::g.773::m.773 type:5prime_partial len:129 gc:universal TRINITY_DN673_c0_g1_i1:1-387(+)
EAQRFDDLCLAAVSEAKLVKKARACLRSACVRHCRHGQGPSSEHVAVAALLLDPLGHWLDMRCGEVHRRESDRPAVDHYFARAQLLCCRGALAQVGRVLVSLPNAAPLPTGGTPAAGTRNALVVPSRH*
>TRINITY_DN673_c0_g1::TRINITY_DN673_c0_g1_i1::g.774::m.774 type:complete len:117 gc:universal TRINITY_DN673_c0_g1_i1:629-279(-)
MRRQPRGRSRQSAVAPHLSQAAPLTSTATRGTTAVPLAAPRTVQRRQKTRIRAPRALQTSRAPLPRCPTRTLQARGAEALDQCLEGTTRAFRVPAAGVPPVGNGAAFGSETSTRPT*
>TRINITY_DN657_c0_g1::TRINITY_DN657_c0_g1_i1::g.775::m.775 type:internal len:155 gc:universal TRINITY_DN657_c0_g1_i1:1-462(+)
SAGVPEQATSCWSERRPDASRRADGLPEATLWGLDPVFWAHPLLFARQVHELTREASRSCEHCLYGRRPLSRAAVVGLVVGVDRRANKTTWLVDDGTSVISCIEFSSGVDKAWMRRRNALPEAERPVLGLGSLVRAEGTLRIDYQHLDVADPAA
>TRINITY_DN657_c0_g1::TRINITY_DN657_c0_g1_i1::g.776::m.776 type:internal len:155 gc:universal TRINITY_DN657_c0_g1_i1:462-1(-)
GCRVGDVKVLIVDSQRAFRAHERSKAKYRALGFWERVSSAHPCLVNARGKLDATNHASPVVNEPRRLVRAPVYADHEAHHSRTRQGPPPVQAVLAASARLPRQLVDLASKQQRMGPKDRVQAPQRGLWQPISASRSVRAPLGPAAGRLLGDSGA
>TRINITY_DN657_c0_g1::TRINITY_DN657_c0_g1_i1::g.777::m.777 type:3prime_partial len:103 gc:universal TRINITY_DN657_c0_g1_i1:308-3(-)
MQLITLVPSSTSHVVLFARRSTPTTRPTTAARDKGRRPYKQCSQLRLASLVSSWTWRANSKGWAQKTGSRPHSVASGSPSARREASGRRSDQQLVACSGTPA
>TRINITY_DN610_c0_g1::TRINITY_DN610_c0_g1_i1::g.778::m.778 type:internal len:135 gc:universal TRINITY_DN610_c0_g1_i1:1-402(+)
GNSGHGLAGAQRLGSRSKAIRLFGHRSIRFGESALNSKPALPWCLTPGDSSYATVPGELEVQLISAHYLPKPFGTSTVNPYVEITLRGLEVDDRTVRSGWIENNGFDPTWRESFTFELHNLDLALLSFIVRSVD
>TRINITY_DN610_c0_g1::TRINITY_DN610_c0_g1_i1::g.779::m.779 type:internal len:135 gc:universal TRINITY_DN610_c0_g1_i1:402-1(-)
VHRPHDKAQKRQVEVVQLKGKRLAPRGVKPVVLDPARANGAVVDLEATERDFHVRVDRRRAERLGEVVRRNELHLQLARHGRIAAVAGGQAPRQSGLAVECRLPKANAPVAEKADCLAAAPEPLRPRQAMAAIA
>TRINITY_DN694_c0_g1::TRINITY_DN694_c0_g1_i1::g.780::m.780 type:internal len:229 gc:universal TRINITY_DN694_c0_g1_i1:1-684(+)
EEKKNASYDCMALSRGTETSSLSRSSSSASGSFPVGMDTRLNLNMLSKSLGPKRGSAIELSLPGSTGALTSRRRGVKEEAHPKRQSTPRRRLLEAQLADKAFCSGKTEEKLDHCDVPLTPRLMRSSSCMMRFETPEGQRSLTGSLSARIGSESKQADESKTCASARSTNIDVVASIAALVARESLLAGTRNVTLHVLRNCMSASVLPTPFHKPSLGGVDGRVMPSPNR
>TRINITY_DN694_c0_g1::TRINITY_DN694_c0_g1_i1::g.781::m.781 type:5prime_partial len:222 gc:universal TRINITY_DN694_c0_g1_i1:686-21(-)
FLFGDGMTLPSTPPSDGLWNGVGNTLADMQFRSTCRVTFRVPAKRDSRATRAAIEATTSIFVLRAEAHVLLSSACLLSLPMRAESDPVRLRCPSGVSKRIIQLLDRIRRGVSGTSQWSSFSSVLPLQNALSASCASNSRLRGVDCLFGCASSLTPRLREVSAPVEPGSDSSIALPRFGPRDLLSILRLSLVSMPTGKLPLALLLLLDSDEVSVPRLSAMQS*
>TRINITY_DN699_c0_g1::TRINITY_DN699_c0_g1_i1::g.782::m.782 type:5prime_partial len:255 gc:universal TRINITY_DN699_c0_g1_i1:3-767(+)
GGGGGGGFFGGGGGGFTPGVVGGGGGGSCFVLRESVIRSKVHPGSSRRPGAAHLDVPAATGLGEWDLTGKIAGFGGAFTKVAAEPGSSGAIRIKLPRYFDTPLPERRVDIGEIERQAAATEDDARSCATCASLEGSPVSPESGKRRGSNQSVRDFEDAEAGLDDYGGEEYDGGNHQDSDSDGDELLPPDLLAVIEEPPDPFVPGARIMCFYQGKAHNPEYPGVISDVNSDGTFEVEYDDGDIDTSIPRSAMRIV*
>TRINITY_DN674_c0_g1::TRINITY_DN674_c0_g1_i1::g.783::m.783 type:internal len:189 gc:universal TRINITY_DN674_c0_g1_i1:1-564(+)
ERPLLLDLLWDRLDTRGAPQPSSSRHSELQTRPSAISTAQSSSRFSPGADQFAIPTDYTSDQDHESEFGDDSEANVSPRNQNGGKAGISAHSGAIPHQSAPAPPQSITRAAASSPGSAGLPAVGSPGRFSSLSPESVARSAGLSSAPPSPGLRSREHIKSPGFVVAGDSLSRSQQGTPVSRISSVSAQ
>TRINITY_DN674_c0_g1::TRINITY_DN674_c0_g1_i1::g.784::m.784 type:internal len:188 gc:universal TRINITY_DN674_c0_g1_i1:2-562(+)
SVHFCLTYFGTGSIRGEPRSHPAHGIRSCRRARLPSQPRKALPASRPGPTSLRSQLIIQVTRTTNQSLATTARPMCRPATRMVARRGFRRTRAQFHINLRQPRHNQSREQRHRLRALPASPPLVRLADSRVSPQNLLRGQPACRAPRPRQVCVLENISSLQGLLLRATACLVLNRGRQSRASRPSAR
>TRINITY_DN683_c0_g1::TRINITY_DN683_c0_g1_i1::g.785::m.785 type:internal len:108 gc:universal TRINITY_DN683_c0_g1_i1:321-1(-)
PGAGGPAMHKACAVCRLVHPPRIREQNRAGASRTAAENGRRDAECAAPRDGLDHLQTRALDEADRAKRRRVMGRCIAVDTPPQESDARSTRGARVRGLVAYDGSRFH
>TRINITY_DN650_c0_g1::TRINITY_DN650_c0_g1_i1::g.786::m.786 type:internal len:198 gc:universal TRINITY_DN650_c0_g1_i1:2-592(+)
REGDLAQAKLAKEAIQRTLDEQELSPADAQRMTQEREGLNKALASAAKNREDTQEGIWDLEKTISKRSQAVEETVEQYNSTARALRLVQNASAGGRQGANIILKIDPATSSVVCVGSEGTVEAAAIKKALEELHELSQNKVHQIKTEGMELQVKTEENEEESATLKAEIKALEQRLEQLERRHDEGKAEMERDLAVR
>TRINITY_DN650_c0_g1::TRINITY_DN650_c0_g1_i1::g.787::m.787 type:internal len:198 gc:universal TRINITY_DN650_c0_g1_i1:591-1(-)
RTARSRSISALPSSWRRSSCSRRCSRALISALRVALSSSFSSVLTCSSIPSVLIWCTLFCESSCSSSSAFLMAAASTVPSLPTQTTELVAGSILRMMLAPWRPPALAFWTSRRARAVLLYCSTVSSTACDRFEMVFSRSQMPSCVSSRFFAADARALFRPSRSCVIRCASAGLSSCSSRVRWIASLASLACARSPSR
>TRINITY_DN650_c0_g1::TRINITY_DN650_c0_g1_i1::g.788::m.788 type:5prime_partial len:133 gc:universal TRINITY_DN650_c0_g1_i1:592-194(-)
SDRQIPLHLRLALVVAAFQLLEALLEGLDLGFEGSALLLVLFGLDLQLHPFRFDLVHLVLRELVQLLKRLLDGGRLHRPLAAHADHGAGCGVYLEDDVGALAAPGASVLDESEGARGAIVLLDGLLDRLRPL*
>TRINITY_DN669_c0_g1::TRINITY_DN669_c0_g1_i1::g.789::m.789 type:internal len:128 gc:universal TRINITY_DN669_c0_g1_i1:381-1(-)
FHDIAGRNVVTRKGLLGKKGKMQAMYCVGGAGNRAVLGTADGHLYAFDGRVLQQSVKGHEKSVHALHSCSEGLVSGGKDGWVKLWTTGLECKAQFDVGNASAISIRSVCWDPDQNRIAVATRDAQVV
>TRINITY_DN669_c0_g1::TRINITY_DN669_c0_g1_i1::g.790::m.790 type:internal len:127 gc:universal TRINITY_DN669_c0_g1_i1:380-3(-)
STTLLAGTSSRAKASLARRARCRPCTASAGRATAPFWVRLTATFTRSTVACCSNRSRATRRACTRCTLAPKGSSQGARTAGSNCGPPGSSARRSLTSATPAPSASGAFAGTQTRTESLLPLATPKS
>TRINITY_DN695_c0_g1::TRINITY_DN695_c0_g1_i1::g.791::m.791 type:internal len:102 gc:universal TRINITY_DN695_c0_g1_i1:1-303(+)
RSPSAPSSARVAGSTKSPALTATCARWPGGGGGRGRRKRRLFPPSWLDSNAASMSRSTTCGICASGKTSTIARTMRRSAAGTSPPAPEGAGRGPPDAETGE
>TRINITY_DN695_c0_g1::TRINITY_DN695_c0_g1_i1::g.792::m.792 type:internal len:102 gc:universal TRINITY_DN695_c0_g1_i1:2-304(+)
GHPRLPLRHALRGQQSLPPSPRPAPGGLAAAGGGGAASDGSFHHPGLTRMLRVCPARRRAGFAHPERHQPSRERCDALPRARRRLRPKAQAEGRPTLRLVR
>TRINITY_DN695_c0_g1::TRINITY_DN695_c0_g1_i1::g.793::m.793 type:internal len:101 gc:universal TRINITY_DN695_c0_g1_i1:302-3(-)
SPVSASGGPRPAPSGAGGDVPAAERRIVRAMVDVFPDAQIPHVVERDILAAFESSQDGGKSRRLRRPRPPPPPGHRAQVAVRAGDFVDPATRAEEGAEGD
>TRINITY_DN630_c0_g1::TRINITY_DN630_c0_g1_i1::g.794::m.794 type:internal len:141 gc:universal TRINITY_DN630_c0_g1_i1:1-420(+)
VEGIYGQEYDPFFDPVQEQLIGKAYIMLAPLGFFINIEDVPPIIQFQGKTDGALEVSIALDEEQIEAFESVETEEERTLADALGEQLKIAVRIKSAKGLPRQLSHEVAVSYKFFSETHRTPSSSSTTINPRFDHVDRFSI
>TRINITY_DN613_c0_g1::TRINITY_DN613_c0_g1_i1::g.795::m.795 type:internal len:196 gc:universal TRINITY_DN613_c0_g1_i1:3-587(+)
AGGLMTTRLTSLEYLGDVYLALPVVFFVVVSGLWVRAEWKALREWTSRLTTQLSWVVEVSRAFWRIGFVGSLLMDFTLVVLAVLSTYDDIAGLGGVVSMLSLCSNLFVFAFLLSSITAGVARNDGGIARVIPFLTILLRWFVFVSSWIELYGNADTPAAGISTLATQRVSLRIFTTAALALCFVLMLIHAVALFK
>TRINITY_DN613_c0_g1::TRINITY_DN613_c0_g1_i1::g.796::m.796 type:5prime_partial len:178 gc:universal TRINITY_DN613_c0_g1_i1:589-56(-)
SLNRATAWMSIRTKHRANAAVVKIRSETLCVARVDIPAAGVSAFPYSSIQLDTNTNQRSKMVKNGITRAMPPSFRATPAVIELSKNANTNRLEHKESMETTPPKPAMSSYVDKTARTTSVKSINNEPTKPIRQKALETSTTQESCVVRRDVHSRSAFHSARTQRPLTTTKKTTGSAR*
>TRINITY_DN648_c0_g1::TRINITY_DN648_c0_g1_i1::g.797::m.797 type:internal len:153 gc:universal TRINITY_DN648_c0_g1_i1:457-2(-)
PGAVVHMLEVPRAEGSARKTSHTIQLVNDSRFNVCVGAHPALAEQLAKRMLEDKLVPELGNAYTCTSQKTFANSRVDFVLEHSDGVRKTLVEVKNVVCTDDETLSADSTPTMYRYRACVEKDGQLVRAAIFPDGRKKPKTKVVSERAIKHVH
>TRINITY_DN648_c0_g1::TRINITY_DN648_c0_g1_i1::g.798::m.798 type:internal len:153 gc:universal TRINITY_DN648_c0_g1_i1:2-457(+)
VHMLYCALRDDFGLWLFPPVREDGCANQLAVFLYAGAVSVHGWRRVCRECLVVGADNVFHLDERLADSVRVFEDKVHPAVRKRLLRRASVRVAQLRHELVFEHALCELLGERRVGAYAYVEPRVVDELNGVRGLPRAPFCPRHLEHVNDRSW
>TRINITY_DN648_c0_g1::TRINITY_DN648_c0_g1_i1::g.799::m.799 type:5prime_partial len:128 gc:universal TRINITY_DN648_c0_g1_i1:3-386(+)
CTCFIARSETTLVFGFFRPSGKMAARTNWPSFSTQARYLYMVGVESAESVSSSVQTTFFTSTSVLRTPSECSRTKSTRLFANVFCDVQVYALPSSGTSLSSSMRFASCSASAGWAPTHTLNRESLTS*
>TRINITY_DN648_c0_g1::TRINITY_DN648_c0_g1_i1::g.800::m.800 type:5prime_partial len:121 gc:universal TRINITY_DN648_c0_g1_i1:1-363(+)
RAHALLRAPRRLWSLAFSARPGRWLREPTGRLSLRRRGICTWLASSLQRVSRRRCRQRFSPRRASCGLRQSVRGQSPPGCSQTSFATCKCTRCPAPARACLRACALRAARRAPGGRLRIR*
>TRINITY_DN600_c0_g1::TRINITY_DN600_c0_g1_i1::g.801::m.801 type:internal len:226 gc:universal TRINITY_DN600_c0_g1_i1:2-676(+)
RRQDRVELGWAWRWLDWVRMAATALAAANVYVSHGAVRALVAGGPTAKVLDRAVAVTCDAEYQRTGITLAGPLETVEEDVLALVGALFPLLSLASHSATHPRIGVIDNIVVAPIEAAWASDTRLAASRLAKTIAENVPKSRTVVYSSAVPLASIRRRTPYFSPSALSGALAGDGTHAIDGLEAYGLAEADPEVGLTCVGSVPWVTNFNVPLRTPNLTEARTVAKA
>TRINITY_DN600_c0_g1::TRINITY_DN600_c0_g1_i1::g.802::m.802 type:3prime_partial len:110 gc:universal TRINITY_DN600_c0_g1_i1:327-1(-)
MLSITPMRGCVAECDASERSGNRAPTRASTSSSTVSSGPASVMPVRWYSASQVTATARSSTFAVGPPATSARTAPCETYTFAAASAVAAIRTQSSQRQAQPSSTRSCRR
>TRINITY_DN616_c0_g1::TRINITY_DN616_c0_g1_i1::g.803::m.803 type:internal len:100 gc:universal TRINITY_DN616_c0_g1_i1:2-298(+)
AAAGPALRRSRRTRDLARTRASSKCALRNFAVRMNALRGGSQSRSTGCESTSRSRQSKTRKPVEQSPARVVVGSVTNLTRQRATPGSGGTLDWRAARLS
>TRINITY_DN616_c0_g1::TRINITY_DN616_c0_g1_i1::g.804::m.804 type:internal len:100 gc:universal TRINITY_DN616_c0_g1_i1:297-1(-)
LSLAARQSSVPPEPGVALCLVRFVTEPTTTRAGDCSTGLRVLDCLERLVDSHPVERLCDPPRSAFMRTAKFLNAHFDDALVRAKSRVLLERLKAGPAAA
>TRINITY_DN619_c0_g1::TRINITY_DN619_c0_g1_i1::g.805::m.805 type:internal len:113 gc:universal TRINITY_DN619_c0_g1_i1:1-336(+)
GGRDPRARGDRSREPGRGRPGDPNRRRPGGGDRGRPSGGGGRPGGGGRPGAGPRGPPKRRFGDEGRYPGGTILRKPQVSRAPPMPPAFPNIPNLPPRTGAGGGPGGAVNYPK
>TRINITY_DN619_c0_g1::TRINITY_DN619_c0_g1_i1::g.806::m.806 type:internal len:113 gc:universal TRINITY_DN619_c0_g1_i1:336-1(-)
LWVIHSTPRPPTRAGSRRQVGDVGKGRRHWRRSRHLRFPKNRPARVSAFVAKPALGRATRACSRPTATAWATSATRWATSIAAAWPPAVRVPRAATARLAAAVAPSAWIAAP
>TRINITY_DN619_c0_g1::TRINITY_DN619_c0_g1_i1::g.807::m.807 type:internal len:112 gc:universal TRINITY_DN619_c0_g1_i1:3-335(+)
GPRSTRSGRPQPRAGPWPPWGPEPQEARRRRSRSPIWWRRSPRRWRSAWSRPSWPSQAPVWRRRPIPGRDDSSETAGVSSAANAACLSQHPQLASSNRRGWGAGGCCELPK
>TRINITY_DN619_c0_g1::TRINITY_DN619_c0_g1_i1::g.808::m.808 type:internal len:112 gc:universal TRINITY_DN619_c0_g1_i1:334-2(-)
LGNSQHPPAPHPRRFEEASWGCWERQAALAALETPAVSEESSRPGIGLRRQTGAWEGHEGLLQADRHRLGDLRHQMGDLDRRRLASCGSGPQGGHGPARGCGRPERVDRGP
>TRINITY_DN619_c0_g1::TRINITY_DN619_c0_g1_i1::g.809::m.809 type:5prime_partial len:108 gc:universal TRINITY_DN619_c0_g1_i1:2-325(+)
GAAIHALGATAAASRAVAALGTRTAGGQAAAIEVAHLVAEVAQAVAVGLEQALVALPSAGLATKADTRAGRFFGNRRCLERRQCRLPFPTSPTCLLEPARVGGRGVL*
>TRINITY_DN666_c0_g1::TRINITY_DN666_c0_g1_i1::g.810::m.810 type:internal len:110 gc:universal TRINITY_DN666_c0_g1_i1:2-328(+)
VCAKPGRLRRALLCVGRARHKLFHRLHEDAFKVGQVGLWQAQKHLLLGIERQRAVEGAHRALHHEKLDCARVPVQVKIQRGSENASAHQHARAHQEHGMLSPPPVEHLP
>TRINITY_DN666_c0_g1::TRINITY_DN666_c0_g1_i1::g.811::m.811 type:internal len:110 gc:universal TRINITY_DN666_c0_g1_i1:328-2(-)
REVFNRWRREHTVFLVSSGVLMGAGIFGAALYLYLDRNPSAIEFFVVERAVRAFDSSLSFDSKKKVFLGLPEPNLPDFEGVFMKAMEEFVASAADAKQGAPQAPGFSAD
>TRINITY_DN617_c0_g1::TRINITY_DN617_c0_g1_i2::g.812::m.812 type:internal len:108 gc:universal TRINITY_DN617_c0_g1_i2:1-321(+)
GGSWGGGAAGLRRRCGCAGVQVQATPAFVNYEKQTTACSRESRRVNCVCIWESFLLMMCGLSALQKRGPKRGPKVELTAPHDHHPRPRHPPRPRPRHPPRPRPRHPP
>TRINITY_DN606_c0_g1::TRINITY_DN606_c0_g1_i1::g.813::m.813 type:internal len:202 gc:universal TRINITY_DN606_c0_g1_i1:603-1(-)
RRRGRAAERRDARAAARGGRRAGTLRRPRKTEQFGSLKPGQFKAELARYESEQAAAALAEHDAESVLEGEAQDDKPALLPATSAADSEARSPEAEATGSRPPGDQHQDRPSTSDVEGPESSQEQVEQRPIQSPGAEQGLASVGDDDDNDLGDQAPERIALPHSGSLAGPKASVGSSETAALEDASTAEIVAAQVEALLDRV
>TRINITY_DN606_c0_g1::TRINITY_DN606_c0_g1_i1::g.814::m.814 type:5prime_partial len:159 gc:universal TRINITY_DN606_c0_g1_i1:3-479(+)
RGQATLLPGRRQFRQLRRLQGQRFRSSRQRPWVLPRSHYAAARFAPALGPRGRCRRHRQRSLGPAPRRGFGSGAAQLAPARIRAPRHRWYWADLDADPQEGGCPSPLLQGCGPLSLLRRSRVARLACRPAPRPPARFPHRARPARRRPARSHTLRAPL*
>TRINITY_DN691_c0_g1::TRINITY_DN691_c0_g1_i1::g.815::m.815 type:internal len:256 gc:universal TRINITY_DN691_c0_g1_i1:766-2(-)
AKRSDCRIALRLVELLTHGSPTVRRELVLALGRFVVDPRHASLVQLTAHELGEMRHHQAEGGASTFQTSFDTELMAKLERMLGENAETYLSVWLALKRLDAADAFPAVRRTASFVSVHVRRGVQERIDAIRSHAGVHQGGSIDASAGQQGQQASTAGNVGAAPAETATSITDARAALRQQRERLRPGQAVVNDGTAPAPVQAHSSLSQDAQGYGAVPASSHSSPPAATAAEAVEDLIERMGLASTLYIRRSMEFS
>TRINITY_DN691_c0_g1::TRINITY_DN691_c0_g1_i1::g.816::m.816 type:complete len:105 gc:universal TRINITY_DN691_c0_g1_i1:158-472(+)
MCLHRRWGGPVVHHGLARPKALALLSQGRPRIGDRGRGLRRCSTDIPSGAGLLPLLARGRVDAATLVNSSVRPDGIDPLLDSAAHVDGNERSGTANCRERVCGI*
>TRINITY_DN676_c0_g1::TRINITY_DN676_c0_g1_i1::g.817::m.817 type:internal len:176 gc:universal TRINITY_DN676_c0_g1_i1:525-1(-)
FRNLAHDPSAATPSSSAKLVCKPGAVDGKLCEYLVGRGVESGLRASSANTAGLPSRGQVSLTQTVVVRSQQPNARNFVITDTIDGLGKGIQARQDGASQPHPVEKVVRLEVESRRTDFAGPRVAPITLDQVALNPAQHLHVDACLQDVLRGRRLRVLARTRSNAILNLHEDRAAP
>TRINITY_DN676_c0_g1::TRINITY_DN676_c0_g1_i1::g.818::m.818 type:5prime_partial len:161 gc:universal TRINITY_DN676_c0_g1_i1:1-483(+)
GGRPVLVEIKNRVRARPREDTEPPPAQDVLQTCIYMQMLGGIKGDLVECYGGDTGPSEIRSTRLDLQADNFLHGVGLRGTILPRLYAFAQAVYRIRDDEISRVRLLRAHNDCLRQRDLASAGQPSCVGAAGSQATFHPSTYEVLAELAVDCPWLANKFSA*
>TRINITY_DN676_c0_g1::TRINITY_DN676_c0_g1_i1::g.819::m.819 type:5prime_partial len:106 gc:universal TRINITY_DN676_c0_g1_i1:2-319(+)
GAARSSWRLRIAFERVRARTRSRRPRKTSCRHASTCRCWAGLRATWSSVMGATRGPAKSVRRDSTSRRTTFSTGWGCEAPSCLACMPLPRPSIVSVMTKFRAFGC*
>TRINITY_DN632_c0_g1::TRINITY_DN632_c0_g1_i1::g.820::m.820 type:internal len:143 gc:universal TRINITY_DN632_c0_g1_i1:1-426(+)
AAAAQAFRSCRGRCHRRCHGRSRGGGAANLGGSVAAMDEKNTAGHAAGKAKRARRLGNGWHMAFSEKHQRHYFFNTVTNQRTWTEPEIVKAPQKRVGPWSRHWDDKYKRHYYFNKETGESTWEDPGSPRESAKHRASPKPRS
>TRINITY_DN632_c0_g1::TRINITY_DN632_c0_g1_i1::g.821::m.821 type:internal len:143 gc:universal TRINITY_DN632_c0_g1_i1:2-427(+)
QLQHKPSVAAAGAATGAATGAAAAAERRIWAARSPPWTKKTLLAMPPARPKEQDDLAMAGTWRSVRSISGTTFSTQLPTSARGRSQRSSRPRKSALVPGLGTGTTSTSGIIISTRRPVRARGRILALRANRQSTALPPNLAQ
>TRINITY_DN632_c0_g1::TRINITY_DN632_c0_g1_i1::g.822::m.822 type:3prime_partial len:111 gc:universal TRINITY_DN632_c0_g1_i1:330-1(-)
MPLVLVVPVPRPGTNALLRGLDDLWLRPRALVGNCVEKVVPLMLLTERHVPAIAKSSCSFGLAGGMASSVFFVHGGDRAAQIRRSAAAAAPVAAPVAAPAAATEGLCCSC
>TRINITY_DN611_c0_g1::TRINITY_DN611_c0_g1_i1::g.823::m.823 type:internal len:146 gc:universal TRINITY_DN611_c0_g1_i1:1-435(+)
AKGAATEGELKRARGLLAQCEKRAAKADEDFAAFRERVRQSPEAELQREIARLQGKIAQLHDQLEQEKERTAGEVLAKEAVKARMVELARELERMRRVEDGRAGRQLDNLRLEYLAREERYVLDGDRQRLQDLRLELNDLRAATL
>TRINITY_DN611_c0_g1::TRINITY_DN611_c0_g1_i1::g.824::m.824 type:internal len:146 gc:universal TRINITY_DN611_c0_g1_i1:435-1(-)
QRRGAEVVQLQTQVLQPLPVAVEHVALLPSQVLEAKIVQLPPGAPILHATHALQLARQLHHPSLHGFLGQHLASSALLLLLKLVVQLSYLALQPRDLALQLGLGRLPDALAKRGKVLVRLGGALFALRKEATGPLQLALRCSTLG
>TRINITY_DN611_c0_g1::TRINITY_DN611_c0_g1_i1::g.825::m.825 type:5prime_partial len:108 gc:universal TRINITY_DN611_c0_g1_i1:436-113(-)
AASRRGGRSAPNASPAAAACRRRARSAPPEPGTRGEDCPAAARRAHPPRDACAPARAPAPPSEPSRLPWPAPRQQCAPSPAQAGRAAELSCLAAARSRAAARPRATA*
>TRINITY_DN654_c0_g1::TRINITY_DN654_c0_g1_i1::g.826::m.826 type:internal len:102 gc:universal TRINITY_DN654_c0_g1_i1:303-1(-)
WIATTSRTLLNATAKKGSQTNALIPHKIRVAPRCVLQSSPATFMSPAFVHPISHWHRAARSVVLSSVHFPKPKQEPVAGHAGSRQDRTTILPAPLAIACHV
>TRINITY_DN654_c0_g1::TRINITY_DN654_c0_g1_i1::g.827::m.827 type:internal len:101 gc:universal TRINITY_DN654_c0_g1_i1:2-301(+)
TWQAIASGAGKMVVRSCLEPAWPATGSCFGFGKCTEDNTTDLAARCQCEIGWTNAGDMNVAGLDCSTHLGATRILWGISALVWLPFFAVALSNVRLVVAI
>TRINITY_DN654_c0_g1::TRINITY_DN654_c0_g1_i1::g.828::m.828 type:internal len:101 gc:universal TRINITY_DN654_c0_g1_i1:301-2(-)
DCNDESHVAQRNREERQPDQRANTPQDTGRAEVRAAVEPCHVHVARVCPPNLALAPRSQICGVVFRALSEAEARARGWPRRLETRPDDHLARAARNCLPR
>TRINITY_DN680_c0_g1::TRINITY_DN680_c0_g1_i1::g.829::m.829 type:internal len:102 gc:universal TRINITY_DN680_c0_g1_i1:1-303(+)
AAHRDAAALRGRVRQLELDQLQLSRDNARQEDEKLASMRSVLEEKLKLAQEAEAQLNESREQAESELRRAEADKMALGAETRQLRSQLGSLGSQNQALEAE
>TRINITY_DN680_c0_g1::TRINITY_DN680_c0_g1_i1::g.830::m.830 type:internal len:101 gc:universal TRINITY_DN680_c0_g1_i1:302-3(-)
SASRAWFWDPREPSCDLNCRVSAPRAILSASARRSSDSACSLLSLSWASASWASFSFSSSTDRMLASFSSSCRALSRESCSWSSSSWRTRPRRAAASRWA
>TRINITY_DN604_c0_g1::TRINITY_DN604_c0_g1_i1::g.831::m.831 type:internal len:129 gc:universal TRINITY_DN604_c0_g1_i1:2-385(+)
AASGTEEGRGELGAFPIPSLDSDDDEPPSLSESVDAGLFGAAMLIPGALSSVAWLVRFGKRRGRTSCDDFGSEGGASSPCELSRFGRFSKMIESSTKPRSERHDSSKIWLRGSGSVAASRLGSSQADE
>TRINITY_DN604_c0_g1::TRINITY_DN604_c0_g1_i1::g.832::m.832 type:internal len:129 gc:universal TRINITY_DN604_c0_g1_i1:384-1(-)
SSACDDPSREAATEPEPLNQIFEESWRSDRGFVEDSIIFEKRPNLESSQGDEAPPSDPKSSQDVRPRLLPKRTSQATDDSAPGISIAAPNSPASTDSERLGGSSSSESSDGMGKAPSSPRPSSVPDAA
>TRINITY_DN626_c0_g1::TRINITY_DN626_c0_g1_i1::g.833::m.833 type:internal len:111 gc:universal TRINITY_DN626_c0_g1_i1:1-330(+)
GNGPHHKHGRDVQEAHENDQQSAKADQLAGLLGLSGAFANRLVHGVVEALSGPKPNEPHSNPMPLQVPDQRLGAVDGLAGAPCRIRHRALPFRVRLQQLLERAERAGCGC
>TRINITY_DN626_c0_g1::TRINITY_DN626_c0_g1_i1::g.834::m.834 type:internal len:111 gc:universal TRINITY_DN626_c0_g1_i1:2-331(+)
ATARITSMAVTSKKLMRTTSRAQRQTSWPACSAFRARSRIVLSTALLRPSVAPNRTSPTATPCRSKCQTSDLAQSTALLALLAVSATGPSPSACVCSSSWSEPSAPDADV
>TRINITY_DN626_c0_g1::TRINITY_DN626_c0_g1_i1::g.835::m.835 type:internal len:111 gc:universal TRINITY_DN626_c0_g1_i1:330-1(-)
TSASGALGSLQELLQTHAEGEGPVADTARSASKAVDCAKSLVWHLERHGVAVGLVRFGATEGLNNAVDKTIRERARKAEQAGQLVCLCALLVVLMSFLDVTAMLVMRAVA
>TRINITY_DN640_c0_g1::TRINITY_DN640_c0_g1_i1::g.836::m.836 type:internal len:145 gc:universal TRINITY_DN640_c0_g1_i1:1-432(+)
HLSSLPIFARRSALHGPRIPGAGARLEAQAHFEQALRVGEDFTFDALVFWDPPEFGTANSAKSQYVILSTVSAKDAKGLKSPTASLATTFGIVGDGYLFLKRQNSETITSSRSAVVLPGRWNHVSVSFYGSSYRASSVSFSGNG
>TRINITY_DN641_c0_g1::TRINITY_DN641_c0_g1_i1::g.837::m.837 type:internal len:134 gc:universal TRINITY_DN641_c0_g1_i1:1-399(+)
QRDGGRHRGRARVPFVLFAALQPLSCLKEPAQRGGDGFCGPGQGPERPNAPARHVQHHEFGKHARALQNRGLCFCQSGPRLCGIPLAGRYAGCSKRLIDLRVRRRLFRRLGRLLLAERLDLRTRLLLGRVAFR
>TRINITY_DN641_c0_g1::TRINITY_DN641_c0_g1_i1::g.838::m.838 type:internal len:134 gc:universal TRINITY_DN641_c0_g1_i1:399-1(-)
PKGDSPEEEAGAEVEALGKEEAAQTSEQAPADAQIDEALAAACITSSERDAAKARSALAKAEASVLQRASVLSKLMVLNVTRRCVGALGALAWTAEPVAAPLRWLLQARERLERRKEYERNARSASVAASISL
>TRINITY_DN672_c0_g1::TRINITY_DN672_c0_g1_i1::g.839::m.839 type:internal len:144 gc:universal TRINITY_DN672_c0_g1_i1:2-430(+)
GGSLPSRIATRSKGPPEQGPPRASPSSTRQCEGPPEQGHQPEQGHHPAVIDDAPPEQGRPPAQGPPEQGSEKQNRAEQEKCQVRKSALRGPRRAWAAWRAARAERAARARRLAWLLESRCPGPAAAAAAAAAAAAVPRAVPRV
>TRINITY_DN672_c0_g1::TRINITY_DN672_c0_g1_i2::g.840::m.840 type:internal len:160 gc:universal TRINITY_DN672_c0_g1_i2:2-478(+)
GGSLPSRIATRSKGPPEQGPPRASPSSTRQCEGPSVRRTASAKDRQCEGPSEQGHQPEHGHHPPVIDDDPPEQGRPPAQGPPEQGSEKQNRAEQEKCQVRKSALRGPRRAWAAWRAARAERAARARRLAWLLESRCPGPAAAAAAAAAAAAVPRAVPRV
>TRINITY_DN627_c0_g1::TRINITY_DN627_c0_g1_i1::g.841::m.841 type:3prime_partial len:171 gc:universal TRINITY_DN627_c0_g1_i1:510-1(-)
MASRDECSQVVPVEVVRREVSEQKSMVNESLRVLEASLSPEEFEELARQELVDLNGKILDTNVFPDWLTERPDFQYVFPRFAEQSLDEFSLVAFAMSKDLKQRTSFDIDKTVSLMMRCPDLENLPPELCRTLTKSIRLGRYSAGSRICAAGDPAQMFYIVVHGRVELTGS
>TRINITY_DN608_c0_g1::TRINITY_DN608_c0_g1_i1::g.842::m.842 type:internal len:157 gc:universal TRINITY_DN608_c0_g1_i1:2-469(+)
SSVSAFFNIETNDEQRKRRKRALDTTHKRLGGVRNWRELDMPSSQQVQEIIADRLRLSSATTQTLLRERSKAFPSDYNLLQCGYNLLFYGFGSKKELLELFAKAVRRFEVDLGLPPSAVLTIKGFSAASARLRDAFAKIVTEYLGQPESSVPHVNA
>TRINITY_DN608_c0_g1::TRINITY_DN608_c0_g1_i1::g.843::m.843 type:5prime_partial len:120 gc:universal TRINITY_DN608_c0_g1_i1:3-362(+)
QASRHSSTSRRTMNSASGASGRWIPRTSALAAFETGASWTCRAASKSKRSSRIGCGLAARRRRLCCASAPRRSRPTTICCSAVTTSCSTGLGRKRSSSSCSQRLCAASRWTSGCHPPQC*
>TRINITY_DN670_c0_g1::TRINITY_DN670_c0_g1_i1::g.844::m.844 type:5prime_partial len:136 gc:universal TRINITY_DN670_c0_g1_i1:3-410(+)
RSSATSETGASAVASPPTASRGGDRRGSLRKTKSVPAQELSDEAGRASTGVVAQQRRDLPISADLLKSVRLRPKQMQSKSNSEPQLASAERSKSPSLMEALKQNVLFRTSQSRLASDQASDSGEETEATDKGRWE*
>TRINITY_DN670_c0_g1::TRINITY_DN670_c0_g1_i1::g.845::m.845 type:5prime_partial len:117 gc:universal TRINITY_DN670_c0_g1_i1:2-352(+)
AVLCHERDRCECCCEPAHGVARWRSTRLAAQDQVRSGPRAVGRSRQGKHWCRGAAAPRLAYLRRPTQVSSFEAQADAEQEQLGASTGLCGALQKPLAHGSSQAECAFSNLAEQTCL*
>TRINITY_DN670_c0_g1::TRINITY_DN670_c0_g1_i1::g.846::m.846 type:5prime_partial len:105 gc:universal TRINITY_DN670_c0_g1_i1:518-204(-)
KPPNSLLLVPDLVAPYQTRKSIPFKKVSFTLAPAPASLPSALVRGLGLLPRIARLVRGKSALRGSKKHILLESFHERGAFGALRRGQLRLRVALALHLLGPQTN*
>TRINITY_DN635_c0_g1::TRINITY_DN635_c0_g1_i1::g.847::m.847 type:internal len:107 gc:universal TRINITY_DN635_c0_g1_i1:319-2(-)
GGGGGAGCASASVPRTRIPAARTRPIAFSQVLATPRNGHGLQSRPSQPPRSPLRKAVCVTVSFGNPISLRKVQGRPHARTGRHARTSGPATLSFSARTLPRTRSRI
>TRINITY_DN635_c0_g1::TRINITY_DN635_c0_g1_i1::g.848::m.848 type:5prime_partial len:105 gc:universal TRINITY_DN635_c0_g1_i1:320-6(-)
RRGGRCRVCQRLGATHKDSGGKNASHRILSSPCNTAKRPWSPVSPLSASTQSVTQSSLRNGFLRQSNLLEKGAGPTSRTHWQARTHERACHPFFQRADPPSHAF*
>TRINITY_DN681_c0_g1::TRINITY_DN681_c0_g1_i1::g.849::m.849 type:internal len:107 gc:universal TRINITY_DN681_c0_g1_i1:319-2(-)
PPPPPARDERTSRGLPAARMPDLDCGESHAARARGRDALPTLARGCLFRRKVDRQAEHRLDGPESDPLARPGRVVGLRSLIHFADALRLYHRVYDVLPSRPRNADR
>TRINITY_DN681_c0_g1::TRINITY_DN681_c0_g1_i1::g.850::m.850 type:internal len:107 gc:universal TRINITY_DN681_c0_g1_i1:318-1(-)
PRLLQLGTSALAAGYLQHACLISTAERVTRRVRGAVMRSLLLQEVAFFDEKSTGKLSTVLTDQSQILLRGLAESLGSVVSYTSQMLSGFIIAFTMSYQVALAMLIV
>TRINITY_DN685_c0_g1::TRINITY_DN685_c0_g1_i1::g.851::m.851 type:internal len:123 gc:universal TRINITY_DN685_c0_g1_i1:2-367(+)
SRGRRSVRGQAPNGRSSSRRWDLPPAQRRAVAGALRDSQGKQSNTRSVTCGTHDSLDGLRLPVATRATARAESSGERRHERRALPRLRRQLSGTRERRSGSAKAASGRARSGECRAQTKNGP
>TRINITY_DN685_c0_g1::TRINITY_DN685_c0_g1_i1::g.852::m.852 type:internal len:123 gc:universal TRINITY_DN685_c0_g1_i1:3-368(+)
REAAGQCEGKRQTGEAARGGGICHLPSAGPSQERCETARANNQTHDPSPVGRTTRSTVCDCRSRHERQREPSPVANAGMNGGHCPVCGGSSAARENAEAAALKLRVVELEAENVALKRKMDR
>TRINITY_DN652_c0_g1::TRINITY_DN652_c0_g1_i1::g.853::m.853 type:5prime_partial len:244 gc:universal TRINITY_DN652_c0_g1_i1:2-733(+)
SGAIDLSHQAWVTLDESVWEWSESLLRLDISFNNVRALSPKIGQLTCLRELDISCNHLETLPDELGLCERLRMIKANGNRLRGIPSSIGKCKLLEEIYLSENQITRLPVSLGELKVLRVLHVQGNKLETICPEIGLCLSLEDIDCTNNRTVTNLPQQSLADADLFLWMCRHNLKQQAAVEELEETNEELEQAAELTEEQQATMRAEIKALREENKALLAERPDKFLKFLKAANEAQTKFCLLQ*
>TRINITY_DN652_c0_g1::TRINITY_DN652_c0_g1_i1::g.854::m.854 type:5prime_partial len:199 gc:universal TRINITY_DN652_c0_g1_i1:903-307(-)
PSILLSLFTATPKSAGSNQYRRHGSKGATSCCEPSARNCCLLEEANATWSRCAGTPVYWRRQNLVCASFAALRNLRNLSGRSASNALFSSRSALISARIVACCSSVSSAACSSSSLVSSSSSTAACCLRLCLHIQRNKSASASDCCGRLVTVRLLVQSISSRERHRPISGQIVSSLLPWTCSTRSTLSSPSDTGRRVI*
>TRINITY_DN652_c0_g1::TRINITY_DN652_c0_g1_i1::g.855::m.855 type:5prime_partial len:137 gc:universal TRINITY_DN652_c0_g1_i1:901-491(-)
KYFIITIHSHAEKRRLESIQEAREQGRHIVLRAVRQELLSSGGGKRHMVALRRDACLLEEAKLGLRLVRGLEKLEKLVRALGQQRLVLLAQRLDLGTHRRLLLLCKLCSLLQLLVGLLELLHCSLLLEVVPAHPKE*
>TRINITY_DN698_c0_g1::TRINITY_DN698_c0_g1_i1::g.856::m.856 type:internal len:155 gc:universal TRINITY_DN698_c0_g1_i1:1-462(+)
GPGTEEWWRGRAIGYVVGCEGVSFFLSVAWYVFGLPVAAIVRQAKVGKAHTQFHLLQKLRLPQWRPEAPQVALLRAMMLGVVYSPGAPALLPLCAAHLALIYAAEKRYLLNGCAAPEGRLAATRTADFVAWAFEACLVLRAGLSAATIWSVLDV
>TRINITY_DN698_c0_g1::TRINITY_DN698_c0_g1_i1::g.857::m.857 type:5prime_partial len:133 gc:universal TRINITY_DN698_c0_g1_i1:3-401(+)
PWDRRVVAWPRHRLCGGVRGRLVLLVGRLVRLWPACCRHCQASQSWQSAHAVPLASKAPFAAVAPRGAASGAPSCDDARGRVFAWRASSPAPLRGAPCAHLRRREALSFEWLRGAGGPPRCNKDGGFCRLGL*
>TRINITY_DN661_c0_g1::TRINITY_DN661_c0_g1_i1::g.858::m.858 type:internal len:126 gc:universal TRINITY_DN661_c0_g1_i1:1-375(+)
ASPRLVRITSAALAVLAVAATAAVAVTVTFRATEILRALLKALCFGVLAGDGLPVRLTVCGRLALTVAIGLAERVCTVLIPSGVVLVRLAAAGDLAANARWRATLAARQHGACLPRGPGRQVPGG
>TRINITY_DN661_c0_g1::TRINITY_DN661_c0_g1_i1::g.859::m.859 type:internal len:125 gc:universal TRINITY_DN661_c0_g1_i1:374-3(-)
PPGTCRPGPRGKQAPCCRAARVARQRALAARSPAAARRTSTTPLGIRTVQTRSARPIATVKASRPQTVSLTGRPSPARTPKQRALSSARRISVALNVTVTATAAVAATARTARAAEVILTRRGE
>TRINITY_DN661_c0_g1::TRINITY_DN661_c0_g1_i1::g.860::m.860 type:3prime_partial len:111 gc:universal TRINITY_DN661_c0_g1_i1:330-1(-)
MLPRGEGGPPARVGGKVSSSCETDEYDTAGYQDGADSFGEADSDGQGEPPADCESDWETVAGEDPEAKGFEQRAEDLSGSECDRHSNSSGGGDSEDGESGRGNPDEARRG
>TRINITY_DN671_c0_g1::TRINITY_DN671_c0_g1_i1::g.861::m.861 type:internal len:102 gc:universal TRINITY_DN671_c0_g1_i1:2-304(+)
QPARPAQPARLWSVAQTLVTVVNCAGANERESASQPDTCGLDRPSNKPTGPVALQDERAQGARRHQRVHVDAGLAGAARARGRVQGEDPRVPAQAGKPGRG
>TRINITY_DN671_c0_g1::TRINITY_DN671_c0_g1_i1::g.862::m.862 type:internal len:102 gc:universal TRINITY_DN671_c0_g1_i1:304-2(-)
SAAWFACLSWDSRIFTLDSASRSRSSCESRIDMNALMPPGTLRPLILQRHGPRWLVAGPIKPASVGLTGRLAFVRACAVHDSNQRLRDRPKPSRLGRPSRL
>TRINITY_DN615_c0_g1::TRINITY_DN615_c0_g1_i1::g.863::m.863 type:internal len:137 gc:universal TRINITY_DN615_c0_g1_i1:2-409(+)
RNNPPRSTHATQCARSPGVEAACNRQRVGAEPETQKASEGRRTTMAAAALAAERFSHDERVFMNKQPLTRYERHASRDKESKERALLEKRPPVRGQQYINYGNEIASAQSGTVAHITEQDRFFTDFAAEEKRRREQ
>TRINITY_DN615_c0_g1::TRINITY_DN615_c0_g1_i1::g.864::m.864 type:3prime_partial len:100 gc:universal TRINITY_DN615_c0_g1_i1:297-1(-)
MYCCPRTGGRFSSRARSFDSLSRLAWRSYRVSGCLFINTRSSWLNRSAASAAAAIVVLRPSLAFCVSGSAPTRCLLQAASTPGLRAHCVACVLRGGLLR
>TRINITY_DN717_c0_g1::TRINITY_DN717_c0_g1_i1::g.865::m.865 type:internal len:127 gc:universal TRINITY_DN717_c0_g1_i1:1-378(+)
VKGLDERKPALRRGHRDEKLVVAKLPRALKQFPQAFRRVDKVLNLFAVVSLLGSQLAPVPFRGGDLVQGPVHHGVDHFDLDAPQPRFHKDLEHRERRRHRRHPPSAPPRQAAERFPAAHRARQLRA
>TRINITY_DN717_c0_g1::TRINITY_DN717_c0_g1_i1::g.866::m.866 type:internal len:127 gc:universal TRINITY_DN717_c0_g1_i1:2-379(+)
SRASTNENLRCDGATATRNSSLPNCLEPSNSSLKLFGALTKYLTFSPSCPSLAPSSHRCPFVVVILSRALFITASITLTLTRPSLGFTKTLNTESAAATAATHHPRRRARLPSASQRPIVPASSAH
>TRINITY_DN717_c0_g1::TRINITY_DN717_c0_g1_i1::g.867::m.867 type:internal len:127 gc:universal TRINITY_DN717_c0_g1_i1:378-1(-)
CAELAGTMGRWEALGSLARRRGWWVAAVAAALSVFKVFVKPRLGRVKVKVIDAVMNRALDKITTTKGHRCELGAKEGHDGEKVKYFVNAPKSLRELFEGSRQFGNDEFLVAVAPSQRRFSFVEALD
>TRINITY_DN737_c0_g1::TRINITY_DN737_c0_g1_i1::g.868::m.868 type:internal len:190 gc:universal TRINITY_DN737_c0_g1_i1:1-567(+)
TARASTGRRLAQARAKPILVEPGHEAPELGVVDAAENLAANANVNRVLRVGPSRRPFRASAPRVREQVRNPETAPARSQAEDWDNNTAEEASESSKLRSELESLRRDVAGLRSVSLVRGTLKEVGRETEALLNRFPALTSAVHEIEADTSRASKELHQRIQTLVKSYRDMSEVAARAPLGFLSAMDPHQ
>TRINITY_DN737_c0_g1::TRINITY_DN737_c0_g1_i1::g.869::m.869 type:5prime_partial len:130 gc:universal TRINITY_DN737_c0_g1_i1:567-178(-)
LVGVHSTQESQGGARRHLAHVTVAFHQGLDTLVQLFGRPARVCLDFMHRARQGGKAVQEGLRLSANLLERSSNKRHRAEASHVASKRLQLGPQLGRLAGFLGGVVVPVFCLRTRGGSFRIAHLLPYSWR*
>TRINITY_DN796_c0_g1::TRINITY_DN796_c0_g1_i1::g.870::m.870 type:internal len:155 gc:universal TRINITY_DN796_c0_g1_i1:462-1(-)
DHVSHVLRAPGQVALSEQSPELETCAQPETGQCHHAAAEGHAASAGSSIEPARNQRGEEEWQANGYACGTHGNQAQDFCQTQPELDPVREWAAELQADSDMQEHWPEQHLQTNQHQRQHQNQHQQLFGQVVAETETVMSVGTAGIGQRHVVAKI
>TRINITY_DN725_c0_g1::TRINITY_DN725_c0_g1_i1::g.871::m.871 type:internal len:191 gc:universal TRINITY_DN725_c0_g1_i1:571-2(-)
ALQTSAAPLPALQGKRERRARPSIASNGSAHAPSTDGCKRRHEETILPPLPRRTMATRWLHRLATATRGQRLGANRVALQWTASRGHATKKTSKASDFMPLKAHIVDTVARAEGFMEKVQEFGPTVVYGCDTEAAIDLGSESPVENGTVTCISVYASKEHSFGDSPFVWIDILDGEEGVLETVKPFFESE
>TRINITY_DN725_c0_g1::TRINITY_DN725_c0_g1_i1::g.872::m.872 type:5prime_partial len:149 gc:universal TRINITY_DN725_c0_g1_i1:570-124(-)
HSKPVRHRCPRFRARGKGERAQVLQATGPRTPRARTAAKGGTKKRFCPRCLAERWRRGGFTDWLRQRAASGSGQIESRSNGPRAGGMRPRKRRRPLTSCRSRRTSWTRLRGPRASWKRSRSLGRLSCTDATLRPPSTSAARALSRTGP*
>TRINITY_DN713_c0_g1::TRINITY_DN713_c0_g1_i1::g.873::m.873 type:internal len:172 gc:universal TRINITY_DN713_c0_g1_i1:514-2(-)
GGKLCKVDDSCVMHYMARISNLPLIGKFVPLSAGDLLVDLCAVRDGDQSMSVFLSKHLGGLLRAAADVQGVDNTCGTALRGVGADYDKGGMSAELVCHGLHVESESPGSDCVDQLTSSLAKVPMASAFVPDGLADLVHESCAYLVAEERDIFSLLPHLATLLHVLGNLLGH
>TRINITY_DN764_c0_g1::TRINITY_DN764_c0_g1_i1::g.874::m.874 type:internal len:201 gc:universal TRINITY_DN764_c0_g1_i1:2-601(+)
VAGVHPAKFRTDGCWRIFGWSACQRDRLAPARTGWRWLAAWLVRWPTSGARRISSRPRREGAKARRQGSKEDRPANLPNKRGRKKVSTCFSGDPLALCLCVIALSPPRDLLPTALAVRIAAQACKEFLQKLVCECSVCECSVCSRSATNSKKKTNRAQPTGAPARRVAAHNRPSLRLSQHARHATELVAPCVRSRLPACL
>TRINITY_DN764_c0_g1::TRINITY_DN764_c0_g1_i1::g.875::m.875 type:3prime_partial len:103 gc:universal TRINITY_DN764_c0_g1_i1:306-1(-)
MTHKHSARGSPEKQVLTFFRPRLFGKLAGRSSFEPCLRAFAPSRRGLEEILLAPLVGQRTSHAANHRQPVRAGASLSRWQADQPKILQHPSVRNFAGCTPAT
>TRINITY_DN718_c0_g1::TRINITY_DN718_c0_g1_i1::g.876::m.876 type:internal len:119 gc:universal TRINITY_DN718_c0_g1_i1:1-354(+)
VQGKRLTAPARFRVALVQQRLFSHKLHVRAGNQAAPAIFRYAIRPSVSCLLKHLDDLARHNHDLLRVARLRLELKEHLSELGVLNHGRRDGLRSSSSSSSSGGGRLGSRSSCCGHATP
>TRINITY_DN763_c0_g1::TRINITY_DN763_c0_g1_i1::g.877::m.877 type:internal len:201 gc:universal TRINITY_DN763_c0_g1_i1:1-600(+)
EASKGATAGGKKKASAPRRNAKPPKYVPIKRNLYTKGTRPVVNRDTLDHSCQCVHGCDESCQNRLLRIECFRDKRGQANCNSKDEQCTNRQFQRFKYKKVKPIETPGRGWGLQLEQFAEQGDFIVEYVGEVITAEESRQRLTKTVTGQERHVFQMDLGNDQIIDARYKGNVARFINHSCDPNCALHKWNVLGVTRVGIFA
>TRINITY_DN763_c0_g1::TRINITY_DN763_c0_g1_i1::g.878::m.878 type:internal len:201 gc:universal TRINITY_DN763_c0_g1_i1:602-3(-)
FAKIPTRVTPSTFHLCKAQFGSHEWLMKRATLPLYLASMIWSLPRSIWNTWRSCPVTVLVSRCRLSSAVMTSPTYSTIKSPCSANCSSWSPQPRPGVSIGLTFLYLNRWNCLFVHCSSLLLQLAWPRLSRKHSMRSRRFWQLSSHPCTHWHEWSSVSRFTTGRVPLVYKLRLIGTYFGGLALRRGALAFFLPPAVAPLLA
>TRINITY_DN763_c0_g1::TRINITY_DN763_c0_g1_i1::g.879::m.879 type:internal len:201 gc:universal TRINITY_DN763_c0_g1_i1:600-1(-)
RKDPHAGHAEHVPLVQSAVRVTRVVDEARHVALVPRVDDLVVAEIHLEHVALLPGDGLGEPLPALFGGDDLSYILYDKVALLCKLLELEPPATPRRLNRLDLFVLEPLELPVRALLVLAIAVGLAPLVAETLDAQQAVLAALVAPVHALARVVERVSVHHRPSSLGVQVALDWDVLWRLGVAARRARLFLAAGRRPLARL
>TRINITY_DN704_c0_g1::TRINITY_DN704_c0_g1_i1::g.880::m.880 type:internal len:238 gc:universal TRINITY_DN704_c0_g1_i1:713-3(-)
QGPTSTQWRCRLGARITALALASQATRDLLAASLSTGEILLMDATTGERAPGFRAHEQAVCALAALRVSETSTALLTCAGDGVLKMWASAPAAFSATTLLGSDSLLRVEINSRMRHSQAVRATCAVPMMTTARGSDIAHFVATAAGSTVSVWELRSERLVCRYDRHEAVVTGLSSCLCRGRPVVAAVDLNLDVHLFDALTGLALVAYQHALPAWEADVLGHASKHLDDDKDLPGEGD
>TRINITY_DN704_c0_g1::TRINITY_DN704_c0_g1_i1::g.881::m.881 type:3prime_partial len:138 gc:universal TRINITY_DN704_c0_g1_i1:304-714(+)
MSDPRAVVIIGTAQVARTAWLWRMRELISTRRSESEPSSVVAEKAAGADAHILSTPSPAQVSKAVDVSLTRRAARAQTACSWARKPGARSPVVASMSKISPVDRDAASRSRVACEASARAVIRAPSRQRHCVLVGPW
>TRINITY_DN704_c0_g1::TRINITY_DN704_c0_g1_i1::g.882::m.882 type:5prime_partial len:126 gc:universal TRINITY_DN704_c0_g1_i1:3-380(+)
VAFSWQVLVVVEMFAGVAKHVCLPRRESVLVGDERQTSERIEKVDVQVEVDCCNDRAAAAQAGREASHHCLVPVVAADQALGSKLPDRHSGPSSSCYKVRNVGPAGRCHHRDRASGPHGLAVAHA*
>TRINITY_DN704_c0_g1::TRINITY_DN704_c0_g1_i1::g.883::m.883 type:5prime_partial len:111 gc:universal TRINITY_DN704_c0_g1_i1:714-382(-)
PGTDEHAVALPTRSPNYRSCARLAGDARSACSISIDRRDFAHGCDNRRARPRFPRPRAGRLRPCCSARKRDVHRFADLCRGRRAQDVGIGSSCLFGNHTARFRFAPSSGD*
>TRINITY_DN700_c0_g1::TRINITY_DN700_c0_g1_i1::g.884::m.884 type:internal len:190 gc:universal TRINITY_DN700_c0_g1_i1:567-1(-)
SATHGGRVQPGVAGATERQHGLSQGAGRTEAEQQAAIKNKSRSKGGKCVDSVLAFEEECDELDEMSLLDQALAMEHAVEKDLYSIALEVPLNEGRFMTNNGDVTRRQNVPHGVRYGDGMTNSRPRGGVREPTADPEGSSSVSELAKRLERSAQQSSPTKRIGQRFEGIALQSRSSIAPHDASRAHVDGE
>TRINITY_DN729_c0_g1::TRINITY_DN729_c0_g1_i1::g.885::m.885 type:internal len:193 gc:universal TRINITY_DN729_c0_g1_i1:3-578(+)
DWAEHFERAERLAAKAKDHYMVLNVRADATPSEVKQAFRKQCLKWHPDKHRGSEDDMARASAMFKAINEANEVLSDEQTRTLYDIDRISKRMDDIVRRQHEEQQQWHASKRTRASGTAAAAPTSTPRASSSGPATGSSPFESGRSAADSTFDRQEDQQGGSASSYFRAAYADQRHRKRGWDARGFSGSAAED
>TRINITY_DN798_c0_g1::TRINITY_DN798_c0_g1_i1::g.886::m.886 type:internal len:229 gc:universal TRINITY_DN798_c0_g1_i1:2-685(+)
TLATPRGWHWERRWQGERVHVERTFPTKIPALQDAGVAFVPFNAALVDAEFRSAPRLVYDVTLVRVRDEFGVIDDMYSEDELREILQRVVDTFAVANVFVRFRLDEMRKQHLLSRRQALVYINYVEGPDREELELREKQGAGPGQRKKYEAWLAAANKAAFGDRLGVDFLDQLRGNRVADSHRVMSMIEQDFLDWLLGFPLMLTPWDMVQSTAIFPVHYYHNLNGLGG
>TRINITY_DN767_c0_g1::TRINITY_DN767_c0_g1_i1::g.887::m.887 type:internal len:140 gc:universal TRINITY_DN767_c0_g1_i1:418-2(-)
ILHRSPSLQERGSGQGYAPAPSRLLTCGGAGTGKHMCISGPNLLQELARVARQRRRSTSSRSSRSSNESQSPPEDECDKMDDESESKHTSTASGSLLVVLSATDLLRALHSTPSRPSICRIRSATEATAGDPWYLRSSK
>TRINITY_DN756_c0_g1::TRINITY_DN756_c0_g1_i1::g.888::m.888 type:internal len:197 gc:universal TRINITY_DN756_c0_g1_i1:2-589(+)
GGGVWTPPAGRREMERARGPLTRDGLFERVVKGEELSADARKARRLLLLDGLTVGKVELVWGALVRHVATQLKAGKGVNVAAFGKFAPNKADEGRPVLALCDNFVRVYKVQETRRPIHLGAVLDANFSQLSLETRLPKEEVRAIAAEVFAALGNAVASCKQPLMIDFGALGTLYADHRRVQFAFGGRNGKGRDGSG
>TRINITY_DN756_c0_g1::TRINITY_DN756_c0_g1_i1::g.889::m.889 type:5prime_partial len:161 gc:universal TRINITY_DN756_c0_g1_i1:589-107(-)
PGPVAALAVPAPKGELDPTVVGVQSAERPKVDHQRLLAGGDGVAERCKYLGRDGAHLLLRKPGLERELRKVGVQDCPQVNGPPRLLNLVHPHKVVAEREHGSALVSLIRSKLAKRSHIHALAGLELRRHVPHQRAPHQLHLPDGQPIQQQQPPRLPRVRG*
>TRINITY_DN756_c0_g1::TRINITY_DN756_c0_g1_i1::g.890::m.890 type:5prime_partial len:124 gc:universal TRINITY_DN756_c0_g1_i1:587-216(-)
RTRRGPCRSGPQRRIGPYGGRRTECRAPQSRSSAAACRRRRRCRALQIPRPRWRAPPPSEAWSRARAAKSWRPRLPPGEWAASSLEPCTPAQSCRRARARVGPRQPYSEQTCQTQPHSRPCRP*
>TRINITY_DN733_c0_g1::TRINITY_DN733_c0_g1_i1::g.891::m.891 type:5prime_partial len:120 gc:universal TRINITY_DN733_c0_g1_i1:529-170(-)
QIWPRTRMVDGNGRTCRGRGRGGGCGAGGVADAAAYKRSKNSVCGKRGSSNPLGGVHLRLRNPSKRCWDGRVIRVCIRRFAPAERAGTDSAERLVAAAMRVGHDGQEFRCYTEMLSLES*
>TRINITY_DN733_c0_g1::TRINITY_DN733_c0_g1_i2::g.892::m.892 type:5prime_partial len:120 gc:universal TRINITY_DN733_c0_g1_i2:568-209(-)
QIWPRTRMVDGNGRTCRGRGRGGGCGAGGVADAAAYKRSKNSVCGKRGSSNPLGGVHLRLRNPSKRCWDGRVIRVCIRRFAPAERAGTDSAERLVAAAMRVGHDGQEFRCYTEMLSLES*
>TRINITY_DN703_c0_g1::TRINITY_DN703_c0_g1_i1::g.893::m.893 type:internal len:145 gc:universal TRINITY_DN703_c0_g1_i1:432-1(-)
AFSRRIQPVSACGRQLDRACDWFFAKRGGLHWRGDFGSQYRGCPRLRPKRVSNANAPAAIWDQAHPASFARTLDSVLAVDAVGGLWRAGRFGERAKLDGSGKRKLDQALRSWRLSRSGHFSRFGGSADRVHENDRPDLWSAVGR
>TRINITY_DN703_c0_g1::TRINITY_DN703_c0_g1_i1::g.894::m.894 type:internal len:144 gc:universal TRINITY_DN703_c0_g1_i1:431-3(-)
LFLVAYSLFLPAVGNLIVLATGFLQNAVGYTGAEISVLSIVVVLVSAPSAFLTQMLQQRFGIKHTLLLSLALWTVCSLSTPWVVSGEQVALENALNLTGAGNESSTRLCEAGGSPDQATSRALGVRPTEFTKMIVPIYGVLWG
>TRINITY_DN710_c0_g1::TRINITY_DN710_c0_g1_i1::g.895::m.895 type:internal len:164 gc:universal TRINITY_DN710_c0_g1_i1:489-1(-)
PEMTSAVDPCAGPLAGATVRITGAGKAQSRWRFAAGLDAARARSASSSNVLCPSSRWIPYSSRCSCRSASDPTGGNMQMRTGSGMVVGRTTSSTTASARCRSTTCGVGRGGEERSKTSCCLGWHWRGARGGDGGAAWPQGGPFAGAPLGACSSQSCTSTNWIS
>TRINITY_DN710_c0_g1::TRINITY_DN710_c0_g1_i1::g.896::m.896 type:internal len:163 gc:universal TRINITY_DN710_c0_g1_i1:2-487(+)
EIQFVEVQDCDEQAPNGAPANGPPCGHAAPPSPPRAPRQCQPRQQEVLDLSSPPRPTPHVVDLHRADAVVDDVVLPTTIPDPVRICMFPPVGSDADLHEQRDEYGIHLELGQSTLLDDALLALAASSPAAKRQRDWALPAPVIRTVAPASGPAHGSTALVIS
>TRINITY_DN708_c0_g1::TRINITY_DN708_c0_g1_i1::g.897::m.897 type:5prime_partial len:120 gc:universal TRINITY_DN708_c0_g1_i1:2-361(+)
VRVAEALAKMELAYEATPEHVAEAIRLFKVSTINAANNYAMPGDVSNLSHEELQRVHQVEELLKRRLPIGSAVAQRKVVDEFVTFQGFAQFTVRKAIQVMLQRGELTHSSQQKLIKRVR*
>TRINITY_DN708_c0_g1::TRINITY_DN708_c0_g1_i1::g.898::m.898 type:3prime_partial len:109 gc:universal TRINITY_DN708_c0_g1_i1:325-2(-)
MRQLAALQHDLDRLADSKLRKALKCNKLVDHLALRHGGANRKPALEELLDLVHALEFFVREVGDVARHGVVVGSVDGRHFEEPNRLSDVLWRGLIGELHLGERLGDAD
>TRINITY_DN708_c0_g1::TRINITY_DN708_c0_g1_i1::g.899::m.899 type:5prime_partial len:106 gc:universal TRINITY_DN708_c0_g1_i1:3-320(+)
SASPRRSPRWSSPMRPRQSTSLRRFGSSKCRPSTLPTTTPCRATSPTSLTKNSSACTRSRSSSSAGFRLAPPWRSARWSTSLLHFRALRSLLSARRSRSCCSAAS*
>TRINITY_DN715_c0_g1::TRINITY_DN715_c0_g1_i1::g.900::m.900 type:5prime_partial len:189 gc:universal TRINITY_DN715_c0_g1_i1:651-85(-)
AAAPVLVGTFKSTWQRSHAAARSLSGSPGFAFGRASKGGRGSALLFRKITRSAPRKEQNGALRTCEGLGARPKDSDLLHLWAQLRAQLHRNPHPAGPEALPRAGAAETAKRTPAPAQAARACRGKAGEWGRDLKGRRRRHQRRGLQHVQQRSARAVPVVRADLPPQSPQAPPGPLHAGQARKGREESA*
>TRINITY_DN715_c0_g1::TRINITY_DN715_c0_g1_i1::g.901::m.901 type:3prime_partial len:159 gc:universal TRINITY_DN715_c0_g1_i1:476-3(-)
MVPSGPAKGLGQGPKTVTCYICGRSYGRSSIGIHIPRGQKLFLEQEQQKPPNERRPLPKPPALVEEKLANGGAISKADVDAINDEAFNTYNKEALVPCQWCGRTFLPKALKHHQGHCTQDKPAKGVKKAPSEPSAQTASQGRSTEQSDKARLEAQSKK
>TRINITY_DN715_c0_g1::TRINITY_DN715_c0_g1_i1::g.902::m.902 type:5prime_partial len:134 gc:universal TRINITY_DN715_c0_g1_i1:1-402(+)
GFLDCASSRALSLCSVDRPCEAVCAEGSLGAFFTPFAGLSCVQWPWWCLRALGRKVRPHHWHGTSASLLYVLKASSLMASTSAFEIAPPFASFSSTSAGGLGRGRRSFGGFCCSCSRKSFWPRGMWIPMELRP*
>TRINITY_DN720_c0_g1::TRINITY_DN720_c0_g1_i1::g.903::m.903 type:internal len:231 gc:universal TRINITY_DN720_c0_g1_i1:2-691(+)
DRFYNLYCGLKPSLGRALSFRSQDASGAQASLRVLRQLLAEMPDQIAGVASDFLGPLVGLAHHHASAVVRLHAYEDLIWLASTEQGASRAELRTALATGLGDPSLAVRQRIFAYWNAEQRLPSASGFTRLVKILQEIRPDAAAVVSGGGGEDDEGAASGWVGHVTTLLLSLVRNTPEYDNLDRKLFDKPLGECEFNEVAVDASWETPAFSLTQPMMPNFGSQVVGSLALS
>TRINITY_DN720_c0_g1::TRINITY_DN720_c0_g1_i1::g.904::m.904 type:5prime_partial len:168 gc:universal TRINITY_DN720_c0_g1_i1:690-187(-)
DSASEPTTWEPKFGIMGCVNENAGVSHEASTATSLNSHSPSGLSNSLRSRLSYSGVLRTSESSSVVTCPTQPEAAPSSSSPPPPLTTAAASGRISWSIFTSRVNPDALGRRCSAFQYAKMRWRTAREGSPSPVASAVRSSARLAPCSVLASQIKSSYACKRTTALAW*
>TRINITY_DN705_c0_g1::TRINITY_DN705_c0_g1_i1::g.905::m.905 type:5prime_partial len:105 gc:universal TRINITY_DN705_c0_g1_i1:325-11(-)
PVTTPTNPPVTTPTNPPVTTPTNPPVTTPTKSPVTSIISNATESNNSLVTIIGAAWGGLLIVGLIVYKFAYGGKTAVPVKNAINNKYKQLKQQAVPQLNKIVKK*
>TRINITY_DN753_c0_g1::TRINITY_DN753_c0_g1_i1::g.906::m.906 type:internal len:204 gc:universal TRINITY_DN753_c0_g1_i1:611-3(-)
RRGSLARGAMEGVAKLLSSRRRHKAEQVSARPSAKAFTGPLPPDRLLAALGKAAPGRTLKFDIVRKRSSLVRWRKCVLCVDEGQSAMFYAKLDGYGAIVPPAQLIPIAQVVSARVPSSTRCEFDVRIWVYFFEQSVRHQRERFHTFHFSAATPLQAQEWVDAISRVTRSATGAGEDRPSSSSSSASSSQHGGAMASAVMPPCA
>TRINITY_DN753_c0_g1::TRINITY_DN753_c0_g1_i1::g.907::m.907 type:3prime_partial len:148 gc:universal TRINITY_DN753_c0_g1_i1:171-611(+)
MKGVKALALVAHRLLEKVDPNAHVKLAARGRRNACGNHLGDGDELRRRHDRAIAVKLGVEHGALPLIHAEHALAPTHKTAALAHYVKLERPPRRSLAKRGQQPVRRKRSCERLRAWPRRDLLGLVPSPAAQQLGHALHGSARERASS
>TRINITY_DN753_c0_g1::TRINITY_DN753_c0_g1_i1::g.908::m.908 type:3prime_partial len:124 gc:universal TRINITY_DN753_c0_g1_i1:370-2(-)
MRGRAPCSTPSLTAMARSCRRRSSSPSPKWFPHAFRRPRAASLTCAFGSTFSSSRCATSASAFTPFISALRHRYRRKSGSTPSRGLRDQRRAQARTGHPPPPPPPPPRSMGARWHQPLCLLAP
>TRINITY_DN778_c0_g1::TRINITY_DN778_c0_g1_i1::g.909::m.909 type:internal len:201 gc:universal TRINITY_DN778_c0_g1_i1:602-3(-)
PQVNTSFVGHAFVAYASKTAAAAAPCYTQPACGLVAVDRLKRPHCFDLARLLHSSSEPPRFEPGQGPSTLELYSFLRSHSRLQVEPLTTINVDWYEAQAPITAMLVVDPTQPAAFGKLNRLCDALSQDQRLRSVQGKYQFVWASAEAVASSYGLATADIPSLVLLESTELRAAKPMAIYRPSEHDIGLLEAGAQDAVAAF
>TRINITY_DN714_c0_g1::TRINITY_DN714_c0_g1_i1::g.910::m.910 type:internal len:141 gc:universal TRINITY_DN714_c0_g1_i1:420-1(-)
FYAQTWQVHCAPALEQTITLVRRCLLSKKGPSLARPTAAIQDDASLMLAPRRRTRLRCSVASQMRGCAPKVSCSSLTRWRLRVDSASICATFAGAARFAFPLSFPLLTERDDAAAPAGLRDLALPFSASSAGAARFAFFP
>TRINITY_DN714_c0_g1::TRINITY_DN714_c0_g1_i1::g.911::m.911 type:5prime_partial len:122 gc:universal TRINITY_DN714_c0_g1_i1:3-368(+)
GKRRTALRQPTRQKRATPSRGALPALPRHLARSRAGKRGERRSALRQQTWRKWRPNLPAAATASSSSKTLWARNPSSGMPLSSASGSGDGGRASKMRRPESLLWGEQDSGLSCSTSNGALT*
>TRINITY_DN714_c0_g1::TRINITY_DN714_c0_g1_i1::g.912::m.912 type:5prime_partial len:111 gc:universal TRINITY_DN714_c0_g1_i1:418-86(-)
LCANLASSLRTCFGANNHVSAPLLVEQERPESCSPHSSDSGRRIFDARPPSPDPLALLSGIPDEGLRAQSVLLELDAVAAAGRFGLHLRHVCWRSALRLSPLFPALDRAR*
>TRINITY_DN714_c0_g1::TRINITY_DN714_c0_g1_i1::g.913::m.913 type:5prime_partial len:100 gc:universal TRINITY_DN714_c0_g1_i1:2-301(+)
GKKANRAAPADEAEKGNAKSRSPAGAAASSRSVKSGKERGKAKRAAPANVAQMEAESTRSRHRVKLEQDTLGAQPLIWDATEQRKRVRRRGASIKDASS*
>TRINITY_DN799_c0_g1::TRINITY_DN799_c0_g1_i1::g.914::m.914 type:internal len:104 gc:universal TRINITY_DN799_c0_g1_i1:311-3(-)
RSGGSLAARCGQGFSARKVQAPRRRHDADRGRRLAVVPKQPIPAPTRGQAERRGDHRAAEGACVPRRRGGGQGRRRADARLCRRLAGRDRADPAKGPDEATGG
>TRINITY_DN799_c0_g1::TRINITY_DN799_c0_g1_i1::g.915::m.915 type:internal len:104 gc:universal TRINITY_DN799_c0_g1_i1:3-311(+)
TACSFIRPFCWISSITPGQSSAKARISSSSPLSAPSPPGYASSFSSSVISSALCLTPSWRRYRLFGHHSQPPPAIRVVPPTRRLDFSSTKTLAASCSKAPTAA
>TRINITY_DN799_c0_g1::TRINITY_DN799_c0_g1_i1::g.916::m.916 type:internal len:104 gc:universal TRINITY_DN799_c0_g1_i1:310-2(-)
AAVGALLHDAAKVLVLEKSKRLVGGTTRIAGGGWLWCPNNRYLRQLGVKQSAEEITELLKELAYPGGEGADKGDEELMRAFAEDWPGVIELIQQKGLMKLQAV
>TRINITY_DN740_c0_g1::TRINITY_DN740_c0_g1_i1::g.917::m.917 type:internal len:159 gc:universal TRINITY_DN740_c0_g1_i1:2-475(+)
EQPGRPQALLSSGRRAGGQGERAGERRESVRRRRSTGGPASSREGVAARRRRSEAEAPVGTEASRMGVPKFYRWLSERYPLINQKIGKDTQFLPKFDNMYLDMNGIIHTCTHPNDEDVTDQISMKDMVLGMFSYVDRMVHIVKPQKVLVLAVDGCAPR
>TRINITY_DN740_c0_g1::TRINITY_DN740_c0_g1_i1::g.918::m.918 type:complete len:101 gc:universal TRINITY_DN740_c0_g1_i1:337-35(-)
MRACVDDPVHIQVHVVKLWQELCILADLLVDQRVPLREPSVKLGHAHPACLRPNRRLRLTPSPARGNALSATGGAACRSPPPHALPPLSRALSLPACPPA*
>TRINITY_DN761_c0_g1::TRINITY_DN761_c0_g1_i1::g.919::m.919 type:internal len:103 gc:universal TRINITY_DN761_c0_g1_i1:306-1(-)
SLGRLVASLGRLVASLGRLVASKANGGKSVLARVGICLAFMHTIGRPLRFARRCLAVRSAVEPFLWKHLWSSPKAARKPRRVPMAANESAPSHEQEQHRAYK
>TRINITY_DN741_c0_g1::TRINITY_DN741_c0_g1_i1::g.920::m.920 type:3prime_partial len:159 gc:universal TRINITY_DN741_c0_g1_i1:868-1341(+)
MSKFNVFNNRVVYRDLINQAFNCSEFNPNAIKEVFIHISFRSSFLNASSNVVLVSCIFIIELITGQKPKISFSKKDNSNFNIRKGDLVGIYVTLRGPRIFSFIEKYFFCVLPKVRFFGNSFSFRETPSSLVFNDISLKFFPEIENEITRFFSIFDKNI
>TRINITY_DN741_c0_g1::TRINITY_DN741_c0_g1_i1::g.921::m.921 type:complete len:123 gc:universal TRINITY_DN741_c0_g1_i1:497-865(+)
MVYPETNVFIVDNSNVKEVRCVHVYNQSSNNFGSTGSFIIGVITKLKKNNLKSTQKRGDLVKVLIVFTRKEKNNIKGSGIFVKAPKNFGILFDKKIAVGSRCKGVLPIKIKPLVPSLLNFFI*
>TRINITY_DN791_c0_g1::TRINITY_DN791_c0_g1_i1::g.922::m.922 type:internal len:181 gc:universal TRINITY_DN791_c0_g1_i1:542-3(-)
AASGTLAGAFGLRFMGAAVNFDAGASAEDMETALEAHAGVKSATVTRGALDGQNGAVYTITFTEFSSGPFNNLFSHTGAPSISDFTCTLNKVTGATTPTCLIAGVVTSNLKEFRPCAGRGTCLPSTGTCACFTGYSGENCATKSNEVILDDSKPTWLVENTGLQFVGSVLKLNSLKAAAS
>TRINITY_DN791_c0_g1::TRINITY_DN791_c0_g1_i1::g.923::m.923 type:5prime_partial len:145 gc:universal TRINITY_DN791_c0_g1_i1:1-435(+)
SEAAALSELSLRTLPTNCSPVFSTSHVGLLSSSMTSFDLVAQFSPLYPVKQAQVPVDGKQVPRPAQGRNSFRLLVTTPAIRQVGVVAPVTLLSVHVKSLIDGAPVWEKRLLKGPELNSVKVMVYTAPFCPSSAPRVTVADFTPA*
>TRINITY_DN706_c0_g1::TRINITY_DN706_c0_g1_i1::g.924::m.924 type:internal len:111 gc:universal TRINITY_DN706_c0_g1_i1:2-331(+)
AVGLVWTFEPPRCVDSKTLNARVELRLSDSCWGHENGSATVLLELETSCDLLSYPTGTVVHLAYVMSGINIGMAVCLLALVVLHRRNIVIRAAQVEFLVLVCVGAVISSS
>TRINITY_DN792_c0_g1::TRINITY_DN792_c0_g1_i1::g.925::m.925 type:internal len:109 gc:universal TRINITY_DN792_c0_g1_i1:1-324(+)
DTGQRYETGKSGPIRGSPFTVTFPDGNNKGANQMSGPLLREAVERKYQYVRKFVTSARVQLEKAINPNYAKELASDVNALLGVKEKLFQMETEREAIELDLDVFERVT
>TRINITY_DN776_c0_g1::TRINITY_DN776_c0_g1_i1::g.926::m.926 type:internal len:122 gc:universal TRINITY_DN776_c0_g1_i1:3-365(+)
SPHKAVAASRIARMDATNARVPFAHSLSVSAGASERAYAWPLDLYISNAQVASRGSAVLAPRTFVFRSKEDRRAFVEAVQTLTQHGQLPREPIELESAANSEQVPARAPDEEERLSKGETP
>TRINITY_DN790_c0_g1::TRINITY_DN790_c0_g1_i1::g.927::m.927 type:internal len:101 gc:universal TRINITY_DN790_c0_g1_i1:302-3(-)
RAGDPVRTPATPGGECSGRSSPRSMSVDASAAAAAKPGRGSMSPVAGIGFAKIANESETVAQKGGSRDDEDDGESGYVTPVFRSSEVPAHEAEAPHAQSP
>TRINITY_DN758_c0_g1::TRINITY_DN758_c0_g1_i1::g.928::m.928 type:internal len:266 gc:universal TRINITY_DN758_c0_g1_i1:797-3(-)
AAARPLRMLLPLAALAAMLLASEGAPADAAEAALGDVAAGASLVLDKGLVEPFELATVRWTARLPRVAGVYAAWGVGIFDESGNVVKRVRLEDTTDDRNADKLGSWEALQDAASKALEAYSETVPVVGCQDFGEEGGVQGERACGDGPEWPKMVSIVASPGYGDGSTFTIRFDRNTDEPPVASDSEVRQVMVWSAPIGSELRGEWADPRTLVIHIVNETGRIDYHNGGLTASLAHRERTEEEKQFASLASVLKGRGPTLDLGGEF
>TRINITY_DN758_c0_g1::TRINITY_DN758_c0_g1_i1::g.929::m.929 type:5prime_partial len:247 gc:universal TRINITY_DN758_c0_g1_i1:3-743(+)
ELAAEVQGGPSSFQNRGERRELLFFFGSLAVRQGGGEPPVVVVDSPGLVHNVYDQGAGVGPFAAQFGPYWSGPHHDLPHLAVTSHWWLVRVPVEADSERAPVAVSGRGDDGDHLWPLGAIPARTLALHAALFAKVLAADHGDGFAVRFEGFARRVLKRFPRSELVGVPVVRRVFQPNPLDDVAGLVEDAHAPGCIHAGHTRQARCPPHRCELERFDKALVQDKRGPGGDIAERSLRCIRRRAFARQ*
>TRINITY_DN758_c0_g1::TRINITY_DN758_c0_g1_i1::g.930::m.930 type:5prime_partial len:198 gc:universal TRINITY_DN758_c0_g1_i1:799-206(-)
PRPHDRCECCCRWLRWLRCYWRAKARRRMQRRLRSAMSPPGPRLSWTRALSNLSSSQRCGGQRACRVWPACMQPGAWASSTSPATSSSGFGWKTRRTTGTPTSSDRGKRFRTRRAKPSKRTAKPSPWSAAKTLAKRAACKASVRAGMAPSGQRWSPSSPRPDTATGARSLSASTGTRTSHQWLVTARCGKSWCGPLQ*
>TRINITY_DN758_c0_g1::TRINITY_DN758_c0_g1_i1::g.931::m.931 type:5prime_partial len:183 gc:universal TRINITY_DN758_c0_g1_i1:798-250(-)
RGRTTAANAAAAGCAGCDATGERRRAGGCSGGCARRCRRRGLACLGQGPCRTFRARNGAVDSALAACGRRVCSLGRGHLRRVRQRRQAGSAGRHDGRQERRQARIVGSASGRGEQSPRSVQRNRPRGRLPRLWRRGRRARRACVRGWPRVAKDGLHRRLARIRRREHVHYPLRPEHGRATSG*
>TRINITY_DN758_c0_g1::TRINITY_DN758_c0_g1_i1::g.932::m.932 type:complete len:106 gc:universal TRINITY_DN758_c0_g1_i1:154-471(+)
MCMTKVRGSAHSPRNSDPIGADHTMTCRTSLSLATGGSSVFRSKRIVNVLPSPYPGEATMETIFGHSGPSPHARSPCTPPSSPKSWQPTTGTVSLYASRALLAAS*
>TRINITY_DN768_c0_g1::TRINITY_DN768_c0_g1_i1::g.933::m.933 type:internal len:526 gc:universal TRINITY_DN768_c0_g1_i1:1576-2(-)
LVLAVDVVNKTTPLFGDISVEETYRRTELVVSDQFCGVYESKAAMGFLERSFCYIYTDEGAAYVNGVKLANDSMGLDSFHTYVYVDNSAWEVQSAWRNIIQTLFIIFIFGVATMLFTFDAHTLVIAPIERMVRIVEELADNPLTTFEDEDEEEAGESDLLKQGRKKNKAKVKNNVYETKLLENCIKKIGGLLQVGFGEAGAEIIASNMNGSGELDPMIPGRKIQAIFGFCDIRNFMVASEVLRDEIMIFVNEIANIVHTQVSSHSGNAIRNMGESFLLVWKRNPAEDEDWTQIVEKALISFLKINVDIHRSPEIASYNDPRSKTGARLHERIPNFEVRLDFGLHIGWAIEGAIGSNRKIDASYISPHVNLTSRLEECTRRYGVNILFSGDFFALLGEEAKKCSRKVDEILLEGAEEPVSLYTFDCNYTDLTVKLQAIRLKGDADEKERREVDRRISIIGPSPIIGHDRNTVAVGRSAFRNDLELRALQWEIPPHFLPLCRKAVAVYLAGKWAEARILMEAACRMV
>TRINITY_DN768_c0_g1::TRINITY_DN768_c0_g1_i1::g.934::m.934 type:5prime_partial len:453 gc:universal TRINITY_DN768_c0_g1_i1:2-1360(+)
HHSAGRFHENASLGPFPGEVYRNSLAAQRQKVRGDLPLQGAQLKVVAKCRPPNCNGVPIVPNDGARPDNRYAAVHLAPFLLIRVALEPDRLQLDCEVSVVAVERVERDGLFGPLEEDLVHLSGALFGFFTQESEKVAGKEDVDPVAARTLLQAAREVYVRRNVRRVNLAIRPDGAFDRPANVQPKVEPDLKVRDTLVKPCPGFGSWIVVRGDLRAPVDINVDLEEADERLLDNLGPVLVLCRVSFPDEEEALAHVANCIARVRADLSVHDVGDLIDEDHDLVAQNLAGDHKVADVAKAEDRLDFAARDHWVELPRPVHVGSDNFGASFAKADLKEAPDLLDTVFQQLGFVHVVLDLGLVLLAALLEQVALAGFLFVLVLEGGERIVSKLLDNTDHPLDGRDHERVCVKRKEHGRHPEDENDKERLDNVAPRALHLPGRVVDVDVRVKAVQAH*
>TRINITY_DN768_c0_g1::TRINITY_DN768_c0_g1_i1::g.935::m.935 type:complete len:118 gc:universal TRINITY_DN768_c0_g1_i1:825-472(-)
MRSPTSCTLKSARTRAMQFATWARASSSSGNETLQRTRTGPRLSRRRSSASSRSTLISTGARRSPRTTIHDPKPGQGFTSVSRTLRSGSTLGCTLAGRSKAPSGRIARLTRRTFRRT*
>TRINITY_DN787_c0_g1::TRINITY_DN787_c0_g1_i1::g.936::m.936 type:internal len:213 gc:universal TRINITY_DN787_c0_g1_i1:638-3(-)
AAKARSIMVEMGPEERKEAIKNTSRGLQALKASLDEQVVGHADVKEAMLLGLLAKEHVYLEGSPGTAKTLMSEIISESTDLVPFFYQMHRDTRLSELVGDSVIVRSRDEATGGEIIKQDIIRGGILTAEICVLDDVSRAPGEALNVLLRILNERKFGSSLERLPLYTAIASSNPASDDAYFAEPLDPANLDRFTLQVKADGLVQQGDWAAAE
>TRINITY_DN787_c0_g1::TRINITY_DN787_c0_g1_i1::g.937::m.937 type:5prime_partial len:128 gc:universal TRINITY_DN787_c0_g1_i1:1-384(+)
FSAAAQSPCCTSPSALTWSVKRSRFAGSSGSAKYASSEAGLLLAIAVYRGRRSSELPNLRSFKMRRRTLSASPGARLTSSRTQISAVRMPPRMMSCLMISPPVASSRLRTITLSPTSSERRVSRCIW*
>TRINITY_DN795_c0_g1::TRINITY_DN795_c0_g1_i1::g.938::m.938 type:internal len:117 gc:universal TRINITY_DN795_c0_g1_i1:1-348(+)
VPTGLAPKRPENTRAPSLSYVRFHFGGASLPGSPAPRNASSTACSSRVALATLSGLRSSPSGTPSNTSCRSFRKASTRAATAGQASTPTSAAMAAPLSTRCDRALLAFCRESLGYR
>TRINITY_DN795_c0_g1::TRINITY_DN795_c0_g1_i1::g.939::m.939 type:internal len:116 gc:universal TRINITY_DN795_c0_g1_i1:347-3(-)
RYPRDSLQNASRARSHRVLSGAAMAAEVGVLAWPAVAARVEAFLNERQLVLDGVPLGDDRKPLSVANATRELQAVLEAFRGAGEPGKEAPPKWKRTYDKDGARVFSGRFGANPVG
>TRINITY_DN795_c0_g1::TRINITY_DN795_c0_g1_i1::g.940::m.940 type:internal len:116 gc:universal TRINITY_DN795_c0_g1_i1:3-347(+)
ADWVGPKAPGEHPRSVLVIRPLPLWRGLLARLACAAKRLEHSLQLARCIGDAQRLAVVAEWHAVQHKLPLVQEGLDAGRDGWPGQHSHLSSHGGSAEHTVRSRSARVLQGIPGVP
>TRINITY_DN783_c0_g1::TRINITY_DN783_c0_g1_i1::g.941::m.941 type:internal len:108 gc:universal TRINITY_DN783_c0_g1_i1:322-2(-)
TLAREQREWKVRHCRRALARAVHRSLSQAWTQWRAVTKSEVRGEAERSMHLRVVRQVLARMSHLHLLAGFRKWRDAHHLAVLGTARTGHQRSLCRRVLLRLRNRLLA
>TRINITY_DN779_c0_g1::TRINITY_DN779_c0_g1_i1::g.942::m.942 type:internal len:125 gc:universal TRINITY_DN779_c0_g1_i1:1-372(+)
SNGTAGESDADPTLPALQRGPSADSFLQQADSRGEVGASYEASKVSGSRPMSTVLQSDDGSPSEVEGGRPMSLTRRDSSWSTAQFIARRASKSGLLDPATPATIRGMSLYSKWFPVTICCAACV
>TRINITY_DN766_c0_g1::TRINITY_DN766_c0_g1_i1::g.943::m.943 type:internal len:188 gc:universal TRINITY_DN766_c0_g1_i1:3-563(+)
PSQIAAERASQVRQLENAAGVPHCSGREAARTPLRFGACLLAGEADESVTRSARRGETPRRPRERAASARSNVPRGHYMYGRELVGGRRLQPGQEPCLRVVSEPPEFTPEEIRHLRTLTKPPHAVSCAFGQVALLLGAPDSEWLTVRPLLRSSDLCKRMSEIFVTRAGVARLEAWIRANVPTLHARG
>TRINITY_DN709_c0_g1::TRINITY_DN709_c0_g1_i1::g.944::m.944 type:internal len:126 gc:universal TRINITY_DN709_c0_g1_i1:1-375(+)
EAADEVSPRAASKSRRRKSRVPALAMASVRHGVGAEALSPATADDGGRDTPTPFDDPRVDSGGAATPEHGGPGAADSSSRRSKYLYVAADNVLVEPGSGVVRLSAGPAGRGDALHPVGLYVLDRV
>TRINITY_DN752_c0_g1::TRINITY_DN752_c0_g1_i1::g.945::m.945 type:internal len:145 gc:universal TRINITY_DN752_c0_g1_i1:433-2(-)
NQDEFARLVGPDLARHMGGSGPLGGQMGLQLARHSAALMAAGDVAFLHNHTVPMFARALESRVPQISVAALRELQPAMAVLQERFGPGKVATIVSATVMPRLSRLLVETDQAAVRVQGLMGLADLVNSGHVGQDAIGALVLPAL
>TRINITY_DN752_c0_g1::TRINITY_DN752_c0_g1_i1::g.946::m.946 type:internal len:145 gc:universal TRINITY_DN752_c0_g1_i1:2-433(+)
ERREHERPNRILADVPRVDQVGEAHQTLHPHSGLVCLHKQSTQTRHHGRGDNRCDFARPKALLQNGHGWLQLPQRSDRDLRHARLEGAGKHWHRVVVQEGDVAGGHESSRVPRELQPHLPPERPAATHVAGEVWPHEAGELVLV
>TRINITY_DN752_c0_g1::TRINITY_DN752_c0_g1_i1::g.947::m.947 type:internal len:144 gc:universal TRINITY_DN752_c0_g1_i1:3-431(+)
SAGSTSAPIASWPTCPELTRSARPIRPCTRTAAWSVSTSSLLKRGITVAETIVATLPGPKRSCKTAMAGCSSLNAATEICGTRDSRARANIGTVWLCKKATSPAAMRAAECRASCNPICPPSGPLPPMWRARSGPTRRANSSW
>TRINITY_DN752_c0_g1::TRINITY_DN752_c0_g1_i1::g.948::m.948 type:5prime_partial len:103 gc:universal TRINITY_DN752_c0_g1_i1:431-123(-)
PGRVRPPRGARPRPPHGWQRAARGADGVAARAALGCSHGRRRRRLLAQPHGANVCPRPRVARAADLCRCVEGAAASHGRFAGALWAGQSRNDCLRDRDAAFE*
>TRINITY_DN777_c0_g1::TRINITY_DN777_c0_g1_i1::g.949::m.949 type:internal len:155 gc:universal TRINITY_DN777_c0_g1_i1:2-463(+)
KGVDSVMSEQDLCRLLRLLIESSAELAQGFVAAPSEFAQLAPPLANVLVEWGTPAAGQLLFQVGKYIADANPLVASGLFLDFVLPTLAKGLRSANFDSRASGMAVFAGFCPPQAPGHVRVTRSLQTALGDFRAYVACLAALLPFLGEEESGQID
>TRINITY_DN794_c0_g1::TRINITY_DN794_c0_g1_i1::g.950::m.950 type:internal len:191 gc:universal TRINITY_DN794_c0_g1_i1:2-571(+)
EACTRRRTVQLVELAALESVSALGACAKLEMLRLVSLRSLNDIDVLAALTRLCHVSVISCERLTAAACVGGAGPAALGHVTLAFQPLIEDLGWLATPRCATVSALHVIYCGIVDVRPLAALALSLRKLSLACLAELETLEGLEHCAALETVSLEGCTLLRSLDELVAAAGLQSLCLSGCVSLERVPGFML
>TRINITY_DN890_c0_g1::TRINITY_DN890_c0_g1_i1::g.951::m.951 type:3prime_partial len:121 gc:universal TRINITY_DN890_c0_g1_i1:46-405(+)
MAVRWKRRGSTGWLAGWRLIFACPFLTAHRLASLNLREAGMSVHAVMLPVNRQPEPDMRVLFSFFPPMSTGCGRCRRLARKKVALCDSWHPQNWGATEQTDLPRRHHQRLLASIDRSWCP
>TRINITY_DN821_c0_g1::TRINITY_DN821_c0_g1_i1::g.952::m.952 type:internal len:194 gc:universal TRINITY_DN821_c0_g1_i1:579-1(-)
NGTRREKQAEAVGKRAGKTGRGRPEASNLCASDRLLVEALSRLADDATLGISKRATELAINLIVAGEKGPNDVPRENRALWAELLEVGRCVAETRTGASPATPEEWGGLKRIPNEVPRVRPPTVRVFLSSTFSDTQMERDAFIVDVDLYLRSLSQILSCNYELVEMRWGVSDEMTHSHRTTDLCLRAIARCQR
>TRINITY_DN821_c0_g1::TRINITY_DN821_c0_g1_i1::g.953::m.953 type:3prime_partial len:143 gc:universal TRINITY_DN821_c0_g1_i1:152-577(+)
MKASRSICVSEKVLDRNTRTVGGRTLGTSFGILFKPPHSSGVAGEAPVRVSATHRPTSRSSAQSARFSRGTSFGPFSPATMRLMASSVARLDIPRVASSASRESASTSRRSLAHKFDASGRPRPVLPALLPTASACFSRRVP
>TRINITY_DN820_c0_g1::TRINITY_DN820_c0_g1_i1::g.954::m.954 type:internal len:125 gc:universal TRINITY_DN820_c0_g1_i1:372-1(-)
RGCRVLSRSCDIRERGQHCQKPQECQVEQADDGRRTSWLHHGAAARQARAASRLKSSADLALARLCADLGQRVPRNISRRARVWDGSGLPVVFSRLYRGRRRYLRHSVQTSLLCSRRAWRDRRT
>TRINITY_DN820_c0_g1::TRINITY_DN820_c0_g1_i1::g.955::m.955 type:internal len:124 gc:universal TRINITY_DN820_c0_g1_i1:371-3(-)
ADVVYSRAVATSENAGNIAKNLKNAKLNKLMMDEEQVGSTTGLQLDKHVLLPDSKAQLTWHSLVFALTLGNVYLATFRAGHGYGTVADYPLFLVDFIADAAGICDILFRLRYFAREEHGVIEG
>TRINITY_DN865_c0_g1::TRINITY_DN865_c0_g1_i1::g.956::m.956 type:internal len:122 gc:universal TRINITY_DN865_c0_g1_i1:1-363(+)
VLVQRPNEDKLPDANPLLAAPNDGIRPKFGGGARARGEINPALIDPSRLGVEQMKAGHLLFSRKPWLKLKYLFAGEHIVVLSQAAAIWPNTMNDSVKHIRMRNDFVLGRHVGVQIGPQRLV
>TRINITY_DN865_c0_g1::TRINITY_DN865_c0_g1_i1::g.957::m.957 type:internal len:122 gc:universal TRINITY_DN865_c0_g1_i1:363-1(-)
HQPLGSYLYAHMAAKHKVVSHTYVFDTIVHGVRPNRRGLAEHHYMFASKQVFELQPRLAAEEEVSRLHLLHAKSAWVNQRRVYFPSGPSSSTKLGTYSVIRCGQKRIGVGEFVLVRTLDKD
>TRINITY_DN865_c0_g1::TRINITY_DN865_c0_g1_i1::g.958::m.958 type:internal len:121 gc:universal TRINITY_DN865_c0_g1_i1:362-3(-)
TNRWGPICTPTWRPSTKSFRIRMCLTLSFMVFGQIAAAWLSTTICSPANRYLSFSHGLRLKRRCPAFICSTPSLLGSINAGFISPRARAPPPNLGRIPSFGAARRGLASGSLSSFGRWTR
>TRINITY_DN807_c0_g1::TRINITY_DN807_c0_g1_i1::g.959::m.959 type:internal len:144 gc:universal TRINITY_DN807_c0_g1_i1:3-431(+)
SSRARPDVATRRAGPPPFVAGCRWCSALARQRLVSNVEQVVATRARGRGRGDWSCATRGQHLVDSARAGRFPGPNKTMGNSLDCGASGNDLTPLPSALLQVTESGNWNCLGKTVSHGSNSLDCMLPFMLSTVNGTNRVYSECV
>TRINITY_DN807_c0_g1::TRINITY_DN807_c0_g1_i1::g.960::m.960 type:3prime_partial len:129 gc:universal TRINITY_DN807_c0_g1_i1:385-2(-)
MNGSMQSSELLPCETVFPRQFQFPDSVTWRSADGRGVRSFPDAPQSREFPMVLFGPGKRPALALSTRCCPRVAQLQSPRPRPRARVATTCSTLLTSRCRASAEHHRQPATKGGGPARLVATSGRARDE
>TRINITY_DN846_c0_g1::TRINITY_DN846_c0_g1_i1::g.961::m.961 type:internal len:198 gc:universal TRINITY_DN846_c0_g1_i1:3-593(+)
SNTKVFLSGWGLNHWGSRSDIVGFEAFDTQRPLGLLGEHWINNFLIDCRISGPFVPEIPRSQLGGNNKWVEQRFWYSGYVGFEFYDVHQFHLLDSGTFRNCGSKERNSYVWRALTHSDRFVPENMQASTNISYVNVDHDMIYGVTTTARTSVSWRLSNWYDSDGSAFRKHSPAIIGSARESAWWRLDESCQAVSRGP
>TRINITY_DN846_c0_g1::TRINITY_DN846_c0_g1_i1::g.962::m.962 type:5prime_partial len:186 gc:universal TRINITY_DN846_c0_g1_i1:593-36(-)
WTAADSLAALVKTPPGRLARAPDDGWRMLAKRASVAVVPVGQPPRDRRARRGRDAIDHIMVDVDIGDVGACLHVFRNKAVTVCQSAPDIRIALFAAAIAKGARVKEMELMHIVKLKPDVSAVPKPLLDPLVVAAKLASGDLGNKRPGDAAVDQEVVNPVLAKEAERALRVEGLKSNNVASAAPVV*
>TRINITY_DN832_c0_g1::TRINITY_DN832_c0_g1_i1::g.963::m.963 type:5prime_partial len:303 gc:universal TRINITY_DN832_c0_g1_i1:1139-231(-)
VGIRNTKKTMGNCCDFLRRAWGVRPARRASGGPPSDLGVDMTFKDAFLLGMEDMDLPPIAKRLIASRYVNLVTNIEEKHKLVLWSYNTHRVVILCGGLIVPMLITIQEKAPERDGVFWTTLFVSVAGSISNAWMEYFSVVKMHFTYLATMQALKREGWAFASLSGHYRRHRAHLTCWESFMSNVEKINAKGVSLYMLNSTNLRDTGGMDGRNVIGDAGLDDHNRLGNANTLDYPRSGNSSKERSEELCSTDGSPGGGPDNTPSSGSYGFGSSRVFDILYGDPRLSPRSNSFTSIPSIDTFSS*
>TRINITY_DN832_c0_g1::TRINITY_DN832_c0_g1_i1::g.964::m.964 type:5prime_partial len:204 gc:universal TRINITY_DN832_c0_g1_i1:1140-529(-)
RRDTEYKKNYGELLRFLAQSLGCEARAPGIGWATVGPWCRHDFQGRLFAWNGRHGSTADSKEANCVALRQPRHQHRRETQTGPLELQHPPRRDPLWWSDCAHADHNPRESTGTRRGVLDHAVRKCCRLNQQRLDGVLFGSEDAFHLLGNNAGPEARGVGFCLPVGPLSETSSPSHLLGVLHVQCGEDQCQRGKPVHAKLDQPA*
>TRINITY_DN832_c0_g1::TRINITY_DN832_c0_g1_i1::g.965::m.965 type:complete len:108 gc:universal TRINITY_DN832_c0_g1_i1:493-170(-)
MPGSTTTTAWETRTHWTTPGPETAARKEARSCAPQTEARAGAQTTHLVVAPTASAALACSISSTVTPDCLLAQTPSPASPASTRFLRSSALGPRSIPFFFWCGLQQQ*
>TRINITY_DN832_c0_g1::TRINITY_DN832_c0_g1_i1::g.966::m.966 type:5prime_partial len:102 gc:universal TRINITY_DN832_c0_g1_i1:1-306(+)
PSKKPSRTISSESRGSVVCREERRWPCSAASRCRWGQVVVPMACVAAGWTTSLTESFIAAANHTRKKKGSTGGLVRYYEENVSMLGMLVKEFERGDNRGSP*
>TRINITY_DN885_c0_g1::TRINITY_DN885_c0_g1_i1::g.967::m.967 type:internal len:102 gc:universal TRINITY_DN885_c0_g1_i1:2-304(+)
RQGSVFARELGLVGRKDVEPHESPRQVLALVVLEERVDQIAVTGDTRLRDESALVGFANEFGIDEVQVKLVAVEAHREDDVLADVFDGPVRARLGRDMVRR
>TRINITY_DN885_c0_g1::TRINITY_DN885_c0_g1_i1::g.968::m.968 type:internal len:102 gc:universal TRINITY_DN885_c0_g1_i1:304-2(-)
SPDHVTAKARANWSIEDVCEYVILPMCLDGDKFYLDLIDPKLVGKTYQGAFVSQARISSYGDLVHSLLEHYKGQDLTRTFVWLDIFSANQPKLTSKDASLP
>TRINITY_DN815_c0_g1::TRINITY_DN815_c0_g1_i1::g.969::m.969 type:internal len:155 gc:universal TRINITY_DN815_c0_g1_i1:462-1(-)
DEAFITLLKDVPRSFGKALRDLDSPVMRAELTEVLVLFSAHHTDVGYTQGMNFICIVALAHMDKEDAFWFLVDIADSLPDNFFRRTALDEVELFAEIVTLHAPVLREHLEASAEGDATTFDRAMGYLLVQWMVPLFVHVLPLETTLQIWDFIFR
>TRINITY_DN868_c0_g1::TRINITY_DN868_c0_g1_i1::g.970::m.970 type:internal len:103 gc:universal TRINITY_DN868_c0_g1_i1:306-1(-)
PRTPNGTRTARCCRFSSSLRSSAFRARLAARACASATLLACSLSRSHARPGRTGPRRLSSRQIGVSNARWSDTSTFTAGGGRTSAFARGGGLLQSLVDFCLP
>TRINITY_DN868_c0_g1::TRINITY_DN868_c0_g1_i1::g.971::m.971 type:internal len:102 gc:universal TRINITY_DN868_c0_g1_i1:2-304(+)
GKQKSTSDWRRPPPRAKAEVRPPPAVKVDVSLHRAFETPICREDKRLGPVRPGLAWLREREQASKVADAQARAARRARKAELRKLEENLQQRAVRVPFGVR
>TRINITY_DN854_c0_g1::TRINITY_DN854_c0_g1_i1::g.972::m.972 type:internal len:147 gc:universal TRINITY_DN854_c0_g1_i1:1-438(+)
DAAATGESGAGPGQDLSALMNALSQKAGPVVPGRAQANAKAASGVMASLTVMIGPLPPALRSENAVQTHFARYGNVVRVTVADGETDAFVQFEDRAAAHRAFVNRAPVLKDKSIRLFRVNDLANHADAQARKAARLSAVKCPTRQY
>TRINITY_DN854_c0_g1::TRINITY_DN854_c0_g1_i1::g.973::m.973 type:3prime_partial len:100 gc:universal TRINITY_DN854_c0_g1_i1:297-1(-)
MSGSSVLKLYKRIRLAVCHSYSDHVAVSSKVRLDGVLAAQRRRERADHHCQRRHHPRGGLRIRLRPARNNRPRLLAQRVHQRAQVLPRPSAAFSSRGRV
>TRINITY_DN848_c0_g1::TRINITY_DN848_c0_g1_i1::g.974::m.974 type:internal len:121 gc:universal TRINITY_DN848_c0_g1_i1:362-3(-)
ESHAHGGSLSGFAGGEPLPVDQLKEIRLSLGGKMLSLSRIKVKDEQPPELESVAKRAPRKKLRLRILVFDVSEIDTQSQSFVAKLYYEVCWRANATTLEGIHEEAASFDPKVKWGNATVL
>TRINITY_DN891_c0_g1::TRINITY_DN891_c0_g1_i1::g.975::m.975 type:internal len:177 gc:universal TRINITY_DN891_c0_g1_i1:530-3(-)
SSDESDLELHHESDDESSSSEDEDEDEDADDGANSFLASLKNQQANAGSEAGGKAGNSEEAEKLHYEQFFRKITSTQPTEEQKRAAEEAVRRAAEAAASRQIPPPIAWSEQQPGKPIKIVRRTIIRQLQNGDTEVTVEFIKAKEEIRRVRERLRDRATRTPELGMVKEVAPKVRGG
>TRINITY_DN891_c0_g1::TRINITY_DN891_c0_g1_i1::g.976::m.976 type:5prime_partial len:159 gc:universal TRINITY_DN891_c0_g1_i1:3-479(+)
PAAHFGGHLLDHAQLGRARRAIAQSLSHTPNLLLGLDKLDRHLRVAVLELSDDRASNNLDRLAGLLLAPRDGRWDLPGGSRLGGAPHRLFGGALLLLGGLCAGDLSEELLVVKLFGLLAVASLAARLAARIGLLVFQRREERVGAIVGVLVLVLVLAA*
>TRINITY_DN891_c0_g1::TRINITY_DN891_c0_g1_i1::g.977::m.977 type:5prime_partial len:112 gc:universal TRINITY_DN891_c0_g1_i1:1-336(+)
GPPRTLGATSLTMPSSGVRVARSRSRSRTRRISSLALINSTVTSVSPFWSCRMIVRRTILIGLPGCCSLHAMGGGICREAAASAARRTASSAARFCSSVGCVLVIFRKNCS*
>TRINITY_DN841_c0_g1::TRINITY_DN841_c0_g1_i1::g.978::m.978 type:internal len:165 gc:universal TRINITY_DN841_c0_g1_i1:2-493(+)
QSQTSVSSSVAPSRAACTRFLFDIVPPACNGRGCKTRPCMPFGSASVAPISLRPRKVLYLSFAGAPSSDRSEAARSSLSCTLKYAWTSAMPSLCTLQGKWCTLTGFRSRSDSAAPCPTLRLGWFPDPRAASAKLRFALIVCQQTRDLLRSAAAAAAAAAAAAAA
>TRINITY_DN841_c0_g1::TRINITY_DN841_c0_g1_i1::g.979::m.979 type:internal len:165 gc:universal TRINITY_DN841_c0_g1_i1:492-1(-)
AAAAAAAAAAAAAAERSRSLVCWQTMSAKRSFAEAARGSGNQPRRSVGQGAAESLRDLKPVSVHHLPCKVHRDGIADVQAYFKVQESEDLAASLRSDDGAPAKLKYSTFRGRKLIGATLALPKGMQGLVLQPRPLQAGGTMSNKKRVQAARDGATEDDTEVWDC
>TRINITY_DN803_c0_g1::TRINITY_DN803_c0_g1_i1::g.980::m.980 type:internal len:115 gc:universal TRINITY_DN803_c0_g1_i1:1-342(+)
GSGCWRLLARLAVNERVRSRPLRGASRPRRAPRLCSRLACGSASCSATVAPGANLEHFRQRALECSRSMGCSTDESQNRRPDWSPKPALGLRAPCSPGSPPRAHVQRLAPRVRL
>TRINITY_DN803_c0_g1::TRINITY_DN803_c0_g1_i1::g.981::m.981 type:internal len:114 gc:universal TRINITY_DN803_c0_g1_i1:341-3(-)
RRTRGARRCTCARGGLPGEQGARRPSAGFGDQSGRRFCDSSVEQPIDRLHSSARCRKCSKFAPGATVALQDALPQASLLQSRGALRGLEAPRRGLLRTRSFTASRASNLQQPL
>TRINITY_DN803_c0_g1::TRINITY_DN803_c0_g1_i1::g.982::m.982 type:internal len:114 gc:universal TRINITY_DN803_c0_g1_i1:3-341(+)
QRLLEVAGATCGERACPQQTPAWSFETAQSAAALQQARLRERVLQRHCGAGGELGAFSAARAGVQPIDGLFNRRIAKPATRLVSKTRARSARALLARQPSSRARAAPRPSRSS
>TRINITY_DN803_c0_g1::TRINITY_DN803_c0_g1_i1::g.983::m.983 type:internal len:114 gc:universal TRINITY_DN803_c0_g1_i1:340-2(-)
DEREGRGAARAREEGCRASRARADLARVLETSRVAGFAIRLLNSPSIGCTPARAAENAPSSPPAPQWRCRTRSRKRACCRAAALCAVSKLHAGVCCGHARSPQVAPATSSSRC
>TRINITY_DN898_c0_g1::TRINITY_DN898_c0_g1_i1::g.984::m.984 type:internal len:102 gc:universal TRINITY_DN898_c0_g1_i1:1-303(+)
GRELGSAETCCWPALPTSNSGSTARQSGARAPLALPRARASRATVSRPPLRSPLDGVVDWSVGIHTFPASRLDNQGLGQDQANLCQRSNSFCRPAQGRLAT
>TRINITY_DN898_c0_g1::TRINITY_DN898_c0_g1_i1::g.985::m.985 type:internal len:102 gc:universal TRINITY_DN898_c0_g1_i1:305-3(-)
HVASRPCAGRQNELLRWQRFAWSCPSPWLSRREAGNVCIPTDQSTTPSSGERSGGRLTVAREALARGRASGARAPDWRAVEPLLEVGSAGQQQVSADPNSR
>TRINITY_DN898_c0_g1::TRINITY_DN898_c0_g1_i1::g.986::m.986 type:internal len:102 gc:universal TRINITY_DN898_c0_g1_i1:2-304(+)
VASWGRPKPAVGQRYLPPTAARLRASPAPVRRLLSRAQEPRAPLSVVRHCARRWMALWIGPSEYTHFQPHASTTKDSDKTKQTFANEATRSVAPRRAGWRR
>TRINITY_DN898_c0_g1::TRINITY_DN898_c0_g1_i1::g.987::m.987 type:internal len:102 gc:universal TRINITY_DN898_c0_g1_i1:3-305(+)
SRVGVGRNLLLASATYLQQRLDCAPVRRPCAACSPARKSLARHCQSSATALAAGWRCGLVRRNTHISSLTPRQPRTRTRPSKPLPTKQLVLSPRAGPAGDV
>TRINITY_DN878_c0_g1::TRINITY_DN878_c0_g1_i1::g.988::m.988 type:internal len:261 gc:universal TRINITY_DN878_c0_g1_i1:1-780(+)
ERSETAVMATQVEELKRRLRRAEQLADPSLFERFKEAMAELQGERLKVTQKENDLSRAQIKQLELEKELGAASQAAAHKDACVAALDHRVSLFEHRNKDNLREFRAVQFDLNVQVSAWKLEACEASEAALQTRCEERALRESFLKIGIALNQAKKDAACAAARQNDLEEDLGAALAQRDAVISKARQHIDALAASARAMRAVCDERDDLRLKNKHLSREIQERDAELSQSRKENHELVGSLAQRRAELAALNSEVEQGAA
>TRINITY_DN878_c0_g1::TRINITY_DN878_c0_g1_i1::g.989::m.989 type:complete len:102 gc:universal TRINITY_DN878_c0_g1_i1:566-261(-)
MCWRAFEMTASRCANAAPRSSSRSFCLAAAHAASFFAWLSAIPIFKKLSRSARSSQRVWSAASDASQASSFQAETCTLRSNCTARNSRKLSLLRCSNKDTR*
>TRINITY_DN826_c0_g1::TRINITY_DN826_c0_g1_i1::g.990::m.990 type:internal len:132 gc:universal TRINITY_DN826_c0_g1_i1:2-394(+)
RLGQELAVKTKALREAKLRNSARIAQLSETLQGAEEAAQERAVLVQAAVDALQSAVLDLRRHLGSQGFHAVNSHTARRLMDKLMDASTKLCTATSANQPRSPGRQRRRPRTRSSSSAPDRWDRNDTDSLEL
>TRINITY_DN826_c0_g1::TRINITY_DN826_c0_g1_i1::g.991::m.991 type:5prime_partial len:119 gc:universal TRINITY_DN826_c0_g1_i1:1-357(+)
TARPRARGKNQSTARGKAAQLGSNRATVRNAAGGRGGRSRARSSRAGCCGRATERRAGPAAPPWIAGVSCSQLSHRASAHGQAHGRVDQAVHGNLRQPAALSRTPETQASDALVFIRT*
>TRINITY_DN833_c0_g1::TRINITY_DN833_c0_g1_i1::g.992::m.992 type:internal len:277 gc:universal TRINITY_DN833_c0_g1_i1:829-2(-)
SALGTGSEAAGPAAPFAAADSLLAKLLPSATEADDGLFMRYGQVLDRDLDGCGDEAVVAPQQENGLGSSGDDGHDALPAEQSPVEGPSTNPPKRRRRSARQKRRKRGKTADLGAQGHQRASGNGSNDKEPSASHHSAASENDEEEFDTVLPGCAVSQVFGRALEIDQSTLSVQVPEVYDLDGKQDLEVKHTAFRCDGCTNPGQLQGTRLQCANCEGFDLCLDCYSAGKHDADHPFWAYGQSKALRKLLPPRSSPPTAVVGVPCAPVFADPACAPHV
>TRINITY_DN833_c0_g1::TRINITY_DN833_c0_g1_i1::g.993::m.993 type:5prime_partial len:221 gc:universal TRINITY_DN833_c0_g1_i1:828-166(-)
PRWGRDPRLRAPLRRSLRQTPCSPNCCRAPLRQTTGFSCDTARSLTVTLTGAVTKPSWPLSRKMGSALAATTAMTRFPQSSRRSKALRRTLPKGDGGRLVKSVESEAKPQIWEPKATNAPRATAATIKSRPPRTIPPPRKTTRKSSILYFQGAQSPRCLDVRSRSTKAHFLFKSRKCMTSTESKTSRSSTPLSGATAAQTQANCRGRAFSAPIARGSTSA*
>TRINITY_DN833_c0_g1::TRINITY_DN833_c0_g1_i1::g.994::m.994 type:3prime_partial len:136 gc:universal TRINITY_DN833_c0_g1_i1:425-829(+)
MVRGGRLFIVAAVARGALVALGSQICGFASLSTLLTSRPPSPFGRVRRRAFDRRLLCGKRVMAVVAARAEPIFLLRGHDGFVTAPVKVTVKDLAVSHEKPVVCLSGARQQFGEQGVCRSERRSGARSLGSRPQRG
>TRINITY_DN892_c0_g1::TRINITY_DN892_c0_g1_i1::g.995::m.995 type:internal len:135 gc:universal TRINITY_DN892_c0_g1_i1:403-2(-)
DSSASNAAGQSSLPRRWQVSSVPSPRSGGFVPPASPPKLPPWALKADHNMPTTVGGSRAGSLRRFASSSSSAASGPGPSRANQSQPAGRVIWVEPCEGKLRGEAVQAVERDIARFLPECQPEDQDDVLEMPGLS
>TRINITY_DN850_c0_g1::TRINITY_DN850_c0_g1_i1::g.996::m.996 type:internal len:127 gc:universal TRINITY_DN850_c0_g1_i1:2-379(+)
KPFFESESCGKVWHNYSFDRHILFNHGVDCKGLAADTMHMARLYDSSLGKESGSKGYSLEALSSAFLHKDMSKTSMKQLFGRPVLLKNGTPGRTRELPPVADIQRDPELRDKWIRYSCYDAMCTVE
>TRINITY_DN847_c0_g1::TRINITY_DN847_c0_g1_i1::g.997::m.997 type:internal len:219 gc:universal TRINITY_DN847_c0_g1_i1:1-654(+)
GKIKKIKKTVAAPYNAAKTSKKVANPLIEKRPKNFSIGGDIQPKRDLRRFVKWPKYVRLQRQKKTLYQRLKVPPSVNQFTQTLDKSTATSLFKLLKKYKPETSAEKKERLQSMADSGKTEAGKKPVVVKYGLNHVTALIEKKKAQLVIIAHDVDPIELVVWMPALCRKMNIPYCIVKGKARLGQVVHKKTAAVLCVTGVKAEDKNALNTLVASVKTNY
>TRINITY_DN847_c0_g1::TRINITY_DN847_c0_g1_i1::g.998::m.998 type:internal len:219 gc:universal TRINITY_DN847_c0_g1_i1:654-1(-)
VVGLHGRNQGVQSILVLSLDSSHAEDCSSFLVHNLTETSFSLHDAVGDVHLPTQSRHPHNKLDGINIMSDYHQLCLLLLDKSSHVVQAVFHNDWLFAGFSFAAVSHALKSLLLFGRCLGLVLLQQLEERGGSGLVECLGELVHTWGNLQPLVQGFLLSLQSHILGPFHKPPEVPLGLDVTTNTEILGSLLDQRIGYFLAGLCSIVGSCDRLFYLLYLA
>TRINITY_DN887_c0_g1::TRINITY_DN887_c0_g1_i1::g.999::m.999 type:5prime_partial len:694 gc:universal TRINITY_DN887_c0_g1_i1:2163-82(-)
PNNAPVLPVSVVYCRGGKEESRTTLDCSGIVPYDFDKEVLGQATTFTYSAVRSSVIDLEENVVGRLFANAAAQAPLVAGQDISLETLQFEAQQEGWYSSTGMGSHGVFPLAVRDQVGGATPWAGNIYLIAESQNDAPEFLSGSTQKLAVPQTQSGSVVLIAQDEDCFYINDSVEQFFANKASSCALFGLSHFTISKGPKFGKLYQPSGTECTGLDPSTAVNTFPLTIPIVNGTVSNGPRTAVVCFEACSDNSAQNPCPLNSATAALPAGVVAVETLAIAVTDAVGSSKVQSLEITIETALQVGGEARGQVAVFEDSGFTEVALRGVDFVCDDKFGNKLQNAPAECSGRQKTFRLSALPPQFQGALYTAPNPEAVIRSLPEGGLALASPVVYFKPSPGYFSRDSWPLCAPSAANSFTQCLQKNATSPKCAGPANMVAGCAFDEDETTSKIPAAHYEQHTVFDLDGLVMGGCDNLEGGCPVEVSYSLQVQGERSRDAVGVAIWVTNVHDTADLVLPTTELVVSRGKRLNIPVSDVSGKGVLIDTKGEGSTRVLELVVSVSSTSSCQLFIPASTLGDLEFVEVGGIDPSVASGEFRFLGSASALNALLHGLTMNWQFSEEETAPEGELTFVLYDVSNERYVGADSDKNVVRLQKEIKLSVSKGDAAPPVTSDAVEAKQRASLLALLFVGAAMSWRS*
>TRINITY_DN887_c0_g1::TRINITY_DN887_c0_g1_i1::g.1000::m.1000 type:complete len:125 gc:universal TRINITY_DN887_c0_g1_i1:335-709(+)
MVKPCRRAFSALADPKNRNSPEATEGSIPPTSTNSRSPSVEAGMNNWQLLVEETLTTSSSTRVLPSPFVSMSTPLPLTSLTGMLSRLPRETTNSVVGSTKSAVSWTLVTQIATPTASRLRSPCT*
>TRINITY_DN804_c0_g1::TRINITY_DN804_c0_g1_i1::g.1001::m.1001 type:internal len:109 gc:universal TRINITY_DN804_c0_g1_i1:325-2(-)
KAHMNLGNVYIRLNQFKLAAQHHERAVMAAEAEARESLGSPQAFETRINSLNNLGQTLREAGDLYGALRQHAAAAQLDPGNIPALLQGVVAQRSLCLWDRWEARHHHL
>TRINITY_DN861_c0_g1::TRINITY_DN861_c0_g1_i1::g.1002::m.1002 type:internal len:223 gc:universal TRINITY_DN861_c0_g1_i1:1-666(+)
EPLTPAEEQRAGDELRAPTQALAQSVSPRGRFAVDLCRIATGEKKSPRRVEMDVNAASAEALMREKASLEKQLAEMLLMQENLQRARFGQTAAEDDYAAEELQSHMEEVRSPVAPRRSYGDSGSPRRSSGRASQSASSSPRSNGAAVSRAMFDAANLVQAHEDADDEDEDKDTDNLQDQLAELVMLMQLSQSQPALRSVLESHGIDMGSMELLMQYATAGAG
>TRINITY_DN879_c0_g1::TRINITY_DN879_c0_g1_i1::g.1003::m.1003 type:internal len:177 gc:universal TRINITY_DN879_c0_g1_i1:1-528(+)
GRAHEPQVRNLQGAQESAGDEARTVEKLELLEHRTRFLETIRRCSDLDMFISHGDRDNAFLALHKASTRLMQLDTVSHAVPLAEMALLIRTCLLGCNLLQRERRYEDSVHYLRVVQQVLQSKPDLAFEHCEVVLRVVADLEHLKRRDKALEDIESTLQENRAAVLEASLSPASVTA
>TRINITY_DN879_c0_g1::TRINITY_DN879_c0_g1_i1::g.1004::m.1004 type:5prime_partial len:149 gc:universal TRINITY_DN879_c0_g1_i1:528-82(-)
GRHTGRGQARFKNGRPVFLEGALDVLKGLVAPLEVLQVGHDSEHDFAVLEGKVGLGLQNLLNNSQVVDRVFVPPLALQEVAAQKARANEQCHLGQRNRMRDGVQLHEACRGLVQCQEGIVPVTVRNEHVQVAAASDGLEKPRSVLEKL*
>TRINITY_DN814_c0_g1::TRINITY_DN814_c0_g1_i1::g.1005::m.1005 type:internal len:369 gc:universal TRINITY_DN814_c0_g1_i1:2-1105(+)
AEGVGMGLETSAWALVACASLSAWAPLALLETKALRWVKDEPFWLGAFGAALICGLYWCGRLAIAKLAKTRSAVDTAMAGFFLMTCWSATIDTFLALSLVGKTELGLFYHSTGEPYFKTAWGLAALAYDGTAHLMLQGTAAVALITGANFLPASLVWAGSIINSMPVLLVGAATGPFSAHINPSTALNAPYVLIPIAVAWRCFSATSRHKDPWPTTPKALEAALAFFHLVALVIRVVRSMAVLNSGAAVSQLWAARVEPVLLEPTGFARVQVLEDLFYVVPWHAASAFESGLRLAELAPRGGLVTRETFWRLELAFAGAALQAQTCWLSMATIEWHDFSVRVASERYSVPSIVICLCMALVPAAQAFV
>TRINITY_DN814_c0_g1::TRINITY_DN814_c0_g1_i1::g.1006::m.1006 type:5prime_partial len:126 gc:universal TRINITY_DN814_c0_g1_i1:1106-729(-)
ARRPAQQGRGPCTGKSRSTELNTSRSQLGQKSRATRSSPCSASRSALGERLQQTQAPGAKTSRASRAPREVRARPSEARSRRRTRRATAQRKTGLPRPAPLRTRSAPARQARRARPRVARRRLQS*
>TRINITY_DN881_c0_g1::TRINITY_DN881_c0_g1_i1::g.1007::m.1007 type:5prime_partial len:107 gc:universal TRINITY_DN881_c0_g1_i1:3-323(+)
ATETLATELEGRQRLEARVVALQREVEGLRRANAAASHRTKEAAAELDRKRREAAHYAHLAQDLEQKLEQSLDENRDLTSRHRMAIKAKDAETSYVWGKLEQALRL*
>TRINITY_DN875_c0_g1::TRINITY_DN875_c0_g1_i1::g.1008::m.1008 type:internal len:147 gc:universal TRINITY_DN875_c0_g1_i1:3-440(+)
LGPKAMLKMLMVPMGGIVMTNDGNAILREIQVQHPAAKSMIEISRTQDEEVGDGTTSVIILAGELLKVAEPFLVENMHPTVIIAAYRQALEDAVDMMRNDVAKSVDINNREEMIKIIKSSLGTKFMKGWNDLACGIALDAVKCVNI
>TRINITY_DN875_c0_g1::TRINITY_DN875_c0_g1_i1::g.1009::m.1009 type:5prime_partial len:100 gc:universal TRINITY_DN875_c0_g1_i1:439-140(-)
IFTHLTASRAIPHAKSFQPFMNFVPRLDLIILIISSLLLISTDLATSFLIISTASSNACLYAAMITVGCIFSTRKGSATLRSSPARMITLVVPSPTSSS*
>TRINITY_DN802_c0_g1::TRINITY_DN802_c0_g1_i1::g.1010::m.1010 type:internal len:300 gc:universal TRINITY_DN802_c0_g1_i1:3-899(+)
NDDADSPTPLGLFETGGLNPIEPGSRGCLQVPTLSWLRLRLPLSRWSEPWRVGIPEPVRQASRKAASATDPDTGCAVGPSFVLLDNGLGEQLRVVLEVAPSSAHSLKIVVFASTWLLNRTGMALSFRPGDPRSIFAAHGKLGQSVADGVKRAAGARAARLAFKHGQSVQVRLARHALDSASDWVAAVVFQLNPAQATYDLLLETGELELDVEPSRVRSLSEVTAGDSSDETVTEGSVGDTREEDTADDACTPGDSHKDTLGSADQAVVASTLDSADQAGVASTRHAAVAEDGLVSTPEP
>TRINITY_DN802_c0_g1::TRINITY_DN802_c0_g1_i1::g.1011::m.1011 type:3prime_partial len:123 gc:universal TRINITY_DN802_c0_g1_i1:367-2(-)
MPVRFRSHVLAKTTIFKLCADEGATSRTTRSCSPRPLSSKTKEGPTAQPVSGSVAEAAFLLAWRTGSGIPTRQGSLHRLSGRRKRSQESVGTWRQPREPGSMGLRPPVSKSPSGVGLSASSF
>TRINITY_DN802_c0_g1::TRINITY_DN802_c0_g1_i1::g.1012::m.1012 type:complete len:105 gc:universal TRINITY_DN802_c0_g1_i1:493-807(+)
MASPCRSDWLDMPWTVLQIGLPPWCSSSTRLRPPTTCSSKPVNSNSMSNLAVCGASAKLRLGTRATKPSLKAAWGTPGRRTPRMMRAPLATVIRTRWAALTKQS*
>TRINITY_DN825_c0_g1::TRINITY_DN825_c0_g1_i1::g.1013::m.1013 type:3prime_partial len:496 gc:universal TRINITY_DN825_c0_g1_i1:1485-1(-)
MTHLSPFSYVDRLLCNLVVLGFIVLYCFGGGTAIQDLRWERIRLYNFKGVVSVLFVVSLAFAIISDALSVSFKYREGFVDTCVVGCTTPADQESVFNCTHQIPELCPAGILPRPAEDYVVSNNVDVLVPVANTFFNLACSFRSSAMFLLIASFNAALRSLLPDALMTHFEVKACAAYAVTSMPLYFVLQFGVASTVLMSTVLPQFLYSFEVVMQILLLVATKVRISTLLSSLPRNYQQPRGAEITLLYVQAMGWGLVLFLSLDLIGLMAINLDLVLDFYSSAPRPNGVTESPLLMDLFAKLFTLGFVMTPLVATLINYRPGVIFHARNAHQSSKMTSQEVGSNARRSLRANPSSPMLQSVASASQLAESSERPTKGGFNAAQLGAAPPGTRVLVTSKLSELQGEYLLNALLNSSNLPERDRKIEIERIASSMRPRRLSDPVGNRRHLFTPFRPISEAIASEDARALLAISEKPTANTVRPISDATPPRFSSVASA
>TRINITY_DN825_c0_g1::TRINITY_DN825_c0_g1_i1::g.1014::m.1014 type:5prime_partial len:178 gc:universal TRINITY_DN825_c0_g1_i1:2-535(+)
ADATLLKRGGVASDIGRTVFAVGFSLIARRALASSEAMASLMGRNGVNKWRRFPTGSLSRRGRIELAMRSISIFRSRSGKLLELSSALSKYSPCSSDSLLVTRTRVPGGAAPSCAALNPPFVGRSEDSASCEALATLWSIGDEGLARSDLRAFEPTSCEVILELWCALRAWKMTPGL*
>TRINITY_DN825_c0_g1::TRINITY_DN825_c0_g1_i1::g.1015::m.1015 type:complete len:101 gc:universal TRINITY_DN825_c0_g1_i1:1289-987(-)
MPSRCRSSTARALWTPVWSVAQHRQTRSLCSTARTKYQSSAQQESSRAQRRTMWSPTTLMFWSPSPTRFSTWRAPLGRARCFCSLPASTPRCGACCPTRS*
>TRINITY_DN810_c0_g1::TRINITY_DN810_c0_g1_i1::g.1016::m.1016 type:5prime_partial len:163 gc:universal TRINITY_DN810_c0_g1_i1:531-43(-)
SLGPTASSLGLAGGAALGSASRSRSSSFSMSQPSLPAVAGSPSWSPWSSRSAARTGSAPAAAAATPKLPKKSLAAALFAESEAWPPRPLVLVALSASSRPAPLCAVFGARSYDSSTLASAPTASSSCFSRLSLRSLTESSTPESPPHVVPQSMAPPQPLARP*
>TRINITY_DN810_c0_g1::TRINITY_DN810_c0_g1_i1::g.1017::m.1017 type:5prime_partial len:154 gc:universal TRINITY_DN810_c0_g1_i1:3-464(+)
ARSAAAGGCADDQVRALRAAVAAPWTGAQRGAGSPACWTPSKTSRTTSKSSSTRRSAQRPTSKSRMTWPRRPRRAALDATTRTTQPGPRAWGATPHSPRTVLQRATFSAALGSLQPRPALTQSELLTSTTKATKMESRRQLEATAGTSKMTTT*
>TRINITY_DN810_c0_g1::TRINITY_DN810_c0_g1_i1::g.1018::m.1018 type:3prime_partial len:154 gc:universal TRINITY_DN810_c0_g1_i1:74-532(+)
MDWGTTWGGLSGVLDSVKDLKDNLEKQLDEAVGAEANVEESYDLAPKTAQSGAGRDDADNATRTKGLGGHASLSANSAAASDFFGSFGVAAAAAGADPVRAADLDDQGDQDGEPATAGSDGWDIENDDDLDLDAEPSAAPPANPSEDAVGPSE
>TRINITY_DN810_c0_g1::TRINITY_DN810_c0_g1_i1::g.1019::m.1019 type:5prime_partial len:134 gc:universal TRINITY_DN810_c0_g1_i1:533-132(-)
PRWGRPHLRWGWLEEPRSALRRGLGRRHFRCPSRRFQLSPALHLGRLGRRGQQLGLGQRRPRLQRPQSCRKSRSLQHCSRRVRRGPPGPWSWLRCPRRRVQRRSARSSGPGHTTLRRWPLRRPPRRAAFRGCP*
>TRINITY_DN837_c0_g1::TRINITY_DN837_c0_g1_i1::g.1020::m.1020 type:internal len:140 gc:universal TRINITY_DN837_c0_g1_i1:3-419(+)
RLRAALARLHRFACERSRERRVLGARDRLRLVRAMQALWRNARRQALCRELALRKLRRGALAALHALKACVRHALIRRVARRARLAVAWRRLNQCVGPRARNARLERKARLVGLDVERRIRLKRRCLAKLRGNAAWSAG
>TRINITY_DN880_c0_g1::TRINITY_DN880_c0_g1_i1::g.1021::m.1021 type:5prime_partial len:214 gc:universal TRINITY_DN880_c0_g1_i1:3-644(+)
GGAVGATAAVASGAGAAAGPEAPPSPQKAASLDVAQSAELTAEIADLKTHIAFLESQVAEQQDLLASAQAAGLDVDAARQAAATTAVTAAAAAAEPPSLDEDKLRKQIDELESENQQLISQLEQHVGRMCDAENRANELQNDYLKVRDANKNLEEKLHAMETLHQQASGVKIALARRLEALILENRTLRQDKTELEDQNTRLSQDNQLLRGRA*
>TRINITY_DN880_c0_g1::TRINITY_DN880_c0_g1_i1::g.1022::m.1022 type:complete len:103 gc:universal TRINITY_DN880_c0_g1_i1:388-80(-)
MRPTCCSSCEMSCWFSLSSSSICLRSLSSSKEGGSAAAAAAVTAVVAAAWRAASTSRPAACAEARRSCCSATWLSRNAMCVLRSAISAVSSADCATSRLAAF*
>TRINITY_DN893_c0_g1::TRINITY_DN893_c0_g1_i1::g.1023::m.1023 type:internal len:222 gc:universal TRINITY_DN893_c0_g1_i1:3-665(+)
TTSGPYDARAAPTGQGAAPHNALLGTSAGAARANGNSQERLGSTPNDQYQQPQYQDEQDSAYCPAPQRAAQGHRAQLHAMLANPRYSIGGVSMKLNSNLSGRGLDSYGKAAQASGLGGMFYDGTALYDSGALHNPANKNAYMQHGGLFSAQGFGSALGAGDYHQLKPEDDILLHSLDDEESGLGHGAVYLNQQQHAQQHHQNQEYHHHQQQQQQQQQQQQQ
>TRINITY_DN893_c0_g1::TRINITY_DN893_c0_g1_i1::g.1024::m.1024 type:5prime_partial len:198 gc:universal TRINITY_DN893_c0_g1_i1:665-72(-)
LLLLLLLLLLLLLVVVVLLVLMMLLSVLLLIQVHRPMAKARFLIVEAVEEDVVFGLELVVVACAKRTTKALGAKQAAVLHVRVLVRRVVKRPTVVKGSSVVKHTAESARLRRLAVRVEPAPAKVAVQLHGDAADRVAGVGKHGVQLRAVALRRSLRCWAVCAVLFVLVLRLLVLVVWGGTQALLAVPVCASSSRARA*
>TRINITY_DN893_c0_g1::TRINITY_DN893_c0_g1_i1::g.1025::m.1025 type:5prime_partial len:100 gc:universal TRINITY_DN893_c0_g1_i1:2-301(+)
NHVWAVRRPGRPNRPGRGAAQRAARHERGSCSRKREQPRALGFHPKRPVPATAVPRRTGQRILPSTATSGARPPRAAARHACQPPLLDRRRLHEAEQQP*
>TRINITY_DN823_c0_g1::TRINITY_DN823_c0_g1_i1::g.1026::m.1026 type:internal len:114 gc:universal TRINITY_DN823_c0_g1_i1:1-339(+)
AHVGDDEAEGSTTEEGTAALADPSFNGGFGPASGEYAKAFGNLASSIMAAFERTMEAPGAASPRNWLVPRLLSPQCVRDLFDHHMMAVQWLIHMHKQRLGAVLADERGLGKEV
>TRINITY_DN823_c0_g1::TRINITY_DN823_c0_g1_i1::g.1027::m.1027 type:internal len:114 gc:universal TRINITY_DN823_c0_g1_i1:339-1(-)
NLLAESTFVCKHGSKPLLVHVNQPLDSHHVVVKEIPDALRRQQPGDEPVPRTCGPRGLHGPFEGRHNRACQVPERFGILAGRWSKAAIEAWVGQRGRAFLGCGPLRLVVANMR
>TRINITY_DN839_c0_g1::TRINITY_DN839_c0_g1_i1::g.1028::m.1028 type:internal len:120 gc:universal TRINITY_DN839_c0_g1_i1:2-358(+)
QQAVSHKEIATDTIRLRADVDAAAKGLERLAASQAAADEASRDAQRQNANLLAEQARALDGKQAEFAATLAQLSGDLGALRGTSSDHARESAAATEALAQHTAQREELRRALDRLESAM
>TRINITY_DN839_c0_g1::TRINITY_DN839_c0_g1_i1::g.1029::m.1029 type:internal len:120 gc:universal TRINITY_DN839_c0_g1_i1:3-359(+)
SKQSRTKRLPRTRSGFAPTSTRRPRASRDWPRAKPQQTKPPATRRGRTQICLPSKPAPSTANRPSSLPPWHSSPGTSEPSAEPAQTTRVKAPRPPRRSRNTRRSGKSCAARLTGSRAPW
>TRINITY_DN839_c0_g1::TRINITY_DN839_c0_g1_i1::g.1030::m.1030 type:3prime_partial len:120 gc:universal TRINITY_DN839_c0_g1_i1:357-1(-)
MALSSLSSARRSSSRCAVCCASASVAAALSRAWSELVPRRAPRSPESCARVAANSACLPSRARACSASKFAFCLCASREASSAAAWLAASLSRPLAAASTSARSLIVSVAISLCETACC
>TRINITY_DN839_c0_g1::TRINITY_DN839_c0_g1_i1::g.1031::m.1031 type:5prime_partial len:106 gc:universal TRINITY_DN839_c0_g1_i1:359-42(-)
PWRSRACQARGAALPAAPCVARAPRWPRRFHARGLSWFRGGLRGPRRAVPGWQRTRPVCRRGRGLARQANLRSASARRGRLRLLRLGSRPVSRGPWPPRRRRREA*
>TRINITY_DN863_c0_g1::TRINITY_DN863_c0_g1_i1::g.1032::m.1032 type:internal len:132 gc:universal TRINITY_DN863_c0_g1_i1:395-3(-)
GSENLAQRVVELELEVKELKDARESDIQEQERSTAEIRILSEEVKQAKEELGIAQASKGAQLAALNDKLGIVSQEYTNAQSKLDEAISKYEHLEHEHKELQLTLATLQTENDKLNRELDSMPASALASASA
>TRINITY_DN863_c0_g1::TRINITY_DN863_c0_g1_i1::g.1033::m.1033 type:5prime_partial len:119 gc:universal TRINITY_DN863_c0_g1_i1:396-40(-)
RQRESGAAGRRAGARGEGAQRCARKRHPRAGAVHGGDPHSQRGGKAGQGGARHRSGQQGGAASCAERQVGHRLARVHECAEQAGRGHLQVRAPRARAQGAAAHPGHAANGERQAKQGA*
>TRINITY_DN840_c0_g1::TRINITY_DN840_c0_g1_i1::g.1034::m.1034 type:5prime_partial len:209 gc:universal TRINITY_DN840_c0_g1_i1:631-5(-)
SQLSEACVLAERVEHTWLVVCAHHPVISDDRNYNGNMAPVHEFVARYAHVYLSGHDHTVQFLRLGDGKPGAWLDKTKRDGPIQVVSGAGGNTYMPHRYRANNALFRSELGYGGYVVLDVEPGALWLHAMEVPLTGRNKRARRFASLRMAPDRTFSTFGPDERPSVPPALGFPCDLAAPAIPAPPSAQAVEADKDVEMCEYACLSASGP*
>TRINITY_DN840_c0_g1::TRINITY_DN840_c0_g1_i1::g.1035::m.1035 type:5prime_partial len:159 gc:universal TRINITY_DN840_c0_g1_i1:1-477(+)
LVTGRTRRGTHIRTSPRLCRPPRPARWAEPGSLALRGRKGNPALAGRTGARPAQRSKRYGLAPCASSQSDAPSCCVPLGAPPWRGAKAPQAPRRERRSPRSRARNETKRCLPYTGAACTCFHQPQTRPGSDRPFWSCPATHQACRPQVAGTAPCGHAR*
>TRINITY_DN855_c0_g1::TRINITY_DN855_c0_g1_i1::g.1036::m.1036 type:internal len:134 gc:universal TRINITY_DN855_c0_g1_i1:1-399(+)
EAAGCGGWSSTTPWSGTRPWTGRPRAVRHRGALARQLCLGRQPCRAPAAASRARTARSGVRCFPRSGSQARVLGMRSRGTARCRESRKTSNRCSSSRRSRTRHPLGAAGTARRGLSWAGPWQVRSLEAGGAVA
>TRINITY_DN855_c0_g1::TRINITY_DN855_c0_g1_i1::g.1037::m.1037 type:internal len:134 gc:universal TRINITY_DN855_c0_g1_i1:400-2(-)
APPRPPLPGSGLARAPPRTSPDEPSQPPRAGDESSSAARSCICWMSCATRDTALSRENACRALELESPNEENSELHCEPSLPDLPLLALCTADDPNTVAALARRDGALPADDPSTDASRSRVWSTTTLHTQQP
>TRINITY_DN855_c0_g1::TRINITY_DN855_c0_g1_i1::g.1038::m.1038 type:internal len:133 gc:universal TRINITY_DN855_c0_g1_i1:3-398(+)
GCWVWRVVVDHTLERDASVDGSSAGSAPSRRASAATVFGSSAVQSASSGKSGKDGSQWSSLFSSFGLSSSSARHAFSRDSAVSRVAQDIQQMQLLAALEDSSPARGGWDGSSGLVLGGALASPEPGSGGRGG
>TRINITY_DN855_c0_g1::TRINITY_DN855_c0_g1_i1::g.1039::m.1039 type:5prime_partial len:101 gc:universal TRINITY_DN855_c0_g1_i1:399-97(-)
RHRAPRFQAPDLPGPRPGQAPTSRPSRPERVTSPRAPRGAASVGCLARLATPRCPARTHAEHSSLRARTRKTANSTASRPCPTCRCWRSARLTTQTQLPR*
>TRINITY_DN884_c0_g1::TRINITY_DN884_c0_g1_i1::g.1040::m.1040 type:internal len:117 gc:universal TRINITY_DN884_c0_g1_i1:349-2(-)
PLALLAPRASADLAQLSSDSEAAPTWEMLEDEEGNVYWHNAATGETSWDAPEEVSVTVGSFVYGRYQGGEFWYPGRVHAVDPVNGALYVKYDDGDEEDGVDPSLVTLRDAQSLREG
>TRINITY_DN877_c0_g1::TRINITY_DN877_c0_g1_i1::g.1041::m.1041 type:internal len:103 gc:universal TRINITY_DN877_c0_g1_i1:1-306(+)
LRAFTLVKACFAALNSLISFMFRLSICLPSWYLKSRPRIWSSSVTLIVPRSLKSDPKSAVDNAKLSATRKATTQSCVAKRFVLPATRPSAASKIPTQIVPNV
>TRINITY_DN877_c0_g1::TRINITY_DN877_c0_g1_i1::g.1042::m.1042 type:internal len:102 gc:universal TRINITY_DN877_c0_g1_i1:305-3(-)
TFGTICVGIFDAADGLVAGKTNLFATQLWVVAFLVALSLALSTALFGSLFKLLGTISVTDEDQILGLDFKYHDGKQIDNLNMKEIKEFNAAKQALTKVKAR
>TRINITY_DN829_c0_g1::TRINITY_DN829_c0_g1_i1::g.1043::m.1043 type:internal len:160 gc:universal TRINITY_DN829_c0_g1_i1:479-3(-)
LEYFESEEARDAGRAGTRIPLESVAVSKRDKADSTEFCLYTIGANYTLRCATEEDRDEWALALANCHSLLERADLPRRGSVAKERKVVPDFLVGIKDRVQKAKAQLHPEPPPPAPEDDGAAIKHTSTPDILEGAPCGEQGLGADCGAPTSDGASAVAKQ
>TRINITY_DN829_c0_g1::TRINITY_DN829_c0_g1_i1::g.1044::m.1044 type:5prime_partial len:115 gc:universal TRINITY_DN829_c0_g1_i1:1-345(+)
TCFATALAPSEVGAPQSAPRPCSPQGAPSRMSGVEVCFMAAPSSSGAGGGGSGCSCAFAFCTRSLMPTRKSGTTFRSLATLPRRGRSARSSSEWQLARARAHSSRSSSVAHRSV*
>TRINITY_DN812_c0_g1::TRINITY_DN812_c0_g1_i1::g.1045::m.1045 type:internal len:174 gc:universal TRINITY_DN812_c0_g1_i1:521-3(-)
LRLPLCFLRCDILGQSRLLPELPKRHVVRVRLCHDLGDGHLKVLLRDVDAALAQCKHACFGTHRLALGPRGPAELGGHRLDVDAAHEIHLARVDVQDGLARLVAGVGKLDLAVDTARAQQRGVEDVDAVGGHDDLDLVARLEAVKLVEKLEHRALHLGVAAAARVGPRAADRV
>TRINITY_DN812_c0_g1::TRINITY_DN812_c0_g1_i1::g.1046::m.1046 type:internal len:174 gc:universal TRINITY_DN812_c0_g1_i1:520-2(-)
FVCRCVFCVAISWARAAYFQSFRSDMLCESAFVMTLETAISKSSCVTWMRRSRSANMPASVHTALHSAPEAPLSLAATDLMSMPRMRFILREWMCRMDSRDSLPGLGNSILRSIRPGRSSAGSRMSMRLVAMMTLIWLLGSKPSSWLRSSSIVRCTSASPPPPESDRELPIES
>TRINITY_DN812_c0_g1::TRINITY_DN812_c0_g1_i1::g.1047::m.1047 type:5prime_partial len:156 gc:universal TRINITY_DN812_c0_g1_i1:3-470(+)
DSIGSSRSDSGGGGDAEVQRTMLELLNQLDGFEPSNQIKVIMATNRIDILDPALLRPGRIDRKIEFPNPGNESRESILHIHSRKMNLMRGIDIKSVAAKLSGASGAECKAVCTEAGMFALRERRIHVTQEDFEMAVSKVMTKADSHNMSLRKLWK*
>TRINITY_DN806_c0_g1::TRINITY_DN806_c0_g1_i1::g.1048::m.1048 type:internal len:117 gc:universal TRINITY_DN806_c0_g1_i1:1-348(+)
GTAAGGTLVAIELYESLDTDVADSITCWFGEKSVPPKEVIVENATVVCQTPAMGDTAAFEGDWGQGNGEVMVRLSANGGADFALGTFAFEYHEQVVLAELVPLHGPLSGGTKITIR
>TRINITY_DN806_c0_g1::TRINITY_DN806_c0_g1_i1::g.1049::m.1049 type:internal len:117 gc:universal TRINITY_DN806_c0_g1_i1:348-1(-)
SDGDLCAAAQRPVKWHEFCKHDLLVVLEREGTECKVCPAIRRESNHNLAVSLTPVPLERSRVSHRGRLADHSGILDNHLLGRHGLFPKPACDRVCDVCVERLVQLDRDQRAPRGGS
>TRINITY_DN819_c0_g1::TRINITY_DN819_c0_g1_i1::g.1050::m.1050 type:5prime_partial len:211 gc:universal TRINITY_DN819_c0_g1_i1:726-94(-)
QAVFSGTSEAAAEPVTAEPVTAAVAPTCLAAPDPLQLDLLDGESHSLGQQIRTVEVSAPRVQALSPGQFQKPHATSGPAATTSHAESLVVPVSDKLSEPKTGSPTAKDIQLRPIVAGPAIGVRQVAAISNETFLPTKPAGEARQGYGGPKEQIARAPLETRLRDSAGADVPSARRPQPPARQATSFTNRVRTVIMPRRAKSVVARLAPLN*
>TRINITY_DN864_c0_g1::TRINITY_DN864_c0_g1_i1::g.1051::m.1051 type:5prime_partial len:372 gc:universal TRINITY_DN864_c0_g1_i1:1-1116(+)
VAATLRARRAEARSLALVEAEAAAAAKRRERLQKADRIRALARRRAELGAACEALEARIREAKRDVAERVGEVRSAAERIQEAQSRAERERRGQSRSAARTGPVGLETETVPAAQNGGGTGSASHVAESGKAESDVAVGPLALAASRLRKEQCFVRAHRINLLRSLQAVYPLQERYTEGGKWEYYIRGIPLPMQAMQRPSYTAQEEEQTATALGYLAHYVLLLAKYLNVPLRYITLPHSSSSTICDPLLIAAETPHEPLGRNQATHYGEQPSFPQYIFGSASGRLGRTSARRALSLGTFPLYWKGLAKSLRPRFLDAVSFLERDVELLAFLHAQLQEAELKGAKRPVAMYHDTEGRGVHIIARLRQIIADY*
>TRINITY_DN864_c0_g1::TRINITY_DN864_c0_g1_i1::g.1052::m.1052 type:complete len:163 gc:universal TRINITY_DN864_c0_g1_i1:194-682(+)
MLRSGSGRSAVQQSAFKRRKVEQSGSAGGRAALRRAQALSVWRQRRCLPRRTGAEPEAQATLRRAARRRATLQSARWPLLRRGCGKSSALCAPTVSTCCGPCKRCTRCRSGTPKAASGSTTSGASRSQCRRCSARRTRRKRRSRRRPRWAIWRTMSCCWPST*
>TRINITY_DN864_c0_g1::TRINITY_DN864_c0_g1_i1::g.1053::m.1053 type:complete len:135 gc:universal TRINITY_DN864_c0_g1_i1:1347-943(-)
MSSSRSAKPLPELTLSTPCSTHLLHPYPLCLWPIRTDGIPLCRRHRLLSSACRAAVPSGLQVVVAMRLTRRVYAGERSIVCNNLSKASNNVHATPFGVMIHCDRPLRTLQLGLLQLRMEESQQLHVALQEGNRV*
>TRINITY_DN864_c0_g1::TRINITY_DN864_c0_g1_i1::g.1054::m.1054 type:5prime_partial len:100 gc:universal TRINITY_DN864_c0_g1_i1:1498-1199(-)
NHLLRTCQWLQSSNWLVTRVRKSGFLPTFCKSFVVPVVWLSGHGPVVVLHDVVVQVGKAAPRVDFVDAVLHPPAAPISAVPLADTHRWNPFVSSPPSVV*
>TRINITY_DN899_c0_g1::TRINITY_DN899_c0_g1_i1::g.1055::m.1055 type:internal len:118 gc:universal TRINITY_DN899_c0_g1_i1:2-352(+)
RRNLRRRDHAARSIALAWQSFTRRRRRSASARTAPGQARPATTHLVGRLSHPEQSAPLSWRSSGSDSSTLGYSGRASRTSQRSLDKLESLSEGFAEASSAATRIQAFVRMHATQSAY
>TRINITY_DN822_c0_g1::TRINITY_DN822_c0_g1_i1::g.1056::m.1056 type:internal len:221 gc:universal TRINITY_DN822_c0_g1_i1:1-660(+)
GTQAMQALLADDGLPGLTPLSEPLRARARQAARGVALWNIEEDQVLAACCWFLQLAGEPTDAIRIDCAAMRTILDGHPRASQRPKAQIVDVFLSFPDSVGSVAGESKLDRTTGGRSAPKGPEHTALKLLGEACWAHKDSAGEKRGVASHVILESLFCKAHDLPLSVAFLHELAREADILGFLYEAQMQDVDAVTARSIVQDSFADRATRDHLLVVIQTAA
>TRINITY_DN822_c0_g1::TRINITY_DN822_c0_g1_i1::g.1057::m.1057 type:5prime_partial len:126 gc:universal TRINITY_DN822_c0_g1_i1:2-379(+)
ARKRCRLYLQMTAFLGSRRSPNRFALERGKPRGALRFGTSKRIKYLRPVAGFCSSRGSRPTRSVSTAPQCERSWTGIRALHSAQRPRLLMFSSRSQTLSVLSRAKASLIARRAAGPHRRVQSTRH*
>TRINITY_DN822_c0_g1::TRINITY_DN822_c0_g1_i1::g.1058::m.1058 type:complete len:109 gc:universal TRINITY_DN822_c0_g1_i1:376-50(-)
MPCALDPSVRTCRPSCDQACFRPRQNRQSLGTRGKHQQSGPLGAVKRADARPRSFALRRSRYGSRRSAPPRAAKTSNRPQVLDPLRCSKAQRPARLAALEREAVRRAA*
>TRINITY_DN895_c0_g1::TRINITY_DN895_c0_g1_i1::g.1059::m.1059 type:internal len:152 gc:universal TRINITY_DN895_c0_g1_i1:2-454(+)
ALLPATTEGGVSALSILSNAKRALEKQERPGPKAQIAPEATPALQQATAQTALPTASSHAEPTPADQPVAREDAKAATPKTSHEGASVHAPQERATPGQHAAPSSADGTATKPARLRSASLEAIAQAKAAPSPAGAEPDVRPPVCIDTPLQ
>TRINITY_DN895_c0_g1::TRINITY_DN895_c0_g1_i1::g.1060::m.1060 type:internal len:151 gc:universal TRINITY_DN895_c0_g1_i1:3-452(+)
HSSPRRQRAGSRRSPSCRMRNALWRSRSGPGRRRRSPLRPPLLCSKQPPKLRCRPQAHTLSQRLLTNQLLARTQRPRHRKPRMKVQASTRRKNVPLLANMLRPAVRTARLQSRPGFGQLASKPLRRRKPRLRLREQNQMCVLQFASTRRF
>TRINITY_DN895_c0_g1::TRINITY_DN895_c0_g1_i1::g.1061::m.1061 type:3prime_partial len:147 gc:universal TRINITY_DN895_c0_g1_i1:438-1(-)
MQTGGRTSGSAPAGEGAAFACAMASRLADRSLAGFVAVPSALLGAACWPGVARSCGAWTLAPSCEVFGVAAFASSRATGWSAGVGSACELAVGSAVWAVACCRAGVASGAICAFGPGRSCFSRARFAFDRMESAETPPSVVAGRSA
>TRINITY_DN813_c0_g1::TRINITY_DN813_c0_g1_i1::g.1062::m.1062 type:internal len:176 gc:universal TRINITY_DN813_c0_g1_i1:527-3(-)
VKGGDGGERAIPTGGGGPVAPALLHTIDSVPRFPHCEAERGPKRARRRCATQGSPPSPANLRVVSRKHLAAYGRTELVHASSSGTIKGRSKRAGGSLAASTRWSATTRAGRAPTWLGLARGAQRRGCHRLAAVRCSARVAPVAELAVFAPRQHAGGPARDRVASQERDGAHVVSV
>TRINITY_DN813_c0_g1::TRINITY_DN813_c0_g1_i1::g.1063::m.1063 type:5prime_partial len:160 gc:universal TRINITY_DN813_c0_g1_i1:528-49(-)
SERRRRRRARDPDGGRRASRARAAPHHRFRPAVPPLRGGTWAQAGPETVRHARQPAKPRQPARSLPETSSGLRKNGARSRLLLRYNQGAQQTGGRLTGGLDSMVGYDPSRPSADLAWTCQRGAATRLPPSCCRALQRSSGASRRAGRLRPPSACGRARP*
>TRINITY_DN889_c0_g1::TRINITY_DN889_c0_g1_i1::g.1064::m.1064 type:internal len:243 gc:universal TRINITY_DN889_c0_g1_i1:727-2(-)
VDLAGSERVKTSGTSAKEAQAREARSINVSLSALGNVVAALAQNEDRAAASGGGLAAIGSSTTAADSRASVASDPSEATTTTSASAQHVPFRDSKLTRLLQDTLGGRAGCNTALIATVGPSPSSVRETISTLKFASRCMRVRAEASARRQVNYADLCASLQTKLASTEREFLHREDCIRQAYEHEIKQLKLQLGASRVGSAPVPAPGPLRRASIGAGFSPDLFYDMYTSFMQLGSEFRARLD
>TRINITY_DN889_c0_g1::TRINITY_DN889_c0_g1_i1::g.1065::m.1065 type:5prime_partial len:167 gc:universal TRINITY_DN889_c0_g1_i1:725-225(-)
RPCRIRAGQDLGDKRQRGAGAGSPIHQRIALCAGQCRCSAGTERGQGCRKRGRVGGDRFEHDCCRLSGIGGVRPLGGDDDDLGLSAACPLSRLEADPTLARHPGRPRGVQHRADRYGRAEPVQRARNHIDAKICFALHARACRGICPPPSQLCRPLREPADQACQH*
>TRINITY_DN889_c0_g1::TRINITY_DN889_c0_g1_i1::g.1066::m.1066 type:3prime_partial len:139 gc:universal TRINITY_DN889_c0_g1_i1:312-725(+)
MQREANFSVDMVSRTLDGLGPTVAISAVLHPARPPRVSCKSRVSFESRKGTCCAEAEVVVVASEGSDATDARESAAVVLEPIAANPPPLAAALSSFCASAATTLPSAESDTLMDRASRACASLALVPEVLTRSDPARS
>TRINITY_DN866_c0_g1::TRINITY_DN866_c0_g1_i1::g.1067::m.1067 type:internal len:245 gc:universal TRINITY_DN866_c0_g1_i1:734-3(-)
VAAVDAVVNAALRGLSEVVRGQNAGADLAGVARDVGRLAERIGELDAGSGERLALAFEVLQRDGLALLLAMIQAVDRPKDNGFAPKGSESLVGLSDQALLLLAALKGSVGRREAAGIDEARPEQRCWEQEALESLDLIDPFVARDELVWPIKVVHNEPGCSVLDVVETASDGTLQRMRHLVLGTWKGANEFRETEVDLCRAPGETLENFYTCTLAGLAAFHLSQRHGSFHKGRVLVIGLGGGSV
>TRINITY_DN874_c0_g1::TRINITY_DN874_c0_g1_i1::g.1068::m.1068 type:internal len:247 gc:universal TRINITY_DN874_c0_g1_i1:2-739(+)
LGFTEVLRESVSVCVTFGRGMSRERDRHELPSAEDALVSRILFSYFGNRKAGYRDFVQAIDRTSLPSLERAISLVRDDINNQRLEKGEAAGSRPATILLFIDEVLAGVQGQQDDLHAIVAALGELLDRDPNVHVVIACASNLQLVEAAEASERRAVNIPLPPLRPNQVQEMIQDYHKHKSWQMQRWAHDPVCMEAVEGCAGDPGLLVRIFPLLESGKRSFGDLSFGLCSDPNVLGRLETISKMFDP
>TRINITY_DN874_c0_g1::TRINITY_DN874_c0_g1_i1::g.1069::m.1069 type:complete len:114 gc:universal TRINITY_DN874_c0_g1_i1:474-133(-)
MLTARRSLASAASTSCRLEAQAMTTWTFGSRSRSSPSAATMACKSSCWPWTPARTSSMKRRIVAGLDPAASPFSSLWLLMSSRTSEMARSRLGSEVRSMAWTKSRYPAFRLPK*
>TRINITY_DN874_c0_g1::TRINITY_DN874_c0_g1_i1::g.1070::m.1070 type:complete len:112 gc:universal TRINITY_DN874_c0_g1_i1:400-65(-)
MDVWVAIEKLPQRRHDGVQVVLLALDAGEDLVDEEENCGRSGSRSLALLQPLVVDVIADQRDGALQAWQRGAVDGLDKVAVPRLSVAKVAEKDARYERVFGRGQLVPIAFA*
>TRINITY_DN947_c0_g1::TRINITY_DN947_c0_g1_i1::g.1071::m.1071 type:internal len:119 gc:universal TRINITY_DN947_c0_g1_i1:355-2(-)
ARNARRGLHACQRSTEQSRSLGSGRACAAGGRGLALARAGRRPADTALACEADALPQGAPRRNQTRHLYVFNPSACHDNLGAAASQPPTLHKLAGISRIFRLRAKAQTKPARVLLKSL
>TRINITY_DN947_c0_g1::TRINITY_DN947_c0_g1_i2::g.1072::m.1072 type:internal len:103 gc:universal TRINITY_DN947_c0_g1_i2:307-2(-)
ARNARRGLHACQRSTEQSRSLGSGRACAAGGRGLALARAGRRPADTALACEADALPQGAPRRNQTRHLYVFNPSAKLGGISRIFRLRAKAQTKPARVLLKSL
>TRINITY_DN944_c0_g1::TRINITY_DN944_c0_g1_i1::g.1073::m.1073 type:internal len:109 gc:universal TRINITY_DN944_c0_g1_i1:325-2(-)
SSGDARVAVVELRAGTSTPINSGTFLLELNQRSMLVAFDAAEEDMVTAFEYLFDPLVGFEATRTSVADRNGGHEWLVTFPANAEVDHPAPSVDASGLAPATLAAGSVV
>TRINITY_DN931_c0_g1::TRINITY_DN931_c0_g1_i1::g.1074::m.1074 type:internal len:145 gc:universal TRINITY_DN931_c0_g1_i1:434-3(-)
ELEFRIGGLTDEAVCRPSVAMPLALGQSYSVFVEVLEGFAVVYIDEEVYCQVEISGGRALGANNEPVYLSSPFFAAADACLTSFTIQNGPTDAPSSSPSRFPSQSPSESPSQSPSESPSKSPSRSPSTSPSESPSRSPSRSPTT
>TRINITY_DN907_c0_g1::TRINITY_DN907_c0_g1_i1::g.1075::m.1075 type:internal len:121 gc:universal TRINITY_DN907_c0_g1_i1:361-2(-)
AFINQSIRVFDCDRKEERGAAGARACDYHIRMQRRSSTRAEQYDGFLCARARPGALPNLSQGSISSRKAARRSNPSYEQLVAGAANARLLRAAPRQRSLLLCAVSACFPLPKAALEPPRW
>TRINITY_DN907_c0_g1::TRINITY_DN907_c0_g1_i1::g.1076::m.1076 type:5prime_partial len:114 gc:universal TRINITY_DN907_c0_g1_i1:1-342(+)
ASEVAPGRPSAAESKPKPHTAEGTFAEARRVGDEHLLPPQRVARTTGWTASRPCGSRWTPVTSLATPRGELARIKTRRTAQRASSFFAACECGSRMHERPLHLVLPSDRNRRP*
>TRINITY_DN953_c0_g1::TRINITY_DN953_c0_g1_i1::g.1077::m.1077 type:internal len:141 gc:universal TRINITY_DN953_c0_g1_i1:2-421(+)
EARPALQEDANLLDCFNNRAICHLKLENFGACVADAQRVLDVQPHNAKALVRKGLALEQMGRTSEALRSVQLALDVAPDLLAALEARERLVGAKQARSVRSRLSMTGASSSSLRDHGVASEAAAADAQQVAQPKRRSGAY
>TRINITY_DN953_c0_g1::TRINITY_DN953_c0_g1_i1::g.1078::m.1078 type:internal len:141 gc:universal TRINITY_DN953_c0_g1_i1:420-1(-)
YAPDRRLGCATCCASAAAASLATPWSRSDDEEAPVIESRERTLRACLAPTSRSRASSAASKSGATSSASWTLRSASDVRPICSSARPFRTSALALCGCTSRTRWASATHAPKFSSLRWQIALLLKQSSRFASSCSAGRAS
>TRINITY_DN953_c0_g1::TRINITY_DN953_c0_g1_i1::g.1079::m.1079 type:5prime_partial len:105 gc:universal TRINITY_DN953_c0_g1_i1:3-317(+)
RRGQRCKRTQTCSTASTTGRFATSSSRTLVRASRTPSVFWMCSHTMPRRLYGRALRSSRWGGRPKRYGASSLHWTSPLTCSRRLRLVSDSLAPNRHAVSVRGFR*
>TRINITY_DN918_c0_g1::TRINITY_DN918_c0_g1_i1::g.1080::m.1080 type:internal len:117 gc:universal TRINITY_DN918_c0_g1_i1:1-348(+)
AILGRCGGSASAPSATEGADAVETVDATGSRENVAFQVCSVLARHAKRRTGEAAPPPILPPAPASRLLAFSSISTGDFRFDPATACTVLLKLLERWLRANASHDVRLALVEPAGSP
>TRINITY_DN918_c0_g1::TRINITY_DN918_c0_g1_i1::g.1081::m.1081 type:internal len:117 gc:universal TRINITY_DN918_c0_g1_i1:350-3(-)
SGLPAGSTRASRTSCEALARSHRSRSLRRTVHAVAGSKRKSPVEIEENARRREAGAGGRIGGGAASPVRRLAWRARTLQTWNATFSRLPVASTVSTASAPSVALGADAEPPHRPSI
>TRINITY_DN918_c0_g1::TRINITY_DN918_c0_g1_i1::g.1082::m.1082 type:internal len:117 gc:universal TRINITY_DN918_c0_g1_i1:2-349(+)
RYWAGAAARHLHQALPRARTPSRRWTQPVAAKTSRSRFVVSSHAMPSAAPGKRHLRQFCRQRPPRAFWRFPRSQRGTFALIRLPRARFSSSSLSGGCAPTPRMTFGWPSSSPPGAR
>TRINITY_DN948_c0_g1::TRINITY_DN948_c0_g1_i1::g.1083::m.1083 type:internal len:117 gc:universal TRINITY_DN948_c0_g1_i1:349-2(-)
SSKHVKLALFQALQARSSNRARDPRMPPVHDSLVCKDKPAVLAHRFGSPHASCAVCPQFDREINIPIGVRDGEPAKPSLVKQRTCHPAAKKGASKRHDRQSQRKRIGGCLGPPEGK
>TRINITY_DN948_c0_g1::TRINITY_DN948_c0_g1_i1::g.1084::m.1084 type:internal len:117 gc:universal TRINITY_DN948_c0_g1_i1:2-349(+)
FPFGGSKTAADALALGLPIVALRGAFLRGRMASALLDKAGLGWLAVADADRYVDLAVELGANCATRMRAAKAVRENGGLVFADQAVVDGWHAWISRAVRGARLQGLEQGEFDMLAA
>TRINITY_DN948_c0_g1::TRINITY_DN948_c0_g1_i1::g.1085::m.1085 type:internal len:117 gc:universal TRINITY_DN948_c0_g1_i1:348-1(-)
AASMSNSPCSRPCRRAPRTAREIHACHPSTTAWSAKTSPPFSRTALAARMRVAQFAPSSTARSTYRSASATASQPSPALSSSALAIRPRRKAPRSATIGSPSASASAAVLDPPKGN
>TRINITY_DN948_c0_g1::TRINITY_DN948_c0_g1_i1::g.1086::m.1086 type:internal len:116 gc:universal TRINITY_DN948_c0_g1_i1:3-347(+)
FPSGGPRQPPMRLRWDCRSWRFEAPFFAAGWQVRCLTRLGLAGSPSRTPIGMLISRSNWGQTAQLACGLPKRCARTAGLSLQTKLSWTGGMRGSLARFEERACKAWNRASLTCLL
>TRINITY_DN948_c0_g1::TRINITY_DN948_c0_g1_i1::g.1087::m.1087 type:internal len:116 gc:universal TRINITY_DN948_c0_g1_i1:347-3(-)
QQACQTRPVPGLAGALLEPRERSTHATRPRQLGLQRQARRSRAPLWQPACELRSLPPVRPRDQHTDRRPRRRASQAQPCQAAHLPSGREERRLEAPRSAVPAQAHRRLSWTPRRE
>TRINITY_DN945_c0_g1::TRINITY_DN945_c0_g1_i1::g.1088::m.1088 type:5prime_partial len:155 gc:universal TRINITY_DN945_c0_g1_i1:610-146(-)
EQVSHVNNIRGRPRRVIGNGELGTPLSSARSALSDDDDAAPPGTGVLALKDEPGRGKGQSDDGSADEGDASGEENEEMEEIEGIYDAAAIKKIARARVSKAAEEQKAQLRRSKSITAIKDKKANRERVKRLAQPAKHRQRKTASKVVMERPDLI*
>TRINITY_DN945_c0_g1::TRINITY_DN945_c0_g1_i1::g.1089::m.1089 type:complete len:150 gc:universal TRINITY_DN945_c0_g1_i1:150-599(+)
MRSGRSITTLLAVLRWRCLAGCASRLTRSRFAFLSLIAVMLFDLRSWAFCSSAALLTRARAIFLIAAASYMPSISSISSFSSPLASPSSAEPSSLCPFPRPGSSLRAKTPVPGGAASSSSERADRALDSGVPSSPFPMTRRGRPLMLLT*
>TRINITY_DN945_c0_g1::TRINITY_DN945_c0_g1_i2::g.1090::m.1090 type:5prime_partial len:202 gc:universal TRINITY_DN945_c0_g1_i2:3-608(+)
LHRRVYHFGASTSEYDEADESNGKRQHCKLPAGPAAATEWGIVQGETRPGRQMRSGRSITTLLAVLRWRCLAGCASRLTRSRFAFLSLIAVMLFDLRSWAFCSSAALLTRARAIFLIAAASYMPSISSISSFSSPLASPSSAEPSSLCPFPRPGSSLRAKTPVPGGAASSSSERADRALDSGVPSSPFPMTRRGRPLMLLT*
>TRINITY_DN945_c0_g1::TRINITY_DN945_c0_g1_i2::g.1091::m.1091 type:5prime_partial len:155 gc:universal TRINITY_DN945_c0_g1_i2:619-155(-)
EQVSHVNNIRGRPRRVIGNGELGTPLSSARSALSDDDDAAPPGTGVLALKDEPGRGKGQSDDGSADEGDASGEENEEMEEIEGIYDAAAIKKIARARVSKAAEEQKAQLRRSKSITAIKDKKANRERVKRLAQPAKHRQRKTASKVVMERPDLI*
>TRINITY_DN966_c0_g1::TRINITY_DN966_c0_g1_i1::g.1092::m.1092 type:internal len:102 gc:universal TRINITY_DN966_c0_g1_i1:3-305(+)
PRSPGRGRPRETGAGPAQRMEFLGGLLGGGGGGGGKPTTNEDVALVHLLLVLGLKEAVRRVVAVAVGRRERALRMGAGEHEAEADEQPELTEAIPEVRALL
>TRINITY_DN966_c0_g1::TRINITY_DN966_c0_g1_i1::g.1093::m.1093 type:internal len:102 gc:universal TRINITY_DN966_c0_g1_i1:304-2(-)
SSARTSGIASVSSGCSSASASCSPAPIRSARSRRPTATATTLRTASFSPSTSKRCTSATSSFVVGLPPPPPPPPSRPPKNSILCAGPAPVSRGRPRPGERG
>TRINITY_DN970_c0_g1::TRINITY_DN970_c0_g1_i1::g.1094::m.1094 type:3prime_partial len:156 gc:universal TRINITY_DN970_c0_g1_i1:1-465(+)
MTRTAPAAVVVVLGWWASEARFVRKYCDLFDKHHLVSSVVMDTMSSSELVWGPSRAKATQRLLRKLEVARDSARMQPGTEPRFVFHAMSNNGALHLASLREAAPAWLARATAGVIFDSAPGDLDFAAGAGSYVESKPPPALTGALVVAGGGALWG
>TRINITY_DN970_c0_g1::TRINITY_DN970_c0_g1_i1::g.1095::m.1095 type:internal len:156 gc:universal TRINITY_DN970_c0_g1_i1:465-1(-)
PPKGPPASHNERASQRRRRLALHVRAGARRKIEVAWGRVKDDARSRPCQPGRSSLAKRCQVQRAVVRHGVKYKPRLGARLHASAISCDLELAKEPLGGLGSRRSPYQLARAHRVHDDAAHQVVLIEQVAVLAHKPRLRGPPAQHDHHGRRRRPSH
>TRINITY_DN958_c0_g1::TRINITY_DN958_c0_g1_i1::g.1096::m.1096 type:internal len:157 gc:universal TRINITY_DN958_c0_g1_i1:1-468(+)
FPALPISQLLYLALWHSCAWPTPSGAVLDKVGSIPLTLEGLDCATPGQRRVAKWKEDVVAEKLHSGARLVQVHVADSMLDGVKAAHLLVGAGNDTLHQASSQVDGSLERDRTVEKVVNVATRRARGQPLDANAVRGVTGHGAARKVAPCTLGRVRR
>TRINITY_DN958_c0_g1::TRINITY_DN958_c0_g1_i1::g.1097::m.1097 type:5prime_partial len:133 gc:universal TRINITY_DN958_c0_g1_i1:468-70(-)
PPDAPERAGRNLPSSTVASDTSDRIGVEWLPSSTSSRNIDDFLYRTVPFKGAIHLAAGLVQRVIARANEQMRSFDTVQHGIGYVHLDEAGARMEFFRNDVFFPFRHAPLTWRGTVKPFERQWDAADFVEDSS*
>TRINITY_DN958_c0_g1::TRINITY_DN958_c0_g1_i1::g.1098::m.1098 type:5prime_partial len:109 gc:universal TRINITY_DN958_c0_g1_i1:467-141(-)
LRTRPSVQGATFRAAPWPVTPRTALASSGCPRARRVATLTTFSTVRSLSREPSTWLLAWCSVSLPAPTSRCAALTPSSMESATCTWTRRAPEWSFSATTSSFHFATRR*
>TRINITY_DN994_c0_g1::TRINITY_DN994_c0_g1_i1::g.1099::m.1099 type:5prime_partial len:182 gc:universal TRINITY_DN994_c0_g1_i1:586-41(-)
CSPSAGGLAARGAQRRRPVRKKPGRPARAARGPRYDAQANKQVRNRSAIDVQYRQECPNLFVHIADQESAAVWPRARVADGRAQTLARPPSRNGIRGIRTGTGARLASPSLAGCLLVEFCSLTFWGWMRFTVRAAWTLGARIRSHERQLHACGGTQAPAQRLRASKADGPERLRLVELDCS*
>TRINITY_DN994_c0_g1::TRINITY_DN994_c0_g1_i1::g.1100::m.1100 type:5prime_partial len:117 gc:universal TRINITY_DN994_c0_g1_i1:585-235(-)
AVHQQGAWPRAAPSDDDPCERNLVVLRAQHADHGTTRKPTSKCGIAALLTSSIVKSVPIFSCTLRTRNLPQFGHARGWRTDGHRRSLGLPAATEYVGYGRAQALGSLRRAWLAAYS*
>TRINITY_DN914_c0_g1::TRINITY_DN914_c0_g1_i1::g.1101::m.1101 type:5prime_partial len:140 gc:universal TRINITY_DN914_c0_g1_i1:3-422(+)
VATTPASVCGWSLEFDNKWKSSLVYSTLDARRTDISKEELSENGWVMFMKENQGFQTQFSFLPDGGVRSTMSHNSRWRFVGFEPRGVQVDDYPILVVSRRPQDWGWRLENHWVVFYSEHYGCVPARELFARDFSGVFTP*
>TRINITY_DN922_c0_g1::TRINITY_DN922_c0_g1_i1::g.1102::m.1102 type:internal len:327 gc:universal TRINITY_DN922_c0_g1_i1:979-2(-)
GRRNLTEAGGCSRAAEQVARRRVGGEMAKTAEARRFLEEVAEKHNWFLDPFSCEQLRVTEHSQKIVLSLESAENKLPSSCRQAIDEDCLLPVFYALATKLFPSAFDFRSNRRVLVLGGPACGKSTLLKHMAVLCASHQSKRRSRCVRGDAPPFVPLVIPAKALAEFISAHQLTADDSVLERFLEKKYLHNYARQAMLRSVLASGHFWLLLDGLNEAESAGGALQTVLACLGRLVKRLPQARVIVTTRDGIAEHQELRQLGFAALRMRPLTTALAERIVERRLCGDPRSSFFAKEAAPEWLKSELRRPQLKLFRKSPMTLMLLVNVL
>TRINITY_DN922_c0_g1::TRINITY_DN922_c0_g1_i1::g.1103::m.1103 type:5prime_partial len:136 gc:universal TRINITY_DN922_c0_g1_i1:3-410(+)
RTFTRSINVIGLLRKSLSCGRRSSDLSHSGAASLAKNELRGSPHRRRSTILSARAVVSGRIRSAAKPSWRSSWCSAMPSRVVTITRACGKRFTSLPRQARTVWRAPPALSASLRPSRRSQKCPDASTLRNMACLA*
>TRINITY_DN922_c0_g1::TRINITY_DN922_c0_g1_i1::g.1104::m.1104 type:5prime_partial len:106 gc:universal TRINITY_DN922_c0_g1_i1:980-663(-)
RKAELDGGGRLQPGGGAGGEAPRGWRDGQDGGGEEVSGGGGGEAQLVFGPLQLRAAQGYRAQPEDRAVARVGREQAPELMQAGYRRRLPAARVLRSRDKAVSERF*
>TRINITY_DN963_c0_g1::TRINITY_DN963_c0_g1_i1::g.1105::m.1105 type:internal len:133 gc:universal TRINITY_DN963_c0_g1_i1:396-1(-)
AAHEEENEEGLHAFLQPSASRSRLGNDAPVEKMGSAKVLSLPEFDMRSNAAKPHPPGETDSAMNILGTSATDSAAGAAPGLGAAQEEDVHQLASGILSVNVKPEKESTRYLALQRHFLSFVRGFILLLSATH
>TRINITY_DN983_c0_g1::TRINITY_DN983_c0_g1_i1::g.1106::m.1106 type:internal len:130 gc:universal TRINITY_DN983_c0_g1_i1:1-387(+)
LRKTLRLTERAKRKRPDNAEFSTEYAYQLVLSNKFDAAFAAYEHASQLNESNGNALFGQIYCLVKRGELDEASQQLEFLSVLQETIGRTAQVAFLEALLVWQRDKDQRASLKLLNETVHLHVKSIQAQR
>TRINITY_DN983_c0_g1::TRINITY_DN983_c0_g1_i1::g.1107::m.1107 type:internal len:129 gc:universal TRINITY_DN983_c0_g1_i1:2-385(+)
FARRCGSQSAPSASGLTTLSSPPSTPTSWSYRTSLTPHSPRTSTPRSSTSPTATRCSAKSTASSSAASWTRPRSSSNSSPYCKRRSAARPKWLSWRPFLCGSATRTSAPRSSCSTRRCTCTSSPSKRS
>TRINITY_DN920_c0_g1::TRINITY_DN920_c0_g1_i1::g.1108::m.1108 type:internal len:160 gc:universal TRINITY_DN920_c0_g1_i1:3-479(+)
DLEFAHYGQDSRSESGEDTAAGEAEREGFAEGVRLREAGNALFVKGDLEAALELYSRSLDADPCAYLSLGNRSACLLRLGQPERALQDALRAVRINPGWGKGYLREASACQALGDRDAALNAFRAAIECASSDRERESVFKLYRAAAAKGPGSPRRESE
>TRINITY_DN993_c0_g1::TRINITY_DN993_c0_g1_i1::g.1109::m.1109 type:internal len:131 gc:universal TRINITY_DN993_c0_g1_i1:390-1(-)
QNGPEHQIDAVRTASRSVLSLTGASSGPNSPVCAAVRLADLHSKASFTFAHDPEQQTLVLIHSTVPGTAFEPNAAIFSLSGKAPPGSAALDERGGFVLAQAGNAPITFPRLELARSRGATVATPQIVFKD
>TRINITY_DN900_c0_g1::TRINITY_DN900_c0_g1_i1::g.1110::m.1110 type:internal len:117 gc:universal TRINITY_DN900_c0_g1_i1:2-349(+)
LALLELVANERVYLALDGLPGLVSRLHLRDRRGMSRLHGRLRGSKLFAARTVQLVRVGWRRARGRHGLGGLHPDPRDRGPANFNPGSERPTATLCQARAGLAPRPRRALREAPAPH
>TRINITY_DN900_c0_g1::TRINITY_DN900_c0_g1_i1::g.1111::m.1111 type:internal len:117 gc:universal TRINITY_DN900_c0_g1_i1:349-2(-)
VGRRGFAQSSSWAWREAGTGLAQRGGRALGARVEVGRAAVARIGMEAAKAMSASSASPANADELDCARREEFAAAKAAVEARHATTIAEMKARNESRKAIKRKVNSLIRDELKERK
>TRINITY_DN900_c0_g1::TRINITY_DN900_c0_g1_i1::g.1112::m.1112 type:internal len:117 gc:universal TRINITY_DN900_c0_g1_i1:3-350(+)
LRSLSSSRMSEFTLRLMAFLDSFLAFISAIVVACRASTAAFAAANSSRRAQSSSSALAGDALEADMALAASIPIRATAARPTSTLAPSARPPRCARPVPASRHAQEELCAKPRRPT
>TRINITY_DN912_c0_g1::TRINITY_DN912_c0_g1_i1::g.1113::m.1113 type:internal len:226 gc:universal TRINITY_DN912_c0_g1_i1:2-676(+)
GGTPAIEATDAAARGEGSDGRANGAKGKQPEPKTVLPVPATTTSGPAPSSMHFPSLYETTQVLLSRKQLAAIVDKLTFIDELLPLFELVLVTLMARTFKTASEAPPDGLLEQLEAEADALRERCQSRDQRRIFKKRNEELAKRRVLLALTSTHEAKPDDIQPPKDESTDDPENPTANPTQPDPGESKSATKARPEGPGRKDGGSDQISLDRKGSDISDGSDSDAE
>TRINITY_DN912_c0_g1::TRINITY_DN912_c0_g1_i1::g.1114::m.1114 type:complete len:100 gc:universal TRINITY_DN912_c0_g1_i1:480-181(-)
MSSGLASWVEVRARRTRRFASSSLRFLKIRRWSLDWHRSRSASASASSCSRRPSGGASLAVLKVRAINVTRTSSKSGRSSSMKVSLSTMAASCFLERST*
>TRINITY_DN987_c0_g1::TRINITY_DN987_c0_g1_i1::g.1115::m.1115 type:internal len:169 gc:universal TRINITY_DN987_c0_g1_i1:1-504(+)
GKLMEELFDCVEDLGSVIADLCNADPRARPSVTELRNLAIFDRAAVHLCDCFSCMDKVDQSRAACCANGHAVCQATCVDGYLNSVPGGNIKPDGSIPCGVCDALIPSQELARLASAEAWSQAQVRLRDAQRLELAKELQREQEAREEANRLVTEEELAARRHYDHVTE
>TRINITY_DN987_c0_g1::TRINITY_DN987_c0_g1_i1::g.1116::m.1116 type:5prime_partial len:121 gc:universal TRINITY_DN987_c0_g1_i1:504-142(-)
FRDVVVVPPGGQLLLGDEAVRFFARLLLPLELLGELQALRITQPHLRLRPSLCRSKARQLLARDERIADATRDRSIRLDVSARHGIQVSVNARCLANGVAIGAASGAGLVHLVHARKAVA*
>TRINITY_DN988_c0_g1::TRINITY_DN988_c0_g1_i1::g.1117::m.1117 type:3prime_partial len:113 gc:universal TRINITY_DN988_c0_g1_i1:338-3(-)
MPTQATSSRCCSNARGRVSIQTAHSLAVLTRAGRDKLAGDPLRIKVLRWPKQLPRACEGTSRCRSSSSHQWLESRKAGRACPRALRVVACVFVVLFSFAEPRGATRLTRASN
>TRINITY_DN933_c0_g1::TRINITY_DN933_c0_g1_i1::g.1118::m.1118 type:internal len:101 gc:universal TRINITY_DN933_c0_g1_i1:300-1(-)
PKANESSMLVLGGGIAGENDRNSKNVDAAAGASGRVRRLDKPKSRAEQLLQEAVDIKTIYQGSDNPNLAPGAGKADIAVVSQAPVAVKEQQRLEARLNVP
>TRINITY_DN902_c0_g1::TRINITY_DN902_c0_g1_i1::g.1119::m.1119 type:internal len:141 gc:universal TRINITY_DN902_c0_g1_i1:1-420(+)
GGRTLPASQAPGARPAWAARAGAEKAPASRTRMCRVPRPVAQAPSSRQALRERHHRCPTTSNGPAPADVARLLETTRPRRPARACSVSARCARRWGLRRAAAAAPHLRRDRGSRTNRQTHPANSIRSAGTPDGAHVSPLA
>TRINITY_DN902_c0_g1::TRINITY_DN902_c0_g1_i1::g.1120::m.1120 type:internal len:141 gc:universal TRINITY_DN902_c0_g1_i1:421-2(-)
APVVKHARRPACLQNGCYSPDAFGDSCVNRDRVEGAALLLLLGVGPNGAHNALILSMLSQGGVGASFPKGAQRRLGQGRCSSLGSGGDVLEELAESSVLERLDAVLGTCEYDSLALSPLPRVLPKPGERQALGLPGVFDR
>TRINITY_DN902_c0_g1::TRINITY_DN902_c0_g1_i1::g.1121::m.1121 type:internal len:141 gc:universal TRINITY_DN902_c0_g1_i1:2-421(+)
AVEHSRQAKRLALARLGQHARERRKRQRVVLACAEYRVQSLKHRALGKLFENVTTAAQRRATALPQPTLRAFWKRRAHAALREHAQYQRVVRAVGAYAEQQQQRRTFDAIAVHARIAKRIRRIASVLQARRTARMFHHWR
>TRINITY_DN902_c0_g1::TRINITY_DN902_c0_g1_i1::g.1122::m.1122 type:5prime_partial len:123 gc:universal TRINITY_DN902_c0_g1_i1:3-371(+)
RSNTPGKPSAWRSPGLGSTRGSGESASESYSHVPSTASSRSSTELSASSSRTSPPLPNDEQRPCPSRRCAPFGNDAPTPPCESMLSISALCAPLGPTPSSSSSAAPSTRSRFTHESPNASGE*
>TRINITY_DN938_c0_g1::TRINITY_DN938_c0_g1_i1::g.1123::m.1123 type:internal len:124 gc:universal TRINITY_DN938_c0_g1_i1:371-3(-)
HPRQRKHHKRQAQERPHNQRKRVHGIGQDEERATARLAVAIHTEKSRQKEKRTGHVDREQDRDVHARKQLASPLARRPVEENTQVSPDGGRRAGDLASDASSARSGLGPRVAVARAAPRAAAR
>TRINITY_DN938_c0_g1::TRINITY_DN938_c0_g1_i1::g.1124::m.1124 type:internal len:124 gc:universal TRINITY_DN938_c0_g1_i1:2-370(+)
GGRRRAGRRARQRLGGRDRSVRSLRRWRGLPRVVLHQAKPGCSPQPGASQAGKPAVFSRVHLCLARDRRGLYVFPSDDFFLCESRRPGVQSHALRPGQCRVPVCADCGAALGLDVCGVSSVGD
>TRINITY_DN938_c0_g1::TRINITY_DN938_c0_g1_i1::g.1125::m.1125 type:internal len:124 gc:universal TRINITY_DN938_c0_g1_i1:370-2(-)
IPDRGNTTNVKPKSGPTISANGYTALARTKSVRLHAWPSRFTQKKVVRRKNVQATSIASKTEMYTRENSWLPRLRGARLRRTPRFRLMEDDARETSPATQAPHAPVSAPESLSRAPPRAPPPA
>TRINITY_DN938_c0_g1::TRINITY_DN938_c0_g1_i1::g.1126::m.1126 type:internal len:124 gc:universal TRINITY_DN938_c0_g1_i1:3-371(+)
AGGGARGGARDSDSGAETGACGACVAGEVSRASSSIRRNLGVLLNRAPRKRGSQLFSRVYISVLLAIDVACTFFLLTTFFCVNRDGQACSRTLFVLANAVYPFALIVGPLLGLTFVVFPLSGM
>TRINITY_DN962_c0_g1::TRINITY_DN962_c0_g1_i1::g.1127::m.1127 type:internal len:109 gc:universal TRINITY_DN962_c0_g1_i1:324-1(-)
FPRAEAPGPQGAAAGPPLRQIGSAMAAQQTFQSSLGQRRPTSGRDSARYTRFQFGSATQEVQDQLSEKQRRQQEARQLLEQQVEEKRLRKAEEKRKLEEEERREEERL
>TRINITY_DN908_c0_g1::TRINITY_DN908_c0_g1_i1::g.1128::m.1128 type:internal len:125 gc:universal TRINITY_DN908_c0_g1_i1:1-372(+)
ASAFRAGVGEDGEQRGTREFVETSALPALEAVAGTAGGQDLLSLRTHADVQTLAECAVSWAILPALAIGAHAFGGPGREWASSEDLGRAWAELRAPSKSLHLSAALLARGMVEAARSSVEAGAS
>TRINITY_DN908_c0_g1::TRINITY_DN908_c0_g1_i1::g.1129::m.1129 type:internal len:124 gc:universal TRINITY_DN908_c0_g1_i1:3-371(+)
ERVSRGRWRGRRAARDARVCRDERPPGARGGRWDGRRPGSSQSAHARRRADARRVRRVLGYSTSACYRGPRLWGARARMGKQRRPWASLGRASSALEIASPLRRSSRAGHGRGCALQRRGGGV
>TRINITY_DN997_c0_g1::TRINITY_DN997_c0_g1_i1::g.1130::m.1130 type:internal len:165 gc:universal TRINITY_DN997_c0_g1_i1:3-494(+)
PKTAKPLGFDERCETDVTARPKSSAAFARENRKGPSTESRASPGPGRGTKVGPRLTRQSESKPQQDGAGAVCKVDRDRHVVASMASRDLPLDLSISEFMPNAHCNQIASKTIRAEMKAGVAEEVLSGHAKFQTLMQERLEDLEHVVALWRSGKTVAALEYVDQL
>TRINITY_DN997_c0_g1::TRINITY_DN997_c0_g1_i1::g.1131::m.1131 type:internal len:165 gc:universal TRINITY_DN997_c0_g1_i1:493-2(-)
SWSTYSKAATVLPLRQSATTCSRSSRRSCISVWNFACPLNTSSATPAFISARIVLLAIWLQCALGINSEMLKSSGRSREAIDATTWRSRSTLHTAPAPSCCGLLSLCRVSLGPTLVPLPGPGLARLSVEGPFRFSLAKAAEDLGRAVTSVSQRSSNPKGLAVFG
>TRINITY_DN940_c0_g1::TRINITY_DN940_c0_g1_i1::g.1132::m.1132 type:internal len:245 gc:universal TRINITY_DN940_c0_g1_i1:3-734(+)
AWPGVMVPRGVNPLRGMRAMSAAPGQIHAARETARQAATRARSFCGWCMCLELDLSWSWKALAYREKDLIRLCGMDGYLLVRVVRFCWALMSGYCLVALVCLFPVYYAAAVSEACALICAAREDPSASAREAWESEATCVCGPIDRASMATLGPGSAALWTPVVVSYLLTAMTFYLARLEYQAMVRIQSHCWEQVPQAYSVLVEHIPPHLRDRSGRRLWRYFNNMFPDQVVSVDAIDTGSRVFN
>TRINITY_DN975_c0_g1::TRINITY_DN975_c0_g1_i1::g.1133::m.1133 type:internal len:194 gc:universal TRINITY_DN975_c0_g1_i1:581-3(-)
RNGGFGVDEGCPSICFQTRSVSYRILSKRLAPLFGRHVCGRCDGNQVRLRFFDSLMAHNCTSHGEPWPYRCRVPLCKLGTVKREQLRTHIESHNLSASARRTALSQRDNSQHAEVRRAIANLASGRNSSDSTTSTTSTRPRPAKRRKGMEDDAGEPPSGQKGTRTESRTKPNKKQRRELKRVAAARPSKKAAK
>TRINITY_DN975_c0_g1::TRINITY_DN975_c0_g1_i1::g.1134::m.1134 type:5prime_partial len:178 gc:universal TRINITY_DN975_c0_g1_i1:1-534(+)
CFAAFLLGRAAATLFSSRLCFLFGLVRDSVRVPFCPDGGSPASSSMPLRRFAGLGRVEVVEVVESLEFLPLARLAMARRTSACCELSRCERAVRLAEALRLCDSMCVRSCSRLTVPSLQRGTLHRYGHGSPWLVQLCAISESKKRKRTWFPSHRPHTCRPNKGAKRLLRIRYETDRV*
>TRINITY_DN956_c0_g1::TRINITY_DN956_c0_g1_i1::g.1135::m.1135 type:internal len:103 gc:universal TRINITY_DN956_c0_g1_i1:3-308(+)
FIWSSLHNFGGNTGMWGSLELLNRKPFDAFQYAPLAVAGVGAAPEGIDQNPVYYDMLFDVNWQQGAWPSVQDFLESWARERYGVASEHANKAWRALEGSVYG
>TRINITY_DN915_c0_g1::TRINITY_DN915_c0_g1_i1::g.1136::m.1136 type:internal len:303 gc:universal TRINITY_DN915_c0_g1_i1:908-3(-)
PVEAVSTVEQAVAALVRCEATCRELDERTRDGSSFSSRVALQLQVAELIRHVFTQVVPVPAAEGRGAMWHQFPSKELELTCLGLVHRLTLVYANAWQSFDAPTRAFDSERSVVALCQLAIFDCVLRSDKFGLDVADVLRAEGGFALSTSVCVANLSLYRLASTMEVHLPAVAVARAGCLDYFESVQSQCKYKDLFTFRMPTDKIEMKKYGTSVLFLRKVMERFGYELVPRDNPQPPPEIEALMEWMTSPSTPLAQDHPEFGMLRDMACLFKFLATMESRESELQRQRIAPSEYVSWGLSFED
>TRINITY_DN915_c0_g1::TRINITY_DN915_c0_g1_i1::g.1137::m.1137 type:5prime_partial len:123 gc:universal TRINITY_DN915_c0_g1_i1:1-369(+)
VSSNERPQDTYSLGAMRWRCNSDSRLSIVARNLNRHAMSRSMPNSGWSCARGVLGEVIHSISASISGGGCGLSRGTSSYPNRSITLRRNSTEVPYFFISILSVGIRNVNKSLYLHWLCTDSK*
>TRINITY_DN937_c0_g1::TRINITY_DN937_c0_g1_i1::g.1138::m.1138 type:internal len:105 gc:universal TRINITY_DN937_c0_g1_i1:313-2(-)
IAAPPSAQQSPSRPSSNLQTGRASQDRPSRSRPDDQHLFWSATPCTCCTSALSLLDYGALPRCVQHKFVIAPLLNGVLGDLKDQLPNLARIPGKMGVEGIPESK
>TRINITY_DN923_c0_g1::TRINITY_DN923_c0_g1_i1::g.1139::m.1139 type:complete len:348 gc:universal TRINITY_DN923_c0_g1_i1:2-1045(+)
MAHVTVRNKHYTRFASVVLQSYLVLLISTQFLVASDVLEGTFSGLIRLCKPMWGAIAAVIIVPLLQFRTFHAMRCVLYIGLLTFYAGAIIILVVFSRGFVQDGVAETSIVNPDLGWFGFSLGVSKILFAFLGTDLYLQFMAELGDLGRFPSILVLSNVIIGLTYVIFAAVGYLRVGDVPNVFILDLMPKDNLYRATNFVIFVHVLVSYLLNAHVLHKWLHLKIAPSTVSDPGPHGRLHWFLISFGTLVVSYVVANAIPMFNQLASLLGSLQTPFLGIVFPILSLISARRRRHRETPVIQWIAIALVLAFALFVFVCGTIASLLDVYNQFLVIEPPFAQCGTTPPATQ*
>TRINITY_DN923_c0_g1::TRINITY_DN923_c0_g1_i1::g.1140::m.1140 type:5prime_partial len:333 gc:universal TRINITY_DN923_c0_g1_i1:1054-56(-)
LLASLRRWWCCAALREGRLDHEELVVNVEQGRDRATDKHEECKRQHQRDGDPLDHGRLPMPSAPRGDERQDGEHDPEKWGLQASEERGELVEHGNRVGDNIAHHKSTERDEEPVQPAVGARVRHRRRGDLEVKPLVQHMCIQQVGHEDVHKYDKVGGPVQVVLGHKVQDEHIWHVADAEIAHRRKYDVREANDDVGEHQDGRKAAEVAEFSHKLQVQVGAQEGEEDLADPKRKAKPPQVWVHDRGLGDAVLHKASRENYQNNDRACVEREQPDVQHAPHRMKGAKLQQRDDDHRSDGAPHGLAKPNQSREGALEDVRGDQELRRDEQNEVAL*
>TRINITY_DN927_c0_g1::TRINITY_DN927_c0_g1_i1::g.1141::m.1141 type:internal len:220 gc:universal TRINITY_DN927_c0_g1_i1:658-2(-)
ETFQVDAAGGGNRGASGGVAGSGLQNMEVLRQLQRTFRFLRDSRKGCYDPIPFVEACSVLKLTFPVTSQNDASEFFDKLLDNLEESLKGTPFLHTMKECFLGHQTRLKRCHICGTVSVSRDESFYRLELMTKDNSVEKSSLQECLESLVTPEVLTGDNKVDCEQCQSRTACTFVSCLTHLPDFLFIHPKRFAFDLTSMQTVKLNHSIRFPTELDLFPYT
>TRINITY_DN927_c0_g1::TRINITY_DN927_c0_g1_i1::g.1142::m.1142 type:3prime_partial len:180 gc:universal TRINITY_DN927_c0_g1_i1:122-658(+)
MRQTRHERASRAALALLAVHLVVPREHFRRDEALEALLQARLFDRVVLGHELQPVERLVPANTDRAADVATLQPRLVSQKALLHRVQKWRPLEALLEVVQQLVEKLARVILRRDWEREFEHGAGLDERNGVIAALARVAQKSKRPLKLPQDLHVLQTTPSDTAARASIAAACSVDLKGL
>TRINITY_DN967_c0_g1::TRINITY_DN967_c0_g1_i1::g.1143::m.1143 type:internal len:150 gc:universal TRINITY_DN967_c0_g1_i1:3-449(+)
GSGLRGSASSNQRDGGGTGAMVGGGEGASADEPGGLPPCEVYQFAMAHSRYLTDRFGVHTLPAYLVFHSGRLVKASIMGARSINIVREDSPPRLLLVEPTKFRSQLQMEKLLRRLSYESELAISARDAAAHIKFRAGIKSANAVTFYGL
>TRINITY_DN967_c0_g1::TRINITY_DN967_c0_g1_i1::g.1144::m.1144 type:5prime_partial len:141 gc:universal TRINITY_DN967_c0_g1_i1:449-27(-)
EAVESHRVCALDAGTELDVRRRIAGRDGQFRLVAESPQELFHLQLGPELGRLDKQEPRRAVLPHDVDGPCSHDAGLNEAPAVEDEVGWQRVNAKPVGQVARVGHGKLVDLARRQAAGLVCASAFAPPNHGTGAAPIALVA*
>TRINITY_DN990_c0_g1::TRINITY_DN990_c0_g1_i1::g.1145::m.1145 type:internal len:157 gc:universal TRINITY_DN990_c0_g1_i1:2-469(+)
QDAKAQLRTIGEPSAKEALERLESRPLTQIEREQAAFEATCRGVGVTCCSAASKGQVERMFAGRRTVCFVDEASQAVEALSLMPLAKSRCEVAGLVGDPLQLPPVTVSRPRAAPVYADYATPLFERLQGLGRQPVLLSTQYRCHPSISALASGLFY
>TRINITY_DN990_c0_g1::TRINITY_DN990_c0_g1_i1::g.1146::m.1146 type:internal len:157 gc:universal TRINITY_DN990_c0_g1_i1:470-3(-)
RRTDQKQAPRCLGGSGTACSEGPAACPGPGAAQKAALHNLRTQAPLAAGSRSLEATAAGRPRGRQLRSVTLPEASGTAPPRPATPRQQSRLSVAPQTCVPLAPSRPRCSTSRRRRGKWLQMRLALVRSASRAATRAAREPPSQKAPRSFGAGPWRL
>TRINITY_DN924_c0_g1::TRINITY_DN924_c0_g1_i1::g.1147::m.1147 type:internal len:238 gc:universal TRINITY_DN924_c0_g1_i1:1-711(+)
GVLGRHAKEPLCWSTGSCASGAAPIGPDTIVRVHSLTRVVVSVATMMLVERGDIALGDTVSRYLGQAWSRGRMRVVKEANGPPDAGELEFEPCLTSITIRHLLTHTAGLSHGSFGLAVDALYQESERQLEGKDETLAERVDRFASLPLAFQPGTQFNYSIGTDVLGRVLEVASGLPLDHLLEREIFFPLGMRDTSFGVPAAKMPRLARFYEASATGGLVDVTDRLRKDSVDVQGARR
>TRINITY_DN924_c0_g1::TRINITY_DN924_c0_g1_i1::g.1148::m.1148 type:3prime_partial len:112 gc:universal TRINITY_DN924_c0_g1_i1:333-1(-)
MRQASRVRQQVPDGYARETRFKLELSSVGRSVRLLDDPHSAPAPRLAQVPRDGVAQRDIAAFHEHHGRHRDHDPRQRVNPHDSVRPDRRRPARAAPGGPAQRLLGVASEHA
>TRINITY_DN977_c0_g1::TRINITY_DN977_c0_g1_i1::g.1149::m.1149 type:5prime_partial len:176 gc:universal TRINITY_DN977_c0_g1_i1:1052-525(-)
PSWQEQLERENVRRLRRLEKTKARLRERRELAQQAFQKERTLRAMVAEREYDVQLLRELERRENTQRDLERAKLEIQARRRAENNLIDAVAADPVGEDAASLSEPSPPPLPRKPSSPTQSRHAHVPVRNQSSPVLPPKPDSHRGGANTKVRPYRQSPERRVRALQSSVPTLLKTD*
>TRINITY_DN977_c0_g1::TRINITY_DN977_c0_g1_i1::g.1150::m.1150 type:complete len:132 gc:universal TRINITY_DN977_c0_g1_i1:278-673(+)
MRPIESFAPSFCSHCRGRATPAGTGCHSYDSTNALRGWGLVARGGVLGDPPNALAGLVGREGGELLTLRLERSASLFLGIGGLNPSSTGLVLKTGELERVVRGFGGRGGLWCSPPPCGCQVLAAKRGYSDF*
>TRINITY_DN977_c0_g1::TRINITY_DN977_c0_g1_i1::g.1151::m.1151 type:3prime_partial len:101 gc:universal TRINITY_DN977_c0_g1_i1:752-1051(+)
MQRPRPQDRQQQRRSSCSPLVCAPGFRALPAQDRVGCFLCALARAKAGRRILVPQPLREVYALFEMLAEQVRGALEAALWFFPVVEGVARSLARAAPATT
>TRINITY_DN921_c0_g1::TRINITY_DN921_c0_g1_i1::g.1152::m.1152 type:internal len:102 gc:universal TRINITY_DN921_c0_g1_i1:305-3(-)
VGASDSVTERMVRLRSRLANARKHCAIGAVNVAGQYLLIGAVPFFRTLVPYAAVLQPLSGAAATSYMHSILFKPRSSYSRVRSAVSPGSSGGVASVKHSSS
>TRINITY_DN921_c0_g1::TRINITY_DN921_c0_g1_i1::g.1153::m.1153 type:internal len:102 gc:universal TRINITY_DN921_c0_g1_i1:303-1(-)
GSERLCHGANGQAAESAGKCEEALRHRCGERCWPVSSYWRGPIFSNLSALCGSSPASLWSRGHLLHAQHSVQAKVFLLSRSQCSEPRLERRRGLREALFVV
>TRINITY_DN926_c0_g1::TRINITY_DN926_c0_g1_i1::g.1154::m.1154 type:internal len:106 gc:universal TRINITY_DN926_c0_g1_i1:317-3(-)
IYPSIHPSICLPTYLPEACKGKGLRSCGGSARGACWSDQLSDENQSRRMMRKETLASDGPRLRTRNRAAPRTWTEVGRGARKMHDAWAREDQEATDREAKARANV
>TRINITY_DN996_c0_g1::TRINITY_DN996_c0_g1_i1::g.1155::m.1155 type:internal len:288 gc:universal TRINITY_DN996_c0_g1_i1:3-863(+)
PDECDNRHILELCRRLQAIPARFRAQVWQRLLESSSNNNSDVPSSSSPFGLRGASRAADGPDGQAASVMGSDSVEDRASLVNAMVEAAVLRNITLVRQSENEQGSTARDVDKLGGSMDADEAAEYDEADLAWALNAQGKVQEELAASLLKVADALEAPLSLVDPGIADVLFVLRSPSLKLERDQVAPVVAELQRRRVLLLQLAGDDDLVPAILKRRSMLLDLVLAKHDRDVAAYLMAIGTSQVTIPWRWWRCAFAGEMPVPSLLSLWDQLVIDALPLSNGDEGPNMM
>TRINITY_DN996_c0_g1::TRINITY_DN996_c0_g1_i1::g.1156::m.1156 type:5prime_partial len:224 gc:universal TRINITY_DN996_c0_g1_i1:862-191(-)
IMFGPSSPLLRGSASMTSWSHKDRRLGTGISPANAHRHQRQGMVTCDVPIAIRYAATSRSCLASTRSSSMDRRFRIAGTRSSSPASCSRSTLLRCSSATTGATWSRSSFSEGDRSTKSTSAMPGSTSESGASSASATLSKLAASSSWTLPCALSAQARSASSYSAASSASIEPPNLSTSRAVEPCSFSLCLTSVILRSTAASTIALTRDARSSTESEPITEAA*
>TRINITY_DN929_c0_g1::TRINITY_DN929_c0_g1_i1::g.1157::m.1157 type:internal len:172 gc:universal TRINITY_DN929_c0_g1_i1:513-1(-)
IALAAFMRKECKVLGYPINRDDARAVVTRTVAKLAIDCGLPVPLAPREVLEKDSARSAKNTKVYLEGVLFNPDSVHQVKVLVVGPAGAGKTSLTRALKEKGLKADPTPANDDSRATISVDIHSIQFDVEGSSGAGEISLWDFGGQEQYYMTHALFLSNRSLVMVVVDLESY
>TRINITY_DN929_c0_g1::TRINITY_DN929_c0_g1_i1::g.1158::m.1158 type:5prime_partial len:127 gc:universal TRINITY_DN929_c0_g1_i1:514-134(-)
NRSCCVYAERMQGFGVSHQQGRRARGCDSNCRQACHRLRTPCSASSTRSSRERLRKVGKEHESVLGGRTLQPGFSAPGQGARCGPRGCWQDEPDARAEREGSQGRPNASERRFAGDHQRGHPQHPV*
>TRINITY_DN929_c0_g1::TRINITY_DN929_c0_g1_i1::g.1159::m.1159 type:3prime_partial len:125 gc:universal TRINITY_DN929_c0_g1_i1:143-514(+)
MLWMSTLMVARESSFAGVGSALRPFSFSARVRLVLPAPAGPTTSTLTWCTESGLKSTPSKYTFVFFADLAESFSRTSRGASGTGSPQSMASLATVRVTTARASSLLMGYPKTLHSFRINAARAI
>TRINITY_DN951_c0_g1::TRINITY_DN951_c0_g1_i1::g.1160::m.1160 type:internal len:179 gc:universal TRINITY_DN951_c0_g1_i1:3-536(+)
DGQHGGSAAVLRHVGSGAREDAAMLGGRGRTQSEMSFDLDSDLDLDDVHIEYNSLPDRSAARTPGDIRTAVLEWMYEEKDEESCPDLTLSNAAILEDLISVFVCVVLHGKSDVIRAQVWRFLIQCSVVSLHFAFLVICNLNASCHQLEGVTEDELSLDYKRKRLGDLEAIEKVIETLK
>TRINITY_DN951_c0_g1::TRINITY_DN951_c0_g1_i1::g.1161::m.1161 type:3prime_partial len:138 gc:universal TRINITY_DN951_c0_g1_i1:412-2(-)
MTRNAKWSDTTEHWIRNRHTWARITSDFPCKTTQTKTEIRSSRMAALLRVKSGQDSSSFSSYIHSRTAVRISPGVRAALRSGSELYSMCTSSRSRSESRSNDISDWVRPRPPSIAASSRAPLPTCLSTAADPPCWPS
>TRINITY_DN982_c0_g1::TRINITY_DN982_c0_g1_i1::g.1162::m.1162 type:internal len:125 gc:universal TRINITY_DN982_c0_g1_i1:1-372(+)
ARAAPWSWPRGLRQGLVREPVAQGQPAVCEAQGLARDRATRLAKQLPCPWRPRQDCAAPLATAALACDPKPQQISASRGLVAGGRLVSVEGGVAQALQKRRRPGPRTPPEREQIYTLARLHSCV
>TRINITY_DN982_c0_g1::TRINITY_DN982_c0_g1_i1::g.1163::m.1163 type:internal len:125 gc:universal TRINITY_DN982_c0_g1_i1:373-2(-)
EHSYADEPAYKFALFLEECAGQADDAFEGLGQLHLPRKRDVLRRRGPGSPKSAAALDHRLEPLSPTGRRSPVAGARGKGAVSPGGSLYLGRGLGLRKLQAAPEQQARVQAPGEAHEASSKEPLS
>TRINITY_DN946_c0_g1::TRINITY_DN946_c0_g1_i1::g.1164::m.1164 type:internal len:164 gc:universal TRINITY_DN946_c0_g1_i1:2-490(+)
RAQQVIRRCDRRGDVSVIVQTKHLGGLLKRKRLDEVEVVFDLGHVRRGLVHAGRAKRVRVSEHLRVVKVGEDGEQPAAVLVVGHTAAVVALARDVHQEAPRDLVVLVQKQAELVHRDLEVRHAKRVGDVPAERPKSAALAHQGVEKRQPVQQPLELLRLLQAP
>TRINITY_DN946_c0_g1::TRINITY_DN946_c0_g1_i1::g.1165::m.1165 type:internal len:164 gc:universal TRINITY_DN946_c0_g1_i1:490-2(-)
GCLKKAKQFKRLLYGLTFFHALVRERCRFGPLGWNIPYTFSVPDLKISMDQLCLFLNEYDQIPWRLLVYITGECNYGGRVTDDKDRRGLLTILSDFYDPKVLADTYTFSPSGVYKTPPDMAKIENYLDFIKTLPFQEPPEVFGLHDNADITSAITATNDLLGT
>TRINITY_DN930_c0_g1::TRINITY_DN930_c0_g1_i1::g.1166::m.1166 type:internal len:171 gc:universal TRINITY_DN930_c0_g1_i1:2-511(+)
SAGVPSATTNAASPAESRKAPAIEYAPASMQSIYSYARKGNVGGILNFMKKIEPNALLASTSTSFNPDMRQLQTGETVIMHATRTGQRQVVELMLEKGGSVNALSNEQWSALHHAVDADQAAMIETLLQYGCDANLGAGQPDGTALHLAIRLGRMEAVCRLLESGKTDVH
>TRINITY_DN930_c0_g1::TRINITY_DN930_c0_g1_i1::g.1167::m.1167 type:5prime_partial len:154 gc:universal TRINITY_DN930_c0_g1_i1:511-50(-)
VDVGLAALQQAAHSLHAPEPDSKVKGGPVRLSRAEVGVAAVLEQGLDHRGLVGVHGMMQRAPLLVAESVHTAALFQHELDHLALPGSGCVHDHGLPGLQLAHVRVERGARACQERVGLDLLHKVEDAADVAFPRVRVDGLHGRRRILDGGRLS*
>TRINITY_DN980_c0_g1::TRINITY_DN980_c0_g1_i1::g.1168::m.1168 type:internal len:266 gc:universal TRINITY_DN980_c0_g1_i1:796-2(-)
GDQEGAVWEWTVDHDGPLYVRACPRIRLSDPEEENSLANSKSKTRFATAASEAKTADADLDEEAKRAEAEAQWAPCQLQVRFNTFDIHELVTTGPTHVTFWSWAAKRLEHQTPTQLSKGDFGPRIGAFQHTAFLPGDRRAVSGTSEGNLVVWDCASLSGSADLALGALSADRMTLESKTTRPTAMAPRAAVKVVKLNRRGGIPYLMMLEDLLVVCGEDESVRFYDMEFRIVAWYEDLEAGPINSVSFSNATVFHYVDMPTNAASQ
>TRINITY_DN980_c0_g1::TRINITY_DN980_c0_g1_i1::g.1169::m.1169 type:complete len:167 gc:universal TRINITY_DN980_c0_g1_i1:243-743(+)
MAVGRVVFDSSVILSALSAPSARSALPESEAQSHTTKLPSLVPDTALRSPGRNAVCWKAPMRGPKSPLLSCVGVWCSSRLAAQDQKVTWVGPVVTSSWISNVLNRTCNWQGAHCASASARLASSSRSASAVLASEAAVANRVLLLLFASEFSSSGSLSLMRGQART*
>TRINITY_DN961_c0_g1::TRINITY_DN961_c0_g1_i1::g.1170::m.1170 type:5prime_partial len:238 gc:universal TRINITY_DN961_c0_g1_i1:802-89(-)
RVAIRECTDDFLKVQAAKRDNDPVLAAMACVLDEALAKQTAEIVRSALQEMVDDFLFMQQFEAFLEALLEPELRETAELALYEERVQSCADSILGAVIDELVGQAATAAFEEGNELVKTRRKQAEFRLVAKMMDHVLDRAVLNRLVRTVASSGENVLFREEMEAFLCKQVARSLLARVQRVCEPQRRLRDCIPDRFAFQYFSDAAIASGLQATFFAELSKYETQIDERDNQLQDMHA*
>TRINITY_DN961_c0_g1::TRINITY_DN961_c0_g1_i1::g.1171::m.1171 type:5prime_partial len:110 gc:universal TRINITY_DN961_c0_g1_i1:1-330(+)
ACPLRYPHTGDARCRKQQQLVCASRRTFLAMRACPGADCRVRRSAFRTLKALRKTSPGAQMQSRRQKNTGKQNDPECSRAGGAVARIRAGHEREAIWQPVCTETPPFLP*
>TRINITY_DN981_c0_g1::TRINITY_DN981_c0_g1_i1::g.1172::m.1172 type:5prime_partial len:132 gc:universal TRINITY_DN981_c0_g1_i1:595-200(-)
EQRAVDPLCEQRAVDPLCEQRAVDRLRQRGHEHLHLELASSLGGPCDAPLRDPLLYFLESSSNGSVVIFGGIPQGSGLRPRAAAGAHTSPSPSCTAQAPRARETVAVVAARAGSRAADVQVAAVESDAAAP*
>TRINITY_DN981_c0_g1::TRINITY_DN981_c0_g1_i1::g.1173::m.1173 type:5prime_partial len:109 gc:universal TRINITY_DN981_c0_g1_i1:1-327(+)
AKVAQGRQPGFRHAAEQAHFLPPAPVLQDAVYDPQWQQVHYQYPQAGYHAPLDQAAYEHQVFQSRQIMEQQRHFQQQQLAHQQHVSQLLQQQQQQFHAHGAPAQYRTG*
>TRINITY_DN905_c0_g1::TRINITY_DN905_c0_g1_i1::g.1174::m.1174 type:internal len:124 gc:universal TRINITY_DN905_c0_g1_i1:371-3(-)
PPTAADPARPSQPTSQHTSTPVQQGRRDAQMGAAPRSAALPSNGDRPRRVRATFGALLFPNARLQLRRFFCLQANCELEMNWTTTMMMMMIIITPSDLDDLRGTPGRRGPGPRPVARARRRPP
>TRINITY_DN995_c0_g1::TRINITY_DN995_c0_g1_i1::g.1175::m.1175 type:internal len:212 gc:universal TRINITY_DN995_c0_g1_i1:635-3(-)
RSAANEIEFPGLLVVASAPALILALSQAAISAGSRPTMAFRSSLPCHCRSISSHSDLHGSNIGQEASSPTCILKSHLLARQSQGQDASLDAWRPPACHAGCLVGCLPALTHGLRMKQMWCRAAFRRIECRESAPIAHEDYIQKRSVEPRSDEPTSPHIKNSTAFRRTLAPRHTPLASSDKRICTPPPRNEVVLPRHFPRETALGAKLRAFR
>TRINITY_DN995_c0_g1::TRINITY_DN995_c0_g1_i1::g.1176::m.1176 type:5prime_partial len:161 gc:universal TRINITY_DN995_c0_g1_i1:2-484(+)
NERPSVSRPGLFRAESDVAGPLRYEEEVCISVCRNSPGVCVLGQAFVETRLSFLCVDWWVRRNAAPRSFSECNLHEQWVHFRGTRFVGTRLDTTSASCAGHESRRADSQPDSQRGRRAGARRRARRPGPAIASPEGATSGCRLAKRPLAQCCCRASRCGS*
>TRINITY_DN973_c0_g1::TRINITY_DN973_c0_g1_i1::g.1177::m.1177 type:internal len:109 gc:universal TRINITY_DN973_c0_g1_i1:2-325(+)
LRPGAERVCQVCARAKAAYTCPRCAAAYCSAPCYRGHGERCTESFFREQVAGEAALRKREECRGGAHEPNAATDRAVMRDILRRSAFLDRQGDPWRDDSAGEPGFGEL
>TRINITY_DN973_c0_g1::TRINITY_DN973_c0_g1_i1::g.1178::m.1178 type:internal len:109 gc:universal TRINITY_DN973_c0_g1_i1:325-2(-)
ELAKPWLARAVVAPRVALAVQERAAPEDVAHHGAVSGGVRLVSASAAFLALAQCRLARHLLPEERLGTPLAVAAVAGCRAVRGGAAWAGVRCLCARADLAYALGAWSQ
>TRINITY_DN957_c0_g1::TRINITY_DN957_c0_g1_i1::g.1179::m.1179 type:internal len:276 gc:universal TRINITY_DN957_c0_g1_i1:3-827(+)
RGKLPQLDLNGLADDAEATGGVEAKRNGKGTRGKLEEPVVMELDRDDLFYELVRAVQEDNVVLLGSLLQIVGLSDVCQLDPRLGSVSYGTTPLHLCRSASTASLLLDFGVPVDIEGACNSTALITCCKYPRVVSLLLKRGAKLEHCTHEGSTALHHAVLNDALESAKILVKAGADVNRQDKSGNAAMHMVGTLDMAKFLLANGANPTMVNNEDKIPLEEAVAKGRHFSCMEVAAFLLDVSETSNRTRTQQLLDALTSHVLQVGKETEAKVFEDGT
>TRINITY_DN957_c0_g1::TRINITY_DN957_c0_g1_i1::g.1180::m.1180 type:5prime_partial len:210 gc:universal TRINITY_DN957_c0_g1_i1:827-198(-)
RPVLEDFGLCLLADLKHMRGERVQQLLGSRAVASLGHVQEEGGDFHAREVAPFSDRLFQRNFVLVVHHRGVGPVGEEKLCHIQSADHVHRGVPALVLAVDVCASFDEDLGAFEGVVQHGVVERGGALVGAVLQLGAALEQQGDHARVLAARNQRRAVAGTLDVDGDAKVEQQRGGARAAAQVQRGGAIAYRAESGVQLADVREAHDLQQ*
>TRINITY_DN957_c0_g1::TRINITY_DN957_c0_g1_i1::g.1181::m.1181 type:complete len:143 gc:universal TRINITY_DN957_c0_g1_i1:691-263(-)
MHEKWRPLATASSSGILSSLFTIVGLAPLARRNFAISRVPTMCIAAFPLLSWRLTSAPALTRILALSRASFSTAWWSAVEPSWVQCSSLAPRLSSRETTRGYLQHVISAVLLQAPSMSTGTPKSSNREAVLALRHRCKGVVP*
>TRINITY_DN976_c0_g1::TRINITY_DN976_c0_g1_i1::g.1182::m.1182 type:complete len:231 gc:universal TRINITY_DN976_c0_g1_i1:3-695(+)
MIDTDFTGAAGVGAARTRIIGRDGPARQAHSSRDKLSSKIGPSAGEPSLRFKRREYTLNDNVYRVEYWDCPGSDRFMNLTAKYCSGSAGIILMFDLTQTSSFEKIKEWLVLLEKVQVDTVKVLVGNKDNCLSAPRQVSRTEADKFARNNGMSYFETDALSNIRCEQVFRSLFLQIVDCIPNPPDPTDLLNKGIKIGPALLGDKRYRLALLAHGERSLLERERASFAMDWL*
>TRINITY_DN976_c0_g1::TRINITY_DN976_c0_g1_i1::g.1183::m.1183 type:5prime_partial len:151 gc:universal TRINITY_DN976_c0_g1_i1:910-458(-)
FFNKLSGFKRNAGLGATGALGYEGIANSYQIHQWVTSLLFPGFHGLVGFAFDQKAANAPTVGGNAAWAPRAHYSQSIAKLALSRSSNDLSPWASKASRYLLSPRSAGPIFMPLFSRSVGSGGFGMQSTIWRNRLRNTCSHRMFESASVSK*
>TRINITY_DN976_c0_g1::TRINITY_DN976_c0_g1_i1::g.1184::m.1184 type:complete len:120 gc:universal TRINITY_DN976_c0_g1_i1:720-361(-)
MLPGLRALTTASPSQNLPSRARATTSPRGRARRADTSCRQGALDQSLCPCSAGPSDRADSGCNPRSGETGCGILARIECLRVRLSRNSSCRCCGQTCLPRYARPDGERSSSCPCCRQGP*
>TRINITY_DN917_c0_g1::TRINITY_DN917_c0_g1_i1::g.1185::m.1185 type:internal len:165 gc:universal TRINITY_DN917_c0_g1_i1:1-492(+)
NREITSLSCGRLGADAGAVGGQDILMVGSPSSLLAYDVHNNCDKFFVDIPEGVRTVLVGKLHGAEEPLVFVGGNCSLQGFDENGLEKFWTVVGGTATALALCDADSDGKDELVVGSDDFEIRVFQSEESLFEVTETESITHLCPLGKGAPTRFAYGLNNGTIGV
>TRINITY_DN917_c0_g1::TRINITY_DN917_c0_g1_i1::g.1186::m.1186 type:5prime_partial len:132 gc:universal TRINITY_DN917_c0_g1_i1:492-97(-)
NPNCAVVEAVREPCWRAFAKRAQVRDALRLGHLEEALFGLEHADLKVVRADDEFVLAIAVCVAERERRGRAANHGPELFQSVFVKALQRAVPADENERLFRPVKLADENSPHALRDVDKELVAVVVHVVRQ*
>TRINITY_DN917_c0_g1::TRINITY_DN917_c0_g1_i1::g.1187::m.1187 type:5prime_partial len:103 gc:universal TRINITY_DN917_c0_g1_i1:491-183(-)
TPIVPLLRPYANLVGAPLPSGHRCVMLSVSVTSKRLSSDWNTRISKSSEPTTSSSLPSLSASQSASAVAVPPTTVQNFSSPFSSKPCSEQFPPTKTRGSSAP*
>TRINITY_DN979_c0_g1::TRINITY_DN979_c0_g1_i1::g.1188::m.1188 type:5prime_partial len:115 gc:universal TRINITY_DN979_c0_g1_i1:2-346(+)
VPSLAGSGHARFSERIPASAWQSSALSSSTWATRASSVLDLEIHSSRSSSTKSCLCDSAADFAWTRSTSLSASLIRSSASAAIRSARCLAAQASARSAVSLSRSASTQARSTVI*
>TRINITY_DN979_c0_g1::TRINITY_DN979_c0_g1_i1::g.1189::m.1189 type:internal len:116 gc:universal TRINITY_DN979_c0_g1_i1:345-1(-)
QITVLRACVEAERDKLTAERAEACAARQRADRMAAEAEERMRLALKEVERVQAKSAALSHKQDFVLELREECISKSRTLDARVAQVEELKAELCQALAGIRSEKRACPEPAREGT
>TRINITY_DN911_c0_g1::TRINITY_DN911_c0_g1_i1::g.1190::m.1190 type:internal len:187 gc:universal TRINITY_DN911_c0_g1_i1:3-560(+)
LTDLDTSRAAGRRLERVAKMARTQEVDHDEPVKEARDAFATLWTDFTTTLESEYDAKFRAPPEGVYGSRPHESHPIERLSWWNGGLQADEDTMKDPHARELLEMSPLDTYQDKRSSYKRHVKGHTAGEESVKAPWATKTPLGNVLSETRARFVAPPAGFRALSRAHSPPETIDLEQEGAPPPAPEP
>TRINITY_DN969_c0_g1::TRINITY_DN969_c0_g1_i1::g.1191::m.1191 type:internal len:137 gc:universal TRINITY_DN969_c0_g1_i1:3-410(+)
IFQGKKLDKLSGEIRLKVQFYPAGRLTINTIEARHLVDKDTMGKQDPFVVYMTTSDHDIANLRLRTKTDRDGGTDPRWDETSVFHVVDHHELTMEVYDEDTIGSNDLIGKATFSLLPLYRKGVIDTWVTLKNKDNW
>TRINITY_DN969_c0_g1::TRINITY_DN969_c0_g1_i1::g.1192::m.1192 type:internal len:137 gc:universal TRINITY_DN969_c0_g1_i1:410-3(-)
PVVLVLERDPSVDHALAVQREEGKRRLANEVVRPDCVLVVDLHGQFVVVDHVEHRRFVPARVRAAVAVSLRAQPKVGDVVVRRGHVNHKWVLLAHGVLVDQVAGLDRVDRQPPCRVKLHLEADLAAEFVQLLSLED
>TRINITY_DN941_c0_g1::TRINITY_DN941_c0_g1_i1::g.1193::m.1193 type:internal len:205 gc:universal TRINITY_DN941_c0_g1_i1:1-612(+)
KSTTKPAVYMKLLFGLCFFHALVQERRKFGPLGWNRQYEFNSTDLDISKKQLELYIDAYEEVPYDVLHFLTSHINYGGRITDAIDTRTADVILRDFFTPQVVEENYKFSPSGVYGSPSVNTGAPHHSYVEYINSLPVNADPEVFGMHENANISCALTDVFTLLDTLVLLQPRSSGGAGDSREDVVLADVRDLMQRTPEPFDLEG
>TRINITY_DN941_c0_g1::TRINITY_DN941_c0_g1_i1::g.1194::m.1194 type:internal len:205 gc:universal TRINITY_DN941_c0_g1_i1:612-1(-)
ALQVERLRRALHQVAHVGEDDILARVARASRAAWLQEHQGVEQREHVGERAGDVGVLVHAENLWVRVHGERVDVLDIRVVRRAGVDRRRAVHPARGKLVVFFHHLGREKVPQDDVRRARVDRVRDPPAVVDMRRQKVQHVIGDFLVRVDVELELLLGDVQVRRIELVLPVPPERAKLAPLLHEGVEKAQPEEQLHVHRRLGGRL
>TRINITY_DN936_c0_g1::TRINITY_DN936_c0_g1_i1::g.1195::m.1195 type:internal len:215 gc:universal TRINITY_DN936_c0_g1_i1:1-642(+)
ERRAAPSAGLDSHSASSPRCDPRAGSSPLSGPGRRRAPCCEPDRRRPTALERREATDTGSWSGGGTVSLHMLRRIRWWRRYSSFSTSRGRTVGRAVVSRWSMCPFSRSSRACAARLASFKYFVRSFSALRCRGLPGKLVRVISVLVCCTLSSRYASSLFSRRMRASSAPCALSLLALPYERIFDDLSSASRCAAMSYLSGDSILRIAALCMRGG
>TRINITY_DN936_c0_g1::TRINITY_DN936_c0_g1_i1::g.1196::m.1196 type:internal len:214 gc:universal TRINITY_DN936_c0_g1_i1:641-3(-)
PPRMHKAAMRKMESPLKYDIAAHREALDRSSKILSYGKANKDKAQGAELARMRRENKELAYRLLKVQQTKTEITRTNLPGKPRHLRALNERTKYLKDARRAAQARLDRENGHMLQRLTTARPTVRPRDVLNDEYRRHQRIRRNMCKLTVPPPDQLPVSVASRRSSAVGRRRSGSQHGARRRPGPLNGLLPALGSHRGLLAECESSPALGAARL
>TRINITY_DN1027_c0_g1::TRINITY_DN1027_c0_g1_i1::g.1197::m.1197 type:internal len:185 gc:universal TRINITY_DN1027_c0_g1_i1:552-1(-)
LDQPVPSNEWPEQAFAVCIRTHVAKGKVRRATRLIDEYIKLCDMVGKPWLAVRVVELQASLLTRGKPPNLNGAVQVLLRALDLRCLERHEHRAREADYLFQLAGLQEMIARKAKKKPKSRRKTRPASPGAAPRSSTKERSREEGVFNQARRAAFEAASKSVNRNAAEFCLAKHADEQAWWEDPL
>TRINITY_DN1027_c0_g1::TRINITY_DN1027_c0_g1_i1::g.1198::m.1198 type:5prime_partial len:154 gc:universal TRINITY_DN1027_c0_g1_i1:550-89(-)
GSTCPEQRVARASFRGMHQDPRRQGQGSPRYSPNRRVHQAVRYGWQALARRPRRRAAGLPPHTRQAPQPQRSRPSSLARPRPPMPRATRTPGPGGRLPVPARGPARDDCAQGQEKAQVAAQDQARVPRRGSSFEHQGALTRRGRVQPSPSRGI*
>TRINITY_DN1050_c0_g1::TRINITY_DN1050_c0_g1_i1::g.1199::m.1199 type:internal len:120 gc:universal TRINITY_DN1050_c0_g1_i1:2-358(+)
AWREEARREEAAETIQRNFRDAAQCKPALALRAAKREHKSAVVIQTKARQILARKSIIAAREHRQRLLEAAADQRLSAAARQIQRVVRGHSERERASKLRQAQNEYDATRRARLKEARK
>TRINITY_DN1050_c0_g1::TRINITY_DN1050_c0_g1_i1::g.1200::m.1200 type:5prime_partial len:107 gc:universal TRINITY_DN1050_c0_g1_i1:1-321(+)
GLARGSPARGSGGDHTTQLPGRSAVQARAGAQGCQKRAQVSSCYSNQSPPDPRSQVNHRCSRTPAKAARSSGRSAAKRRSEADPTRGARAQRAGAGFKAAPSAERV*
>TRINITY_DN1077_c0_g1::TRINITY_DN1077_c0_g1_i1::g.1201::m.1201 type:internal len:101 gc:universal TRINITY_DN1077_c0_g1_i1:1-300(+)
KARPAHAFAVGDALLGDDGTPRRVLAVVRGTDRLYRIRAKGFDEPLDVTHNHILCLTSVAAGGCAVEMTVDDYLALAPPQRQSLCLYRPGPAAPLGADRL
>TRINITY_DN1030_c0_g1::TRINITY_DN1030_c0_g1_i1::g.1202::m.1202 type:internal len:252 gc:universal TRINITY_DN1030_c0_g1_i1:1-753(+)
AVETLYVAMDKASAHFKFAVEVYMCELHLDTLVDLLSDKPQKDFTNSKTAFQIKKDQFGVVYVENITVIPVDTQEELMRYIRAGEARRSTDSTNMNDESSRSHLVISVVIKSENHKSGEITSGKLTLVDLAGSERVAKSGAEGQTFKEATSINKALSSLGEVINALTTGSKHVPYRNNPLTQLMSDSLGGNAKTLMIVNVSPADYNANETAASLNFASRCKSVKNAASKGFETKEIAMLRREIAKLRKQNS
>TRINITY_DN1030_c0_g1::TRINITY_DN1030_c0_g1_i1::g.1203::m.1203 type:internal len:252 gc:universal TRINITY_DN1030_c0_g1_i1:753-1(-)
RVLLAQLGNLAPEHGDLLGLKPLGGGILHALAPRREIERSRRLVCIVVSWRNVDNHERLGVPAERVAHELGQRVVAVRNVLAPRRQRVDDLAQRRERLVNRRGFLECLPLRARLGHALGPREVDQGQLAACNLAALVVLALDHNRDHQVRAARLVVHVGAVRGPPRLARANVPHQLFLRVHGDHGNVLYVDHAELVLLDLERRLRVGKVLLGLVTQEVDQRVQVQLAHVDLHGKLEVRARLVHGNVEGLHG
>TRINITY_DN1030_c0_g1::TRINITY_DN1030_c0_g1_i1::g.1204::m.1204 type:complete len:135 gc:universal TRINITY_DN1030_c0_g1_i1:587-183(-)
MSVLAFPPSESLMSWVSGLLRYGTCLLPVVSALMTSPSDESALLIDVASLNVCPSAPDLATRSDPARSTRVSLPLVISPLLWFSLLITTEITKCERLDSSFMLVLSVDRRASPARMYRISSSCVSTGITVMFST*
>TRINITY_DN1059_c0_g1::TRINITY_DN1059_c0_g1_i1::g.1205::m.1205 type:internal len:212 gc:universal TRINITY_DN1059_c0_g1_i1:2-634(+)
GRRPPAVLAVAQQGAMIKLLYSTCAFCKNKNINYLAKRFEFKTSSECGHQICEHCFNNVVFKTKKVVECPACANGTLIKKTQVKSESKEELDYAREMKVRQEVMSKFNLEAEDFGSAADFGAYQELAEQVVWNKLYGIQVEWTREQMEKNEADNGAKIARRAAIRAQRTKLFKQQEADRRARRREQLKHMFMLERQEMLEKQLEKAEGNQV
>TRINITY_DN1059_c0_g1::TRINITY_DN1059_c0_g1_i1::g.1206::m.1206 type:5prime_partial len:200 gc:universal TRINITY_DN1059_c0_g1_i1:1-600(+)
REAATGRPCRRAAGRDDQAAVLHVRILQEQEHQLPGEAVRVQDLERVRAPDLRALLQQRRVQDQKGRRVPRVRERDADQEDAGQVRVQGGARLCARDEGAARGHVQVQPRGRGLWLCRGLWGVPRTGRAGCLEQAVRHPSRVDEGADGEERGRQWRQDCASRRYPCPAHKAVQAARGGPARAQARAAQAHVYARAPGDA*
>TRINITY_DN1059_c0_g1::TRINITY_DN1059_c0_g1_i1::g.1207::m.1207 type:5prime_partial len:127 gc:universal TRINITY_DN1059_c0_g1_i1:634-254(-)
DLVALGLFELLFKHLLALEHKHVLELLAPARAPVRLLLLEQLCALGTDSGATRNLGAIVGLVLLHLLPRPLYLDAVQLVPNNLLGQFLVRPKVRGRAKVLCLEVELGHDLLPHLHLARIVELLLGL*
>TRINITY_DN1059_c0_g1::TRINITY_DN1059_c0_g1_i1::g.1208::m.1208 type:5prime_partial len:119 gc:universal TRINITY_DN1059_c0_g1_i1:633-277(-)
TWLPSAFSSCFSSISWRSSINMCLSCSRLRARRSASCCLNSFVRWARIAARRAILAPLSASFFSICSLVHSTWMPYSLFQTTCSASSWYAPKSAAEPKSSASRLNLDMTSCRTFISRA*
>TRINITY_DN1011_c0_g1::TRINITY_DN1011_c0_g1_i1::g.1209::m.1209 type:5prime_partial len:181 gc:universal TRINITY_DN1011_c0_g1_i1:1-543(+)
GGGGDGVGDGGDGGVGDGGDGGVGDGGDGGNNGEVVVKVPPDGPSSDSSPSGGVIAGGTIACLVAAGLMFAVLRARNRKLQLSQEMIFGNVAVSKSRMSSSGSSAFSSSVGSSLASDLEVSPVFLPPLARRSPDPRGLRGARAQFNRPLDDAQGQAREPSFVIARHFSWTSIRSSVKSFF*
>TRINITY_DN1022_c0_g1::TRINITY_DN1022_c0_g1_i1::g.1210::m.1210 type:internal len:115 gc:universal TRINITY_DN1022_c0_g1_i1:3-344(+)
VDVSRQGGGKGVPSPRTFHTCTMVHDDGRAVLIGGTDGEKLLNDVHVLEVDGGEGGAGATLGWVEFSLWESGSRNVLTPRARHSAVHINGMIYVFGGIGGGESLFALDLQKRRW
>TRINITY_DN1055_c0_g1::TRINITY_DN1055_c0_g1_i1::g.1211::m.1211 type:internal len:179 gc:universal TRINITY_DN1055_c0_g1_i1:3-536(+)
SEGMARRTVRVWAVVWAIVSGVGKCKTEDGPTLPPSWESFKAQHGKVFPTVEVEAARRASFEENVAYILRRNSQGLGFTLGVNHLADLSRDEYREFMLSRGMEEAIEGRSRAFTVLNVSVPASVDWRQKGAVAEVKNQGQCGSCWAFATIGSIEGAYAIATGALRSLSEQQLVDCVSQ
>TRINITY_DN1037_c0_g1::TRINITY_DN1037_c0_g1_i1::g.1212::m.1212 type:internal len:102 gc:universal TRINITY_DN1037_c0_g1_i1:305-3(-)
QGTFHPSRLLDSLCAAVCELAARFSLVWGFLQFWQLESGRRAKSPPRFQTAPFCCRRPRCSHAKALCPLIRSKRRHAACRMECSCREQSFALTKNDPSTSS
>TRINITY_DN1007_c0_g1::TRINITY_DN1007_c0_g1_i1::g.1213::m.1213 type:internal len:119 gc:universal TRINITY_DN1007_c0_g1_i1:355-2(-)
RTKPSYPTKALPLRAAAIASRVSSSVTSRSSCATMHLAQSSRSCLPRMFDEGSAYSSNQSLALMPDSSRRSSSLRIARSLAQAVTLFFALVCTRATACIVLDSRSMLPTTSSYCSKVA
>TRINITY_DN1007_c0_g1::TRINITY_DN1007_c0_g1_i1::g.1214::m.1214 type:internal len:118 gc:universal TRINITY_DN1007_c0_g1_i1:3-353(+)
ATFEQYELVVGNMLRESNTMHAVARVQTKAKNKVTAWAKERAMRKLEERLDESGINAKLWFDEYADPSSNILGKQDLELCAKCMVAQLDLDVTDEETRDAIAAALNGNAFVGYEGFV
>TRINITY_DN1067_c0_g1::TRINITY_DN1067_c0_g1_i1::g.1215::m.1215 type:5prime_partial len:107 gc:universal TRINITY_DN1067_c0_g1_i1:3-323(+)
GRGNKRPPNLPQRQATLLGLVPPGRFAHPKGKPAPGPARPRREVPIPSEGGQRCAPPAERKARLRLGGPQGGHCAAEALDAVHAHSTPLLVELESSSRALELALAS*
>TRINITY_DN1067_c0_g1::TRINITY_DN1067_c0_g1_i2::g.1216::m.1216 type:5prime_partial len:100 gc:universal TRINITY_DN1067_c0_g1_i2:3-302(+)
GRGNKRPPNLPQRQATLLGLVPPGRFAHPKGKPAPGPARPRREVPIPSEGGQRCAPPAERKARLRLGGPQGGHCAAEALDAVHAHFTPLLAGESSSRAS*
>TRINITY_DN1081_c0_g1::TRINITY_DN1081_c0_g1_i1::g.1217::m.1217 type:3prime_partial len:214 gc:universal TRINITY_DN1081_c0_g1_i1:163-801(+)
MMLGRIAQQSAQRAIARREEQERFERLSAHTKKVVKEREEQRQARVELSKAHAKSRGKPVHIEYADKVNRNNIRRLREGRNTKAALAAKQLLQPDNRLWASVIDFHAEEHQRDKRRAQEQKVATQREVRQVLDGQLEQVMQLKEAERNAAIAETNALREQAAQASKAAAAEKRRQRAEMARQIAEREREQARLALLHQQRQARRLAAELKEQQ
>TRINITY_DN1081_c0_g1::TRINITY_DN1081_c0_g1_i1::g.1218::m.1218 type:3prime_partial len:127 gc:universal TRINITY_DN1081_c0_g1_i1:380-3(-)
MLFRLTLSAYSMWTGFPLLLACALLSSTRACRCSSLSLTTFFVCAESLSNLSCSSRRAIARCADCCAIRPSIIPSSRHSGLGLRSALSCREACCRKALARCTACDTSSTNQRETATRPGRLHCEAR
>TRINITY_DN1012_c0_g1::TRINITY_DN1012_c0_g1_i1::g.1219::m.1219 type:internal len:144 gc:universal TRINITY_DN1012_c0_g1_i1:3-431(+)
ISDTNNHRLRRIVVPVGGASGALQVETLAGRLGLPAEPGYSDGDATEARFNMPLGVAADDDGIVFVADSHNHLIRRVSPDGDVITLAGKLGLPLEIDPSDPNSLASCAPPCLRGIAGDEDGPLDAAKFFFPSDVAIGLQNTIL
>TRINITY_DN1012_c0_g1::TRINITY_DN1012_c0_g1_i1::g.1220::m.1220 type:5prime_partial len:104 gc:universal TRINITY_DN1012_c0_g1_i1:430-119(-)
RMVFWRPIATSEGKKNFAASRGPSSSPAMPRKQGGAQDASELGSEGSISSGSPSLPASVMTSPSGETLRMRWLCESATKTMPSSSAATPRGMLNRASVASPSL*
>TRINITY_DN1051_c0_g1::TRINITY_DN1051_c0_g1_i1::g.1221::m.1221 type:internal len:229 gc:universal TRINITY_DN1051_c0_g1_i1:2-685(+)
GRDEQVKVKVEQARAKVAGRRSDAERLLGVAERATRRMNAPLGDSAADLKALVKGAVEQAVEPLRERLKEAEDRIARLLADKDADEIRLRELVAREAQREAKRETAPLAKRIDASEKAARKAGEAGAERTSERAEQLVIRAKEMADKAARFANDAELQRAAADCARERMSTEVSSAISDMTFKVNSIQAQNRSAQEREAAVDAALGRLQAKVDALKAEYQWVSTKVRT
>TRINITY_DN1051_c0_g1::TRINITY_DN1051_c0_g1_i1::g.1222::m.1222 type:internal len:229 gc:universal TRINITY_DN1051_c0_g1_i1:685-2(-)
RPNLGGDPLVLGFQSVYLGLQPAERSVHSRLALLRGPILGLNRVDLEGHVADRGGDLCRHALPRAVRRRALQLGVVCEARGLVGHFLGANDELLGALAGPFRARFSCFASRLLRGVDALRQRRGLPLRLPLRLARHEFAQANFVGVLVRQQPRNAVLGLFQSLAQRLDGLLNSPLDERLQIGGRVPERCVHPPRRSFGNAQEPLGVRAPPGHLRPGLLHLDLDLLVAA
>TRINITY_DN1051_c0_g1::TRINITY_DN1051_c0_g1_i1::g.1223::m.1223 type:3prime_partial len:181 gc:universal TRINITY_DN1051_c0_g1_i1:540-1(-)
MSLIAEETSVDMRSLAQSAAARCSSASFAKRAALSAISLARMTSCSARSLVLSAPASPALRAAFSEASMRFASGAVSLFASRCASRATSSRKRISSASLSANSLAMRSSASFSLSRSGSTACSTAPLTSAFRSAAESPSGAFILLVALSATPRSLSASERRPATFARACSTLTLTCSSRP
>TRINITY_DN1034_c0_g1::TRINITY_DN1034_c0_g1_i1::g.1224::m.1224 type:internal len:127 gc:universal TRINITY_DN1034_c0_g1_i1:378-1(-)
PVKPLPRLAGGPPHVLGTSDFRWSVSFFDELTHMGATLKDAPEEDRNKLLRASLDALVAEYLPSQVMFLPVGGRAARVVGIVAQESFCFKTNTRVPFLVCFEVVDQGGGASYGLGDDCDGHDEDEG
>TRINITY_DN1034_c0_g1::TRINITY_DN1034_c0_g1_i1::g.1225::m.1225 type:5prime_partial len:105 gc:universal TRINITY_DN1034_c0_g1_i1:379-65(-)
ASKAVAATCGRATACARHERLSLVRVVFRRADPHGRHAQGRPRRRPQQAAPRLARRSGGRVPAVTGDVPPGWRTGRPRCWDRRTGVVLLQDKHASSLPRLFRGG*
>TRINITY_DN1005_c0_g1::TRINITY_DN1005_c0_g1_i1::g.1226::m.1226 type:internal len:112 gc:universal TRINITY_DN1005_c0_g1_i1:3-335(+)
VGQCNYCLSALKVWPIDLEINCPLGKPKDPQQNPESVLVEAVASHPDGAANANLRLVCDSDGNSILRAISVQTAYRCFECTKARKSAPPSVETTSPSKFSTVHVIRTEEQR
>TRINITY_DN1065_c0_g1::TRINITY_DN1065_c0_g1_i1::g.1227::m.1227 type:internal len:188 gc:universal TRINITY_DN1065_c0_g1_i1:2-562(+)
RVALGLQNDAHKLAQVGVTRWASSHGERDRAMQRRLERPGPRIGLLVAPLPLRTRLGRFQQPRQRGIHPVARGAQLPPRAKVDGPHDRARQLAPNALEGVVGRAKAYVDHFAEHAARSVRGELVDNGSDRALDIACQNALGHASAVGQRVLERRQEPAHGGLLGLLAAAQPVGVQPHVRGLQGGVKE
>TRINITY_DN1065_c0_g1::TRINITY_DN1065_c0_g1_i1::g.1228::m.1228 type:internal len:188 gc:universal TRINITY_DN1065_c0_g1_i1:562-2(-)
LFDAALESSDVWLDAYRLCGSQEAQEAAVSGFLAPLKDALADRGSVSKGVLACNIQRTIRAIIYELPSDTARGVLGKVVDICLGAADHAFESVRRELARSIVGSVDLRARRELGSTSDWVDASLARLLEAAQAGAQGEGRDKEANSGSRSLETALHCAISFTMAGGPARDTHLRQFVSIVLEAQGHP
>TRINITY_DN1065_c0_g1::TRINITY_DN1065_c0_g1_i1::g.1229::m.1229 type:5prime_partial len:124 gc:universal TRINITY_DN1065_c0_g1_i1:3-374(+)
GWPWASKTMLTNWRKWVSRAGPPAMVNEIAQCNAVSSDRDPELASLSRPSPCAPAWAASSSRASEASTQSLVEPSSRRARRSTDPTIERASSRRTLSKAWSAAPRHMSTTLPSTPRAVSEGSS*
>TRINITY_DN1065_c0_g1::TRINITY_DN1065_c0_g1_i1::g.1230::m.1230 type:complete len:118 gc:universal TRINITY_DN1065_c0_g1_i1:407-54(-)
MQYPAHDPSHYLRAPLGHCARRARQSGRHMPWRGRPRLRERSARAGALDRGVRRPSRAAGAGLHERLGGCLAGAAAGSGPGGCARGGARQGGQFGVPVARDGVALRDLVHHGWRPSA*
>TRINITY_DN1072_c0_g1::TRINITY_DN1072_c0_g1_i1::g.1231::m.1231 type:internal len:144 gc:universal TRINITY_DN1072_c0_g1_i1:1-429(+)
ILLAQLGRGPVLAPRRAARVQVEVERDAAGCRVGPQRFANLRAPVATLCIVLVVAEPFHERVEHVRSAPGRVSKLLRFVRKAITGQARHHAVEPCRREARDHLVKLPKAPWPPVDEQHGPAPLRLGALRRFGVNKVDREVIEL
>TRINITY_DN1072_c0_g1::TRINITY_DN1072_c0_g1_i1::g.1232::m.1232 type:internal len:144 gc:universal TRINITY_DN1072_c0_g1_i1:429-1(-)
QFDDLAVHFVHAKAAQGAEPKRRRPVLLIHGWPGSFWEFHEVIPRLTAAGFHCVVPSLPGYGFSDKPQEFGYSTRRAADMLDALMKGLGYNEYYAQGGDWGSEVCKALGSNPASGCVALHLNLHACGPPRSKDGAPPKLGEED
>TRINITY_DN1098_c0_g1::TRINITY_DN1098_c0_g1_i1::g.1233::m.1233 type:internal len:110 gc:universal TRINITY_DN1098_c0_g1_i1:327-1(-)
AAATATAATAAAATATAATAAAATATAARLPKPFLDPELDAGARASIIVVHFVKLSLRRWDPPQRAFEPPGRRRRRRAPSGRSRQLREELQHAAGRGQQRAASLARPCH
>TRINITY_DN1098_c0_g1::TRINITY_DN1098_c0_g1_i1::g.1234::m.1234 type:internal len:109 gc:universal TRINITY_DN1098_c0_g1_i1:325-2(-)
SSHRNSSHRSSSHRNSSHRSSSHRNSSTLTQALPRSRARRRGASQHHRRPLRQTLTAALGPSTACLRATRTTTTTTRTFWPQQTTSRRASTCCRPGPAARRQSSSPMP
>TRINITY_DN1098_c0_g1::TRINITY_DN1098_c0_g1_i1::g.1235::m.1235 type:5prime_partial len:104 gc:universal TRINITY_DN1098_c0_g1_i1:326-15(-)
QQPPQQQPPQQQPPQQQPPQQQPPQQQHAYPSPSSIPSSTQGREPASSSSTSSNSHCGAGTLHSVPSSHPDDDDDDAHLLAAADNFEKSFNMLQAGASSAPPV*
>TRINITY_DN1044_c0_g1::TRINITY_DN1044_c0_g1_i1::g.1236::m.1236 type:5prime_partial len:115 gc:universal TRINITY_DN1044_c0_g1_i1:348-4(-)
TRLTACLRGCRFARVRQGEGRDAGLQRGRGPLRTKSLPRSVRATNTAGTGVQHSSPELHLARANAHRTVLVGVRRSIREATPRRALAGGRRARAFAQRWPRVGPFGPTPNQLFP*
>TRINITY_DN1091_c0_g1::TRINITY_DN1091_c0_g1_i1::g.1237::m.1237 type:internal len:156 gc:universal TRINITY_DN1091_c0_g1_i1:2-466(+)
VLDGARDDASGRASRVFAVHGVCLAAPGLSVGEDAHPIPVESRLDEVGDLRENRLLVVALMKDLVELEVPALRGARPTIERLLRLARHGNVLLFWVFDGKAENGGLLLAPYRRAHAGKHADVALELQDRVSKVPLHLLVRDDVLLQPRNGAVGLG
>TRINITY_DN1091_c0_g1::TRINITY_DN1091_c0_g1_i1::g.1238::m.1238 type:internal len:156 gc:universal TRINITY_DN1091_c0_g1_i1:466-2(-)
AQANSTISGLKQDIIAHEQVQRDLRNTILELKGNIRVFARVRPTIRSEEQASIFSFPIEDPEKQHITVTGEPKQSFDGRTCAAQSWDFKFDKVFHQRDDQEAVFSEVSHLIQSALDGYRVCIFAYGQTGSGKTYTMDGEDSTGPARGIIPRSVEH
>TRINITY_DN1091_c0_g1::TRINITY_DN1091_c0_g1_i1::g.1239::m.1239 type:5prime_partial len:106 gc:universal TRINITY_DN1091_c0_g1_i1:467-150(-)
RPGQQHHFGAEAGHHRARAGAEGPSKHDLGAQGQHPRVCPRAPDDTERGAGLHFQLSHRRPRKAAHYRDGRAEAIVRWSDVRRAELGLQVRQGLSSARRPGGGFL*
>TRINITY_DN1029_c0_g1::TRINITY_DN1029_c0_g1_i1::g.1240::m.1240 type:5prime_partial len:243 gc:universal TRINITY_DN1029_c0_g1_i1:793-65(-)
VGTKVLLLLEEAAGLLASPVRGLFELARWLSEFVPPSLDPLAAWNVSGPLWRAVAHVRGWAARAGLLRLWWAFWDAGPTLYFFLFRADDFERPSDAPGSAQLATMRDMADSLDRLLKALGRARDRFEDKAKADIGDDKAYLTLVGRCFERDMHGYLWQMCPFEQAKQGTVSLGKWKGWDAAATSPTMVFSDGLKCWNGPQRSLSVRVLCSIDEGILSVEEPEPCRYDMEFGTPLGCVGAGSS*
>TRINITY_DN1029_c0_g1::TRINITY_DN1029_c0_g1_i1::g.1241::m.1241 type:5prime_partial len:146 gc:universal TRINITY_DN1029_c0_g1_i1:2-439(+)
RTGARVHRGPSRQPQMTNESNLARASADTSKRSTEFHVVPAWLRLLDTEDPLVNRAQHPNGKASLRAVPALEAIAENHRGRRSSRVPPFPLAKRDGALLCLLERAHLPQVAVHISLEAAPHERQVGLVVADISFGLVLESVPRAP*
>TRINITY_DN1090_c0_g1::TRINITY_DN1090_c0_g1_i1::g.1242::m.1242 type:complete len:257 gc:universal TRINITY_DN1090_c0_g1_i1:782-12(-)
MDEHNKAISQNEEKELQRVFTTMCNYQAKSKIFSRLHPKRERREKLQAHKKSPESIAVTNAHNEPLTEAEVLEELEALRLEVQSLEKEMHSLDTDPSRKIKAGDLNECLRTLGKMSTKKEVEDMIWEVDENLDEMVDWDEFKLTYQRNLADTSGLEPCQLFNVIQFMLYDKDGSGKVTVDETMHMLYTRYGKDKLEGQMKLLFGDDLATQDGDGELSFVEYLNAVGMKNRKQFTGAAEESKSDKSGSKKKKSMVIP*
>TRINITY_DN1090_c0_g1::TRINITY_DN1090_c0_g1_i1::g.1243::m.1243 type:complete len:116 gc:universal TRINITY_DN1090_c0_g1_i1:715-1062(+)
MVVKTRWSSFSSFCEMALLCSSMAPRPRAPGRGLPQTVDKRLCACAFRIPDLIYRADRPPARLHNKASRVVAACCCVQTQPRLRSYRADRSFRAAEGSTKPSQPSTRELGVCVRA*
>TRINITY_DN1090_c0_g1::TRINITY_DN1090_c0_g1_i1::g.1244::m.1244 type:5prime_partial len:108 gc:universal TRINITY_DN1090_c0_g1_i1:1071-748(-)
AKHLRANADSKFSRGRLRRLGRAFGGPERAVSPVRPQARLRLDATTRRYDARRLVVQASRRTVGSINQVGDSEGAGAESLINGLREAPARCARARRHGRAQQGHLAE*
>TRINITY_DN1090_c0_g1::TRINITY_DN1090_c0_g1_i2::g.1245::m.1245 type:complete len:257 gc:universal TRINITY_DN1090_c0_g1_i2:782-12(-)
MDEHNKAISQNEEKELQRVFTTMCNYQAKSKIFSRLHPKRERREKLQAHKKSPESIAVTNAHNEPLTEAEVLEELEALRLEVQSLEKEMHSLDTDPSRKIKAGDLNECLRTLGKMSTKKEVEDMIWEVDENLDEMVDWDEFKLTYQRNLADTSGLEPCQLFNVIQFMLYDKDGSGKVTVDETMHMLYTRYGKDKLEGQMKLLFGDDLATQDGDGELSFVEYLNAVGMKNRKQFTGAAEESKSDKSGSKKKKSMVIP*
>TRINITY_DN1090_c0_g1::TRINITY_DN1090_c0_g1_i2::g.1246::m.1246 type:complete len:111 gc:universal TRINITY_DN1090_c0_g1_i2:715-1047(+)
MVVKTRWSSFSSFCEMALLCSSMAPRPRAPGRGLPQTVDKRLCACAFRIPDLIYRADGTARRRASSRRVVASKRQPRLRSYRADRSFRAAEGSTKPSQPSTRELGVCVRA*
>TRINITY_DN1090_c0_g1::TRINITY_DN1090_c0_g1_i2::g.1247::m.1247 type:5prime_partial len:103 gc:universal TRINITY_DN1090_c0_g1_i2:1056-748(-)
AKHLRANADSKFSRGRLRRLGRAFGGPERAVSPVRPQAWLAFGRNNTPGRRATPCCSVGSINQVGDSEGAGAESLINGLREAPARCARARRHGRAQQGHLAE*
>TRINITY_DN1068_c0_g1::TRINITY_DN1068_c0_g1_i1::g.1248::m.1248 type:internal len:123 gc:universal TRINITY_DN1068_c0_g1_i1:1-366(+)
AGTHDHLMTIPLGVYRGLWEIGAGDDGAALEAAASNGSVASRAQADARRSEPASPLSPSRSQALDSEPPAEARFPLHSLARSSSMLSAYSDGIGAAASSQPISGELPLAEGAAGADADEDDE
>TRINITY_DN1032_c0_g1::TRINITY_DN1032_c0_g1_i1::g.1249::m.1249 type:3prime_partial len:138 gc:universal TRINITY_DN1032_c0_g1_i1:158-568(+)
MSRTLSFVRTAVLEGKEDGVGAAENDVEKVDATPGGPETQLLSTLERDRMILAEREARTGTADLFEQLSSSRAKEDRERLAHEQDLPRSLDEEDVDYLEQQRDMQRARELLVKSQEAQDVAAFSAALRSKQASTASS
>TRINITY_DN1032_c0_g1::TRINITY_DN1032_c0_g1_i1::g.1250::m.1250 type:5prime_partial len:102 gc:universal TRINITY_DN1032_c0_g1_i1:3-308(+)
PVGTNGSAESYPRSVAPFAGWLAGWLASWLGARLASSLLATQGRHGSPAPTPCRVRCLSCARRCLKARRTAWEPRRMMSKRLTRRPVGLKRNSCPRSSAIE*
>TRINITY_DN1062_c0_g1::TRINITY_DN1062_c0_g1_i1::g.1251::m.1251 type:internal len:116 gc:universal TRINITY_DN1062_c0_g1_i1:345-1(-)
RLCVWRRACSVFGAEQTVDARSSRQHARGVELCGSGSVEQQQAARQPDNQVSSLDRGSRIPPKPRRALACQSVGGAGQGQNAVSQILAVGGAGAGAAAASPPASGARQAARLLRS
>TRINITY_DN1049_c0_g1::TRINITY_DN1049_c0_g1_i1::g.1252::m.1252 type:3prime_partial len:199 gc:universal TRINITY_DN1049_c0_g1_i1:594-1(-)
MHAEPFPRSPKAPWSALQAWAASPSRPNCKARSNRSKSNLKAIEHLTTRPTATSSNVATSSHSTCPCPATSNAAGPTSSRVFPMACSHAPPACRTARRPKRQRMREEAAPSSAFIYVQTRRPAYVRPARPRMRQEAAPSLHATCTSADAARSSAQPTCDRHVSECGKRQRRRLLSSTCKPDGQPTRDLHVSECDQHRP
>TRINITY_DN1049_c0_g1::TRINITY_DN1049_c0_g1_i1::g.1253::m.1253 type:complete len:136 gc:universal TRINITY_DN1049_c0_g1_i1:344-751(+)
MGKTRLEVGPAAFEVAGHGHVECDEVATFELVAVGRVVRCSIAFKFDFERFDLALQFGRDGEAAQACKALHGAFGERGKGSACIAASMGDVSAQEIASVLLDPEFPRVLGAVQRVMALAGDAARSSTRPRGSAFS*
>TRINITY_DN1031_c0_g1::TRINITY_DN1031_c0_g1_i1::g.1254::m.1254 type:internal len:207 gc:universal TRINITY_DN1031_c0_g1_i1:619-2(-)
HLRHMLWSAIQDENLPVEVRWGARVESVLPIESSAAEAAQSGSKRPREGGVQVRLQAAAGDPTTEEVDLLVAADGVFSTVRMQVLGDALQYLGCVVVLGIAPLRHPLTHQRVCETMDGETRIYSMPFTSAEGEGIHTDPALKGKDSVMWQLSFPVATEAEARHICRSNEAILEEALRRCGAWHAPIPEMLRATGPQLLTGYPVFDR
>TRINITY_DN1031_c0_g1::TRINITY_DN1031_c0_g1_i1::g.1255::m.1255 type:5prime_partial len:204 gc:universal TRINITY_DN1031_c0_g1_i1:617-6(-)
PAPHAVERHPGRKSSSGGALGSPRRVGPPDRVQRCGGGAKRLEAAEGGRRPGSAPSRCWRSDDGGGRPAGRCRRGIFDGAHASPRRRAAVPRVCGGPGHCAAAPPADAPARLRDNGRRDAHLFNAIHERRGRGHPYGPGAQGKGLGHVAALLSGGHGGRGAAHLPVQRGDPGGGPPTMRRLARPYPRDAPRYRAAAADRLPSV*
>TRINITY_DN1031_c0_g1::TRINITY_DN1031_c0_g1_i1::g.1256::m.1256 type:3prime_partial len:127 gc:universal TRINITY_DN1031_c0_g1_i1:241-618(+)
MALNRCASRRPLSRRRAGASAGGAAAQCPGPPHTRGTAARRRGLACAPSKIPRLQRPAGRPPPSSDLQQRLGAEPGRRPPSAASSRFAPPPQRWTRSGGPTRRGLPSAPPLEDFRPGWRSTACGAG
>TRINITY_DN1031_c0_g1::TRINITY_DN1031_c0_g1_i1::g.1257::m.1257 type:3prime_partial len:122 gc:universal TRINITY_DN1031_c0_g1_i1:255-617(+)
MRVSPSIVSQTRWCVSGWRSGAMPRTTTHPRYCSASPRTCMRTVENTPSAATSRSTSSVVGSPAAAWSRTWTPPSLGRFEPLCAASAALDSIGRTDSTRAPQRTSTGRFSSWMALHSMWRR
>TRINITY_DN1031_c0_g1::TRINITY_DN1031_c0_g1_i1::g.1258::m.1258 type:5prime_partial len:107 gc:universal TRINITY_DN1031_c0_g1_i1:618-298(-)
TCATCCGAPSRTKIFQWRCAGEPASSRSSRSSPALRRRRKAARSGRGRAASRFGSKPLLEIRRRRRSTCWSLQTGYFRRCACKSSATRCSTSGVWWSWALRRCATR*
>TRINITY_DN1000_c0_g1::TRINITY_DN1000_c0_g1_i1::g.1259::m.1259 type:internal len:148 gc:universal TRINITY_DN1000_c0_g1_i1:441-1(-)
GCARNAKVGPSRAAREPSASSGSVAGGMRDLAAGHILASVQFTYSDRKVVRDRKVLAQCSEEAYFRAVNWTDWHDDDLTWRLHINIVPAPPSAAVLAALQGGSAAPPLWGPLQDPIDRMDLKVMWPSFKESQFTENSVFTTLVPESA
>TRINITY_DN1023_c0_g1::TRINITY_DN1023_c0_g1_i1::g.1260::m.1260 type:internal len:132 gc:universal TRINITY_DN1023_c0_g1_i1:1-393(+)
LKGVHVALVQRSPALHPGHRLRIDDPSSRHFGLQNLLGENGKEARKARVLDHCRQRLASLVRKAQAPRDAKQLPCRERGSDRPCLVVCPLTERVREAEELLDLSRHGEAAGTALVQLGETRPARVCPGLRT
>TRINITY_DN1023_c0_g1::TRINITY_DN1023_c0_g1_i1::g.1261::m.1261 type:internal len:132 gc:universal TRINITY_DN1023_c0_g1_i1:393-1(-)
SAEARTDPRGSGLAQLNERRARSLAVPAQVKQLLGLTHALRERTDDEARSIAASLTTRQLLRIARRLSFAHQTGESLATMIQNACLSRFLPILAKEVLETEMARAGIIDSEAVTGVQGRGALHEGYVDPFE
>TRINITY_DN1069_c0_g1::TRINITY_DN1069_c0_g1_i1::g.1262::m.1262 type:internal len:209 gc:universal TRINITY_DN1069_c0_g1_i1:3-626(+)
SVHCLAWACVLTLVAFACSMLVFATKLSTPTKPDVSFSSNHMFAGFEDDYQKFSAGEGRFAEPFLVFGIAGIDRTGYNRWLPSKNLGSAVFDAGFDLAPRGAQQYMLDLCDSLEGLTCIPEGATKRLEGCSLDALVPVGNVECVLREFHEWHAATFPGDIPALELGEVNPAQWYGRLKAFARNSTRAAARVGVINDEVKFFVMSYETS
>TRINITY_DN1040_c0_g1::TRINITY_DN1040_c0_g1_i1::g.1263::m.1263 type:internal len:198 gc:universal TRINITY_DN1040_c0_g1_i1:2-592(+)
LPLKQQDKAKAKLEMMLQRDQNEFADSRATESFCNEVLRLSTRLRTPFDAFMSHSWGKERRTHNWVLAIARKLESDHCIKCWLDQNEVQDNVNQSMTKGIDQSQTFCVCLTTEYGDKVRDQGQNSNCGKEYLYAEHHKLAEDLVPLVLVNEMTDEDEWAGLMSLAGKLWYPLIKADLESAGGAKQSVDELVKLLESD
>TRINITY_DN1040_c0_g1::TRINITY_DN1040_c0_g1_i1::g.1264::m.1264 type:5prime_partial len:125 gc:universal TRINITY_DN1040_c0_g1_i1:592-218(-)
VALEKLDELVNRLFRAARTLQVGLDEGIPKLASQTHESRPLVFVRHLVDKHEGYKVFCKLVVLGVKVFLPAVAVLALVSHFVAVLGSETHAKRLGLIDALGHRLVHVVLDLVLVKPTLDAMVGL*
>TRINITY_DN1040_c0_g1::TRINITY_DN1040_c0_g1_i1::g.1265::m.1265 type:3prime_partial len:101 gc:universal TRINITY_DN1040_c0_g1_i1:300-1(-)
MPLVIDWFTLSWTSFWSSQHLMQWSDSSLRAMARTQLCVRRSLPQLCDMNASNGVRSRVESRKTSLQKDSVARLSANSFWSRCSIISNLAFALSCCFKGS
>TRINITY_DN1074_c0_g1::TRINITY_DN1074_c0_g1_i1::g.1266::m.1266 type:5prime_partial len:140 gc:universal TRINITY_DN1074_c0_g1_i1:446-27(-)
SPEGALSARTPPRPAPRQRARLCCAALAALAQLRVGGYVHRRAVPVLGRHRKGLVELLKVQHSLPVRALQGAGQEIVVPLDVSKAVRVPRLDRVARHRVDTLEEDDDFDLVREPILAETALLGLVRSRSGGRGLNRPCG*
>TRINITY_DN1074_c0_g1::TRINITY_DN1074_c0_g1_i1::g.1267::m.1267 type:5prime_partial len:116 gc:universal TRINITY_DN1074_c0_g1_i1:3-350(+)
SAPEPLVELAAGAVETPAARARANEAEERRLREYWLSHKVEIVVLLEGIDAVTSDTIQARHSYCFADIKWHHDFLPCTLEGPDGEAVLDFKQFHKTFSVPAEYRDRPPMYVTSNP*
>TRINITY_DN1083_c0_g1::TRINITY_DN1083_c0_g1_i1::g.1268::m.1268 type:internal len:154 gc:universal TRINITY_DN1083_c0_g1_i1:461-3(-)
SQLRNEAYFVSFCIGFADSFIDRFRGTILRCRKVGEMGAQQLLLDAVAVKSVLLKLPSLGLDPAEAADQPAAFSVHAKKVGEPMRRIEGQLKLVSMNLSIESLLDSFKALLEDGDTEHLRMILEMKGFKKPDIASALKQAEAAGIPVGRPAPP
>TRINITY_DN1083_c0_g1::TRINITY_DN1083_c0_g1_i1::g.1269::m.1269 type:5prime_partial len:147 gc:universal TRINITY_DN1083_c0_g1_i1:1-441(+)
GGGAGRPTGMPAASACFNALAMSGFLKPFISRIMRRCSVSPSSSSALKLSSSDSIERFILTSLSWPSMRRIGSPTFFACTEKAAGWSAASAGSRPSEGSFSKTDLTATASRRSCCAPISPTLRHRRMVPRKRSMNESANPMQNDTK*
>TRINITY_DN1085_c0_g1::TRINITY_DN1085_c0_g1_i1::g.1270::m.1270 type:internal len:121 gc:universal TRINITY_DN1085_c0_g1_i1:2-361(+)
RKLRDCDKSAVSELKVPLELSSTIALERGSGRAWAGVLAGGSGEGRAGTAEVCAWHFASELAGDRSDEHDPWRALLSLDLRVDWPLHLILTQLALDQYGMLFRFLLCLKRVEAALKEAWA
>TRINITY_DN1015_c0_g1::TRINITY_DN1015_c0_g1_i1::g.1271::m.1271 type:internal len:188 gc:universal TRINITY_DN1015_c0_g1_i1:561-1(-)
QPSPSRSLTAVSPRSKRAGPLRYRVPAKPVGIAPSMSVTWCNGTPFWSSECIQLSKSFTATLIPSLAGSLAFPRPIVQSASASSPLCRRAKSHACKWSDSTSKEALRSERFECVALRSDSNVSRWAAPERVNRIGSAQRASEPADVQVDRQTIDLSKWTDRSSIRPSGQTTSQRQPASASVSQHQPA
>TRINITY_DN1015_c0_g1::TRINITY_DN1015_c0_g1_i2::g.1272::m.1272 type:internal len:189 gc:universal TRINITY_DN1015_c0_g1_i2:566-3(-)
QPSPSRSLTAVSPRSKRAGPLRYRVPAKPVGIAPSMSVTWCNGTPFWSSECIQLSKSFTATLIPSLAGSLAFPRPIVQSASASSPLCRRAKSHACKWSDSTSKEALRSERFECVALRSDSNVSRWAAPERVNRIGSAQRASEPADVQVDRQTIDLSKWTDRSSIRPSGQTTSQRQPASASGSQHQPDP
>TRINITY_DN1010_c0_g1::TRINITY_DN1010_c0_g1_i1::g.1273::m.1273 type:internal len:241 gc:universal TRINITY_DN1010_c0_g1_i1:1-720(+)
AAVALRESDDEEYDSFDEDAQPGKGSAGGTSKGNRRTSMERAQLSNKYQKKTQYEHIMLRPDTYIGSTERIKQEMWVFEDGKMVSRKVCYTPGLYKIFDEILVNASDNKQRDDNMKMVKVTIDETSGAISVWNDGKGIPVEVHAEHGVHIPELVFGHLMTGENFEDTQKRVVGGRNGYGAKLANIFSSEFVVETNDTKSGKRYRQRWANNMSLKEEPKITKAISKDFTCVTFTPDYARFG
>TRINITY_DN1010_c0_g1::TRINITY_DN1010_c0_g1_i1::g.1274::m.1274 type:complete len:134 gc:universal TRINITY_DN1010_c0_g1_i1:668-267(-)
MALVIFGSSLSDMLLAQRCRYRLPDLVSFVSTTNSELKMLASLAPYPLRPPTTRFWVSSKFSPVIRCPKTSSGMWTPCSAWTSTGMPLPSFQTEIAPDVSSIVTLTIFMLSSRCLLSEALTRISSKILYRPGV*
>TRINITY_DN1010_c0_g1::TRINITY_DN1010_c0_g1_i1::g.1275::m.1275 type:5prime_partial len:111 gc:universal TRINITY_DN1010_c0_g1_i1:720-388(-)
TKPGVVWREGHAGKVLADGLGDLWLLLERHVVGPALPISLAGLGVVRLDDKLGAEDVGKLGSVPVAATDDSLLGVLKVLACHQVPEDELGDVDPVLCVDFDGDALAVVPD*
>TRINITY_DN1014_c0_g1::TRINITY_DN1014_c0_g1_i1::g.1276::m.1276 type:5prime_partial len:125 gc:universal TRINITY_DN1014_c0_g1_i1:389-15(-)
SRKRKSCGAMRGERCACWLSPSTALSEVPQEALLRGTILTLGSQAPTTNRSRLGRSLLCCRASRSFWSRRHASHLTGNEWQPRLAHERGPEPRRIMMRARALLQAQPLPCKDRGRGARAETKSD*
>TRINITY_DN1097_c0_g1::TRINITY_DN1097_c0_g1_i1::g.1277::m.1277 type:internal len:145 gc:universal TRINITY_DN1097_c0_g1_i1:1-432(+)
TTARSCGRRSTTGGQTESESRSSGASSMAPACAVSYTCRPSNARTQWRGGPSRGSSTASMAVSSPMCTTRAGGSRMLRPLGGLSSAGTPGCPRKTFGRTSLTACFAPASLLAANNGATATTQGGAHSERRTGTRHQTVLPLLVL
>TRINITY_DN1097_c0_g1::TRINITY_DN1097_c0_g1_i1::g.1278::m.1278 type:internal len:145 gc:universal TRINITY_DN1097_c0_g1_i1:433-2(-)
PEPEEATRFGAASRSFARCARRPASSRSRRCWRREGSPGRNKRSNSSAQKSSSGTRAFLPSSSRPRAAAFSIRQRGWCTWAKTRPSKPLTSPVMGHPATVYEHSKAGKYTRPRKQAPSSLHQSSSIRTLSGLLSCCDGRTNEPS
>TRINITY_DN1097_c0_g1::TRINITY_DN1097_c0_g1_i1::g.1279::m.1279 type:internal len:144 gc:universal TRINITY_DN1097_c0_g1_i1:3-431(+)
DGSFVRPSQHDRRPDRVRIEELWCKLDGACLRGLVYLPAFECSYTVAGWPITGLVNGFDGRVFAHVHHPRWRIENAAALGRLELGRNARVPEEDFWADEFDRLFRPGEPSRRQQRRDRDDAGRRAQRAKDRDAAPNRVASSGS
>TRINITY_DN1097_c0_g1::TRINITY_DN1097_c0_g1_i1::g.1280::m.1280 type:internal len:144 gc:universal TRINITY_DN1097_c0_g1_i1:431-3(-)
RTRRGNTVWCRVPVLRSLCAPPCVVAVAPLLAARRLAGAKQAVKLVRPKVFLGHPGVPAELKPPKGRSILDPPARVVHMGEDTAIEAVDEPRDGPPRHCVRAFEGRQVYETAQAGAIELAPELLDSDSVWPPVVLRRPHERAV
>TRINITY_DN1053_c0_g1::TRINITY_DN1053_c0_g1_i1::g.1281::m.1281 type:internal len:270 gc:universal TRINITY_DN1053_c0_g1_i1:808-2(-)
VVAAWKGSASAGWLAGWLAGRQASGARMEYNRPASRGAQSRGGLRTANLRTANGQNAVNYGGVGLNTNVSVAERPVTQHGMGGMRVGTAGPKRQVQDTSYYISMLRSKCSEISTETGRLKKEADKFQADNNSYLKYERQYEDLIKLVRNLEGKLADYNLAMDKARDSTDPEDVRAYQQQLAHRNQQEKKHVDAIFLERQRCEEAVRQYEEKLGKIRQMEEYKVSQLSEEERARYHSLAAENQHRTTPISGRRKELDNIQQRVKQGELAL
>TRINITY_DN1053_c0_g1::TRINITY_DN1053_c0_g1_i1::g.1282::m.1282 type:5prime_partial len:163 gc:universal TRINITY_DN1053_c0_g1_i1:2-490(+)
QGELALLDALLDVVELLASARDRGGAVLVLRCQGVVPGALLLAELAHLVLFHLADLAEFFFVLAHGLFAALPLEKDRVHMLFLLLISVRELLLVGSHVLRVGAVAGLVHGEVVVGELALQVAYQLDKVLVLPLVLEVAVVVCLKLVCLLLEPAGLRADLRAL*
>TRINITY_DN1009_c0_g1::TRINITY_DN1009_c0_g1_i1::g.1283::m.1283 type:internal len:115 gc:universal TRINITY_DN1009_c0_g1_i1:2-343(+)
RSFRDPRRSRIELFGVSLALGVRRVETSSMPSKSMSSISASMSMSKLCIVEAKRPKGPLRDETSSPSLRLFEESIIAAKGSSSSSLPSLSSPRIPRGLGFAPFGASRSNRKSSS
>TRINITY_DN1009_c0_g1::TRINITY_DN1009_c0_g1_i1::g.1284::m.1284 type:internal len:115 gc:universal TRINITY_DN1009_c0_g1_i1:342-1(-)
DEDFRFDLDAPKGAKPSPRGMRGEDSDGSDEEEDPFAAIMDSSNSLNDGEEVSSRKGPLGLFASTMQSLDIDIDAEMLDIDFDGIDDVSTRRTPSASDTPKSSILERRGSRKLL
>TRINITY_DN1092_c0_g1::TRINITY_DN1092_c0_g1_i1::g.1285::m.1285 type:3prime_partial len:174 gc:universal TRINITY_DN1092_c0_g1_i1:150-668(+)
MVQCAFDEACLADKYQRNNKDSGQKNLRCFPQCDPRGHIKYGFCGQAVEMKITGAHNPAALHAWAEFCLAESKPTINAGDVWDLSEIQGKLERTRKKPSKDWIKGHVCDGNHIKFNKDRLGWHYSWVSNVHTCDSLHVLRAYVFEEIAGSPGSLRCLTAHDSSPFRIYCSRRR
>TRINITY_DN1092_c0_g1::TRINITY_DN1092_c0_g1_i1::g.1286::m.1286 type:3prime_partial len:126 gc:universal TRINITY_DN1092_c0_g1_i1:376-2(-)
MVGLLSARQNSAHACNAAGLCAPVIFISTAWPQNPYLMWPRGSHCGKHRKFFWPESLLFRWYLSARHASSNAHCTMVCSTVALRPGSLRPWGTDGRRVNVQLVMFRRARAGAAAPRRLSRARRGS
>TRINITY_DN1088_c0_g1::TRINITY_DN1088_c0_g1_i1::g.1287::m.1287 type:5prime_partial len:220 gc:universal TRINITY_DN1088_c0_g1_i1:715-56(-)
ARAIFLRGLKACSESATLWVLAARLEEAHVGAVKARSVLEVARHKCPANVDLWAEAIRLEQRAGQISMAQALLSKALQECPKAGRLWALAIELAPRPEQKSRSADALQHCNSDPYVLVALARFMIRERKRKGALRWFEMAVASHPDNGDAWLALYEYQSQVMGNSEAAEAVLDRCVQAAPRHGERWQAVAKKDANRGAPIADIVRQAVSSSPSTAAPAT*
>TRINITY_DN1088_c0_g1::TRINITY_DN1088_c0_g1_i1::g.1288::m.1288 type:5prime_partial len:116 gc:universal TRINITY_DN1088_c0_g1_i1:1-348(+)
LAIGLLVALRSRKGSRKGSRWPAPPWRASWRLPGVQYPRSARRGSRPSWRRPASARRAAEQLAHTGPRPPQRLHCCPLPAIGTRTARARRRRCLGERRLPFRTNAARPCACVRES*
>TRINITY_DN1088_c0_g1::TRINITY_DN1088_c0_g1_i2::g.1289::m.1289 type:5prime_partial len:220 gc:universal TRINITY_DN1088_c0_g1_i2:3-662(+)
LCCARGKALDCRRRRGGRAGDCLAYNIRDRRAAVRVLLGDGLPALAVPRSSLHTPVQDRLSGFTVAHYLRLVLVQREPGVAVVWVRGDCHFEPTQRALALAFANHKARKRYKNIRIRVAVLQRISAPRLLLRPRRQLDCERPKAPGLWALLERLGQERLRHGNLAGALLEANRLCPQVNVCRTLVARNLEHGPRLDSPNVRLLEARGQDPKRSALRASL*
>TRINITY_DN1088_c0_g1::TRINITY_DN1088_c0_g1_i2::g.1290::m.1290 type:5prime_partial len:220 gc:universal TRINITY_DN1088_c0_g1_i2:686-27(-)
ARAIFLRGLKACSESATLWVLAARLEEAHVGAVKARSVLEVARHKCPANVDLWAEAIRLEQRAGQISMAQALLSKALQECPKAGRLWALAIELAPRPEQKSRSADALQHCNSDPYVLVALARFMIRERKRKGALRWFEMAVASHPDNGDAWLALYEYQSQVMGNSEAAEAVLDRCVQAAPRHGERWQAVAKKDANRGAPIADIVRQAVSSSPSTAAPAI*
>TRINITY_DN1088_c0_g1::TRINITY_DN1088_c0_g1_i2::g.1291::m.1291 type:5prime_partial len:106 gc:universal TRINITY_DN1088_c0_g1_i2:2-319(+)
VVLRSRKGSRLPAPPWRASWRLPGVQYPRSARRGSRPSWRRPASARRAAEQLAHTGPRPPQRLHCCPLPAIGTRTARARRRRCLGERRLPFRTNAARPCACVRES*
>TRINITY_DN1057_c0_g1::TRINITY_DN1057_c0_g1_i1::g.1292::m.1292 type:internal len:170 gc:universal TRINITY_DN1057_c0_g1_i1:508-2(-)
SFGSRYSPAAATQLEPACSRSRRATAALWSVTIKALPTHRLRLAFSSRMYFSHGERYGSAWRSPGPILLYFSYKLNGFLAALGLTRTTRFGCACRCLEQTDRGAACRASVTCDALWYRQPCADVGRDLEAVLPRAASPPPRSPRAHLPLPCGASLVRSILSGRRAAAPR
>TRINITY_DN1057_c0_g1::TRINITY_DN1057_c0_g1_i1::g.1293::m.1293 type:internal len:170 gc:universal TRINITY_DN1057_c0_g1_i1:3-509(+)
RGAAARRPDRMERTREAPHGNGRWARGERGGGEAARGNTASRSRPTSAQGWRYHNASHVTEARQAAPRSVCSRQRHAQPKRVVRVKPKAAKKPFSLYEKYNSMGPGERQADPYLSPWEKYIRDENASRKRWVGSAFIVTDHKAAVARREREQAGSSCVAAAGEYRDPKE
>TRINITY_DN1057_c0_g1::TRINITY_DN1057_c0_g1_i1::g.1294::m.1294 type:3prime_partial len:147 gc:universal TRINITY_DN1057_c0_g1_i1:71-508(+)
MGARRARRWRGGARQHRFKVSANVSARLAIPQRIARDRSAAGGAAIRLLEAAARTAKARGARQAQGGQEAVQLVRKVQQYGPGRAPGGPVPLAVGKVHTRRECEPQAVGWQRLYRDRPQGSGRPPRARAGRLELRRRRRGVPRPEG
>TRINITY_DN1057_c0_g1::TRINITY_DN1057_c0_g1_i1::g.1295::m.1295 type:5prime_partial len:123 gc:universal TRINITY_DN1057_c0_g1_i1:509-141(-)
LLRVSVLPGGGDATRAGLLALAAGDRCLVVGHDKGAANPPLAARILVAYVLFPRREVRVRLALARAHTVVLFVQAERLLGRLGLDAHHALWLCVPLPRADGSRRRLPRFCHVRCVVVSPTLR*
>TRINITY_DN1047_c0_g1::TRINITY_DN1047_c0_g1_i1::g.1296::m.1296 type:internal len:213 gc:universal TRINITY_DN1047_c0_g1_i1:3-638(+)
APHKGAFVCQARRTVFAELVRALVEHFSAGTEANPRPCLDQEFVWIDVFGANQRTMPRSATQMSGPNREMYELERTALERMVGAELHTAVATCDSCLVFFEDWRNPTPLTREWCLWELFGRVSLGGTDSESGLQPAFHVIMTPEVHQDFVENGMLGRGAFKRTAEAVARVDIRSSRCSNSDDKWFIDQEVSRNIPGSFLTINAKVGTHLKLW
>TRINITY_DN1047_c0_g1::TRINITY_DN1047_c0_g1_i1::g.1297::m.1297 type:5prime_partial len:182 gc:universal TRINITY_DN1047_c0_g1_i1:2-547(+)
RPSQRRLRVPSAPNGLRRTRARARGALLRGHGSEPAAVSRPRVCVDRRLWRQPAHDATLSDANVGTESRNVRVGEDCAGADGRRRAPHRSGNVRLVLGVLRGLAKSNASDSRVVPLGTLRPGLSWRHGFREWPAAGVSCNHDSRSAPRFCGERHAGQGRFQADGRGGRARGHPVLALLKLR*
>TRINITY_DN1047_c0_g1::TRINITY_DN1047_c0_g1_i1::g.1298::m.1298 type:5prime_partial len:110 gc:universal TRINITY_DN1047_c0_g1_i1:1-330(+)
APLTKAPSCAKRAERSSPNSCARSWSTSPRARKRTRGRVSTKSLCGSTSLAPTSARCHAQRRKCRDRIAKCTSWRGLRWSGWSAQSSTPQWQRATRAWCSSRIGEIQRL*
>TRINITY_DN1052_c0_g1::TRINITY_DN1052_c0_g1_i1::g.1299::m.1299 type:internal len:124 gc:universal TRINITY_DN1052_c0_g1_i1:369-1(-)
PASGSDAEVGQAFDVAEMMCAIEDLRDGQADPPGLSLMARVAEFLYETERESASLHDLFDAERRLAELDRQVAGSGGQAGTRVGEANDGGNTEELAHGPDLNGGGSVPPSPSSASSSYGDESF
>TRINITY_DN1038_c0_g1::TRINITY_DN1038_c0_g1_i1::g.1300::m.1300 type:internal len:252 gc:universal TRINITY_DN1038_c0_g1_i1:755-3(-)
KLHLPASRRATEELDRANKGREAANHSKDRRWGGARRRSTSSVSEIDRVFRAAPPHVVLERGPVELNSRAVDGKRFADLRRLKVNVVPEVLEAECGHETERLLAPAQKACHKLVSKYAAAPVRVARAATADVLHRHSIGCAPDGAKALHAVGACVCWIAGPAALHEVLRPQLLRPPQRSDAKNVQHLVLDRTHEGARADEVADICRVELHPPESGHAEPVQVGALPARPSGSENAPAAVNRNDLRDDQEVL
>TRINITY_DN1038_c0_g1::TRINITY_DN1038_c0_g1_i1::g.1301::m.1301 type:5prime_partial len:238 gc:universal TRINITY_DN1038_c0_g1_i1:3-716(+)
QNLLIVAQVVAIDGRGSVLGSAGPCRQRSDLNGLRVPRFGRMQFDSADVRDLVRAGTFVSTIKHEMLHVLGVGPLWRPEQLRPQDLVQGRGSGDPTYTGPNGVQGFRSIGGTADAVPVEDVGGGGTRDAHWRSSVFGNELMTGFLSGREQPLSLMTALSLKDLGYDIDFESPQVSKAFSINGATVEFNGTTFQDDVWWGGTENPIDFGDGTGAASARAAPAAVFAVVGGLAALVGAI*
>TRINITY_DN1038_c0_g1::TRINITY_DN1038_c0_g1_i1::g.1302::m.1302 type:3prime_partial len:168 gc:universal TRINITY_DN1038_c0_g1_i1:502-2(-)
MSYPRSLRLSAVMRLSGCSRPLRKPVISSFPNTLLRQCASRVPPPPTSSTGTASAVPPMERKPCTPLGPVYVGSPDPRPCTRSCGRNCSGRHRGPTPRTCSISCLIVLTKVPARTRSRTSAESNCILPNRGTRSPFRSERCLQGPADPRTLPRPSIATTCATIRRFW
>TRINITY_DN1041_c0_g1::TRINITY_DN1041_c0_g1_i1::g.1303::m.1303 type:internal len:162 gc:universal TRINITY_DN1041_c0_g1_i1:483-1(-)
ARGRGGRTRRREGTAQVALAVGRPPLPLGCSSDGLGGGMLTNHGGSYYEEYRRAKNGGKGKLEDERLLTDRAAYITFLEVQLERVSAACLTSQSFSERIEQVQGSLLGQDEKMNNLARALKIAEAQGETKSGECLGAISGLRDQVAFFRDGFDSLNAKMAS
>TRINITY_DN1041_c0_g1::TRINITY_DN1041_c0_g1_i1::g.1304::m.1304 type:5prime_partial len:114 gc:universal TRINITY_DN1041_c0_g1_i1:2-343(+)
LAILAFSESNPSRKNATWSRNPDIAPRHSPLFVSPCASAILRALARLFIFSSWPKSDPWTCSIRSLKLCDVRQAAETLSSCTSKNVMYAARSVSSRSSSSLPLPPFFARRYSS*
>TRINITY_DN1082_c0_g1::TRINITY_DN1082_c0_g1_i1::g.1305::m.1305 type:internal len:230 gc:universal TRINITY_DN1082_c0_g1_i1:3-689(+)
EKDSKRSLQRSGVGQQALHGNGAKPFTLPPLAADAGASKFAPPPSGLDDPGAVESATAGAGGAHKARHAGAAAAAVLVAGGKKKRLGIVNRFRTGVQTISAPRDSAITEYNEEERDKLNGVLKVFGGGKPTAVWPMDDAQNGAGKSKFKALATKALTTIKKTRHTTLMWNPFAPPPPRPDEQERVRAAFQGAWEGIDLLDILEDNVELEYDSSFKQWWARAATNSRMLA
>TRINITY_DN1082_c0_g1::TRINITY_DN1082_c0_g1_i1::g.1306::m.1306 type:5prime_partial len:112 gc:universal TRINITY_DN1082_c0_g1_i1:689-354(-)
SQHSAVCRGPRPPLLEGRVVLELDVVFQDVEQVDPFPSTLKRRPNALLLIWARRRRCEWVPHQSRVAGLLDCGQRFRCESLELGLARSILGVIHRPDGGGLATAEDFENAI*
>TRINITY_DN1082_c0_g1::TRINITY_DN1082_c0_g1_i1::g.1307::m.1307 type:5prime_partial len:109 gc:universal TRINITY_DN1082_c0_g1_i1:2-328(+)
GKGLQAVAATQRRGPAGSAWQWGKAFHSATLGRRCWCEQIRTPAERLGRSGRRRIRDGWRGRSAQSSSCGGRRRCSPCGRWKKEEAWYREQVSDGCANNFRAARQRDY*
>TRINITY_DN1026_c0_g1::TRINITY_DN1026_c0_g1_i1::g.1308::m.1308 type:internal len:168 gc:universal TRINITY_DN1026_c0_g1_i1:3-503(+)
RRTHARTHARTNARAHGGARGSSQRAVHCVADPLFHLKDRRVHLDLRREDEGQALLAIDLHEHTALACPKDAAPRSERLATWPVQVHRKAKAKAGFRKHHWLQASLADPLPGGELVGAHHLERFAREELKTTGAPVVEEALGQARKVSHGRDQAVAGAQQAPRALHI
>TRINITY_DN1026_c0_g1::TRINITY_DN1026_c0_g1_i1::g.1309::m.1309 type:5prime_partial len:146 gc:universal TRINITY_DN1026_c0_g1_i1:503-66(-)
DVQGARRLLSASDGLVSTMRDLARLSQCLLDHGRTGSFQLLSRKTLEMMRANQLPAGKRIGEASLKPMVFAEAGFGLGFAVDLDGPRSQALASRGSIFWAGKGGVFMQIDGEEGLAFIFATQVKMHPSILQVKERVSNAVYSALT*
>TRINITY_DN1036_c0_g1::TRINITY_DN1036_c0_g1_i1::g.1310::m.1310 type:internal len:202 gc:universal TRINITY_DN1036_c0_g1_i1:1-603(+)
AARAAPPTVENQRPDDVLDETSADAANLAGSTWDAYQAAYSQVSIEDIWDADAVPLVAFSFKAPTLLIPEDPANVSSRFLRVDLGSFRLGQQQGRPNEWAFNATKISAHLCLGPDEPEDSHKALLTDIGLDASVQVCSDRDSLSTPRISAALVVPKISLSFTADVLRDTLAVAGRATAQRDLAPKPVDSLNAPRLQDAVVQ
>TRINITY_DN1036_c0_g1::TRINITY_DN1036_c0_g1_i1::g.1311::m.1311 type:5prime_partial len:125 gc:universal TRINITY_DN1036_c0_g1_i1:2-376(+)
PHGPRLRLWRINVRTTFWTRHQRMRQTSPALPGTPTRRRTRKSVLKTSGTLMLFRSWRFRSKRRPSSSLKTPRTCRPASFASTWARSGLASSKGGRMSGLLTPQRSARTSASAQTSRKTATRPS*
>TRINITY_DN1061_c0_g1::TRINITY_DN1061_c0_g1_i1::g.1312::m.1312 type:internal len:167 gc:universal TRINITY_DN1061_c0_g1_i1:2-499(+)
EPRSGGKPPPPRKAAGWGDESSGGESKTEFAPTKVKRASTARDGLLAGPDDADPANKASTRRSKHFDDNASDDGGDIMIIPDLDDDREEDLQLKVAEAPQNVHRVVQSLRELDSQIQGLQLPTAAATDERLDLSILSSVLVPRNKLEEPDEAWDFEQLLEQVSQAM
>TRINITY_DN1061_c0_g1::TRINITY_DN1061_c0_g1_i1::g.1313::m.1313 type:internal len:167 gc:universal TRINITY_DN1061_c0_g1_i1:498-1(-)
IACDTCSSSCSKSHASSGSSSLLRGTRTLERILRSSLSSVAAAVGSCKPWIWLSSSRKLCTTRCTFCGASATLSCRSSSRSSSRSGMIIMSPPSSLALSSKCLLRRVEALLAGSASSGPASRPSRAVEARFTLVGANSVFDSPPLDSSPHPAALRGGGGLPPLRGS
>TRINITY_DN1002_c0_g1::TRINITY_DN1002_c0_g1_i1::g.1314::m.1314 type:internal len:154 gc:universal TRINITY_DN1002_c0_g1_i1:2-460(+)
ARPAPGNGHGAGDAASGDVVANGHGPAAGETEQQDGGAREPLPAVSSGCIACELETLVKDLYCGASARQPLVLNHFLYSTWQHSPLLSGYMQQDAHEFFSFVINSAHASYDHVKPLRGLPLAAEAAASSSGGAPAPLGGPGATARVCSCIMHK
>TRINITY_DN1002_c0_g1::TRINITY_DN1002_c0_g1_i1::g.1315::m.1315 type:5prime_partial len:130 gc:universal TRINITY_DN1002_c0_g1_i1:1-390(+)
GTPGPGQRARGRRRGKRRRCCERPRAGRRGNRAARRWREGATPCCFLGLHRVRARDARQGPVLRGERAAAACAQPLFVQHVAAFATPQRLHAAGRARVFLVRDQQRARLVRPRQAPARPPASRGSGSLE*
>TRINITY_DN1002_c0_g1::TRINITY_DN1002_c0_g1_i1::g.1316::m.1316 type:5prime_partial len:102 gc:universal TRINITY_DN1002_c0_g1_i1:3-308(+)
HARPRATGTGQATRQAATLLRTATGRPPGKPSSKTVARGSHSLLFPRAASRASSRRSSRTCTAGRARGSRLCSTTFCTARGSIRHSSAATCSRTRTSFSRS*
>TRINITY_DN1003_c0_g1::TRINITY_DN1003_c0_g1_i1::g.1317::m.1317 type:internal len:170 gc:universal TRINITY_DN1003_c0_g1_i1:508-2(-)
RLRGRSACSQLGRARGDCRGLCRGLCLRRRFVFGRRVVFGPRDLHRLCLLGALLDTLSVAHLLLLHVFGAPDLLHQSARGLDRRGAQRGRLHLPRHLETQHLVVRLAAAVQRRLLQILPLDPVHVDVLAEGKPARECRRRKPGRRRRLVSLAHRLTRRRVWLHHRWPAV
>TRINITY_DN1003_c0_g1::TRINITY_DN1003_c0_g1_i1::g.1318::m.1318 type:internal len:170 gc:universal TRINITY_DN1003_c0_g1_i1:2-508(+)
HRRPPMMQPDPSPRQPVSKRDQPASPAGFSPAALASGFAFSKNINVNGIKRQNLQQSPLHRSSKPHHEMLRLEVARQMKSTTLGTSSIKTPRALMQKVGGTENVQKQQVSNAQSVEESAKKAEPMEISRPENNTPAEDKTSPEAKPAAKPAAVATSSPKLAASASSPEP
>TRINITY_DN1003_c0_g1::TRINITY_DN1003_c0_g1_i1::g.1319::m.1319 type:5prime_partial len:143 gc:universal TRINITY_DN1003_c0_g1_i1:1-429(+)
APQATDDAARPVSASACEQERPAGVAGRVFAGGTRERVCLQQEHQRERDQAAESAAVAAAPQQQAAPRDAASRGGAADEVDHAGHLVDQDPARFDAEGRGHRKRAEAASEQRSECRGERQEGRADGDLAARKQHAGRRQNVA*
>TRINITY_DN1087_c0_g1::TRINITY_DN1087_c0_g1_i1::g.1320::m.1320 type:internal len:128 gc:universal TRINITY_DN1087_c0_g1_i1:1-381(+)
QLSALSSVGTTLAVNAVSEWGALSGWGAHELDEVQLLNAGQGRARVTAVWDVFTSVLLTTLVLAGSGGLSARKAVWAKRTPRSVCCRPCLRACGASDHSVGACGLTPPLSGGGSNVCCPTMRIRRPW
>TRINITY_DN1087_c0_g1::TRINITY_DN1087_c0_g1_i1::g.1321::m.1321 type:5prime_partial len:123 gc:universal TRINITY_DN1087_c0_g1_i1:3-371(+)
AQRAELGRDDARGERGERVGGALWLGRPRAGRGAAAERRPGPSTRHSGLGCVHLCVADDARARGLGRPLGAQGGLGQANATERLLPAVPASVRRERSLCRRLRPHAAALRGRVQCVLPDHAH*
>TRINITY_DN1093_c0_g1::TRINITY_DN1093_c0_g1_i1::g.1322::m.1322 type:internal len:176 gc:universal TRINITY_DN1093_c0_g1_i1:2-526(+)
APLNGRDGERGWVAGLGGDARRGGGGGALAGATAEGTNEQEGVGDVCGAVRAPLAVRLGVCERGGGVLRGSASRARVRGPLFILSGIAGRAFFAIRVQPRRSRVARGELRHPRGLVGGLAGSSLGSVATSADWPRGGLRGVRAWRRMRGSKGQGGERRGAADAGRQSSRQRVKLG
>TRINITY_DN1093_c0_g1::TRINITY_DN1093_c0_g1_i1::g.1323::m.1323 type:internal len:176 gc:universal TRINITY_DN1093_c0_g1_i1:3-527(+)
LRSTAETASAAGSLASEATQDEAEAEARWRAPPQKVPMSKKVSAMFVAPFGLPSPFGSVFASGEAASCADRQVALAFEARSSYYRASRDAPSSRSECNRVALGWLEESCAIRGAWWAASLDRLSEALQLAQTGLAAGCEGSARGGGCEEARDKAESGGARLMLAVKALARGSSWA
>TRINITY_DN1107_c0_g1::TRINITY_DN1107_c0_g1_i1::g.1324::m.1324 type:3prime_partial len:130 gc:universal TRINITY_DN1107_c0_g1_i1:138-524(+)
MLEVVATLPGLAAATRAFVTFARHALPRKKMDAMPMGSSVCGPKGRANLGSSWSGTCQAALLKLLSRWIGLQRPSSFELAGAVHVNSTGQQGPIASLDLHRGRTWSTGSHPRLGSHKHRLVALWRFAEM
>TRINITY_DN1107_c0_g1::TRINITY_DN1107_c0_g1_i1::g.1325::m.1325 type:5prime_partial len:104 gc:universal TRINITY_DN1107_c0_g1_i1:524-213(-)
HLCKAPKRDQTMLVRAESGMGARRPGATSMKVKTSNRALLARRVYVDGSCQFKRRGPLQTYPPRKEFQQRGLASARPTRPEVCTSLWSTDRRTHWHRIHLFSR*
>TRINITY_DN1111_c0_g1::TRINITY_DN1111_c0_g1_i1::g.1326::m.1326 type:internal len:100 gc:universal TRINITY_DN1111_c0_g1_i1:298-2(-)
SALTRASISARLSRPTTFGRATSTLSPCGVTLRSTVTSMPALPSAILLLSVVVASRLARRTSNARNVLAPRSAALLMRTETSSPTKASESGGSAASRLS
>TRINITY_DN1111_c0_g1::TRINITY_DN1111_c0_g1_i1::g.1327::m.1327 type:internal len:100 gc:universal TRINITY_DN1111_c0_g1_i1:3-299(+)
DSLLAALPPLSLAFVGLDVSVLIKSAALRGANTFRAFDVLRANLDATTTLNNKIALGSAGIDVTVDLNVTPQGESVLVALPNVVGLLNRAEMEALVNAE
>TRINITY_DN1115_c0_g1::TRINITY_DN1115_c0_g1_i1::g.1328::m.1328 type:internal len:114 gc:universal TRINITY_DN1115_c0_g1_i1:2-340(+)
NSTVTIKDSSKVSVLVRLSGAIGYDLIFFGFPVWLFAHYIDDERFQLWRVILPTCLFYGMFVLLRSLVPSNSDALLVGVLLPPLGSVIGFWWAMPKHSKIPRFVVMQAFMILT
>TRINITY_DN1179_c0_g1::TRINITY_DN1179_c0_g1_i1::g.1329::m.1329 type:5prime_partial len:308 gc:universal TRINITY_DN1179_c0_g1_i1:2-925(+)
RLGCALPIEIWHNDDSSAKGFCSGLLERYGLVICRDLTEGGARVINSVAEARAWAVARSSFKKVLYLDADCLAMDDPTPLFDSQPFRETGAVFWRGPHDASSLLSGSTAKPNHVMWQLIDTPYNQSNRLHTTERGSGVLLVDKARHRDPLELAVIFLTDPFFEEAVGGNGRELVRFAWLALDRPFYMTDTPIFFLDADHSARAGLAPQLFCPKSIVLFAPEALLPSRAVGDEGPRPMFIHKSHSAGSPGGLDLLDRRGELALFSCDEHACDKRFECFLALPFPFSLLSALVPFVVPKSHLFPAYFPS*
>TRINITY_DN1179_c0_g1::TRINITY_DN1179_c0_g1_i1::g.1330::m.1330 type:complete len:125 gc:universal TRINITY_DN1179_c0_g1_i1:588-962(+)
MLTTRRGPVSRRSCFAQSRLCCSRPRRCCRAALWETRVRGPCLFTSHTAQGRPGGSTCSTAVASSLSFLATSTLATSASSAFSLCRSRSLCCRLWSPSLCPSHTFSRHIFQAEAPSADALWLAS*
>TRINITY_DN1157_c0_g1::TRINITY_DN1157_c0_g1_i1::g.1331::m.1331 type:internal len:122 gc:universal TRINITY_DN1157_c0_g1_i1:2-364(+)
CGRIESGQLERADQVSCSYEFVVGPDWQPRGGHESGETQPANNQALAVDKPSVVWNFPVEVSFVSTNVSGWPRLSVTVRNADRTIVGYGSVHVPTSQRSCVRYCRIFKPLSSSVIGDAISS
>TRINITY_DN1157_c0_g1::TRINITY_DN1157_c0_g1_i1::g.1332::m.1332 type:5prime_partial len:104 gc:universal TRINITY_DN1157_c0_g1_i1:364-53(-)
RRYRITYNRAGERLEYPAIAHTRALRCGHVDGAVANNSAVCVPHRHREPGPPRHVGADERHFHGEVPHYGGFVDGEGLVVCWLGFAAFVAAAGLPVRANHELV*
>TRINITY_DN1189_c0_g1::TRINITY_DN1189_c0_g1_i1::g.1333::m.1333 type:internal len:213 gc:universal TRINITY_DN1189_c0_g1_i1:3-638(+)
WRPRGALRRQGRPGRGCRAGAGRGHARRHARRHRPNSGQDGGQSGPNAQEHTGGQRYGGCDSAEHGGADRDAEENRRRFDKHSERARQGEGDHDLIHQARQNRQASHGFRVADFARHSRPHHLSRCQQEFEQLESRAPAAAKSDRSSWQSAEASAGGPAWGSPPSRYPGAFWRFSFLYSMLCRDSRAANVWWRSGRAVALGCIRAPRWTARP
>TRINITY_DN1189_c0_g1::TRINITY_DN1189_c0_g1_i1::g.1334::m.1334 type:5prime_partial len:134 gc:universal TRINITY_DN1189_c0_g1_i1:1-402(+)
AGARAALFGDRGGQAGAAAPAQAEVTRVDMLDATDQIQDKTEASLGRTLKNIQEANDTGDAILQSMAEQTETLKKIDEDLTNIQSELDKAKEIMTSFIKRVKTDKLLMVFALLILLGILGLIIFLAVNKNSSN*
>TRINITY_DN1189_c0_g1::TRINITY_DN1189_c0_g1_i2::g.1335::m.1335 type:5prime_partial len:199 gc:universal TRINITY_DN1189_c0_g1_i2:3-599(+)
WRPRGALRRQGRPGRGCRAGAGRGHARRHARRHRPNSGQDGGQSGPNAQEHTGGQRYGGCDSAEHGGADRDAEENRRRFDKHSERARQGEGDHDLIHQARQNRQASHGFRVADFARHSRPHHLSRCQQEFEQLESRAPAAAKSDRSSWQSAKASAGGRLPRATRVHSGDFFPLQHALPRLACGQRLVAVWARCCAGMH*
>TRINITY_DN1189_c0_g1::TRINITY_DN1189_c0_g1_i2::g.1336::m.1336 type:5prime_partial len:134 gc:universal TRINITY_DN1189_c0_g1_i2:1-402(+)
AGARAALFGDRGGQAGAAAPAQAEVTRVDMLDATDQIQDKTEASLGRTLKNIQEANDTGDAILQSMAEQTETLKKIDEDLTNIQSELDKAKEIMTSFIKRVKTDKLLMVFALLILLGILGLIIFLAVNKNSSN*
>TRINITY_DN1112_c0_g1::TRINITY_DN1112_c0_g1_i1::g.1337::m.1337 type:internal len:120 gc:universal TRINITY_DN1112_c0_g1_i1:1-357(+)
APSRARATMGGGAVDAGPDGSAGDGAASRPDGGSGAPPKPTTTAVQGAVQGVIKPPPDVRLLVDKTAQHVAKNGKKFEESIKKLNKAKFDFLNPGNPFHRYYLEKVDELALQQHLESKA
>TRINITY_DN1166_c0_g1::TRINITY_DN1166_c0_g1_i1::g.1338::m.1338 type:internal len:215 gc:universal TRINITY_DN1166_c0_g1_i1:644-3(-)
TKLGRRMAEFPADPMLSKMLLAAEKYECVEQVLTISAMLDCGGAVFYAPKDKKVHAEAAKAAFGRGKGAGGDHMALLNVFEQWRETNFSTQWCYENYVQIRSMRRARDIREQLSDLADRVELDKRSSEDSRAVRKAITAGYFYHVAKLQKDGSYKTVKNSQVVHLHPSSMLYKLEPKPKYLLYHQLQFTKQEYMREVIEVEAPWLVEIAPHYYR
>TRINITY_DN1166_c0_g1::TRINITY_DN1166_c0_g1_i1::g.1339::m.1339 type:internal len:215 gc:universal TRINITY_DN1166_c0_g1_i1:3-644(+)
TIVVRRDLHQPRRLHFDYLAHVLLLGELQLVVQEVLGLGLELVQHARGVEVHNLRVLDGLVRAVLLQLGHVVKVARRDGLAHRTRVLARALVQLDAVCEVRKLLADVARTPHAPYLHIVFVAPLRAKVGLAPLLKHVEQRHVVTTGAFAAPERGLGGLSMHLFVLGRVEHCAATVEHRADRKHLLDALVLFRGEEHLGEHRVCREFRHAPAELG
>TRINITY_DN1166_c0_g1::TRINITY_DN1166_c0_g1_i1::g.1340::m.1340 type:5prime_partial len:197 gc:universal TRINITY_DN1166_c0_g1_i1:643-53(-)
PSSAGAWRNSRQTRCSPRCSSPRKSTSASSRCLRSARCSTVAAQCSTRPRTKRCMLRPPRPRSGAAKAPVVTTWRCSTCLSSGARPTLARSGATKTMCRYGACGVRATSASSFRTSQTASSWTSARARTLVRCARPSRRATFTTWPSCRRTARTRPSRTRRLCTSTPRACCTSSSPSPSTSCTTSCNSPSKSTCAR*
>TRINITY_DN1150_c0_g1::TRINITY_DN1150_c0_g1_i1::g.1341::m.1341 type:5prime_partial len:140 gc:universal TRINITY_DN1150_c0_g1_i1:2-421(+)
AAMPSDVRDCFGVRHALAVQSAIERRVHSLFFRLRERAPGLGRKLMDLLVDFVRYRSLQDACRAYRPTISIQAVQRELLHLDLRVESASWQLLVADNPKVVLLEGGATLDAKASLAAFSGGFQWPILDGDSVQHATPGP*
>TRINITY_DN1113_c0_g1::TRINITY_DN1113_c0_g1_i1::g.1342::m.1342 type:internal len:120 gc:universal TRINITY_DN1113_c0_g1_i1:2-358(+)
ALVFVVPSLHNSCGRDGDENAVARVGCEARDWAVKALKKEGAVALFCRGQLENRGVHAHDEGSRSPNDKVGYRVLGRGLLAWAGAPRGRGAQRTGALRGLARCVSGHIDVVEHGCVGEG
>TRINITY_DN1113_c0_g1::TRINITY_DN1113_c0_g1_i1::g.1343::m.1343 type:internal len:120 gc:universal TRINITY_DN1113_c0_g1_i1:358-2(-)
SFSNATVFHYVDMPTNAASQPPEGAGPLSPSAAGGSGPGKQTPSKYAISDFVVGTTRALVVGVDASIFELASAEERHGSLLLQGFDGPIACLAANPRDSVLVAISSTGIVQAWDYEDKR
>TRINITY_DN1125_c0_g1::TRINITY_DN1125_c0_g1_i1::g.1344::m.1344 type:internal len:167 gc:universal TRINITY_DN1125_c0_g1_i1:498-1(-)
SVAPTDAPSVAPTDAPSVAPTDAPSRPPSLAPSASPSLTPTSSPSAAPTLAPTTPQPTPPTPAPSRSPSGAPTRAPVAKQPTLPLIVARGQSLELGGHGSARGFVEVDLEAEPSGSRTVLGGVVVLGWQLLEETGEVRFDLETDAGAGWLGLGVSPSGRMIGGKVV
>TRINITY_DN1125_c0_g1::TRINITY_DN1125_c0_g1_i1::g.1345::m.1345 type:internal len:166 gc:universal TRINITY_DN1125_c0_g1_i1:2-496(+)
TTFPPIMRPLGLTPSPSHPAPASVSRSNLTSPVSSSSCQPSTTTPPSTVRDPDGSASRSTSTKPRALPCPPSSRLCPRATMSGNVGCLATGARVGAPLGLRDGAGVGGVGCGVVGASVGAADGLLVGVSEGDADGARDGGRDGASVGATLGASVGATLGASVGAT
>TRINITY_DN1116_c0_g1::TRINITY_DN1116_c0_g1_i1::g.1346::m.1346 type:5prime_partial len:446 gc:universal TRINITY_DN1116_c0_g1_i1:1352-15(-)
AQAPTPAQAPTPAQAPTPAQAPTPAPAPAPTAAGPEQTVLPEEDEFEDDDDRELFSLKLNTPSGKRPRRNIDADYKLDSSLNSDCESDAPPATKRRAPPTLPSKRKGKKLTKAAIEKLIQKQAHLDTISALLDDCEPGQLFWGLGHAGTRRIWFPCVHVKYVTCVHSTHRDILSELRDDRGRKYERIAQGYHGWKRVIVAFIMDGKVHYEAKKLSSLVHFVPSMTNRIVESRALDVVGSPACASVGKTDTFLIKKRGKVVEMFTKTYSEAMDRKKIADAKRAKVEAERKIIDARQAEIDAANEAAEAKAKARREANRVERRLLDYPRLYRLVAGDVIYTRCNIAKTERRVMVTSIDEESEFPIKIDNCVSGLAMLHSDSLFQRVVRPSEHKDAKPVPKVEFCTKLGTISDFELVPGSVELQSAGERLVEEMREVMEFVNNKAQAI*
>TRINITY_DN1116_c0_g1::TRINITY_DN1116_c0_g1_i1::g.1347::m.1347 type:complete len:140 gc:universal TRINITY_DN1116_c0_g1_i1:696-1115(+)
MDEAGELLGFIVHLAVHDECHDHALPAMVALRDTLIFPPSIVPELGEDIAVSAVDTGDVLYMDAWKPNASRPGVTETPEELAWLAVIEQCADRIEVGLLLDKLFNRGLGQLLALPFRRQRWGRATLCCRGRVRFAVTVE*
>TRINITY_DN1116_c0_g1::TRINITY_DN1116_c0_g1_i1::g.1348::m.1348 type:5prime_partial len:110 gc:universal TRINITY_DN1116_c0_g1_i1:1351-1022(-)
HKHRHRHKHRHRHKHRHRHKHRHRHRHRHRRQRVPNKLFCRKRTSSKTMTTGSSSASSSTRHPASGRAETLTPTTSSTLHSTVTANLTRPLQQSVARPQRCLLKGRARS*
>TRINITY_DN1135_c0_g1::TRINITY_DN1135_c0_g1_i1::g.1349::m.1349 type:internal len:114 gc:universal TRINITY_DN1135_c0_g1_i1:339-1(-)
LRTTVNRSGLGQRDETRAPQSRPGHAVDCWLVGARGASCNAIMATAIVTGGRGLGLAIARRLAGNRRVGAVVVLSKSARSAEDAVKEVEAAAGRERDGKDGALRAAGFVCDVA
>TRINITY_DN1135_c0_g1::TRINITY_DN1135_c0_g1_i1::g.1350::m.1350 type:internal len:113 gc:universal TRINITY_DN1135_c0_g1_i1:2-337(+)
ATSQTNPAALSAPSLPSRSLPAAASTSLTASSADRADLLSTTTAPTRRFPASRRAMARPSPRPPVTIAVAIIALQLAPRAPTSQQSTACPGRLCGALVSSRCPSPDRLTVVR
>TRINITY_DN1135_c0_g1::TRINITY_DN1135_c0_g1_i1::g.1351::m.1351 type:5prime_partial len:106 gc:universal TRINITY_DN1135_c0_g1_i1:1-318(+)
SHVADKPGGPKRAVLAIALSPSRSLHLFDGVLRGPRRLAEHHDGAHAPISRKSSGDGEAKPASAGHNRRRHYRVAARPARAHQPAVNRMPRPALRCSGLVALSES*
>TRINITY_DN1135_c0_g1::TRINITY_DN1135_c0_g1_i2::g.1352::m.1352 type:internal len:114 gc:universal TRINITY_DN1135_c0_g1_i2:339-1(-)
RRSTVDRSGLGQSDEARAPQSRPGHAVDCWLVGARGASCNAIMATAIVTGGRGLGLAIARRLAGNRRVGAVVVLSKSARSAEDAVKEVEAAAGRERDGKDGALRAAGFVCDVA
>TRINITY_DN1135_c0_g1::TRINITY_DN1135_c0_g1_i2::g.1353::m.1353 type:internal len:113 gc:universal TRINITY_DN1135_c0_g1_i2:2-337(+)
ATSQTNPAALSAPSLPSRSLPAAASTSLTASSADRADLLSTTTAPTRRFPASRRAMARPSPRPPVTIAVAIIALQLAPRAPTSQQSTACPGRLCGALASSLCPSPDRSTVDR
>TRINITY_DN1135_c0_g1::TRINITY_DN1135_c0_g1_i2::g.1354::m.1354 type:5prime_partial len:106 gc:universal TRINITY_DN1135_c0_g1_i2:1-318(+)
SHVADKPGGPKRAVLAIALSPSRSLHLFDGVLRGPRRLAEHHDGAHAPISRKSSGDGEAKPASAGHNRRRHYRVAARPARAHQPAVNRMPRPALRCSRLVALSES*
>TRINITY_DN1120_c0_g1::TRINITY_DN1120_c0_g1_i1::g.1355::m.1355 type:internal len:240 gc:universal TRINITY_DN1120_c0_g1_i1:1-717(+)
RPFLGKEDEGQPQSCLEITERKQRREEEEEEEEDRLVGNPGASALKQGTLRLGGPGGQEFTFDRVFSTTEGQETVFVDAGKPIAESALQGFNASIFAYGQTGSGKTYTMQGSRDHESNRGLIPRVLEYCFAGLEQLKRDGVTVVAHCSYLEIYNEQVFDLLDCPSREQAASPSYVQLPKSIREDMKRGVVVENAVEVCIESVDQAFEHIRIGAAQRHVGSTSMNRESSRSHSIFTLSLQ
>TRINITY_DN1145_c0_g1::TRINITY_DN1145_c0_g1_i1::g.1356::m.1356 type:internal len:111 gc:universal TRINITY_DN1145_c0_g1_i1:1-330(+)
AAIAALRDVAATGSKLRPTRSHPGLKAPLRGQQGRQATRPAESGVRAGARAACRSGLPESRGSVGAVAGSRLHSDSCVTLTLSVPSGAAHHCPPSSLKQAPCTHASARAA
>TRINITY_DN1145_c0_g1::TRINITY_DN1145_c0_g1_i1::g.1357::m.1357 type:internal len:110 gc:universal TRINITY_DN1145_c0_g1_i1:3-329(+)
CHRGLARRRRNRFKTAPNAVPPGPEGAASRAARSSGDAPCRVWRAGGCASSLQVWLARVSRQRWRSCGVATPFRLLRDAHSLCPLRRGAPLPTVVSEASPLHARQCPGG
>TRINITY_DN1165_c0_g1::TRINITY_DN1165_c0_g1_i1::g.1358::m.1358 type:internal len:234 gc:universal TRINITY_DN1165_c0_g1_i1:699-1(-)
CKSISINFMCFIVTVVCSASQSLRKVLGAIHQDAKRNEAKTDPNAGEHKDVKPNEVCVNVVALDDRVASFIGAATKLCENGQVDRVLEARNVLDPLEPLGNLVYCDEETREQKLRDKHEGGKLLALLGVRDGSAQHESVRRGREHGQPNLEQEDHKVAVEVDEPVRHGKRDKGSEKVLWQLHQELAEKVGRRRVGPGLVLADHDRALQRKGQQRALRAAKHGCHGALGGPVNL
>TRINITY_DN1165_c0_g1::TRINITY_DN1165_c0_g1_i1::g.1359::m.1359 type:5prime_partial len:212 gc:universal TRINITY_DN1165_c0_g1_i1:1-636(+)
EIDWTTKGAVTAMFGSAQGPLLTFPLERAIMIREYQTGTYSAAPYFLSKLLVELPQYFLTAFVTLAVAYWLVDFNGNFMVFLLEIWLTMLASSAYAFVLGAAVADAKQGQQFAPLVLVPQLLFTGFFIAIDQIPQWLQWIQYIASLKYAVNLAVLTEFSGCADEGCNAIIERNNIDADLVWFYVLVLAGIGIGFRLISLGILMYRSKNFSQ*
>TRINITY_DN1165_c0_g1::TRINITY_DN1165_c0_g1_i1::g.1360::m.1360 type:complete len:131 gc:universal TRINITY_DN1165_c0_g1_i1:524-132(-)
MLLRSMIALHPSSAQPLNSVRTAKLTAYLRLAMYWIHWSHWGIWSIAMKKPVNKSCGTSTRGANCWPCLASATAAPNTKAYAEDASMVSQISSRKTIKLPLKSTSQYATASVTKAVRKYCGSSTRSLLRK*
>TRINITY_DN1160_c0_g1::TRINITY_DN1160_c0_g1_i1::g.1361::m.1361 type:internal len:236 gc:universal TRINITY_DN1160_c0_g1_i1:2-706(+)
AKPAVVKMNTAAVLREDALYKKKQAQEAKLVESYEAELRDSTTFYQWQSEMRKRDEEAKLRAVEERRAESAAAQEEVRLAMERNFAENRKVAVRMREQGRRHAESLAAREQRRREEKQRQVEEIHQTRDLPAAERAKIERRNRRIMKEMRAEQARLEEQKRQEDEAEQQRRNDLIRQIRALERVPTQRVTAFDPTQSGGHGLLEEMSLIELKERLAMNEVKAEHERRTRRSKIVE
>TRINITY_DN1160_c0_g1::TRINITY_DN1160_c0_g1_i1::g.1362::m.1362 type:5prime_partial len:191 gc:universal TRINITY_DN1160_c0_g1_i1:705-133(-)
STILERLVRRSCSAFTSFIARRSLSSMSDISSRRPWPPLCVGSNAVTRCVGTRSSARICLIRSLRRCCSASSSCRFCSSSRACSARISFMMRRFRRSILARSAAGRSRVWWISSTCLCFSSRRRCSRAASDSACRRPCSRILTATLRFSAKLRSIASRTSSCAAALSARRSSTARSLASSSRFRISLCHW*
>TRINITY_DN1160_c0_g1::TRINITY_DN1160_c0_g1_i1::g.1363::m.1363 type:5prime_partial len:106 gc:universal TRINITY_DN1160_c0_g1_i1:706-389(-)
LDDLGAPCPPLVLRFHLVHRKALLEFDERHLFKEAVAAALCRVERGHALRWDALQRSNLPDQVVAALLLRLILLPLLLLEPSLLCTHFFHDAPIPSLNLGSFRRW*
>TRINITY_DN1171_c0_g1::TRINITY_DN1171_c0_g1_i1::g.1364::m.1364 type:internal len:227 gc:universal TRINITY_DN1171_c0_g1_i1:3-680(+)
ELRRKQVDSGLQACPSWTAAWIPYSPWARDEDLPAEQVPFPFVATTAQASTGGKKSSAGGVFDFTADIVNALDVMSARELPRMVNSSSQTSFFRKLNSTTQYEYVELDESGLDPSAEEHEIGRFLAKVMPSVEFALQQNETLDMFSNEFVRLRTEEVSGLGNKEDNHLRELRTFTDLIYSNGRVLSCVDWHPRLSNVVAVACSEPLRFDQRVEFSGKERNSFILIW
>TRINITY_DN1171_c0_g1::TRINITY_DN1171_c0_g1_i1::g.1365::m.1365 type:5prime_partial len:151 gc:universal TRINITY_DN1171_c0_g1_i1:680-228(-)
PDQDERVALLAGELDPLVEPQRLRAGDGHHVGQSRVPVHARQDAPVRIDQVSEGAQLTKVIVFLVAEAGDLLGAQPNELVGKHVERLVLLKRKLHGRHHLGQKSPDFVLLRGGVQPALVQLHVLVLRCGVEFAEKRGLRATVYHARELAR*
>TRINITY_DN1186_c0_g1::TRINITY_DN1186_c0_g1_i1::g.1366::m.1366 type:internal len:219 gc:universal TRINITY_DN1186_c0_g1_i1:654-1(-)
CRTRKLTELVLRYTQEELRNGYRGQHYPKAPGHALHDLSGEFRSPRPHLAELVAGYRGGYQLEERRVIERQLFSGRLLAVTATCALELGIDVGHLDAVILLGYPGSAASMWQQVGRAGRSGKDALALMVCFDGVTDQYFAKFPDVLLDRSRVEDAVLDPLNKYVLKDHLLCALREAPMVVNAGDDGVEAAPRRDLLCFAGVSVSELPNTQVKPPSTPP
>TRINITY_DN1186_c0_g1::TRINITY_DN1186_c0_g1_i1::g.1367::m.1367 type:5prime_partial len:131 gc:universal TRINITY_DN1186_c0_g1_i1:1-393(+)
WGRRGGLHLGVWELAHRDASKAEKIPPRRRLHAVVTGINHHRRLSQRAQEVVLEHVLVEGVKDGVFDARAIEEDVGELCKVLIRDPVKANHEGQGVLTGATGSPHLLPHACGGPWIPEEDDSVEVAHVDA*
>TRINITY_DN1156_c0_g1::TRINITY_DN1156_c0_g1_i1::g.1368::m.1368 type:5prime_partial len:130 gc:universal TRINITY_DN1156_c0_g1_i1:2-391(+)
TAASKSPRAWASKTRAKGFFAAGLTARSWPFLAAFFPANPARLASPPRSRSSAIIMLHLTRSDAHGKQQHLQCQVLASTCTSTICRPPRSRRALEPRQATSQPRQSQARRQLAVLARAAAGPSVGLCLL*
>TRINITY_DN1140_c0_g1::TRINITY_DN1140_c0_g1_i1::g.1369::m.1369 type:internal len:355 gc:universal TRINITY_DN1140_c0_g1_i1:1-1062(+)
ITGMMMILTSCLLFMLESTPAFQADENLLRGLGDFEVVSVLVFSVEFGLRLLCCPSLKGFVQSPLNWVDFIAIVPFYVETFVLASRGSGSASFRVVRLVRIFRVLKIGRYLRWIGVFVATIEASIFPLGIMMLIILIGLVAISGVLYFVERGEFDPEMGTFYVVQDGQPVVSPFESIPATFWFTMSTITSAGFGDVVPVWQLGKLIGVVGAIFGILVLAIPISVISSNFRFEFEKMKTRKEIEQEQIAKSGMTLEAVTEELRRNKHLSKVIASTKEFALSAAHDKALHTHQIFATAAYKSCRTNQKVVFREMKHRERDNRQMLLENLAKLQSDYMTTREIEPAATRDADSGQLP
>TRINITY_DN1140_c0_g1::TRINITY_DN1140_c0_g1_i1::g.1370::m.1370 type:5prime_partial len:314 gc:universal TRINITY_DN1140_c0_g1_i1:1062-121(-)
RQLARIGVPRGGRLDLPRGHVVRLQLGEVFEEHLAVVALAVLHFPEDDLLVGAARLVGGRCKDLVRVQRLVVRRRQGKLLGAGDDLAQVLVSAELFSHSLQRHARLCDLLLLNLLARLHLLKLETKVGTDHRDRDCQNQNAKYCTHHADELAQLPHGNHVAKPSGRDRTHCKPKGCRYALEGRDDGLAVLDDVEGAHLRVKLATLNEVEHTRYGHQANEDDEHHYAEREDARLDCGHKHPNPTQVAAYLEHAEDAHQPHDAKGGAARPPRGEDKSLYVKGYDRYEVDPVEWALHKALQAWATEQTQPEFHGEY*
>TRINITY_DN1140_c0_g1::TRINITY_DN1140_c0_g1_i1::g.1371::m.1371 type:5prime_partial len:149 gc:universal TRINITY_DN1140_c0_g1_i1:3-449(+)
YGDDDDPNILLAFHARIYARIPGGRELIARSGRLRGGLGFSILRGIRVASALLPKPEGLCAKPTQLGRLHSDRTLLRRDFCPRLEGVGQRLLSRRAVGAHLPRAQDRPLPALDWGVCGHNRGEHLPSRHNDAHHPHWPGGHIGCALLR*
>TRINITY_DN1140_c0_g1::TRINITY_DN1140_c0_g1_i1::g.1372::m.1372 type:complete len:110 gc:universal TRINITY_DN1140_c0_g1_i1:812-483(-)
MTLLKCLFLRSSSVTASSVMPDFAICSCSISLRVFIFSNSKRKLELITEIGIARTKMPNIAPTTPMSLPSCHTGTTSPNPADVIVLIVNQKVAGMLSKGETTGWPSWTT*
>TRINITY_DN1132_c0_g1::TRINITY_DN1132_c0_g1_i1::g.1373::m.1373 type:internal len:200 gc:universal TRINITY_DN1132_c0_g1_i1:598-2(-)
RASKAAAAAATGVARRRSARLGPADETARRTTRRSQNAASEAAADRSAGCEAPRKRIKLEPSTTKAREIDGAQAGRTCSSGATWSADAVRFERLRNQGLVDRSARPDCPLAVARNFVGIQAQEPESAFISLWSRTNGIALADCHALVGARNLVRIWGPRGTLHLHAVDVWPDVVSACSDVLDKLHDTVRKDGLWDALVQ
>TRINITY_DN1146_c0_g1::TRINITY_DN1146_c0_g1_i1::g.1374::m.1374 type:internal len:168 gc:universal TRINITY_DN1146_c0_g1_i1:1-501(+)
GDGDFSAWAGAEGWKARIWRALAQEVPDVQFWNGSAPLSQQAASALSLEEADGLRQLRLVASEKIRRRSLGLSLDAFVPSEDALLLLEQVGAAVERGVAMKELKGHLEQLATAEAGSAKKKKMTTNANYVVDVLVELGLVFKSMEGSMNRVRLSRFLPPSGPRPLRT
>TRINITY_DN1192_c0_g1::TRINITY_DN1192_c0_g1_i1::g.1375::m.1375 type:5prime_partial len:508 gc:universal TRINITY_DN1192_c0_g1_i1:1-1524(+)
STASTQRTRQATHETNAKDTYSHSGWKMATEVATPPSLVVEASAHDPVFSLEDDQQLLRELNAKPYKAQAVWFLNAFWKELFEHNRDEAECVWSALHSCIELDPRKEEGNELDQFSSHRLLERVDKALTVVELRETLADIDLDKNKSMSLVEFLIYRFKVDWRALVHGPQGTVDEAKLALAEQKVEDAQKDIQVSELRASEARQALKESVEAEMKSKAEAHVAKQKEEQATTSAEAACAKEEQAKSSEETAVKEESDAFQNESLAKSAEVKATAAVEEQRAIQRQVEEALACVQREQDAFKAKCDSLERTSTDEANGIVKRNAAKAELAQLQCSDPMPLQRAVISHNACVRRQERLFKTAAASQMAAQQARANAEQSREQAVAARETAGEERSLATGARRKAEQQQIEAVEARKEADLSHSASEEARRHSEKFKAQAEDALQKSVASFQDATQFLNKVKLECKGAGKGKLWWMWRELEEAKKYMSRAQLARLEAAPPLDADISPEVA*
>TRINITY_DN1192_c0_g1::TRINITY_DN1192_c0_g1_i1::g.1376::m.1376 type:complete len:184 gc:universal TRINITY_DN1192_c0_g1_i1:663-112(-)
MRFGLRLHLRLDALLEGLPGFGGSQLGHLNVLLGVLDLLLCQSKLCLVDGPLWAVYQGSPIHFEPVDQELNQAHALVLVEVDVGEGLAKLDNGQSLVYALEKPVGAKLVQLVALLLSRIELDAAVERRPDALGFISVVFEQLLPKCVQEPHRLSLVGLGVELSQELLVILQTEHRVVRAGLNY*
>TRINITY_DN1192_c0_g1::TRINITY_DN1192_c0_g1_i1::g.1377::m.1377 type:complete len:142 gc:universal TRINITY_DN1192_c0_g1_i1:711-1136(+)
MRKGRAGQVERGDGRQGGERRVPERVSCQVGRGEGDGRRRGAASNPAPGGRSVGLRSARARRLQGQVRQLGADKHGRGKWHREAQRCQGGTRPAPVLGSHAAPTSGDLAQRLRSTPRTPLQDSGRLTDGRAASSRQCRAKP*
>TRINITY_DN1117_c0_g1::TRINITY_DN1117_c0_g1_i1::g.1378::m.1378 type:internal len:189 gc:universal TRINITY_DN1117_c0_g1_i1:564-1(-)
HYYYTNNLSFTMVRYAKEAENPAKSVKARGFHLRTHFKTSREVAQAIKGMHLRKAQKYLKDVVGKKQIIPMRRFMGGVGRHAQAKAFNTSGSLGAWPKKSATIVLDLLKNAESNAEVKGLEVDSLVVEYIQVNRAPQMRRRTYRAHGRINPFMCSPCHIEMILTETESIVAKEDEDAPKKKSKKKEAR
>TRINITY_DN1139_c0_g1::TRINITY_DN1139_c0_g1_i1::g.1379::m.1379 type:internal len:136 gc:universal TRINITY_DN1139_c0_g1_i1:2-406(+)
GGGSGELRGGGRAARARSIPLEWLAGRCRRCGKVEGSVGKELLSRAGAAGRMADEQEKIKMFKELCGADDGFARSFLEANAWNLEAATMMFFEGNAPVNPAKRPLSPPGASLGAVDDDLISKIVAEQRVSVEDAR
>TRINITY_DN1139_c0_g1::TRINITY_DN1139_c0_g1_i1::g.1380::m.1380 type:internal len:136 gc:universal TRINITY_DN1139_c0_g1_i1:405-1(-)
RASSTLTLCSATIFEIKSSSTAPRLAPGGDRGRFAGFTGAFPSKNIIVAASKFHALASKNDLANPSSAPHSSLNILIFSCSSAILPAAPARESSSFPTLPSTFPQRRHRPASHSNGIERARAALPPPRSSPLPPP
>TRINITY_DN1148_c0_g1::TRINITY_DN1148_c0_g1_i1::g.1381::m.1381 type:internal len:122 gc:universal TRINITY_DN1148_c0_g1_i1:363-1(-)
DEEADAAAEAGATSGGGPSVTSWASGSRAPTSFDETFQRKRARVGTDGMRNDQFVASGAIKVRRLSWDAASSRSTAWSPTSYDLDILTKTSFSFDRMHQVHIPDDGTATDVDGQDDELDPE
>TRINITY_DN1161_c0_g1::TRINITY_DN1161_c0_g1_i1::g.1382::m.1382 type:internal len:261 gc:universal TRINITY_DN1161_c0_g1_i1:3-782(+)
DRDAEAEQQMEHDAEFEQQMDLETSVSTALPSPNTAEKKLQAGLGGQMQRGPSDVAGSAGDETVDLSDLADLENDSDGETADLGQLRELVGDRSSLASSVPPSPPRSPSEQDEVNRTVDSSALANMMEFSPQSSRGRPSPGGASAGDQTVELGALAELADLSPVASARRDSGGAPGDASPEAFANRSKGRASKAINDGSASAKQTQMHLRRSPRLNRNRSAESGISSTAEDHTVELGQLADLAALDEERNVHPATNLVEG
>TRINITY_DN1161_c0_g1::TRINITY_DN1161_c0_g1_i1::g.1383::m.1383 type:5prime_partial len:176 gc:universal TRINITY_DN1161_c0_g1_i1:781-254(-)
PSTRFVAGWTFRSSSRAAKSASCPSSTVWSSAVLEMPLSALLLRFRRGERRRCICVCFADADPSFIALEALPLDRFANASGLASPGAPPLSRLALATGERSASSARAPSSTVWSPALAPPGDGRPRLLCGENSIMFAKALESTVLLTSSCSLGDRGGEGGTEEARLERSPTSSRS*
>TRINITY_DN1161_c0_g1::TRINITY_DN1161_c0_g1_i1::g.1384::m.1384 type:5prime_partial len:146 gc:universal TRINITY_DN1161_c0_g1_i1:780-343(-)
PRQGSSPDGHFAPHPERPSLRAAPARRCGPLLCWKCRSLRFCCGSDAGSVGGAFASASLMPTHRLSLWRPCPWTDLQTLRGSRRPVLHRYLAWRWRQARDPPALLEPQAPRFGRRRLLPRGTAVHDCSAAKTPSCLPRRWNRRFC*
>TRINITY_DN1161_c0_g1::TRINITY_DN1161_c0_g1_i1::g.1385::m.1385 type:5prime_partial len:127 gc:universal TRINITY_DN1161_c0_g1_i1:1-381(+)
LTGTPKRSSRWNTTPSLNSKWTWRHPSARRFPRPIRRRRSCRLAWEDRCSEDPAMLPVPQATKLSTSVTLLTSKTTLTERRQTWVSCASSLAIAPVSPLPCHPRHRGRQVSRMKSTEPSIPAPWQT*
>TRINITY_DN1144_c0_g1::TRINITY_DN1144_c0_g1_i1::g.1386::m.1386 type:internal len:268 gc:universal TRINITY_DN1144_c0_g1_i1:1-801(+)
AAEDSSPSPIGGGRRLSMDRTARWSAAQKPPTIMARKSFDDDSVRSAKRGSVGSDAKKLQGLDFSELEDGFDEEFQVLMRIIKPDETVLKEKEADTFIRLARLVRDFQHGAVTYGKVIIAEKHLADEKKSIRPVTSAVGGFAGGEKFICGNIFFRFPLDNHNLYGSEEFAAKEANHQLKGLTALYNADVELHLPLLAVIDYHGYKLVAMSVLPLQGNATLCYGSSDGGANLCEPRVLRPVELAAEALNLAKHPVVTRDALNRVCERW
>TRINITY_DN1172_c0_g1::TRINITY_DN1172_c0_g1_i1::g.1387::m.1387 type:internal len:124 gc:universal TRINITY_DN1172_c0_g1_i1:3-371(+)
LLACFCALALHRVSRALATMATAADAATEIRLTIWERVQAKVPPAEQDEVRRVIGASLIEKNELLRQEVQALREILDEFQQQNEAFREQLRRRPPLPEHPARVLLEQQIMLLINSVKKSASPC
>TRINITY_DN1172_c0_g1::TRINITY_DN1172_c0_g1_i1::g.1388::m.1388 type:5prime_partial len:123 gc:universal TRINITY_DN1172_c0_g1_i1:371-3(-)
ARRRALLDRVNKEHNLLLEEYAGRVLWQRRPPSQLLPEGLILLLKLVQDLAQRLHLLTQQFVLLDEASANHAPHLVLLCWRHFGLHALPYRQAYFRRGVRGGRHCRQSARDSVQSESAKASQ*
>TRINITY_DN1126_c0_g1::TRINITY_DN1126_c0_g1_i1::g.1389::m.1389 type:internal len:218 gc:universal TRINITY_DN1126_c0_g1_i1:2-652(+)
DDPVAPYEEHDIILLLGLAYEYSGSKGSKRMSKEAYKQAYKKSREAGLVKFAPNAGLEDPEVVAGAASHPDGHPGALDLGVPRRHVSFAEWKDDPETWTRLGAICREQGDLIFALDLYTKSLWTSSGQESTELWLTFAELSLLMRDKEAAVQALATIFNLDPFDLSVRSTLGLWDPAQWGLHLAFEEQTITKVQSILRGNWGRSVAAAHKKRVLEER
>TRINITY_DN1126_c0_g1::TRINITY_DN1126_c0_g1_i1::g.1390::m.1390 type:5prime_partial len:145 gc:universal TRINITY_DN1126_c0_g1_i1:651-217(-)
LSSRTRFLCAAATLRPQLPRKMDCTLVIVCSSNARCKPHCAGSQSPKVERTERSNGSRLNMVASACTAASLSRIRRLSSANVSHSSVLSCPELVQSDFVYRSSAKMRSPCSRQIAPRRVQVSGSSFHSAKETCLRGTPRSRAPG*
>TRINITY_DN1126_c0_g1::TRINITY_DN1126_c0_g1_i1::g.1391::m.1391 type:5prime_partial len:139 gc:universal TRINITY_DN1126_c0_g1_i1:652-236(-)
PFFEDALLVCSGHTAAPVAAQDGLHLGDSLLFEREVQAPLRGVPEPQGGAHREVERIEVEYGRERLHRGLLVAHQEAQLSKCKPQLGALLPRARPERLCVQVECKDEVALLAADRPEARPSLWVVFPLRKRDVSARHA*
>TRINITY_DN1138_c0_g1::TRINITY_DN1138_c0_g1_i1::g.1392::m.1392 type:internal len:152 gc:universal TRINITY_DN1138_c0_g1_i1:2-454(+)
ADNDDDEATAEEEEELDEETLSQNYVDEFGAVQNQELDMAERIIKLRKLLYSAVPKGATLKCQIDRHYDNSGMVYYSFILPVERRDGLRDKRMTLMIAKSRSGFLLKPTYVISLEPVDFRKRCSGRSERYFGKLQVASGFDALGIAGPLQY
>TRINITY_DN1129_c0_g1::TRINITY_DN1129_c0_g1_i1::g.1393::m.1393 type:internal len:138 gc:universal TRINITY_DN1129_c0_g1_i1:411-1(-)
RATCRRPQRQPRARTTTWQTVQPCRAGCGPASQGAPPREEGREGEREGTREGVTAASQPRSHATPPACQPHLERRACRSAASGTTEWRATCAGCLSRGPSTLWPAKSLPCSALLCSCLLLLCSALLCPALLSPTPPS
>TRINITY_DN1129_c0_g1::TRINITY_DN1129_c0_g1_i1::g.1394::m.1394 type:internal len:137 gc:universal TRINITY_DN1129_c0_g1_i1:2-409(+)
EGGVGESSAGQSRAEQSSRRQEQSRAEQGRLLAGHSVLGPRDRQPAQVARHSVVPLAALLHARRSRCGWQAGGVACERGWLAAVTPSLVPSRSPSLPSSRGGAPWLAGPQPARHGCTVCQVVVRARGCRCGRRQVA
>TRINITY_DN1129_c0_g1::TRINITY_DN1129_c0_g1_i1::g.1395::m.1395 type:internal len:137 gc:universal TRINITY_DN1129_c0_g1_i1:410-3(-)
APPAGDRSDNRERAPPPGKPCSHAAPAAVRPARARRHGRKGGRESGRERGRESPRPASLARTPHRLPASRTSSAAHAGAPPAAQPSGERPVRVAYRVARARYGQPRVCPAPLCSALVFCCSALPCSALRCSRQLRL
>TRINITY_DN1129_c0_g1::TRINITY_DN1129_c0_g1_i1::g.1396::m.1396 type:internal len:137 gc:universal TRINITY_DN1129_c0_g1_i1:409-2(-)
RHLPATAATTASAHHHLANRAAMPRRLRSGQPGRAATGGREGGRAGGNEGGSHRGQPASLARHTACLPAAPRAPRMQERRQRHNRVASDLCGLPIAWPEHAMASQESALLRSALLLSSAALLCPALPCAALANSAF
>TRINITY_DN1142_c0_g1::TRINITY_DN1142_c0_g1_i1::g.1397::m.1397 type:internal len:166 gc:universal TRINITY_DN1142_c0_g1_i1:496-2(-)
RPPGRPASRAWWAAAASERSGAWSGELRDEEVGHLGAAPEQALPQDWRRKSALAPFTTIGRVMLRHVQIRASLKRQGCGGSLRSPPPVTRRRPPAPPRAVRGTRLGRWQSLPRWLPMQAAARTRPGAGMQAPSTFPHRRAPQQGGGPRRACSRARRRGAARGRRA
>TRINITY_DN1142_c0_g1::TRINITY_DN1142_c0_g1_i1::g.1398::m.1398 type:5prime_partial len:146 gc:universal TRINITY_DN1142_c0_g1_i1:2-439(+)
SASATRCATATRTTASASWPATLLRCAPMRERAGSLHSRARPRPGRSLHGQPARQRLPATETGTSHCSRRSRRPPPRDRRGRPQASAAPLTLQRGTNLNMTEHDPTYRCKWRKRALAPPVLRQRLLRRRSKMADLFVPQLAAPGA*
>TRINITY_DN1142_c0_g1::TRINITY_DN1142_c0_g1_i1::g.1399::m.1399 type:5prime_partial len:137 gc:universal TRINITY_DN1142_c0_g1_i1:494-84(-)
AARPACLARLVGCRREREIRRLERRAAGRRGRPSWSGAGAGVAARLAAQERACAIYNDRSGHAPSCSDSCLFEASRVRRKPAVSPAGHAAAAACSSASSERYPSRSLAIFAALAAHAGCGPDAAWRGNASSQHVPA*
>TRINITY_DN1178_c0_g1::TRINITY_DN1178_c0_g1_i1::g.1400::m.1400 type:internal len:132 gc:universal TRINITY_DN1178_c0_g1_i1:394-2(-)
FGGLQLVEGLLAPVLLALEQAEQVGLFFFKPVSVLLAELRQLGVPCSSSCALRLEFGAQAVELALRLGRLFCSRSSRGRDALFLLAELGVALLHDALEVVQVAHTTFAILLLCLELGAERIVLLLELDLVA
>TRINITY_DN1178_c0_g1::TRINITY_DN1178_c0_g1_i1::g.1401::m.1401 type:internal len:132 gc:universal TRINITY_DN1178_c0_g1_i1:2-394(+)
RDKVELEQQYNALRAKLEAEEKDRERRMRDLDDLQRVMQERDAKLREEKKRIAAAARARAEKSTEAERELDRLRAELEAERAARAARDAELAQLREKDADRLEEEKADLLRLLKREQDRRQEALDELQTSK
>TRINITY_DN1178_c0_g1::TRINITY_DN1178_c0_g1_i1::g.1402::m.1402 type:internal len:132 gc:universal TRINITY_DN1178_c0_g1_i1:393-1(-)
LEVCSSSRASWRLSCSRLSKRSKSAFSSSSRSASFSRSCANSASRAARAARSASSSARRRSSSRSASVDFSARARAAAAMRFFSSRSLASRSCMTRWRSSRSRIRRSRSFSSASSLARSALYCCSSSTLSR
>TRINITY_DN1178_c0_g1::TRINITY_DN1178_c0_g1_i1::g.1403::m.1403 type:internal len:131 gc:universal TRINITY_DN1178_c0_g1_i1:3-392(+)
ATRSSSSSSTMRSAPSSRQRRRIANVVCATWTTSSASCRSATPSSARRKSASRPRLEREQKSRPRRSASSTACAPNSRRSAQLELHGTPSWRSSARRTLTGLKKKRPTCSACSSASKTGAKRPSTSCKPP
>TRINITY_DN1178_c0_g1::TRINITY_DN1178_c0_g1_i1::g.1404::m.1404 type:5prime_partial len:100 gc:universal TRINITY_DN1178_c0_g1_i1:1-300(+)
ARQGRARAAVQCAPRQARGRGEGSRTSYARPGRPPARHAGARRQAPRGEKAHRGRGSSASRKVDRGGARARPPARRTRGGARSSSCTGRRVGAAPREGR*
>TRINITY_DN1119_c0_g1::TRINITY_DN1119_c0_g1_i1::g.1405::m.1405 type:internal len:215 gc:universal TRINITY_DN1119_c0_g1_i1:3-644(+)
FATGSGWGNPQEVFDVAEKSIIVEALDKLEARAGGIVRFFPRSGERDYVEFKTGTGCSSPVGRSGGRQSITLQNTGGSTGRGCLTTGVIQHEMLHSLGFWHEQSRPDRDSFVTINFANIQSGREFNFEKRRASDVNSFGSPYDYDSVMHYGATAFSRDLENGLVTIEAPRPIGQRDGISDEDVFQLRAMYDPRLNGNAAAGPVDSGAPSSDDQG
>TRINITY_DN1119_c0_g1::TRINITY_DN1119_c0_g1_i1::g.1406::m.1406 type:5prime_partial len:111 gc:universal TRINITY_DN1119_c0_g1_i1:644-312(-)
PLVIRGWRAGVHWASRGVSIQTGVVHRTQLEDILIRDPIALADRARGLDGDKPVLQVSAKRRRSIVHDRVVVVRRPERVDIRGAPLLKVELSAALDVGKVDGDKAVTVWA*
[truncated: 29,000,350 more chars]
