# Supplementary material for: Isolation and transcriptome analysis of a biotechnologically promising Black Sea protist, Thraustochytrium aureum ssp. strugatskii
Source: PeerJ. 2022 Mar 9;10:e12737. doi: 10.7717/peerj.12737 (PMC8917795; doi:10.7717/peerj.12737)
Supplement: Supplemental Information 1 [file peerj-10-12737-s001.zip › Supplement_1_fasta/18s_fasta sequences of additional isolates.txt]

Sequences of 18S rRNA genes of protists isolated in a series of experiments with ctenophores. We used Sanger sequencing.

>1 – similar to Thraustochytrium kinnei
TAATCATCTTCGATCCCCAAACTTTCGTTCTTGATCAATGAAAACATCTTTGGTAGATGCTTTCGCATTAGTTCGTCTTTCCAAAATCCAAGAATTCCACCTCTGACATGTAAATACGAATACCCCCAATTGTCCCTCTTCATCATTCTCAGACCACTAAAACCAACAAAATACGGACCGAGCCTATCTCATCATCCCATACTAATTCATATCAAGATAACCTTGCTGTTGAGCGAGTTGTTTTACTTACAGTG
>2 – similar to Cafeteria
TTTTTCATACAGTGCTGACACCCTGTTAAAAAAGGGTGCCAATCCTGAGTCGGCATAGTTTATGGTCAAGACTACGAGGGTATCTAATCCTCTTCGATCCCCTGACTTTCGTTCTTGATTAATGAAAACATCCTTGGTAAATGCTTTCGCAGTAGTTCATCTTTAATAAATCTAAGAATTTCACCTCTGACAATTAAATATGAATACCCCCAACTGTCCCTATTAATCATTACCGAATCGCGCAACCAACAAAATACGACTTGGTCCTATCTCATTATTCCATGCTAATGTATTCAAGCCTAAAGCCTGCTTTAAACACTCTAATTTTTTCACAGTAAATGACGCCCCGAGGGGCGAGGATGAACTTGCGGAGTGGTCGGCCAAAGACCGCCGCTCGGCGAGCTCAGAAATTCAACTACGAGCTTTTTAACTGCAACAACTTTAATATACGCTATTGGAGCTGGAATTACCGCGGCTGCTG
>3 – similar to Aplanochytrium
TCAATTCCTTTAAGTTTCAGCCTTGCGACCATACTCCCCCCGGAACCCAAAGACTTTGATTTCTCATGAGGTGCTGGCGAAGTCATATAGACAACGTCCGCCAATCCCTAGTCGGCATAGTTTATGGTTAAGACTACGATGGTATCTAATCATCTTCGATCCCCTAACTTTCGTTCTTGATTAATGAAAACATCCTTGATAAATGCTTTCGCAGTAGTTCGTCTGATCAAAATCCAAGAATTTCACCTCTGACATGTTCATACGAATATCCTCAAACTGTTCCTGTTGATCATTAATTTGGTATGCAAACCAACAAAATAGTACCAAAGTCCTATCTTATTATTCCATGCTAATGTATTCAAGCTAATGCCTGCTTTAAACACTCTAATTTTTTCACAGTAAACGACGCGGGTCCCAATCCCAACAAGTTAATGTTAGAAAAGTTCTCCACGAGGATGGCTGAAGACAACACAATACACGAACAATCAAGTTCGGCACGGTCGCTCCTACCAGAAATCCAACTACGAGCTTTTTAACTGCAACAACTTTAATATACGCTATTGGAGCTGGAATTACCGCGGCTGCTG
